# Supplementary material for: Changes in ADAR RNA editing patterns in CMV and ZIKV congenital infections
Source: BMC Genomics. 2023 Nov 15;24:685. doi: 10.1186/s12864-023-09778-4 (PMC10652522; doi:10.1186/s12864-023-09778-4)
Supplement: Supplementary file 3 — Additional file 3: Supplementary File 1. Lists of differentially expressed genes (DEGs) from comparisons of symptomatic and asymptomatic HCMV infections to control samples, from GEO2R analysis of BioProject dataset PRJNA422858 (https://www.ncbi.nlm.nih.gov/geo/geo2r/?acc=GSE108211). Sheets A, B and C show GEO2R lists of DEGs from symptomatic vs control, asymptomatic vs control, and symptomatic vs asymptomatic HCMV samples comparisons. Sheets D and E show results of Reactome pathways overrepresentation analyses for significant (FDR <= 0.05) DEGs from symptomatic vs control and asymptomatic vs control HCMV samples. Only pathways with entities FDR < 0.05 are shown. [file 12864_2023_9778_MOESM3_ESM.xlsx]

## Sheet: Legend
Supplementary file 1.
Lists of differentially expressed genes (DEGs) from comparisons of symptomatic and asymptomatic HCMV infections to control samples, from GEO2R analysis of BioProject dataset PRJNA422858 (from https://www.ncbi.nlm.nih.gov/geo/geo2r/?acc=GSE108211).
Sheets A, B and C show GEO2R lists of DEGs from symptomatic vs control, asymptomatic vs control, and symptomatic vs asymptomatic HCMV samples comparisons.
Sheets D and E show results of Reactome pathways overrepresentation analyses for significant (FDR <= 0.05) DEGs from symptomatic vs control and asymptomatic vs control HCMV samples. Only pathways with entities FDR < 0.05 are shown.
ADARs probes legend:
ILMN_1776777	ADAR	NM_001111.3	ADAR1 p150
ILMN_2320964	ADAR	NM_015840.2	ADAR1 p150
ILMN_1679797	ADARB1	NM_001112.2	ADAR2
ILMN_2319326	ADARB1	NM_015833.2	ADAR2

## Sheet: A.DEGs-Sympt-vs-Controls
ID	adj.P.Val	P.Value	t	B	logFC	GI	Gene.symbol	Gene.title
ILMN_3306672	8.59e-14	7.37e-18	10.4405	29.8737	1.93261	223278365	PATL2	PAT1 homolog 2
ILMN_1697491	5.01e-13	8.6e-17	9.96177	27.5235	2.52178	237757348	PRR5L	proline rich 5 like
ILMN_1660462	1.54e-11	3.96e-15	9.21515	23.8556	1.99097	732663006	MCOLN2	mucolipin 2
ILMN_1726698	2.45e-11	8.41e-15	9.06797	23.134	1.88237	528078351	PSME1	proteasome activator subunit 1
ILMN_3233589	6.27e-11	2.69e-14	8.84	22.0181	1.68864	NA
ILMN_1779257	9.58e-11	4.93e-14	8.72117	21.4376	2.55278	720642758	CD40	CD40 molecule
ILMN_1661293	1.86e-10	1.12e-13	8.5607	20.6552	1.38905	1011750773	ZNF224	zinc finger protein 224
ILMN_1655191	6.72e-10	4.61e-13	8.28025	19.293	1.13972	395627669	CASZ1	castor zinc finger 1
ILMN_2395373	1.39e-09	1.13e-12	8.10284	18.4353	2.15577	NA
ILMN_1701114	1.39e-09	1.19e-12	8.09191	18.3825	2.24046	166706902	GBP1	guanylate binding protein 1
ILMN_2391419	2.67e-09	2.52e-12	7.94261	17.6637	2.32589	118918402	SYNE2	spectrin repeat containing nuclear envelope protein 2
ILMN_1731644	1.04e-08	1.11e-11	7.64466	16.2383	1.11742	238624094	SETDB2	SET domain bifurcated 2
ILMN_1668748	1.04e-08	1.16e-11	7.63575	16.1959	1.26906	646227319	MED15	mediator complex subunit 15
ILMN_2401714	1.08e-08	1.3e-11	7.6141	16.0928	2.0633	68348721	MS4A1	membrane spanning 4-domains A1
ILMN_2388547	1.08e-08	1.39e-11	7.60084	16.0298	2.53688	388240825	EPSTI1	epithelial stromal interaction 1 (breast)
ILMN_1731233	1.11e-08	1.52e-11	7.58209	15.9406	1.93983	399124763	GZMH	granzyme H
ILMN_1669497	1.28e-08	1.87e-11	7.54076	15.7444	2.4862	291327481	OSBPL10	oxysterol binding protein like 10
ILMN_1749409	1.47e-08	2.27e-11	7.5014	15.5577	1.56181	NA
ILMN_1773643	1.66e-08	2.71e-11	7.46497	15.3852	1.17767	385033902	SLC38A9	solute carrier family 38 member 9
ILMN_1692100	1.85e-08	3.18e-11	7.43278	15.233	1.60627	109715826	ZNF35	zinc finger protein 35
ILMN_1789059	2.08e-08	4e-11	7.38603	15.0122	1.67606	197304676	GDAP2	ganglioside induced differentiation associated protein 2
ILMN_1694219	2.08e-08	4.17e-11	7.37765	14.9727	1.10539	187761372	ARIH1	ariadne RBR E3 ubiquitin protein ligase 1
ILMN_1672661	2.08e-08	4.23e-11	7.37493	14.9598	1.8378	190343007	SP110	SP110 nuclear body protein
ILMN_2221564	2.08e-08	4.28e-11	7.37232	14.9475	1.2576	224593253	LYAR	Ly1 antibody reactive
ILMN_2196078	3.06e-08	6.86e-11	7.27628	14.4955	1.18215	296040489	SLAMF6	SLAM family member 6
ILMN_1722855	3.06e-08	6.89e-11	7.27555	14.4921	1.6599	344179104	VEGFB	vascular endothelial growth factor B
ILMN_1770665	3.06e-08	7.1e-11	7.26929	14.4627	1.51599	145386556	HERC4	HECT and RLD domain containing E3 ubiquitin protein ligase 4
ILMN_2208802	3.41e-08	8.2e-11	7.23983	14.3244	1.61306	148596993	NPIPA1	nuclear pore complex interacting protein family member A1
ILMN_1686750	3.43e-08	8.54e-11	7.23146	14.2851	0.992699	215490054	MGEA5	meningioma expressed antigen 5 (hyaluronidase)
ILMN_2053527	4.18e-08	1.08e-10	7.18421	14.0638	2.15456	226371705	PARP9	poly(ADP-ribose) polymerase family member 9
ILMN_1713505	4.38e-08	1.18e-10	7.16488	13.9734	0.923457	255652943	NPC1	NPC intracellular cholesterol transporter 1
ILMN_1784287	4.38e-08	1.2e-10	7.16123	13.9563	1.51578	307574689	TGFBR3	transforming growth factor beta receptor 3
ILMN_1799062	4.38e-08	1.24e-10	7.15525	13.9284	1.14281	570359558	NFKB2	nuclear factor kappa B subunit 2
ILMN_1770768	4.39e-08	1.29e-10	7.14632	13.8867	1.39269	554790370	SLAMF1	signaling lymphocytic activation molecule family member 1
ILMN_1749915	4.39e-08	1.32e-10	7.14273	13.8699	1.97374	991820340	RSRP1	arginine and serine rich protein 1
ILMN_2109489	5.27e-08	1.63e-10	7.0994	13.6678	1.71157	221625527	GZMB	granzyme B
ILMN_1676842	5.92e-08	1.88e-10	7.06975	13.5296	0.861015	50345994	BTAF1	B-TFIID TATA-box binding protein associated factor 1
ILMN_1663160	6.27e-08	2.04e-10	7.05241	13.4489	0.93304	594952023	ZNF337	zinc finger protein 337
ILMN_2393765	6.47e-08	2.21e-10	7.03637	13.3743	1.72649	390979652	IGLL1	immunoglobulin lambda like polypeptide 1
ILMN_1709817	6.47e-08	2.27e-10	7.03047	13.3469	1.13802	428229665	SLC35A5	solute carrier family 35 member A5
ILMN_1774589	6.47e-08	2.28e-10	7.03023	13.3458	1.17578	229892325	IQCC	IQ motif containing C
ILMN_1727045	6.65e-08	2.43e-10	7.01688	13.2838	1.40992	213385266	RASGRP3	RAS guanyl releasing protein 3
ILMN_2043728	6.65e-08	2.45e-10	7.01482	13.2743	0.877428	544711252	ZNF341	zinc finger protein 341
ILMN_3248511	7.34e-08	2.77e-10	6.9895	13.1567	2.78028	170784819	FAM167A	family with sequence similarity 167 member A
ILMN_1708805	8.3e-08	3.2e-10	6.95966	13.0185	0.643626	291490680	NCOA3	nuclear receptor coactivator 3
ILMN_1695334	1.05e-07	4.16e-10	6.90547	12.7678	1.37766	56676333	PYGO2	pygopus family PHD finger 2
ILMN_2262044	1.14e-07	4.61e-10	6.88446	12.6709	1.02049	961513280	PARP10	poly(ADP-ribose) polymerase family member 10
ILMN_1761945	1.29e-07	5.31e-10	6.85493	12.5347	1.70206	208431708	FGFBP2	fibroblast growth factor binding protein 2
ILMN_1691693	1.48e-07	6.21e-10	6.82234	12.3847	1.84842	NA
ILMN_1760062	1.57e-07	6.8e-10	6.80348	12.2981	2.98562	166706910	IFI44	interferon induced protein 44
ILMN_1723944	1.57e-07	6.86e-10	6.8014	12.2885	1.53347	51702237	TARP	TCR gamma alternate reading frame protein
ILMN_3246538	2.15e-07	9.78e-10	6.72751	11.9498	1.72666	NA
ILMN_1710923	2.15e-07	9.94e-10	6.72399	11.9337	1.16132	543583712	SLAMF7	SLAM family member 7
ILMN_1792456	2.15e-07	9.97e-10	6.72345	11.9312	1.14464	544346160	CFAP36	cilia and flagella associated protein 36
ILMN_2411139	2.42e-07	1.14e-09	6.69505	11.8014	1.1946	38683848	FIBP	FGF1 intracellular binding protein
ILMN_1739967	2.55e-07	1.23e-09	6.67878	11.7271	0.958511	309747068	TBK1	TANK binding kinase 1
ILMN_2285112	2.55e-07	1.25e-09	6.67654	11.7169	0.617191	298231103	FBXO11	F-box protein 11
ILMN_2358278	2.58e-07	1.3e-09	6.66756	11.6759	1.26276	301500650	RSRC2	arginine and serine rich coiled-coil 2
ILMN_2123431	2.58e-07	1.31e-09	6.66667	11.6719	1.19506	564473359	RPS6KC1	ribosomal protein S6 kinase C1
ILMN_1781373	2.66e-07	1.37e-09	6.65667	11.6263	2.12915	395393979	IFIH1	interferon induced with helicase C domain 1
ILMN_2410038	2.68e-07	1.4e-09	6.65197	11.6049	1.0909	215983091	FAM111A	family with sequence similarity 111 member A
ILMN_1697546	2.79e-07	1.48e-09	6.64	11.5504	1.52942	336285482	BRCC3	BRCA1/BRCA2-containing complex subunit 3
ILMN_2398107	2.91e-07	1.57e-09	6.62784	11.495	1.2033	296010846	ASNS	asparagine synthetase (glutamine-hydrolyzing)
ILMN_1796682	3.66e-07	2.01e-09	6.57576	11.2585	1.45024	729042234	PARP3	poly(ADP-ribose) polymerase family member 3
ILMN_1783806	4.04e-07	2.25e-09	6.55215	11.1515	1.08227	301898110	DTNBP1	dystrobrevin binding protein 1
ILMN_3189585	4.17e-07	2.36e-09	6.54175	11.1044	1.60606	NA
ILMN_1785202	4.21e-07	2.42e-09	6.53683	11.0821	1.12993	345110658	STAT4	signal transducer and activator of transcription 4
ILMN_1672554	4.57e-07	2.68e-09	6.51553	10.9858	1.14656	571330736	ELP5	elongator acetyltransferase complex subunit 5
ILMN_1670752	4.57e-07	2.71e-09	6.51321	10.9753	1.96974	751368113	KIAA0907	KIAA0907
ILMN_2158594	4.81e-07	2.89e-09	6.4994	10.9129	1.46204	140560993	R3HCC1L	R3H domain and coiled-coil containing 1 like
ILMN_2171461	4.85e-07	2.97e-09	6.49363	10.8869	1.53314	338753417	ZNF322	zinc finger protein 322
ILMN_3187357	4.85e-07	3e-09	6.49127	10.8762	1.7879	NA
ILMN_2099249	4.85e-07	3.04e-09	6.48884	10.8653	1.14236	667667724	MTERF1	mitochondrial transcription termination factor 1
ILMN_2375319	4.99e-07	3.17e-09	6.47983	10.8247	0.995856	NA
ILMN_1776109	5.23e-07	3.37e-09	6.4668	10.7659	1.28774	34147461	ZNF622	zinc finger protein 622
ILMN_1743499	5.58e-07	3.64e-09	6.45018	10.6911	0.952615	588480523	POLDIP2	DNA polymerase delta interacting protein 2
ILMN_1703949	5.83e-07	3.85e-09	6.43816	10.637	0.891743	449784877	KPNB1	karyopherin subunit beta 1
ILMN_1754507	6.1e-07	4.08e-09	6.426	10.5824	1.59811	305410879	IRF4	interferon regulatory factor 4
ILMN_1723412	6.61e-07	4.48e-09	6.40594	10.4923	1.09663	42716308	ASCL2	achaete-scute family bHLH transcription factor 2
ILMN_1845037	6.72e-07	4.62e-09	6.39971	10.4643	1.0476	22658346	LOC100419583	ring finger protein 4 pseudogene
ILMN_1776777	7.31e-07	5.08e-09	6.37927	10.3727	0.748729	301601652	ADAR	adenosine deaminase, RNA specific
ILMN_1725121	7.34e-07	5.28e-09	6.37087	10.335	0.705457	53759152	XPO1	exportin 1
ILMN_2394193	7.34e-07	5.29e-09	6.37056	10.3337	1.67201	98986322	VCPKMT	valosin containing protein lysine methyltransferase
ILMN_1784822	7.34e-07	5.3e-09	6.37032	10.3326	1.24036	296080762	PPP1R3F	protein phosphatase 1 regulatory subunit 3F
ILMN_1733861	7.34e-07	5.43e-09	6.36503	10.3089	1.4013	394025692	ARHGEF11	Rho guanine nucleotide exchange factor 11
ILMN_1809963	7.34e-07	5.46e-09	6.36388	10.3038	0.925385	755571533	RSAD1	radical S-adenosyl methionine domain containing 1
ILMN_1663532	7.34e-07	5.48e-09	6.3632	10.3007	0.899614	95113665	RIC8B	RIC8 guanine nucleotide exchange factor B
ILMN_1791593	7.58e-07	5.73e-09	6.35366	10.2581	2.09006	122891861	DENND5B	DENN domain containing 5B
ILMN_1741096	8.17e-07	6.36e-09	6.33119	10.1576	1.56732	567757577	FDFT1	farnesyl-diphosphate farnesyltransferase 1
ILMN_1746029	8.17e-07	6.37e-09	6.33095	10.1565	1.87588	148746219	SPATS2	spermatogenesis associated serine rich 2
ILMN_1717781	8.17e-07	6.38e-09	6.33046	10.1544	0.938237	589058159	VPS11	VPS11, CORVET/HOPS core subunit
ILMN_1728779	8.48e-07	6.69e-09	6.32033	10.1091	1.25727	223941793	NGLY1	N-glycanase 1
ILMN_3236756	8.58e-07	6.85e-09	6.31546	10.0874	1.44905	572881495	ACSF2	acyl-CoA synthetase family member 2
ILMN_1668559	8.62e-07	6.95e-09	-6.3121	10.0724	-0.915492	52694754	RGS10	regulator of G-protein signaling 10
ILMN_1793966	8.7e-07	7.14e-09	6.30651	10.0475	1.55627	1005261146	BOLA1	bolA family member 1
ILMN_2330966	8.7e-07	7.18e-09	6.30539	10.0425	0.683018	325651909	PTK2B	protein tyrosine kinase 2 beta
ILMN_1667371	8.7e-07	7.25e-09	6.30333	10.0333	0.946815	194328731	SLA	Src-like-adaptor
ILMN_3187535	8.93e-07	7.51e-09	6.29566	9.99912	1.42931	NA
ILMN_1800739	9.29e-07	7.9e-09	-6.28486	9.95105	-0.624342	260656006	SPINT2	serine peptidase inhibitor, Kunitz type 2
ILMN_1792078	9.54e-07	8.19e-09	6.27705	9.9163	0.724043	40807455	RNF114	ring finger protein 114
ILMN_1807152	9.88e-07	8.56e-09	6.26748	9.87372	1.15162	221625465	GOLGA1	golgin A1
ILMN_3258795	1.06e-06	9.33e-09	6.24909	9.79199	0.748953	961441514	FAM13B	family with sequence similarity 13 member B
ILMN_1758728	1.06e-06	9.42e-09	6.24703	9.78287	1.20692	4759335	FANCG	Fanconi anemia complementation group G
ILMN_1786612	1.06e-06	9.43e-09	6.24669	9.78133	0.849538	30410791	PSME2	proteasome activator subunit 2
ILMN_2361570	1.07e-06	9.61e-09	6.24258	9.76311	1.42481	751247046	SNX14	sorting nexin 14
ILMN_1676528	1.09e-06	9.89e-09	6.23646	9.73596	0.972954	512125227	BTN3A2	butyrophilin subfamily 3 member A2
ILMN_1676288	1.1e-06	1.01e-08	6.23266	9.7191	1.40706	1008909383	ACBD4	acyl-CoA binding domain containing 4
ILMN_1811648	1.12e-06	1.04e-08	-6.22553	9.68749	-0.674515	1008806464	DCAKD	dephospho-CoA kinase domain containing
ILMN_2276290	1.13e-06	1.06e-08	6.22158	9.66997	1.82794	555943722	RALGPS2	Ral GEF with PH domain and SH3 binding motif 2
ILMN_1739541	1.13e-06	1.08e-08	6.21798	9.65402	1.51086	188219598	NMI	N-myc and STAT interactor
ILMN_1795495	1.13e-06	1.1e-08	6.21447	9.63844	0.727967	324715039	ERCC5	ERCC excision repair 5, endonuclease
ILMN_1735151	1.13e-06	1.1e-08	6.21323	9.63297	1.02584	33187364	EIF5A2	eukaryotic translation initiation factor 5A2
ILMN_3245151	1.13e-06	1.11e-08	6.21196	9.62735	2.26126	194394140	URB1	URB1 ribosome biogenesis 1 homolog (S. cerevisiae)
ILMN_3274596	1.13e-06	1.11e-08	6.21169	9.62612	1.96154	NA
ILMN_1768551	1.15e-06	1.13e-08	6.20702	9.60548	1.30061	NA
ILMN_2322498	1.16e-06	1.16e-08	6.20264	9.58606	0.928356	213385297	RORA	RAR related orphan receptor A
ILMN_1762639	1.28e-06	1.28e-08	6.18008	9.48628	1.46639	756761784	MED11	mediator complex subunit 11
ILMN_1704253	1.31e-06	1.32e-08	6.17358	9.45757	1.18597	567757466	C6orf106	chromosome 6 open reading frame 106
ILMN_2397627	1.39e-06	1.43e-08	6.15744	9.38632	1.23945	304361772	UPF3B	UPF3 regulator of nonsense transcripts homolog B (yeast)
ILMN_1655261	1.39e-06	1.43e-08	6.1569	9.38393	1.02011	663854369	ERP27	endoplasmic reticulum protein 27
ILMN_2096012	1.39e-06	1.45e-08	6.15408	9.37152	0.915425	296179393	UHMK1	U2AF homology motif (UHM) kinase 1
ILMN_1893033	1.39e-06	1.46e-08	6.15302	9.36681	1.12865	9970555
ILMN_1779374	1.4e-06	1.48e-08	6.15007	9.35381	1.10539	70995167	AMMECR1	Alport syndrome, mental retardation, midface hypoplasia and elliptocytosis chromosomal region gene 1
ILMN_1778764	1.42e-06	1.51e-08	6.14463	9.32984	1.41243	211971045	BUB3	BUB3, mitotic checkpoint protein
ILMN_2349600	1.48e-06	1.58e-08	6.13455	9.2854	0.800389	NA
ILMN_1658053	1.5e-06	1.63e-08	-6.12808	9.25693	-0.562715	528524490	DYNLRB1	dynein light chain roadblock-type 1
ILMN_1815878	1.5e-06	1.65e-08	-6.1264	9.24952	-0.722695	297747296	LAMTOR1	late endosomal/lysosomal adaptor, MAPK and MTOR activator 1
ILMN_1718932	1.5e-06	1.65e-08	6.12544	9.24532	1.45018	169790955	MTRR	5-methyltetrahydrofolate-homocysteine methyltransferase reductase
ILMN_1701643	1.51e-06	1.67e-08	6.12274	9.23342	1.78786	189571656	GDPD5	glycerophosphodiester phosphodiesterase domain containing 5
ILMN_1673933	1.56e-06	1.74e-08	6.11418	9.19579	0.864231	NA
ILMN_1815719	1.58e-06	1.78e-08	6.10958	9.17555	0.732796	594140701	PLCG2	phospholipase C gamma 2
ILMN_1809086	1.63e-06	1.85e-08	6.10046	9.13545	1.73846	544583594	XRN1	5'-3' exoribonuclease 1
ILMN_2390586	1.63e-06	1.86e-08	6.09975	9.13234	0.855616	122939207	SP100	SP100 nuclear antigen
ILMN_1757408	1.63e-06	1.87e-08	6.09839	9.12634	1.17812	37574602	ZNF256	zinc finger protein 256
ILMN_1730118	1.68e-06	1.96e-08	6.08835	9.08228	1.05054	342349334	ZNF644	zinc finger protein 644
ILMN_1673478	1.68e-06	1.97e-08	6.08773	9.07957	1.40147	961441412	FAM13B	family with sequence similarity 13 member B
ILMN_1886493	1.68e-06	1.99e-08	6.08507	9.0679	1.68107	10439219	HNRNPA2B1	heterogeneous nuclear ribonucleoprotein A2/B1
ILMN_1664063	1.68e-06	2e-08	6.0836	9.06142	1.45066	148664195	FAM129C	family with sequence similarity 129 member C
ILMN_2046003	1.68e-06	2.01e-08	6.08307	9.05909	0.484055	734703955	ZDHHC6	zinc finger DHHC-type containing 6
ILMN_2376408	1.73e-06	2.08e-08	-6.07493	9.02342	-0.750107	24430133	DPM3	dolichyl-phosphate mannosyltransferase subunit 3
ILMN_1700168	1.74e-06	2.11e-08	6.07238	9.01224	1.39826	41352689	LARS2	leucyl-tRNA synthetase 2, mitochondrial
ILMN_1806713	1.74e-06	2.13e-08	6.07059	9.0044	1.19585	740086433	ZNF18	zinc finger protein 18
ILMN_2152429	1.82e-06	2.23e-08	-6.05989	8.95751	-0.774492	756398276	C12orf76	chromosome 12 open reading frame 76
ILMN_1704554	1.83e-06	2.26e-08	6.05757	8.94733	1.33913	NA
ILMN_2143148	1.83e-06	2.28e-08	6.05514	8.93668	1.52793	17738309	TM2D1	TM2 domain containing 1
ILMN_1682799	1.83e-06	2.29e-08	6.05462	8.93442	0.589982	375298740	STAMBPL1	STAM binding protein like 1
ILMN_1703102	1.83e-06	2.31e-08	-6.05272	8.92612	-1.02175	NA
ILMN_3249059	1.86e-06	2.36e-08	6.04812	8.90598	1.5013	198041944	SNHG12	small nucleolar RNA host gene 12
ILMN_1781234	1.88e-06	2.41e-08	6.04333	8.88502	0.975951	532164729	CCDC22	coiled-coil domain containing 22
ILMN_1718297	1.89e-06	2.44e-08	6.04076	8.87377	0.627402	748983417	EML4	echinoderm microtubule associated protein like 4
ILMN_1654370	1.99e-06	2.58e-08	6.02828	8.8192	1.02505	110349798	TESK2	testis-specific kinase 2
ILMN_3273641	2.04e-06	2.66e-08	6.02169	8.79041	1.20554	209954787	ATF6B	activating transcription factor 6 beta
ILMN_3239263	2.05e-06	2.7e-08	6.01875	8.77759	1.37042	197383214	RPL23AP53	ribosomal protein L23a pseudogene 53
ILMN_1801303	2.07e-06	2.74e-08	6.01562	8.76393	1.96591	747019238	AMY2A	amylase, alpha 2A (pancreatic)
ILMN_1745447	2.08e-06	2.77e-08	6.01293	8.75215	1.17844	110347462	HIVEP2	human immunodeficiency virus type I enhancer binding protein 2
ILMN_2413259	2.11e-06	2.82e-08	6.00891	8.73464	0.97845	40807478	SOCS4	suppressor of cytokine signaling 4
ILMN_3235718	2.25e-06	3.03e-08	5.99328	8.66648	1.40791	221136789	GUSBP11	glucuronidase, beta pseudogene 11
ILMN_2347888	2.33e-06	3.17e-08	5.98364	8.6245	2.87064	283046700	LARP4	La ribonucleoprotein domain family member 4
ILMN_2408240	2.33e-06	3.18e-08	5.98256	8.6198	1.57727	410651503	DTNBP1	dystrobrevin binding protein 1
ILMN_1651964	2.35e-06	3.23e-08	5.97927	8.60548	0.762432	987437937	ABCC5	ATP binding cassette subfamily C member 5
ILMN_1727023	2.35e-06	3.25e-08	5.97779	8.59902	1.3037	42544150	AMMECR1L	AMMECR1 like
ILMN_1819608	2.35e-06	3.27e-08	-5.97669	8.59425	-0.691848	7018527	ARRB1	arrestin beta 1
ILMN_1724489	2.4e-06	3.36e-08	5.97081	8.56866	0.734134	196114934	RFC4	replication factor C subunit 4
ILMN_1710937	2.47e-06	3.49e-08	5.96202	8.53044	1.21003	112789561	IFI16	interferon gamma inducible protein 16
ILMN_2093674	2.47e-06	3.49e-08	5.96196	8.53017	1.24032	31795542	GMFB	glia maturation factor beta
ILMN_2337931	2.58e-06	3.7e-08	5.94924	8.47493	1.93817	342307093	CXCR5	C-X-C motif chemokine receptor 5
ILMN_1662843	2.58e-06	3.7e-08	5.94923	8.47488	0.666588	91106722	CD53	CD53 molecule
ILMN_1801383	2.63e-06	3.79e-08	5.94394	8.45188	0.598109	219277632	SMG1	SMG1, nonsense mediated mRNA decay associated PI3K related kinase
ILMN_1707062	2.68e-06	3.89e-08	5.93829	8.42738	1.03645	1009287550	REV1	REV1, DNA directed polymerase
ILMN_1907042	2.82e-06	4.12e-08	5.92577	8.37309	1.31245	34528764	C1orf132	chromosome 1 open reading frame 132
ILMN_2151541	2.85e-06	4.18e-08	5.92247	8.35878	0.917909	409971395	DNAJC10	DnaJ heat shock protein family (Hsp40) member C10
ILMN_1772658	2.89e-06	4.31e-08	5.91594	8.33051	0.801458	392050763	ICE1	interactor of little elongation complex ELL subunit 1
ILMN_1651949	2.89e-06	4.31e-08	5.91575	8.32965	1.05076	393715124	SCYL3	SCY1 like pseudokinase 3
ILMN_2373763	2.89e-06	4.33e-08	5.91473	8.32524	1.01033	388596694	CASP7	caspase 7
ILMN_3249235	2.89e-06	4.35e-08	5.91399	8.32205	1.08939	116812605	GIN1	gypsy retrotransposon integrase 1
ILMN_1704961	2.91e-06	4.39e-08	-5.91172	8.31224	-0.867771	316659407	ACTG1	actin gamma 1
ILMN_2247664	2.93e-06	4.47e-08	5.90799	8.29608	0.998615	520261968	SON	SON DNA binding protein
ILMN_1680274	2.93e-06	4.47e-08	5.9077	8.29484	1.70817	NA
ILMN_1706839	2.94e-06	4.52e-08	5.9055	8.28528	1.31471	91208416	TCERG1	transcription elongation regulator 1
ILMN_2380999	3.09e-06	4.78e-08	5.89288	8.23072	0.594501	209977007	RECQL	RecQ like helicase
ILMN_1677239	3.09e-06	4.79e-08	5.89238	8.22857	0.684545	169646280	CCDC14	coiled-coil domain containing 14
ILMN_1805064	3.12e-06	4.87e-08	5.88898	8.21385	1.42736	333471454	SCARNA9	small Cajal body-specific RNA 9
ILMN_3251545	3.15e-06	4.95e-08	5.88514	8.19729	1.42839	306966144	CHMP5	charged multivesicular body protein 5
ILMN_1683678	3.17e-06	5.01e-08	5.88253	8.18602	1.72006	154426252	SPATS2L	spermatogenesis associated serine rich 2 like
ILMN_1802027	3.18e-06	5.05e-08	-5.88068	8.17802	-0.709673	324120891	MGST2	microsomal glutathione S-transferase 2
ILMN_1690105	3.24e-06	5.19e-08	5.87483	8.15277	1.63303	189458859	STAT1	signal transducer and activator of transcription 1
ILMN_1662026	3.24e-06	5.2e-08	5.8744	8.1509	1.43533	213385292	BTK	Bruton tyrosine kinase
ILMN_1784946	3.3e-06	5.32e-08	5.86918	8.12838	1.39574	308737000	ORC3	origin recognition complex subunit 3
ILMN_1689400	3.34e-06	5.41e-08	5.86546	8.11233	1.8317	NA
ILMN_1706521	3.38e-06	5.51e-08	5.86148	8.09517	0.528487	153791732	CSNK1G2	casein kinase 1 gamma 2
ILMN_1757781	3.41e-06	5.62e-08	5.85721	8.07675	1.07579	208610033	SAP30L	SAP30 like
ILMN_1654583	3.41e-06	5.65e-08	5.85618	8.07233	1.44823	68299794	CHD1	chromodomain helicase DNA binding protein 1
ILMN_1708721	3.41e-06	5.66e-08	5.85558	8.06972	1.58313	344217731	RABGAP1L	RAB GTPase activating protein 1 like
ILMN_2369666	3.41e-06	5.67e-08	5.85523	8.06823	1.65206	260099700	CR2	complement component 3d receptor 2
ILMN_1752927	3.42e-06	5.74e-08	5.85257	8.05675	0.99076	205277426	FAM160B1	family with sequence similarity 160 member B1
ILMN_3229552	3.42e-06	5.76e-08	5.85187	8.05374	1.04669	155030187	MED7	mediator complex subunit 7
ILMN_3238680	3.42e-06	5.79e-08	-5.85065	8.0485	-0.670403	396941675	FMC1	formation of mitochondrial complex V assembly factor 1 homolog
ILMN_1681324	3.83e-06	6.51e-08	5.8248	7.93728	0.878272	312176379	MRPL49	mitochondrial ribosomal protein L49
ILMN_1735453	3.83e-06	6.57e-08	5.82255	7.9276	2.17097	751868083	FAM98A	family with sequence similarity 98 member A
ILMN_1659029	3.83e-06	6.62e-08	-5.82103	7.92104	-0.721528	259089417	DENND6B	DENN domain containing 6B
ILMN_1757995	3.83e-06	6.64e-08	5.82034	7.91809	0.777811	110825960	PARP2	poly(ADP-ribose) polymerase 2
ILMN_1674811	3.83e-06	6.65e-08	5.82004	7.9168	1.88397	387849326	OASL	2'-5'-oligoadenylate synthetase like
ILMN_2389429	3.83e-06	6.68e-08	5.81908	7.91269	1.18113	567757541	DCUN1D4	defective in cullin neddylation 1 domain containing 4
ILMN_1753805	3.84e-06	6.73e-08	5.81742	7.90554	1.03002	120659783	PRKD2	protein kinase D2
ILMN_1655913	3.87e-06	6.8e-08	5.81494	7.89492	0.853677	116063564	NUCB2	nucleobindin 2
ILMN_2404112	3.92e-06	6.94e-08	5.81039	7.87536	1.70975	NA
ILMN_1741180	3.92e-06	6.97e-08	5.8094	7.8711	1.88635	150456448	HEXDC	hexosaminidase D
ILMN_1707051	4e-06	7.13e-08	5.80431	7.84925	1.51541	522022834	NFATC1	nuclear factor of activated T-cells 1
ILMN_2042595	4.17e-06	7.49e-08	5.79362	7.80343	1.54318	134142825	PCM1	pericentriolar material 1
ILMN_1796537	4.17e-06	7.51e-08	5.79285	7.80012	1.37557	340545551	FYB	FYN binding protein
ILMN_1807611	4.21e-06	7.66e-08	5.78852	7.78157	1.33028	42560243	PPIG	peptidylprolyl isomerase G
ILMN_1711828	4.21e-06	7.66e-08	5.78838	7.78095	1.3181	557878664	ANKRD10	ankyrin repeat domain 10
ILMN_1750075	4.21e-06	7.7e-08	5.78723	7.77602	0.555051	215599966	DMTF1	cyclin D binding myb like transcription factor 1
ILMN_1664833	4.37e-06	8.02e-08	5.7783	7.7378	1.47193	169658385	MRPL50	mitochondrial ribosomal protein L50
ILMN_1788468	4.38e-06	8.08e-08	5.77658	7.73044	1.18904	134152707	ARGLU1	arginine and glutamate rich 1
ILMN_1734153	4.49e-06	8.32e-08	5.77004	7.70242	0.622065	187761296	GDI1	GDP dissociation inhibitor 1
ILMN_1736700	4.52e-06	8.42e-08	-5.76749	7.69152	-0.906338	342187194	ALDOA	aldolase, fructose-bisphosphate A
ILMN_1782095	4.62e-06	8.66e-08	-5.7612	7.66463	-0.569065	574584778	FAM110A	family with sequence similarity 110 member A
ILMN_1672728	4.62e-06	8.68e-08	-5.76056	7.66189	-0.473535	214831684	KCTD5	potassium channel tetramerization domain containing 5
ILMN_1856609	4.68e-06	8.84e-08	5.75652	7.6446	1.40134	7951166
ILMN_1683059	4.7e-06	8.91e-08	5.75473	7.63698	0.810894	338827624	SIRT5	sirtuin 5
ILMN_1675956	4.78e-06	9.1e-08	5.75005	7.61698	1.75708	481026649	LYST	lysosomal trafficking regulator
ILMN_3260345	4.8e-06	9.18e-08	5.7482	7.6091	1.69093	206597508	AGFG1	ArfGAP with FG repeats 1
ILMN_1742224	4.84e-06	9.3e-08	5.74518	7.59618	0.712664	984880668	SLTM	SAFB like transcription modulator
ILMN_1703617	4.88e-06	9.42e-08	5.74245	7.58455	0.627225	224451069	AHSA1	activator of Hsp90 ATPase activity 1
ILMN_1734826	4.96e-06	9.62e-08	5.73771	7.56433	0.58128	1002341821	NUP88	nucleoporin 88
ILMN_1747195	4.96e-06	9.68e-08	5.73628	7.55822	1.41351	73747874	PSMB8	proteasome subunit beta 8
ILMN_1677133	4.96e-06	9.7e-08	5.73586	7.55641	0.84149	1000232088	MITD1	microtubule interacting and trafficking domain containing 1
ILMN_3235917	5.13e-06	1.01e-07	5.72711	7.51909	0.784886	558472803	DCAF10	DDB1 and CUL4 associated factor 10
ILMN_1739397	5.18e-06	1.02e-07	5.72387	7.5053	1.22839	90193627	GLMN	glomulin, FKBP associated protein
ILMN_1738346	5.21e-06	1.04e-07	5.72108	7.49343	1.2116	292781267	MICU2	mitochondrial calcium uptake 2
ILMN_2261784	5.21e-06	1.04e-07	-5.72105	7.4933	-0.44572	544583472	CCNY	cyclin Y
ILMN_1683658	5.31e-06	1.06e-07	-5.71571	7.47055	-0.635122	315139017	FKBP1A	FK506 binding protein 1A
ILMN_1773561	5.42e-06	1.09e-07	5.71005	7.44647	1.25937	403310654	RAP2C	RAP2C, member of RAS oncogene family
ILMN_1793563	5.46e-06	1.1e-07	5.70673	7.43234	1.24003	299890881	DCTN1	dynactin subunit 1
ILMN_1733703	5.46e-06	1.11e-07	5.7065	7.43133	1.18236	83281442	TRMU	tRNA 5-methylaminomethyl-2-thiouridylate methyltransferase
ILMN_1670899	5.47e-06	1.11e-07	-5.70501	7.42502	-1.27828	66346694	FBN2	fibrillin 2
ILMN_1785266	5.51e-06	1.13e-07	5.7027	7.41518	0.831503	170932519	OFD1	OFD1, centriole and centriolar satellite protein
ILMN_2163306	5.62e-06	1.15e-07	5.69709	7.39135	0.935214	557878648	FAM120A	family with sequence similarity 120A
ILMN_2241775	5.66e-06	1.17e-07	5.6948	7.3816	0.916672	291084621	TROVE2	TROVE domain family member 2
ILMN_2296950	5.71e-06	1.19e-07	5.69104	7.36561	1.04372	54873618	APOBEC3F	apolipoprotein B mRNA editing enzyme catalytic subunit 3F
ILMN_2379130	5.71e-06	1.19e-07	5.69017	7.36192	0.541682	68800349	IRAK1	interleukin 1 receptor associated kinase 1
ILMN_1675150	5.71e-06	1.2e-07	5.68875	7.35591	1.13659	34330189	HKR1	HKR1, GLI-Kruppel zinc finger family member
ILMN_3202673	5.71e-06	1.2e-07	5.6887	7.35567	1.19692	NA
ILMN_2057826	5.71e-06	1.2e-07	5.68797	7.35258	2.10244	589908392	PHF3	PHD finger protein 3
ILMN_1697639	6.05e-06	1.28e-07	5.67421	7.29418	0.949317	262231794	OGT	O-linked N-acetylglucosamine (GlcNAc) transferase
ILMN_1763436	6.05e-06	1.28e-07	5.67327	7.29019	0.988949	113722132	SETX	senataxin
ILMN_1796305	6.26e-06	1.33e-07	5.66454	7.25317	1.57055	359751384	UPF2	UPF2 regulator of nonsense transcripts homolog (yeast)
ILMN_2186806	6.32e-06	1.35e-07	5.66177	7.24143	0.728382	149158697	HLA-F	major histocompatibility complex, class I, F
ILMN_1771019	6.33e-06	1.36e-07	5.66027	7.23506	1.1564	217272864	MTMR4	myotubularin related protein 4
ILMN_3300663	6.59e-06	1.42e-07	5.65043	7.19342	1.70582	NA
ILMN_2174729	6.74e-06	1.46e-07	5.64402	7.16626	1.07424	120587018	ZNF318	zinc finger protein 318
ILMN_3275489	6.74e-06	1.46e-07	5.64365	7.16471	1.87763	NA
ILMN_1657554	6.75e-06	1.47e-07	5.64228	7.15892	1.44042	259906401	TSPYL2	TSPY like 2
ILMN_2055634	6.96e-06	1.52e-07	5.63474	7.12702	0.887417	42741656	TIAF1	TGFB1-induced anti-apoptotic factor 1
ILMN_1779214	7.05e-06	1.56e-07	5.62995	7.1068	1.72156	71902539	ATM	ATM serine/threonine kinase
ILMN_2204754	7.05e-06	1.56e-07	5.62917	7.1035	1.19569	732170465	TMX4	thioredoxin related transmembrane protein 4
ILMN_2157957	7.05e-06	1.57e-07	5.62832	7.0999	1.22158	214831569	GTF2H1	general transcription factor IIH subunit 1
ILMN_1737394	7.05e-06	1.57e-07	-5.62824	7.09954	-1.19455	153281091	LMNA	lamin A/C
ILMN_1802971	7.07e-06	1.58e-07	5.62671	7.0931	0.733363	89337269	FAM160B2	family with sequence similarity 160 member B2
ILMN_2210601	7.11e-06	1.59e-07	5.62453	7.08391	1.10903	315221148	RNASEL	ribonuclease L
ILMN_1681301	7.15e-06	1.61e-07	5.62144	7.07084	1.61451	4757733	AIM2	absent in melanoma 2
ILMN_1769390	7.15e-06	1.62e-07	5.6202	7.06563	1.64736	269315864	ABHD15	abhydrolase domain containing 15
ILMN_1692707	7.15e-06	1.63e-07	-5.61997	7.06463	-0.595868	61966780	PTRHD1	peptidyl-tRNA hydrolase domain containing 1
ILMN_2415911	7.15e-06	1.63e-07	5.61996	7.06461	1.60866	528524609	ENOX2	ecto-NOX disulfide-thiol exchanger 2
ILMN_1754178	7.19e-06	1.64e-07	5.61779	7.05542	1.15405	169646436	GDI2	GDP dissociation inhibitor 2
ILMN_1707804	7.21e-06	1.65e-07	-5.61608	7.0482	-0.803274	NA
ILMN_1753507	7.21e-06	1.66e-07	5.61558	7.04611	1.64438	565324142	FRMPD3	FERM and PDZ domain containing 3
ILMN_1788931	7.22e-06	1.67e-07	5.61376	7.03844	2.19351	254750683	DOCK8	dedicator of cytokinesis 8
ILMN_1810838	7.22e-06	1.67e-07	5.61358	7.03769	0.88405	223555916	MTDH	metadherin
ILMN_1751871	7.31e-06	1.7e-07	5.60988	7.02208	1.356	58530881	STK11	serine/threonine kinase 11
ILMN_1745807	7.51e-06	1.76e-07	5.60232	6.99019	0.682219	52851436	TMEM62	transmembrane protein 62
ILMN_2284998	7.51e-06	1.76e-07	5.60194	6.98861	0.824932	122939207	SP100	SP100 nuclear antigen
ILMN_1847822	7.72e-06	1.82e-07	5.59488	6.95886	1.20261	122937210	KIAA0368	KIAA0368
ILMN_1761490	7.72e-06	1.82e-07	5.59428	6.95631	0.505297	577019574	ZNF75D	zinc finger protein 75D
ILMN_1693287	7.89e-06	1.87e-07	5.58836	6.9314	0.890518	304766540	POMP	proteasome maturation protein
ILMN_1747630	8.1e-06	1.93e-07	5.58159	6.90291	1.27619	110349790	DEK	DEK proto-oncogene
ILMN_2050617	8.15e-06	1.95e-07	5.57898	6.89193	0.797753	119709841	CCT6P1	chaperonin containing TCP1 subunit 6 pseudogene 1
ILMN_3251511	8.15e-06	1.95e-07	5.57852	6.89001	0.728688	117676383	SCAF11	SR-related CTD associated factor 11
ILMN_2211780	8.36e-06	2.01e-07	5.57219	6.86339	1.07017	258547122	SLC25A4	solute carrier family 25 member 4
ILMN_1691892	8.49e-06	2.05e-07	-5.56784	6.84514	-0.687305	469608408	TAGLN2	transgelin 2
ILMN_1793673	8.51e-06	2.06e-07	5.56645	6.83927	1.01571	71143110	ZNF766	zinc finger protein 766
ILMN_1861128	8.82e-06	2.14e-07	5.5575	6.80172	1.75856	6569518
ILMN_1721713	8.82e-06	2.15e-07	5.55668	6.79829	1.23752	77812671	EXOSC9	exosome component 9
ILMN_1742450	8.84e-06	2.17e-07	5.55509	6.79159	0.484153	262527240	TAPBP	TAP binding protein (tapasin)
ILMN_1773388	8.84e-06	2.17e-07	5.55467	6.78985	1.84236	557948006	KIAA0226L	KIAA0226 like
ILMN_1654099	8.9e-06	2.19e-07	5.55225	6.77969	1.17048	731189666	LRIG2	leucine rich repeats and immunoglobulin like domains 2
ILMN_1667825	8.96e-06	2.21e-07	5.54995	6.77002	1.4458	926573118	MLKL	mixed lineage kinase domain like
ILMN_1771385	9.09e-06	2.25e-07	5.54602	6.75355	0.969144	197333738	GBP4	guanylate binding protein 4
ILMN_1674703	9.09e-06	2.26e-07	5.54516	6.74994	1.821	995970192	UBA5	ubiquitin like modifier activating enzyme 5
ILMN_1672295	9.27e-06	2.31e-07	5.54	6.72831	0.969392	156151382	ZC3H12A	zinc finger CCCH-type containing 12A
ILMN_1746784	9.43e-06	2.36e-07	5.53519	6.7082	1.2954	338968857	SLAIN1	SLAIN motif family member 1
ILMN_1802082	9.44e-06	2.37e-07	5.53412	6.7037	1.15031	150378438	PRDM8	PR/SET domain 8
ILMN_2294878	9.46e-06	2.39e-07	5.53283	6.69831	1.11059	526479846	NSUN5	NOP2/Sun RNA methyltransferase family member 5
ILMN_1690473	9.58e-06	2.43e-07	5.52926	6.68335	0.931819	340805843	NFKBIB	NFKB inhibitor beta
ILMN_3250243	9.59e-06	2.44e-07	5.52837	6.67963	1.20792	808688262	METTL21A	methyltransferase like 21A
ILMN_3235832	9.6e-06	2.46e-07	5.52648	6.67171	1.35196	NA
ILMN_2077623	9.6e-06	2.46e-07	5.52573	6.66858	1.1856	293597516	RRAS2	related RAS viral (r-ras) oncogene homolog 2
ILMN_1729208	9.6e-06	2.46e-07	-5.52566	6.66828	-1.04403	544063414	BEX3	brain expressed X-linked 3
ILMN_3240117	9.69e-06	2.5e-07	5.52279	6.65627	0.946681	124248538	AIDA	axin interactor, dorsalization associated
ILMN_1761083	9.72e-06	2.51e-07	5.52153	6.65101	0.81289	98961157	HNRNPA3	heterogeneous nuclear ribonucleoprotein A3
ILMN_2323366	9.78e-06	2.54e-07	5.51842	6.63799	0.825831	78711823	SDHC	succinate dehydrogenase complex subunit C
ILMN_1762407	9.78e-06	2.54e-07	5.5184	6.63792	1.10338	145275194	CABLES2	Cdk5 and Abl enzyme substrate 2
ILMN_2384122	1.02e-05	2.66e-07	5.50834	6.5959	1.43818	589269199	ADGRG1	adhesion G protein-coupled receptor G1
ILMN_1814526	1.02e-05	2.67e-07	5.50783	6.59377	1.48375	1002341765	ADD3	adducin 3
ILMN_1776297	1.03e-05	2.7e-07	5.50477	6.58098	1.30165	289577132	GOLGA4	golgin A4
ILMN_1754199	1.05e-05	2.77e-07	5.49929	6.5581	1.36496	308522769	BCL7B	BCL tumor suppressor 7B
ILMN_1676159	1.05e-05	2.78e-07	5.49812	6.55321	0.990323	109633024	STK26	serine/threonine protein kinase 26
ILMN_1664449	1.05e-05	2.79e-07	5.4977	6.55148	1.3552	215276967	ALG5	ALG5, dolichyl-phosphate beta-glucosyltransferase
ILMN_1768117	1.05e-05	2.8e-07	5.49691	6.54818	1.27647	222080050	RBM25	RNA binding motif protein 25
ILMN_3235104	1.05e-05	2.81e-07	5.49576	6.54336	0.862075	160420294	CEP295	centrosomal protein 295
ILMN_2325337	1.06e-05	2.83e-07	5.494	6.53603	1.15638	731184214	APOL2	apolipoprotein L2
ILMN_1676792	1.07e-05	2.89e-07	5.48973	6.51822	0.82191	NA
ILMN_2378868	1.07e-05	2.89e-07	5.48969	6.51803	0.838441	995965794	SRSF5	serine and arginine rich splicing factor 5
ILMN_2171289	1.08e-05	2.92e-07	5.4867	6.50561	1.48464	373838706	SAMSN1	SAM domain, SH3 domain and nuclear localization signals 1
ILMN_1792671	1.11e-05	3.02e-07	5.47963	6.47613	1.14858	61742163	C12orf29	chromosome 12 open reading frame 29
ILMN_2226955	1.12e-05	3.05e-07	5.47703	6.4653	1.7947	1007386767	VOPP1	vesicular, overexpressed in cancer, prosurvival protein 1
ILMN_1714148	1.12e-05	3.06e-07	-5.47671	6.46398	-0.54932	215422409	NAIF1	nuclear apoptosis inducing factor 1
ILMN_1787628	1.12e-05	3.07e-07	5.47575	6.45995	0.662038	343183410	NOP56	NOP56 ribonucleoprotein
ILMN_1777565	1.12e-05	3.09e-07	5.47444	6.45452	0.750915	73747914	TAP2	transporter 2, ATP binding cassette subfamily B member
ILMN_1859863	1.13e-05	3.11e-07	5.47292	6.44819	1.23475	18507115
ILMN_2358277	1.13e-05	3.12e-07	5.47198	6.44427	1.65778	301500650	RSRC2	arginine and serine rich coiled-coil 2
ILMN_1805271	1.13e-05	3.13e-07	5.47151	6.44233	1.17644	456367251	ZNF721	zinc finger protein 721
ILMN_3271179	1.13e-05	3.15e-07	5.47001	6.43607	1.4503	NA
ILMN_1711566	1.13e-05	3.15e-07	-5.46984	6.43536	-0.792719	73858576	TIMP1	TIMP metallopeptidase inhibitor 1
ILMN_1795474	1.14e-05	3.18e-07	5.46731	6.42484	1.16582	NA
ILMN_2380946	1.15e-05	3.24e-07	5.46337	6.40847	1.01363	111494227	EIF4G2	eukaryotic translation initiation factor 4 gamma 2
ILMN_1758798	1.16e-05	3.26e-07	5.46204	6.40292	0.634242	NA
ILMN_3235027	1.16e-05	3.26e-07	5.46157	6.40098	1.59552	296080784	TAF1D	TATA-box binding protein associated factor, RNA polymerase I subunit D
ILMN_2093500	1.16e-05	3.27e-07	5.46087	6.39804	1.05942	219521824	ZBED5	zinc finger BED-type containing 5
ILMN_1748476	1.17e-05	3.31e-07	5.45809	6.3865	0.934071	953514559	NOP58	NOP58 ribonucleoprotein
ILMN_1675448	1.18e-05	3.36e-07	5.45502	6.37375	1.55291	347659002	ZFP36L1	ZFP36 ring finger protein like 1
ILMN_2390859	1.18e-05	3.38e-07	5.45361	6.36787	0.728201	570359567	NFKB2	nuclear factor kappa B subunit 2
ILMN_2061452	1.19e-05	3.41e-07	5.45182	6.36044	0.820962	299890812	ORC2	origin recognition complex subunit 2
ILMN_1760954	1.19e-05	3.42e-07	5.45123	6.35802	0.894308	755571530	DENR	density regulated re-initiation and release factor
ILMN_2182120	1.19e-05	3.44e-07	5.44966	6.3515	1.65183	54607092	SF3B6	splicing factor 3b subunit 6
ILMN_3222998	1.19e-05	3.44e-07	5.44925	6.34978	2.1983	NA
ILMN_1755850	1.22e-05	3.53e-07	5.44354	6.32606	0.930485	59710106	ZNF350	zinc finger protein 350
ILMN_1720513	1.22e-05	3.54e-07	5.44288	6.32334	0.933943	194294553	SETBP1	SET binding protein 1
ILMN_3238859	1.22e-05	3.56e-07	5.44176	6.31869	1.23585	148664227	FAM120AOS	family with sequence similarity 120A opposite strand
ILMN_1715181	1.22e-05	3.57e-07	5.44133	6.31689	0.988498	18373304	ARRDC2	arrestin domain containing 2
ILMN_2404085	1.22e-05	3.57e-07	5.44089	6.31506	1.28167	38016917	CLIP1	CAP-Gly domain containing linker protein 1
ILMN_3287952	1.22e-05	3.58e-07	5.44058	6.31379	1.87495	NA
ILMN_3301065	1.22e-05	3.61e-07	5.4383	6.30432	1.60078	NA
ILMN_1658015	1.25e-05	3.72e-07	5.43189	6.27777	1.33117	379643031	MBNL2	muscleblind like splicing regulator 2
ILMN_1767612	1.26e-05	3.75e-07	5.4298	6.2691	0.912623	219842318	BBS2	Bardet-Biedl syndrome 2
ILMN_2229922	1.27e-05	3.78e-07	5.4279	6.26119	1.52617	256773221	KIAA1551	KIAA1551
ILMN_1665049	1.27e-05	3.79e-07	5.42758	6.25989	0.652257	93204887	SPG11	spastic paraplegia 11 (autosomal recessive)
ILMN_1703015	1.27e-05	3.82e-07	5.42574	6.25227	1.54604	300797236	ZRANB2	zinc finger RANBP2-type containing 2
ILMN_1811367	1.28e-05	3.84e-07	5.42407	6.24533	0.998879	422010901	MAT2B	methionine adenosyltransferase 2B
ILMN_2128489	1.29e-05	3.88e-07	5.42201	6.23681	1.51103	363498368	UQCRB	ubiquinol-cytochrome c reductase binding protein
ILMN_2265995	1.31e-05	3.95e-07	5.41782	6.21947	0.802946	456367254	NBPF3	neuroblastoma breakpoint family member 3
ILMN_1742935	1.33e-05	4.04e-07	5.41273	6.19839	1.61085	758818576	ZNF33B	zinc finger protein 33B
ILMN_2402674	1.37e-05	4.17e-07	-5.40527	6.16754	-0.564923	24430134	DPM3	dolichyl-phosphate mannosyltransferase subunit 3
ILMN_1661174	1.39e-05	4.24e-07	5.40159	6.15233	1.71103	NA
ILMN_3275345	1.4e-05	4.29e-07	5.39889	6.14115	1.43698	NA
ILMN_1706502	1.41e-05	4.31e-07	5.39772	6.13633	1.71356	351542235	EIF2AK2	eukaryotic translation initiation factor 2 alpha kinase 2
ILMN_1711617	1.42e-05	4.36e-07	5.39529	6.12632	0.948499	666335605	GMFG	glia maturation factor gamma
ILMN_2357577	1.42e-05	4.37e-07	5.39438	6.12253	1.17554	94557298	PRKAA1	protein kinase AMP-activated catalytic subunit alpha 1
ILMN_2114422	1.44e-05	4.44e-07	5.391	6.10859	1.03244	194733754	NOD1	nucleotide binding oligomerization domain containing 1
ILMN_3234841	1.44e-05	4.45e-07	5.3904	6.1061	0.655819	NA
ILMN_2340908	1.45e-05	4.51e-07	-5.3872	6.09289	-0.818934	544063452	SCML1	sex comb on midleg-like 1 (Drosophila)
ILMN_1686135	1.45e-05	4.53e-07	5.38626	6.08903	0.706565	948284461	CEP95	centrosomal protein 95
ILMN_1680129	1.46e-05	4.59e-07	5.3834	6.07723	0.66527	301336153	NSUN2	NOP2/Sun RNA methyltransferase family member 2
ILMN_2373515	1.46e-05	4.59e-07	5.3834	6.07721	1.1551	154146190	HSP90AA1	heat shock protein 90 alpha family class A member 1
ILMN_1745421	1.46e-05	4.59e-07	-5.38333	6.07692	-0.641551	51173753	ZMAT5	zinc finger matrin-type 5
ILMN_1789342	1.46e-05	4.6e-07	5.38279	6.07471	1.15902	161353442	NDUFS2	NADH:ubiquinone oxidoreductase core subunit S2
ILMN_1719749	1.49e-05	4.72e-07	5.37695	6.0506	1.84156	543583730	PTGES3	prostaglandin E synthase 3
ILMN_2390162	1.51e-05	4.8e-07	5.37316	6.035	0.622858	1002623474	PHF11	PHD finger protein 11
ILMN_2408001	1.53e-05	4.85e-07	5.37054	6.02421	1.8062	557786127	RFWD2	ring finger and WD repeat domain 2
ILMN_1694233	1.53e-05	4.91e-07	5.36773	6.01262	0.583548	701165618	ACYP1	acylphosphatase 1
ILMN_2202481	1.53e-05	4.92e-07	5.36741	6.01131	1.36944	193083196	UBLCP1	ubiquitin like domain containing CTD phosphatase 1
ILMN_3199780	1.53e-05	4.93e-07	5.36697	6.00951	1.0746	NA
ILMN_1739854	1.53e-05	4.93e-07	5.36665	6.00817	1.16856	194688139	KATNBL1	katanin regulatory subunit B1 like 1
ILMN_1683178	1.53e-05	4.94e-07	5.36644	6.0073	1.38141	223671934	JAK2	Janus kinase 2
ILMN_1708936	1.55e-05	5e-07	5.36358	5.99555	1.44128	389616144	EXOSC3	exosome component 3
ILMN_1716563	1.55e-05	5e-07	5.36348	5.99514	0.871946	197100056	PRKCB	protein kinase C beta
ILMN_2117171	1.55e-05	5.04e-07	5.36185	5.98841	1.37412	197382802	LMO4	LIM domain only 4
ILMN_1814305	1.55e-05	5.06e-07	5.36099	5.98487	0.902295	300863103	SAMD9	sterile alpha motif domain containing 9
ILMN_1765994	1.57e-05	5.11e-07	5.35858	5.97494	1.11397	238550205	ZBP1	Z-DNA binding protein 1
ILMN_1729749	1.57e-05	5.13e-07	5.3577	5.97132	1.78212	380420368	HERC5	HECT and RLD domain containing E3 ubiquitin protein ligase 5
ILMN_1726591	1.57e-05	5.17e-07	5.35586	5.96377	1.47933	62953111	CARD16	caspase recruitment domain family member 16
ILMN_1717877	1.57e-05	5.18e-07	5.35561	5.96275	0.820527	54144638	IVNS1ABP	influenza virus NS1A binding protein
ILMN_1755075	1.59e-05	5.23e-07	5.35312	5.95249	1.73406	963645845	IDI1	isopentenyl-diphosphate delta isomerase 1
ILMN_1691097	1.59e-05	5.27e-07	5.35126	5.94487	0.612615	153792589	HSP90AA1	heat shock protein 90 alpha family class A member 1
ILMN_1724497	1.59e-05	5.28e-07	5.35093	5.94349	0.842492	NA
ILMN_1659801	1.62e-05	5.38e-07	5.34685	5.92673	0.921316	148536833	ATP6V1C1	ATPase H+ transporting V1 subunit C1
ILMN_2053490	1.62e-05	5.39e-07	5.34638	5.92479	1.31939	47078280	FAM53B	family with sequence similarity 53 member B
ILMN_1662331	1.65e-05	5.49e-07	5.34178	5.90587	0.939006	169808398	PDSS2	prenyl (decaprenyl) diphosphate synthase, subunit 2
ILMN_1770963	1.66e-05	5.57e-07	5.33882	5.89372	1.12908	57232739	NAALADL1	N-acetylated alpha-linked acidic dipeptidase-like 1
ILMN_1799299	1.66e-05	5.57e-07	5.33855	5.89263	1.11779	166235168	PRPF38B	pre-mRNA processing factor 38B
ILMN_3305628	1.67e-05	5.62e-07	5.33641	5.88384	1.21463	NA
ILMN_1657478	1.68e-05	5.68e-07	-5.33413	5.87446	-0.730633	257900507	MAGEL2	MAGE family member L2
ILMN_3234920	1.68e-05	5.69e-07	5.33353	5.872	1.4195	NA
ILMN_1690321	1.68e-05	5.7e-07	5.33312	5.87035	1.05695	117938250	BCLAF1	BCL2 associated transcription factor 1
ILMN_2066066	1.68e-05	5.71e-07	5.33278	5.86895	0.862126	30172540	HLA-DRB6	major histocompatibility complex, class II, DR beta 6 (pseudogene)
ILMN_1753265	1.68e-05	5.74e-07	-5.33161	5.86414	-0.68347	756398276	C12orf76	chromosome 12 open reading frame 76
ILMN_1728684	1.73e-05	5.9e-07	5.32512	5.83752	0.717486	155030231	PELP1	proline, glutamate and leucine rich protein 1
ILMN_2344002	1.73e-05	5.92e-07	5.32458	5.83528	1.2631	57165349	GEMIN2	gem nuclear organelle associated protein 2
ILMN_1691717	1.73e-05	5.93e-07	5.32402	5.83301	0.52747	306035189	RHBDF2	rhomboid 5 homolog 2
ILMN_1730917	1.74e-05	5.98e-07	5.32225	5.82576	1.15756	353523858	KMO	kynurenine 3-monooxygenase (kynurenine 3-hydroxylase)
ILMN_1710738	1.74e-05	6.01e-07	5.32094	5.82037	0.939746	156105698	RC3H2	ring finger and CCCH-type domains 2
ILMN_2053546	1.77e-05	6.12e-07	5.31697	5.80412	1.05705	NA
ILMN_1680727	1.79e-05	6.21e-07	5.31334	5.78925	0.998327	343478144	GLRX2	glutaredoxin 2
ILMN_1795026	1.79e-05	6.22e-07	-5.31323	5.78881	-0.447388	38146115	FAM189B	family with sequence similarity 189 member B
ILMN_2406335	1.81e-05	6.3e-07	5.31016	5.77621	0.796879	960139488	ANKRD17	ankyrin repeat domain 17
ILMN_3238048	1.83e-05	6.39e-07	5.30684	5.76265	1.38552	NA
ILMN_1712888	1.85e-05	6.49e-07	5.30317	5.7476	0.551352	557357698	HSPH1	heat shock protein family H (Hsp110) member 1
ILMN_1693421	1.86e-05	6.52e-07	5.30208	5.74317	1.29484	1024249275	RPN2	ribophorin II
ILMN_2348090	1.88e-05	6.6e-07	5.29931	5.73181	0.714195	169646377	MRPL55	mitochondrial ribosomal protein L55
ILMN_1815107	1.89e-05	6.68e-07	5.29649	5.72029	0.877899	303227922	MATR3	matrin 3
ILMN_1788062	1.9e-05	6.73e-07	5.29468	5.71288	0.900397	317108189	SH3GL1	SH3 domain containing GRB2 like 1, endophilin A2
ILMN_1709772	1.9e-05	6.74e-07	5.29434	5.71151	0.608353	540344542	SNX5	sorting nexin 5
ILMN_2090123	1.9e-05	6.75e-07	5.29423	5.71105	1.44009	67782361	DHX29	DEAH-box helicase 29
ILMN_3278995	1.95e-05	6.94e-07	5.28755	5.68377	0.513915	NA
ILMN_1726107	1.95e-05	6.95e-07	-5.28725	5.68253	-0.866625	383842754	UBE2V1	ubiquitin conjugating enzyme E2 V1
ILMN_2293692	1.96e-05	7.02e-07	5.28503	5.67348	1.0332	119943103	CREBBP	CREB binding protein
ILMN_3298215	1.97e-05	7.07e-07	5.28335	5.66661	2.15648	NA
ILMN_1696839	2.03e-05	7.3e-07	5.27571	5.63544	1.64635	197927095	RPS27	ribosomal protein S27
ILMN_1673788	2.04e-05	7.35e-07	5.2744	5.63007	1.23157	197313670	CDV3	CDV3 homolog
ILMN_2130514	2.04e-05	7.39e-07	5.2731	5.62479	0.856792	134288895	FAM76B	family with sequence similarity 76 member B
ILMN_1727098	2.05e-05	7.42e-07	5.27216	5.62097	0.555153	930697447	PPP1R16B	protein phosphatase 1 regulatory subunit 16B
ILMN_1703140	2.06e-05	7.48e-07	5.27022	5.61304	1.27623	547234796	NEDD4	neural precursor cell expressed, developmentally down-regulated 4, E3 ubiquitin protein ligase
ILMN_1738263	2.06e-05	7.52e-07	5.26906	5.60832	1.08482	52426746	PIGU	phosphatidylinositol glycan anchor biosynthesis class U
ILMN_1744147	2.06e-05	7.52e-07	5.269	5.60805	0.836849	42542391	CEBPZ	CCAAT/enhancer binding protein zeta
ILMN_2065299	2.08e-05	7.61e-07	5.26616	5.59652	0.989393	163310724	EDEM3	ER degradation enhancing alpha-mannosidase like protein 3
ILMN_1728392	2.12e-05	7.76e-07	-5.26151	5.57755	-1.07051	210147580	C19orf38	chromosome 19 open reading frame 38
ILMN_1838313	2.12e-05	7.77e-07	-5.26118	5.5762	-0.47539	23273338	LRRC8B	leucine rich repeat containing 8 family member B
ILMN_1810374	2.12e-05	7.82e-07	5.25985	5.5708	1.26919	735366784	TMEM156	transmembrane protein 156
ILMN_2319996	2.14e-05	7.89e-07	5.25771	5.56209	0.96048	76496471	RPL3	ribosomal protein L3
ILMN_1765860	2.17e-05	8.03e-07	5.25375	5.54595	0.61722	145699122	DOCK11	dedicator of cytokinesis 11
ILMN_1877778	2.19e-05	8.13e-07	5.25065	5.53334	0.882761	78300341
ILMN_1745806	2.23e-05	8.28e-07	-5.24661	5.5169	-0.599205	388890233	PEMT	phosphatidylethanolamine N-methyltransferase
ILMN_2232121	2.25e-05	8.37e-07	5.24385	5.50572	1.30101	296317234	GPR65	G protein-coupled receptor 65
ILMN_3243744	2.25e-05	8.41e-07	5.24291	5.50187	1.09978	117938267	EAPP	E2F associated phosphoprotein
ILMN_1815292	2.28e-05	8.54e-07	5.23934	5.48738	2.12055	72187675	RPL7	ribosomal protein L7
ILMN_1780560	2.28e-05	8.55e-07	5.23886	5.48541	1.03115	42794777	MYO18A	myosin XVIIIA
ILMN_2061043	2.3e-05	8.64e-07	5.23644	5.4756	1.74412	365733591	CD48	CD48 molecule
ILMN_1733453	2.3e-05	8.65e-07	5.23626	5.47484	1.83297	NA
ILMN_3271092	2.3e-05	8.68e-07	5.23541	5.47139	0.396697	301500678	PPP1R21	protein phosphatase 1 regulatory subunit 21
ILMN_1815705	2.31e-05	8.76e-07	5.23331	5.46287	1.58297	444909138	LZTFL1	leucine zipper transcription factor like 1
ILMN_1783304	2.31e-05	8.78e-07	5.2328	5.46081	2.05594	NA
ILMN_2353358	2.31e-05	8.78e-07	5.23277	5.46068	1.46625	318068050	LGALS8	galectin 8
ILMN_2209748	2.33e-05	8.87e-07	5.23032	5.45072	0.979506	402232739	DERL1	derlin 1
ILMN_1707240	2.37e-05	9.03e-07	5.22612	5.4337	1.19521	665821289	PTBP2	polypyrimidine tract binding protein 2
ILMN_1755115	2.37e-05	9.06e-07	5.22538	5.43067	1.86397	78190459	RPL23	ribosomal protein L23
ILMN_1741613	2.43e-05	9.31e-07	5.21911	5.40525	1.34529	961525489	SERINC1	serine incorporator 1
ILMN_2312275	2.44e-05	9.38e-07	5.21739	5.39826	0.77407	226371616	SRP54	signal recognition particle 54
ILMN_2352097	2.48e-05	9.56e-07	5.21275	5.37947	1.36847	589269204	ADGRG1	adhesion G protein-coupled receptor G1
ILMN_3240316	2.48e-05	9.57e-07	5.21261	5.3789	2.11844	NA
ILMN_2325338	2.49e-05	9.66e-07	5.21051	5.3704	0.978047	731184214	APOL2	apolipoprotein L2
ILMN_1794967	2.52e-05	9.78e-07	5.2076	5.3586	0.929173	256818793	EIF4ENIF1	eukaryotic translation initiation factor 4E nuclear import factor 1
ILMN_1676302	2.52e-05	9.78e-07	5.20744	5.35799	0.817136	403224965	PCED1A	PC-esterase domain containing 1A
ILMN_1689786	2.52e-05	9.84e-07	-5.20618	5.35286	-0.664026	291045179	ASMTL	acetylserotonin O-methyltransferase-like
ILMN_1785926	2.56e-05	1e-06	5.20215	5.33656	0.655314	564730542	ZNF621	zinc finger protein 621
ILMN_2101375	2.56e-05	1e-06	5.20186	5.33537	0.75779	194306656	CCDC77	coiled-coil domain containing 77
ILMN_1718808	2.58e-05	1.01e-06	-5.19935	5.32523	-0.931811	387157885	AKAP10	A-kinase anchoring protein 10
ILMN_1695357	2.6e-05	1.02e-06	5.19687	5.3152	1.11827	157388974	SPDL1	spindle apparatus coiled-coil protein 1
ILMN_3290199	2.62e-05	1.03e-06	5.19519	5.30841	1.29139	NA
ILMN_1652955	2.62e-05	1.03e-06	5.19451	5.30568	1.09284	NA
ILMN_2101920	2.62e-05	1.04e-06	5.19389	5.30317	1.10066	186287258	HNRNPH1	heterogeneous nuclear ribonucleoprotein H1 (H)
ILMN_1710543	2.62e-05	1.04e-06	-5.19349	5.30154	-0.784989	47080101	SLC39A3	solute carrier family 39 member 3
ILMN_1662192	2.63e-05	1.05e-06	5.19155	5.29371	2.12604	390190223	ZNF248	zinc finger protein 248
ILMN_2392143	2.63e-05	1.05e-06	5.1912	5.29226	1.14183	332000007	TRAF6	TNF receptor associated factor 6
ILMN_1688702	2.63e-05	1.05e-06	5.19099	5.29141	1.48888	157412254	PJA2	praja ring finger ubiquitin ligase 2
ILMN_1705985	2.65e-05	1.06e-06	5.1888	5.28256	1.28426	299782545	PIGA	phosphatidylinositol glycan anchor biosynthesis class A
ILMN_3178252	2.65e-05	1.06e-06	5.18849	5.28132	1.5319	NA
ILMN_1782377	2.65e-05	1.06e-06	5.18792	5.27902	1.39211	NA
ILMN_2096405	2.65e-05	1.07e-06	5.18753	5.27743	0.652645	71164896	WDR37	WD repeat domain 37
ILMN_1752895	2.65e-05	1.07e-06	5.18681	5.27453	1.03554	296010812	STX8	syntaxin 8
ILMN_1767722	2.66e-05	1.08e-06	5.18515	5.26783	0.902374	300797512	AFTPH	aftiphilin
ILMN_1780189	2.67e-05	1.08e-06	5.18382	5.26245	0.923564	312596879	PSMC5	proteasome 26S subunit, ATPase 5
ILMN_1684929	2.67e-05	1.09e-06	5.18303	5.25927	1.57702	194440659	TOPBP1	topoisomerase (DNA) II binding protein 1
ILMN_1677262	2.69e-05	1.09e-06	5.18122	5.25195	1.20671	NA
ILMN_1689002	2.69e-05	1.1e-06	5.18095	5.25085	1.18869	41352717	DTX1	deltex E3 ubiquitin ligase 1
ILMN_1691402	2.69e-05	1.1e-06	5.17972	5.24592	0.834862	NA
ILMN_2214603	2.71e-05	1.11e-06	5.17735	5.23633	1.75926	762205513	PPP2R3C	protein phosphatase 2 regulatory subunit B''gamma
ILMN_2338197	2.71e-05	1.11e-06	5.17718	5.23568	1.19147	NA
ILMN_1754839	2.75e-05	1.13e-06	5.17336	5.22024	1.44433	68509925	DHX15	DEAH-box helicase 15
ILMN_1808584	2.83e-05	1.16e-06	5.16648	5.1925	1.1634	918410271	COX20	COX20, cytochrome c oxidase assembly factor
ILMN_1737398	2.85e-05	1.18e-06	5.16401	5.18255	0.832693	117168247	HACD3	3-hydroxyacyl-CoA dehydratase 3
ILMN_1686367	2.85e-05	1.18e-06	5.16397	5.18237	0.579538	527498289	HSPA8	heat shock protein family A (Hsp70) member 8
ILMN_2397231	2.86e-05	1.19e-06	5.16197	5.17431	0.763211	50312662	USP16	ubiquitin specific peptidase 16
ILMN_2395043	2.87e-05	1.19e-06	5.16066	5.16905	1.39907	NA
ILMN_1731648	2.9e-05	1.21e-06	-5.15778	5.15745	-0.505592	38146114	FOXJ2	forkhead box J2
ILMN_1727389	2.91e-05	1.21e-06	5.15675	5.1533	0.570295	118402579	CDC16	cell division cycle 16
ILMN_1777325	2.91e-05	1.22e-06	5.15611	5.15074	0.759104	189458859	STAT1	signal transducer and activator of transcription 1
ILMN_1690999	2.93e-05	1.23e-06	5.15404	5.14238	0.889443	395455061	MED23	mediator complex subunit 23
ILMN_1767579	2.94e-05	1.23e-06	5.1531	5.13862	1.63038	117676402	KRR1	KRR1, small subunit processome component homolog
ILMN_1667839	2.96e-05	1.24e-06	5.15111	5.13061	0.794704	NA
ILMN_3235657	2.96e-05	1.25e-06	5.15061	5.1286	1.31655	NA
ILMN_1675852	2.96e-05	1.25e-06	5.1499	5.12574	0.755696	NA
ILMN_1669142	2.96e-05	1.25e-06	5.1497	5.12493	0.959078	56549647	NAA15	N(alpha)-acetyltransferase 15, NatA auxiliary subunit
ILMN_1756162	2.99e-05	1.27e-06	5.14622	5.11094	0.825018	224465145	EXOSC8	exosome component 8
ILMN_1732216	3.04e-05	1.29e-06	5.1419	5.09357	1.44558	150010642	NARS	asparaginyl-tRNA synthetase
ILMN_1806778	3.07e-05	1.31e-06	5.13917	5.08258	1.02249	321117171	UBE2E1	ubiquitin conjugating enzyme E2 E1
ILMN_1784709	3.07e-05	1.31e-06	-5.13882	5.08119	-0.587302	188595694	GNPDA1	glucosamine-6-phosphate deaminase 1
ILMN_1809141	3.11e-05	1.33e-06	5.13521	5.06669	0.970984	189083822	ING4	inhibitor of growth family member 4
ILMN_2059505	3.12e-05	1.33e-06	5.13436	5.06326	1.05228	807201130	ARPP19	cAMP regulated phosphoprotein 19
ILMN_1747183	3.13e-05	1.34e-06	5.13306	5.05806	0.711738	153791275	GXYLT1	glucoside xylosyltransferase 1
ILMN_2173004	3.15e-05	1.35e-06	5.13106	5.05002	1.80102	62865646	RAB8B	RAB8B, member RAS oncogene family
ILMN_2370573	3.15e-05	1.36e-06	5.13053	5.04789	2.01558	378925605	XAF1	XIAP associated factor 1
ILMN_2085760	3.16e-05	1.37e-06	-5.12894	5.04149	-0.644203	325197176	ARPC1B	actin related protein 2/3 complex subunit 1B
ILMN_1781700	3.19e-05	1.38e-06	5.12612	5.03021	1.53182	538918731	IL18R1	interleukin 18 receptor 1
ILMN_1652237	3.19e-05	1.38e-06	5.12595	5.02952	1.07496	62240998	CBR3	carbonyl reductase 3
ILMN_1652073	3.19e-05	1.38e-06	5.12585	5.02912	1.73366	NA
ILMN_3234226	3.19e-05	1.39e-06	5.12538	5.02723	1.03302	157278105	N4BP2L2	NEDD4 binding protein 2 like 2
ILMN_1719656	3.2e-05	1.4e-06	5.12376	5.02071	0.86384	222080063	MRPL38	mitochondrial ribosomal protein L38
ILMN_3226904	3.21e-05	1.4e-06	5.12256	5.01591	0.825963	385198056	NOP2	NOP2 nucleolar protein
ILMN_1660193	3.21e-05	1.41e-06	5.12205	5.01386	0.900988	224549027	ZNF529	zinc finger protein 529
ILMN_3245452	3.21e-05	1.41e-06	5.12194	5.01341	0.956879	190886445	FAM149B1	family with sequence similarity 149 member B1
ILMN_2360184	3.21e-05	1.41e-06	5.12104	5.0098	0.55175	NA
ILMN_3248975	3.21e-05	1.41e-06	-5.12099	5.0096	-0.366187	746816145	PPP4C	protein phosphatase 4 catalytic subunit
ILMN_1763641	3.21e-05	1.42e-06	5.12018	5.00637	0.751691	223890220	ZNF614	zinc finger protein 614
ILMN_1692834	3.3e-05	1.46e-06	5.11321	4.97841	1.37294	157502206	SWT1	SWT1, RNA endoribonuclease homolog
ILMN_2322972	3.34e-05	1.48e-06	5.1099	4.96518	1.10584	291621665	ZFYVE27	zinc finger FYVE-type containing 27
ILMN_3234116	3.35e-05	1.49e-06	5.1091	4.96196	1.86981	NA
ILMN_3225894	3.36e-05	1.5e-06	5.10731	4.95479	0.988015	NA
ILMN_1655046	3.36e-05	1.5e-06	-5.10698	4.95347	-0.599886	1015144078	NUTF2	nuclear transport factor 2
ILMN_3205271	3.37e-05	1.51e-06	5.10597	4.94943	1.75691	NA
ILMN_1707695	3.37e-05	1.51e-06	5.10587	4.94904	1.98656	400286377	IFIT1	interferon induced protein with tetratricopeptide repeats 1
ILMN_1712019	3.38e-05	1.51e-06	5.1045	4.94353	0.94612	960139488	ANKRD17	ankyrin repeat domain 17
ILMN_1664511	3.4e-05	1.53e-06	5.10285	4.93695	0.973028	215820615	NDC80	NDC80, kinetochore complex component
ILMN_1766411	3.4e-05	1.53e-06	-5.10253	4.93566	-0.565744	440918683	AP1S2	adaptor related protein complex 1 sigma 2 subunit
ILMN_1780058	3.4e-05	1.53e-06	5.10206	4.93377	1.32932	360039229	DEGS1	delta 4-desaturase, sphingolipid 1
ILMN_1680644	3.46e-05	1.56e-06	5.09719	4.9143	0.480184	109150418	MIOS	meiosis regulator for oocyte development
ILMN_2088172	3.49e-05	1.58e-06	5.09458	4.90388	0.990284	740087253	POLR2B	RNA polymerase II subunit B
ILMN_2130180	3.54e-05	1.6e-06	5.09076	4.88862	1.97612	224548997	RPL13P5	ribosomal protein L13 pseudogene 5
ILMN_3239113	3.55e-05	1.61e-06	5.09006	4.8858	1.09896	356582431	CCNT1	cyclin T1
ILMN_1651899	3.56e-05	1.62e-06	5.0883	4.87876	0.73052	NA
ILMN_1695420	3.6e-05	1.64e-06	-5.08567	4.86828	-0.404517	296179378	CLTA	clathrin light chain A
ILMN_1657722	3.61e-05	1.65e-06	5.08456	4.86382	1.13249	386365494	RPS3A	ribosomal protein S3A
ILMN_1711199	3.63e-05	1.66e-06	5.08242	4.85528	0.541188	120952913	ZNF331	zinc finger protein 331
ILMN_1745397	3.63e-05	1.66e-06	5.08233	4.85493	1.92706	733216600	OAS3	2'-5'-oligoadenylate synthetase 3
ILMN_1766539	3.63e-05	1.67e-06	-5.0808	4.84882	-0.754897	NA
ILMN_1812067	3.63e-05	1.68e-06	5.08039	4.8472	0.620563	262231832	RER1	retention in endoplasmic reticulum sorting receptor 1
ILMN_1820572	3.63e-05	1.68e-06	5.08037	4.84712	1.49828	27878898
ILMN_2374692	3.63e-05	1.68e-06	5.07978	4.84475	0.757855	342349314	WAC	WW domain containing adaptor with coiled-coil
ILMN_2321451	3.63e-05	1.68e-06	5.07964	4.84418	1.28813	51477709	HNRNPD	heterogeneous nuclear ribonucleoprotein D
ILMN_1803853	3.63e-05	1.68e-06	5.07944	4.84342	0.832052	959241452	NOL7	nucleolar protein 7
ILMN_1802708	3.71e-05	1.72e-06	5.07381	4.82094	0.581048	222418656	BTN3A1	butyrophilin subfamily 3 member A1
ILMN_1786050	3.71e-05	1.73e-06	5.07359	4.82006	1.3014	24119165	RBBP9	RB binding protein 9, serine hydrolase
ILMN_1762787	3.72e-05	1.74e-06	5.07178	4.81282	0.817645	359807166	RNF26	ring finger protein 26
ILMN_2139100	3.72e-05	1.74e-06	5.07144	4.81147	0.471987	441418783	SHISA5	shisa family member 5
ILMN_2279873	3.72e-05	1.74e-06	5.07123	4.81066	1.04733	532691748	WHAMM	WAS protein homolog associated with actin, golgi membranes and microtubules
ILMN_1746265	3.76e-05	1.76e-06	5.06824	4.79872	1.05504	527317409	SARM1	sterile alpha and TIR motif containing 1
ILMN_1701789	3.76e-05	1.77e-06	5.06787	4.79726	2.01418	576795828	IFIT3	interferon induced protein with tetratricopeptide repeats 3
ILMN_1810514	3.83e-05	1.8e-06	5.06336	4.77929	1.34413	555290120	SLC25A44	solute carrier family 25 member 44
ILMN_1772706	3.84e-05	1.81e-06	-5.06184	4.77323	-0.528723	209969689	BORCS7	BLOC-1 related complex subunit 7
ILMN_1724493	3.84e-05	1.82e-06	5.0615	4.77186	1.23211	221139696	LYSMD2	LysM domain containing 2
ILMN_2141941	3.84e-05	1.82e-06	5.06116	4.77051	1.52681	389886537	TOR1AIP1	torsin 1A interacting protein 1
ILMN_1795139	3.89e-05	1.84e-06	-5.05784	4.75729	-1.03461	150010677	S100Z	S100 calcium binding protein Z
ILMN_2075440	3.91e-05	1.86e-06	5.05624	4.75095	1.2059	62510077	PDIA3P1	protein disulfide isomerase family A member 3 pseudogene 1
ILMN_3211935	3.93e-05	1.87e-06	5.05488	4.7455	1.35452	NA
ILMN_2059886	3.99e-05	1.9e-06	5.05079	4.72924	1.08921	116812607	TTC38	tetratricopeptide repeat domain 38
ILMN_2054233	3.99e-05	1.91e-06	5.04991	4.72576	0.709303	755571536	SENP6	SUMO1/sentrin specific peptidase 6
ILMN_1798827	4.05e-05	1.94e-06	5.04586	4.70966	0.524663	221136780	SRBD1	S1 RNA binding domain 1
ILMN_1678805	4.06e-05	1.95e-06	5.045	4.70621	0.90083	209870109	POMT2	protein O-mannosyltransferase 2
ILMN_1755649	4.07e-05	1.95e-06	-5.04425	4.70324	-0.663941	421919752	SLC16A5	solute carrier family 16 member 5
ILMN_2247594	4.08e-05	1.96e-06	5.04282	4.69756	1.17727	16905511	RPLP1	ribosomal protein lateral stalk subunit P1
ILMN_1801307	4.12e-05	1.98e-06	5.04061	4.68879	1.27829	300193030	TNFSF10	tumor necrosis factor superfamily member 10
ILMN_1776352	4.12e-05	1.99e-06	5.03969	4.68511	0.917599	313482849	BLOC1S5	biogenesis of lysosomal organelles complex 1 subunit 5
ILMN_1785852	4.12e-05	1.99e-06	5.03949	4.68433	0.961058	212286149	NABP1	nucleic acid binding protein 1
ILMN_1710979	4.18e-05	2.02e-06	-5.0355	4.6685	-0.600861	156142183	ANKRD39	ankyrin repeat domain 39
ILMN_1744138	4.19e-05	2.03e-06	5.03472	4.6654	1.1563	961441480	CHCHD7	coiled-coil-helix-coiled-coil-helix domain containing 7
ILMN_1669645	4.2e-05	2.04e-06	5.03377	4.6616	1.30171	205360953	PKD1	polycystin 1, transient receptor potential channel interacting
ILMN_1672755	4.24e-05	2.06e-06	5.03108	4.65095	0.722193	NA
ILMN_1795243	4.24e-05	2.07e-06	5.03061	4.64906	1.634	NA
ILMN_2402363	4.24e-05	2.07e-06	-5.03032	4.64792	-0.494033	4759179	STK19	serine/threonine kinase 19
ILMN_1758717	4.24e-05	2.07e-06	5.02965	4.64527	1.26402	1002819319	SUPT6H	SPT6 homolog, histone chaperone
ILMN_1723020	4.24e-05	2.08e-06	5.02931	4.64392	1.42925	153945764	MAP3K1	mitogen-activated protein kinase kinase kinase 1
ILMN_1807304	4.29e-05	2.11e-06	5.02613	4.63129	0.76148	46411171	MBNL1	muscleblind like splicing regulator 1
ILMN_1745772	4.3e-05	2.12e-06	5.02483	4.62614	0.931642	546232095	ASCC3	activating signal cointegrator 1 complex subunit 3
ILMN_1684402	4.32e-05	2.13e-06	5.02366	4.62149	0.978987	339276052	STXBP5	syntaxin binding protein 5
ILMN_2167426	4.32e-05	2.13e-06	5.02296	4.61872	0.922013	194328778	ASPHD2	aspartate beta-hydroxylase domain containing 2
ILMN_2383693	4.32e-05	2.14e-06	5.02276	4.61795	0.395417	359751384	UPF2	UPF2 regulator of nonsense transcripts homolog (yeast)
ILMN_3262439	4.33e-05	2.15e-06	5.02167	4.6136	1.23928	NA
ILMN_1741159	4.33e-05	2.15e-06	5.02151	4.61299	0.971398	346644791	MAP3K8	mitogen-activated protein kinase kinase kinase 8
ILMN_2228873	4.38e-05	2.18e-06	5.01805	4.59929	1.13207	347446704	STARD3NL	STARD3 N-terminal like
ILMN_2136133	4.4e-05	2.19e-06	5.01645	4.59293	2.34759	56676313	PABPC1	poly(A) binding protein cytoplasmic 1
ILMN_3214532	4.4e-05	2.19e-06	5.01623	4.59208	1.70814	223941831	RPL21P28	ribosomal protein L21 pseudogene 28
ILMN_1695079	4.4e-05	2.2e-06	5.01537	4.58865	0.767437	665821235	ZNF101	zinc finger protein 101
ILMN_1696749	4.4e-05	2.2e-06	-5.01517	4.58787	-1.08519	153281091	LMNA	lamin A/C
ILMN_1688413	4.4e-05	2.21e-06	5.01493	4.58693	0.605761	18860912	SNW1	SNW domain containing 1
ILMN_3264073	4.4e-05	2.21e-06	5.01432	4.5845	2.07216	NA
ILMN_1703538	4.4e-05	2.21e-06	-5.01421	4.58407	-0.885787	974987456	AIF1	allograft inflammatory factor 1
ILMN_1776181	4.4e-05	2.22e-06	5.01337	4.58074	0.629761	342307084	BIRC3	baculoviral IAP repeat containing 3
ILMN_1814859	4.4e-05	2.23e-06	5.01289	4.57884	0.698768	41327775	DDX47	DEAD-box helicase 47
ILMN_1782890	4.4e-05	2.23e-06	-5.01281	4.5785	-0.544358	223718115	SLC25A3	solute carrier family 25 member 3
ILMN_1789642	4.41e-05	2.23e-06	5.01192	4.57501	1.10365	313103004	DNAJC5	DnaJ heat shock protein family (Hsp40) member C5
ILMN_1724753	4.46e-05	2.26e-06	5.00921	4.56427	1.01298	148536868	NIN	ninein
ILMN_1799890	4.47e-05	2.27e-06	5.00819	4.56024	0.868812	697961226	RBSN	rabenosyn, RAB effector
ILMN_1656145	4.48e-05	2.28e-06	5.0072	4.55629	1.62726	197304792	GOT1	glutamic-oxaloacetic transaminase 1
ILMN_1806809	4.51e-05	2.3e-06	5.00474	4.54657	1.10175	503774394	ZNF189	zinc finger protein 189
ILMN_1737426	4.51e-05	2.3e-06	5.00454	4.54578	1.35233	557948050	PCMTD1	protein-L-isoaspartate (D-aspartate) O-methyltransferase domain containing 1
ILMN_1745497	4.51e-05	2.31e-06	5.00419	4.5444	0.718277	283046841	METTL25	methyltransferase like 25
ILMN_3278906	4.52e-05	2.31e-06	5.00359	4.54204	0.990027	NA
ILMN_1655710	4.57e-05	2.35e-06	5.00032	4.5291	1.94741	NA
ILMN_1802906	4.61e-05	2.37e-06	4.99784	4.5193	1.03511	NA
ILMN_3293676	4.62e-05	2.38e-06	4.99714	4.51654	1.31193	NA
ILMN_1737949	4.68e-05	2.42e-06	4.99321	4.501	0.867125	189083756	GALNS	galactosamine (N-acetyl)-6-sulfatase
ILMN_1680850	4.7e-05	2.43e-06	4.99158	4.49454	0.858876	209977006	RECQL	RecQ like helicase
ILMN_3287068	4.7e-05	2.43e-06	4.99153	4.49438	1.02444	NA
ILMN_1737604	4.74e-05	2.46e-06	4.98918	4.4851	1.21595	164663827	FGGY	FGGY carbohydrate kinase domain containing
ILMN_1682572	4.76e-05	2.47e-06	4.98794	4.4802	0.925075	555290147	C2CD5	C2 calcium dependent domain containing 5
ILMN_1811117	4.81e-05	2.5e-06	4.98481	4.46784	1.51413	NA
ILMN_3224907	4.81e-05	2.51e-06	4.98438	4.46614	1.38834	NA
ILMN_1792305	4.9e-05	2.56e-06	4.97957	4.44715	0.486597	120587018	ZNF318	zinc finger protein 318
ILMN_1743427	4.91e-05	2.57e-06	4.97859	4.44331	0.912103	393715124	SCYL3	SCY1 like pseudokinase 3
ILMN_1799069	4.91e-05	2.57e-06	4.97818	4.44166	1.54295	NA
ILMN_1717261	5.04e-05	2.64e-06	4.97182	4.4166	1.43908	18641371	HLA-DRB3	major histocompatibility complex, class II, DR beta 3
ILMN_1706583	5.07e-05	2.66e-06	4.96976	4.40851	1.03534	260436925	DLAT	dihydrolipoamide S-acetyltransferase
ILMN_2381397	5.11e-05	2.69e-06	4.96752	4.39966	1.11005	41399283	HSPD1	heat shock protein family D (Hsp60) member 1
ILMN_3290100	5.13e-05	2.7e-06	4.96609	4.39403	1.86413	NA
ILMN_2059211	5.2e-05	2.74e-06	4.96264	4.38044	0.881231	1007374729	TMEM94	transmembrane protein 94
ILMN_2354649	5.2e-05	2.75e-06	-4.96204	4.37811	-0.754016	665821300	SRSF10	serine and arginine rich splicing factor 10
ILMN_3290261	5.2e-05	2.75e-06	4.96197	4.37782	1.02432	NA
ILMN_3292056	5.25e-05	2.78e-06	4.9593	4.36732	2.35315	NA
ILMN_1790637	5.27e-05	2.8e-06	4.95769	4.36097	0.963601	170932470	C11orf80	chromosome 11 open reading frame 80
ILMN_1685378	5.28e-05	2.81e-06	4.95662	4.35676	1.69298	NA
ILMN_1812638	5.28e-05	2.81e-06	-4.9565	4.35632	-0.535996	51479155	ATP5L	ATP synthase, H+ transporting, mitochondrial Fo complex subunit G
ILMN_1758941	5.28e-05	2.82e-06	4.95627	4.35541	0.449134	115430111	REEP5	receptor accessory protein 5
ILMN_3236130	5.28e-05	2.82e-06	4.95598	4.35427	1.46231	NA
ILMN_1743097	5.28e-05	2.83e-06	4.95558	4.35267	1.45575	573014813	XRCC6	X-ray repair cross complementing 6
ILMN_3234831	5.28e-05	2.83e-06	4.955	4.35039	1.1583	NA
ILMN_1695588	5.28e-05	2.84e-06	4.95462	4.3489	1.3473	117189974	HNRNPC	heterogeneous nuclear ribonucleoprotein C (C1/C2)
ILMN_1744534	5.35e-05	2.88e-06	4.9509	4.33427	1.06406	115430226	LYRM5	LYR motif containing 5
ILMN_1659727	5.45e-05	2.94e-06	4.94611	4.31545	0.698141	NA
ILMN_3236021	5.5e-05	2.97e-06	4.9435	4.30521	1.47506	NA
ILMN_1711904	5.51e-05	2.98e-06	4.94301	4.30328	1.07456	219283186	MXD3	MAX dimerization protein 3
ILMN_1783675	5.56e-05	3.01e-06	-4.9404	4.29305	-0.460631	985481922	ASB8	ankyrin repeat and SOCS box containing 8
ILMN_1675406	5.57e-05	3.02e-06	4.93956	4.28974	1.45755	156523234	PLPP5	phospholipid phosphatase 5
ILMN_1720113	5.6e-05	3.05e-06	4.93757	4.28195	0.671578	333609219	PTPRO	protein tyrosine phosphatase, receptor type O
ILMN_1655734	5.6e-05	3.05e-06	4.93731	4.28092	1.21939	145275209	RPF1	ribosome production factor 1 homolog
ILMN_1764323	5.61e-05	3.06e-06	4.93669	4.27847	0.597187	NA
ILMN_3232573	5.61e-05	3.06e-06	4.93617	4.27646	0.917802	17975754	MSL3	male-specific lethal 3 homolog (Drosophila)
ILMN_2415898	5.67e-05	3.1e-06	4.93313	4.26454	1.28169	507144084	DNAJB14	DnaJ heat shock protein family (Hsp40) member B14
ILMN_3271081	5.67e-05	3.11e-06	4.9324	4.26165	1.11008	NA
ILMN_3281563	5.67e-05	3.11e-06	4.93233	4.2614	1.06058	NA
ILMN_2204726	5.74e-05	3.15e-06	4.92926	4.24937	0.740619	319803064	UBR5	ubiquitin protein ligase E3 component n-recognin 5
ILMN_3200322	5.75e-05	3.16e-06	4.9283	4.2456	1.16551	NA
ILMN_1784523	5.77e-05	3.18e-06	4.92711	4.24094	0.682338	87159820	ATP6V1G1	ATPase H+ transporting V1 subunit G1
ILMN_2182750	5.81e-05	3.21e-06	4.92512	4.23314	0.683979	379317168	DDX1	DEAD/H-box helicase 1
ILMN_1727671	5.84e-05	3.23e-06	4.92354	4.22693	1.50007	239047413	SSH1	slingshot protein phosphatase 1
ILMN_1804137	5.92e-05	3.28e-06	4.91975	4.21211	0.976983	288915523	ATP11C	ATPase phospholipid transporting 11C
ILMN_1846306	5.94e-05	3.3e-06	-4.9184	4.20681	-0.928074	21706999	LOC105379362	uncharacterized LOC105379362
ILMN_3236367	5.94e-05	3.3e-06	4.91825	4.20622	1.07094	210147456	IFFO2	intermediate filament family orphan 2
ILMN_1665058	5.95e-05	3.31e-06	4.91759	4.20363	1.01773	219803733	TCHP	trichoplein keratin filament binding
ILMN_3227315	5.97e-05	3.33e-06	4.91622	4.19829	2.33073	NA
ILMN_2224907	5.99e-05	3.34e-06	4.91516	4.19413	0.617036	961525474	SMIM14	small integral membrane protein 14
ILMN_3279219	6.09e-05	3.4e-06	4.91086	4.17731	1.39835	NA
ILMN_2160160	6.09e-05	3.41e-06	4.91026	4.17496	1.21873	22546018	SNORD36C	small nucleolar RNA, C/D box 36C
ILMN_3193858	6.11e-05	3.43e-06	4.90869	4.16881	1.0536	NA
ILMN_3282174	6.11e-05	3.43e-06	4.90866	4.16869	1.18862	NA
ILMN_1739368	6.11e-05	3.44e-06	4.90838	4.16762	1.11009	64368879	ZSCAN25	zinc finger and SCAN domain containing 25
ILMN_2111229	6.2e-05	3.5e-06	4.90381	4.14976	1.37481	387912545	TSPOAP1	TSPO associated protein 1
ILMN_1657871	6.2e-05	3.5e-06	4.9038	4.14972	2.59853	90186265	RSAD2	radical S-adenosyl methionine domain containing 2
ILMN_3251404	6.2e-05	3.51e-06	4.90334	4.14789	0.792181	304571971	NUCKS1	nuclear casein kinase and cyclin dependent kinase substrate 1
ILMN_3225761	6.2e-05	3.51e-06	4.90325	4.14758	1.06294	NA
ILMN_1891233	6.2e-05	3.51e-06	4.90315	4.14716	1.22065	8167473
ILMN_3299804	6.22e-05	3.53e-06	4.90209	4.14304	0.947391	357933599	ZNF638	zinc finger protein 638
ILMN_1808939	6.24e-05	3.54e-06	4.90093	4.13851	0.768261	17158043	RPS6	ribosomal protein S6
ILMN_1801664	6.24e-05	3.55e-06	4.90056	4.13705	0.731888	597709806	POLR3K	RNA polymerase III subunit K
ILMN_2217935	6.25e-05	3.56e-06	4.89956	4.13316	0.988154	325296982	RFC1	replication factor C subunit 1
ILMN_2047599	6.27e-05	3.59e-06	4.89797	4.12694	0.701231	338797699	TMEM50B	transmembrane protein 50B
ILMN_1751362	6.27e-05	3.59e-06	4.89754	4.12527	0.95113	1015196093	FASTKD1	FAST kinase domains 1
ILMN_1739263	6.27e-05	3.6e-06	4.89702	4.12323	1.04625	NA
ILMN_2158242	6.27e-05	3.6e-06	4.89698	4.12307	1.41483	197304725	SHOC2	SHOC2, leucine rich repeat scaffold protein
ILMN_3241441	6.27e-05	3.61e-06	4.89676	4.12221	1.21962	110347456	MEGF6	multiple EGF like domains 6
ILMN_2059294	6.27e-05	3.61e-06	4.8965	4.12119	1.31565	195927042	RTCA	RNA 3'-terminal phosphate cyclase
ILMN_3243069	6.27e-05	3.61e-06	4.89623	4.12016	1.57863	NA
ILMN_1789508	6.36e-05	3.67e-06	4.89243	4.10531	0.913667	353677983	GTF3C3	general transcription factor IIIC subunit 3
ILMN_1685286	6.36e-05	3.67e-06	4.89226	4.10465	0.735087	410442516	PPP1R12C	protein phosphatase 1 regulatory subunit 12C
ILMN_1800697	6.4e-05	3.7e-06	-4.89018	4.09652	-1.23091	750321727	LDB2	LIM domain binding 2
ILMN_1815859	6.4e-05	3.71e-06	-4.89002	4.0959	-0.848009	195947405	ERCC2	ERCC excision repair 2, TFIIH core complex helicase subunit
ILMN_1688625	6.42e-05	3.73e-06	4.88825	4.08902	0.730858	728798445	AIM1	absent in melanoma 1
ILMN_1755733	6.42e-05	3.73e-06	4.88818	4.08874	0.611759	78217389	RPLP2	ribosomal protein lateral stalk subunit P2
ILMN_1673804	6.42e-05	3.74e-06	4.88785	4.08745	1.29512	968121904	ZNF426	zinc finger protein 426
ILMN_1736340	6.42e-05	3.74e-06	4.88763	4.08659	0.397943	663429509	ANGEL2	angel homolog 2
ILMN_2386982	6.45e-05	3.77e-06	4.88599	4.08018	0.500789	75709224	PRKCZ	protein kinase C zeta
ILMN_3282983	6.45e-05	3.77e-06	4.88575	4.07927	1.59858	NA
ILMN_3280943	6.46e-05	3.78e-06	4.88518	4.07703	1.67839	NA
ILMN_1806705	6.47e-05	3.79e-06	4.88445	4.07422	1.51756	320202960	ASB6	ankyrin repeat and SOCS box containing 6
ILMN_1706117	6.56e-05	3.85e-06	4.8808	4.05997	1.3511	NA
ILMN_2413808	6.6e-05	3.88e-06	4.87898	4.05288	0.61357	91106722	CD53	CD53 molecule
ILMN_1692121	6.6e-05	3.89e-06	4.87828	4.05015	0.908725	586798160	USO1	USO1 vesicle transport factor
ILMN_3287093	6.6e-05	3.89e-06	4.87804	4.0492	1.5109	NA
ILMN_1810327	6.66e-05	3.93e-06	4.87559	4.0397	0.747814	NA
ILMN_1798014	6.66e-05	3.94e-06	4.87515	4.03796	1.07133	939320330	EIF2S2	eukaryotic translation initiation factor 2 subunit beta
ILMN_2205211	6.67e-05	3.95e-06	4.87475	4.03642	1.73046	NA
ILMN_1745620	6.67e-05	3.96e-06	4.87376	4.03257	1.63015	751868084	KRCC1	lysine rich coiled-coil 1
ILMN_2199676	6.67e-05	3.96e-06	4.87376	4.03255	1.4136	303304989	CEP152	centrosomal protein 152
ILMN_2366790	6.67e-05	3.97e-06	4.87349	4.03152	1.25726	612407836	DDX52	DEAD-box helicase 52
ILMN_2407589	6.67e-05	3.97e-06	4.87311	4.03002	0.770851	321267519	CTDP1	CTD phosphatase subunit 1
ILMN_1676448	6.68e-05	3.98e-06	4.87263	4.02816	0.630176	751868087	WDFY1	WD repeat and FYVE domain containing 1
ILMN_1699644	6.68e-05	3.99e-06	4.87222	4.02658	1.12981	NA
ILMN_1795341	6.77e-05	4.05e-06	4.8684	4.01171	0.665047	118582268	SRSF1	serine and arginine rich splicing factor 1
ILMN_1704404	6.81e-05	4.08e-06	4.8667	4.00508	0.842159	157502194	PSMD13	proteasome 26S subunit, non-ATPase 13
ILMN_3280019	6.81e-05	4.09e-06	4.86627	4.00341	1.35802	NA
ILMN_1761069	6.86e-05	4.12e-06	4.86439	3.99609	0.707539	111160877	UVRAG	UV radiation resistance associated
ILMN_1798346	6.88e-05	4.14e-06	4.86318	3.99138	0.8562	109948291	KIAA1468	KIAA1468
ILMN_2399896	6.9e-05	4.17e-06	4.86171	3.98567	1.00588	NA
ILMN_1753892	6.9e-05	4.17e-06	4.8617	3.98564	1.06055	NA
ILMN_1769671	6.91e-05	4.18e-06	4.86112	3.98338	1.0239	116805325	RYK	receptor-like tyrosine kinase
ILMN_3194217	6.92e-05	4.19e-06	4.86041	3.98063	0.835455	221139769	RPL19P12	ribosomal protein L19 pseudogene 12
ILMN_1738656	6.92e-05	4.19e-06	4.86015	3.97961	1.06864	217330597	GLOD4	glyoxalase domain containing 4
ILMN_1664369	6.92e-05	4.2e-06	4.85959	3.97743	0.891078	499590926	DHTKD1	dehydrogenase E1 and transketolase domain containing 1
ILMN_1773716	6.92e-05	4.21e-06	4.85925	3.97611	0.972803	663429588	MRPL9	mitochondrial ribosomal protein L9
ILMN_1753275	7e-05	4.26e-06	4.85614	3.96405	1.72837	55749778	DENND1A	DENN domain containing 1A
ILMN_1757072	7.01e-05	4.27e-06	-4.8556	3.96195	-0.541854	NA
ILMN_3228294	7.06e-05	4.31e-06	4.85323	3.95276	0.608887	NA
ILMN_1670037	7.06e-05	4.31e-06	4.8532	3.95263	1.70103	219879829	POLR2L	RNA polymerase II subunit L
ILMN_1656621	7.1e-05	4.34e-06	-4.85156	3.94627	-0.546999	571026644	CHMP2A	charged multivesicular body protein 2A
ILMN_3267017	7.14e-05	4.38e-06	4.84967	3.93892	2.19492	NA
ILMN_1753190	7.16e-05	4.4e-06	4.84839	3.93395	0.786955	608788364	ERCC6L2	ERCC excision repair 6 like 2
ILMN_1785762	7.16e-05	4.4e-06	4.84835	3.93381	1.77124	570700819	RHOT1	ras homolog family member T1
ILMN_2337241	7.19e-05	4.43e-06	4.84688	3.92812	0.567184	71772358	RPS15A	ribosomal protein S15a
ILMN_1758642	7.19e-05	4.44e-06	-4.84641	3.92629	-1.07684	74229023	TMEM259	transmembrane protein 259
ILMN_1713178	7.19e-05	4.44e-06	4.8463	3.92587	1.07612	NA
ILMN_1789909	7.2e-05	4.45e-06	4.84549	3.92271	0.616662	45597176	TBC1D9B	TBC1 domain family member 9B
ILMN_1664216	7.23e-05	4.48e-06	4.84415	3.91753	0.791814	50593013	NKIRAS1	NFKB inhibitor interacting Ras like 1
ILMN_1655557	7.35e-05	4.55e-06	4.83994	3.90119	0.413357	90193621	INTS6	integrator complex subunit 6
ILMN_1668498	7.36e-05	4.57e-06	4.83937	3.89898	0.49723	169234948	CWF19L2	CWF19-like 2, cell cycle control (S. pombe)
ILMN_1716862	7.43e-05	4.61e-06	4.83676	3.88886	0.495845	670357732	PPM1B	protein phosphatase, Mg2+/Mn2+ dependent 1B
ILMN_1893511	7.43e-05	4.62e-06	4.83631	3.88714	1.03842	NA
ILMN_2128795	7.46e-05	4.65e-06	4.83479	3.88125	1.45006	54607117	LRIG1	leucine rich repeats and immunoglobulin like domains 1
ILMN_3202734	7.55e-05	4.71e-06	4.83167	3.86914	1.49904	NA
ILMN_1679797	7.59e-05	4.74e-06	4.83002	3.86277	0.610649	237681083	ADARB1	adenosine deaminase, RNA specific B1
ILMN_1765044	7.6e-05	4.76e-06	4.82929	3.85993	0.696394	148596989	CUTC	cutC copper transporter
ILMN_1747303	7.64e-05	4.79e-06	4.82747	3.85288	0.641638	308522777	DDX39A	DEAD-box helicase 39A
ILMN_2407082	7.64e-05	4.79e-06	4.82746	3.85287	1.98226	42741647	Sept15	15 kDa selenoprotein
ILMN_1793724	7.66e-05	4.81e-06	4.82641	3.84878	0.989835	548923770	TAMM41	TAM41 mitochondrial translocator assembly and maintenance homolog
ILMN_1653039	7.69e-05	4.84e-06	4.82508	3.84367	1.39267	NA
ILMN_1682165	7.74e-05	4.88e-06	4.82296	3.83543	1.40931	349732259	NT5C2	5'-nucleotidase, cytosolic II
ILMN_1728132	7.74e-05	4.89e-06	4.82259	3.83402	2.26532	937827786	LDHB	lactate dehydrogenase B
ILMN_1715273	7.74e-05	4.89e-06	4.82247	3.83354	0.866286	332688229	PICALM	phosphatidylinositol binding clathrin assembly protein
ILMN_1713682	7.84e-05	4.96e-06	4.81919	3.82088	0.374947	298231103	FBXO11	F-box protein 11
ILMN_1697024	7.85e-05	4.97e-06	4.81848	3.81811	0.614877	194733757	STYX	serine/threonine/tyrosine interacting protein
ILMN_1733616	7.93e-05	5.03e-06	4.81547	3.8065	1.60948	268607698	TFEB	transcription factor EB
ILMN_1673638	7.93e-05	5.04e-06	4.8153	3.80583	1.02626	386365494	RPS3A	ribosomal protein S3A
ILMN_1677906	7.97e-05	5.07e-06	4.81385	3.80025	1.22152	NA
ILMN_3283449	7.98e-05	5.09e-06	4.81292	3.79664	1.73065	NA
ILMN_3273854	7.98e-05	5.1e-06	4.81214	3.79363	0.732514	156151373	HNRNPA2B1	heterogeneous nuclear ribonucleoprotein A2/B1
ILMN_3210171	7.98e-05	5.11e-06	4.81188	3.79264	1.76012	NA
ILMN_1701855	7.98e-05	5.11e-06	4.81184	3.79248	0.829102	332688253	PPP1CC	protein phosphatase 1 catalytic subunit gamma
ILMN_3294074	7.98e-05	5.11e-06	4.81173	3.79203	1.26523	NA
ILMN_1660223	7.98e-05	5.11e-06	4.81165	3.79175	1.47471	540344587	CREBL2	cAMP responsive element binding protein like 2
ILMN_1766814	7.98e-05	5.13e-06	-4.81098	3.78914	-0.706995	290656935	TK2	thymidine kinase 2, mitochondrial
ILMN_2325112	7.98e-05	5.13e-06	-4.81086	3.78869	-0.7518	57232757	CDPF1	cysteine rich DPF motif domain containing 1
ILMN_2272074	8.01e-05	5.16e-06	-4.8095	3.78343	-0.552602	291084623	TROVE2	TROVE domain family member 2
ILMN_1678671	8.07e-05	5.2e-06	4.80733	3.77505	1.823	62865888	KLHL24	kelch like family member 24
ILMN_2155998	8.09e-05	5.22e-06	4.80659	3.7722	0.69976	422398835	PSMD6	proteasome 26S subunit, non-ATPase 6
ILMN_1696127	8.09e-05	5.24e-06	4.80587	3.76943	0.741098	974005145	GLTSCR1L	GLTSCR1 like
ILMN_1715179	8.09e-05	5.24e-06	4.80578	3.76908	0.577674	1005261157	SNRPA1	small nuclear ribonucleoprotein polypeptide A'
ILMN_1716821	8.13e-05	5.27e-06	4.80431	3.76339	0.894889	525313741	GORASP1	golgi reassembly stacking protein 1
ILMN_3199609	8.14e-05	5.28e-06	4.80361	3.76072	1.29686	NA
ILMN_2285817	8.18e-05	5.32e-06	4.8021	3.7549	1.19006	211938455	FAM89A	family with sequence similarity 89 member A
ILMN_1700674	8.28e-05	5.38e-06	4.79905	3.74311	0.987915	NA
ILMN_3243441	8.36e-05	5.46e-06	4.7955	3.72944	1.5751	NA
ILMN_1762825	8.36e-05	5.46e-06	-4.79543	3.72916	-0.503363	66933003	CANX	calnexin
ILMN_2222984	8.36e-05	5.47e-06	4.79523	3.72839	0.800081	194018400	RDH14	retinol dehydrogenase 14 (all-trans/9-cis/11-cis)
ILMN_2055523	8.36e-05	5.47e-06	4.79518	3.7282	1.35978	190570155	CSGALNACT1	chondroitin sulfate N-acetylgalactosaminyltransferase 1
ILMN_2184049	8.36e-05	5.48e-06	4.79481	3.72677	1.2193	18105038	COX7B	cytochrome c oxidase subunit 7B
ILMN_1761969	8.56e-05	5.61e-06	4.78888	3.70393	0.641892	755571555	DERL2	derlin 2
ILMN_2041101	8.6e-05	5.65e-06	4.78732	3.69795	1.33917	168229172	ANXA2P1	annexin A2 pseudogene 1
ILMN_1761113	8.66e-05	5.7e-06	4.78522	3.68987	0.708336	224451125	GNL2	G protein nucleolar 2
ILMN_1698402	8.67e-05	5.71e-06	4.78482	3.68832	0.861388	NA
ILMN_2147306	8.72e-05	5.75e-06	4.7827	3.68016	0.562948	209969688	PNRC2	proline rich nuclear receptor coactivator 2
ILMN_2367070	8.72e-05	5.76e-06	4.78251	3.67944	1.13558	81295406	ACOT9	acyl-CoA thioesterase 9
ILMN_1815745	8.72e-05	5.76e-06	-4.78237	3.67887	-0.642041	30179901	SOX4	SRY-box 4
ILMN_1683992	8.74e-05	5.79e-06	4.78121	3.67441	0.826	223972625	OXSM	3-oxoacyl-ACP synthase, mitochondrial
ILMN_3251227	8.74e-05	5.8e-06	4.78083	3.67298	1.2133	546231207	TBC1D22A	TBC1 domain family member 22A
ILMN_1665823	8.74e-05	5.8e-06	4.78072	3.67254	1.52974	NA
ILMN_3307791	8.77e-05	5.83e-06	4.77963	3.66833	0.715023	356582443	FAM69A	family with sequence similarity 69 member A
ILMN_1707491	8.8e-05	5.86e-06	4.77839	3.66357	1.5476	NA
ILMN_1729563	8.94e-05	5.96e-06	4.77418	3.64738	1.19571	296040435	UGDH	UDP-glucose 6-dehydrogenase
ILMN_1793549	8.94e-05	5.96e-06	4.77409	3.64707	0.554492	386869354	PTPN4	protein tyrosine phosphatase, non-receptor type 4
ILMN_1776347	8.99e-05	6.01e-06	4.77203	3.63914	1.15439	57863256	TCP1	t-complex 1
ILMN_1787919	8.99e-05	6.02e-06	-4.77173	3.63797	-0.981309	343432581	PARVB	parvin beta
ILMN_1754489	8.99e-05	6.02e-06	-4.7717	3.63786	-0.5905	296531373	FBXL20	F-box and leucine rich repeat protein 20
ILMN_1753241	9e-05	6.03e-06	4.77121	3.636	1.16259	18765742	SNTA1	syntrophin alpha 1
ILMN_1669927	9.02e-05	6.06e-06	-4.77016	3.63195	-0.59668	251823951	ICOS	inducible T-cell costimulator
ILMN_3201480	9.05e-05	6.08e-06	4.76905	3.6277	1.24254	NA
ILMN_1720311	9.11e-05	6.13e-06	4.7671	3.62019	1.1963	735997394	SLC25A46	solute carrier family 25 member 46
ILMN_2386205	9.17e-05	6.18e-06	-4.7652	3.61291	-0.539455	999809126	C21orf33	chromosome 21 open reading frame 33
ILMN_3241234	9.35e-05	6.31e-06	4.76012	3.59343	2.39874	NA
ILMN_2372011	9.39e-05	6.35e-06	-4.75852	3.58726	-0.578688	319655724	SCAND1	SCAN domain containing 1
ILMN_3245517	9.39e-05	6.35e-06	4.75839	3.58679	1.29633	NA
ILMN_2223805	9.46e-05	6.41e-06	-4.75634	3.57894	-0.727499	380692317	CEP41	centrosomal protein 41
ILMN_1777286	9.46e-05	6.41e-06	4.75603	3.57773	1.70518	NA
ILMN_1748911	9.47e-05	6.43e-06	4.75549	3.57565	1.63402	332078471	SNAP23	synaptosome associated protein 23
ILMN_1797822	9.47e-05	6.44e-06	4.75488	3.57331	1.1509	662236813	SEL1L3	SEL1L family member 3
ILMN_2087989	9.47e-05	6.45e-06	4.75463	3.57237	1.44026	282847405	ZFAND1	zinc finger AN1-type containing 1
ILMN_1661432	9.47e-05	6.45e-06	4.75456	3.57209	1.22409	NA
ILMN_3241462	9.47e-05	6.46e-06	4.75412	3.57041	1.16648	NA
ILMN_2395474	9.62e-05	6.57e-06	4.75002	3.55472	0.602817	1009287551	REV1	REV1, DNA directed polymerase
ILMN_1731354	9.69e-05	6.63e-06	-4.74799	3.54692	-0.348738	1025812220	PARL	presenilin associated rhomboid like
ILMN_1688318	9.71e-05	6.65e-06	-4.74709	3.54349	-0.611777	NA
ILMN_2216918	9.71e-05	6.66e-06	-4.74685	3.54256	-0.480422	74315355	SHPK	sedoheptulokinase
ILMN_1724017	9.78e-05	6.72e-06	4.74461	3.534	1.25073	NA
ILMN_2290068	9.78e-05	6.72e-06	4.74442	3.53327	1.06459	120432043	VAV3	vav guanine nucleotide exchange factor 3
ILMN_2252136	9.94e-05	6.84e-06	4.74015	3.51693	1.13055	195546907	YWHAE	tyrosine 3-monooxygenase/tryptophan 5-monooxygenase activation protein epsilon
ILMN_2180682	9.98e-05	6.88e-06	4.73873	3.51147	1.7081	190886458	MTPN	myotrophin
ILMN_1671621	0.0001	6.91e-06	4.73783	3.50804	0.520212	226530907	PCMT1	protein-L-isoaspartate (D-aspartate) O-methyltransferase
ILMN_1687896	0.0001	6.93e-06	4.73708	3.50518	0.914179	808688272	PIK3C3	phosphatidylinositol 3-kinase catalytic subunit type 3
ILMN_3205162	0.0001	6.93e-06	4.73687	3.50438	1.75271	NA
ILMN_3207738	0.000101	7.01e-06	4.73424	3.49433	1.7245	NA
ILMN_1656292	0.000101	7.01e-06	4.734	3.49341	1.37768	NA
ILMN_3280695	0.000101	7.01e-06	4.73395	3.49321	1.18743	NA
ILMN_1704431	0.000101	7.04e-06	4.73311	3.48998	0.822143	NA
ILMN_1691572	0.000101	7.05e-06	-4.73268	3.48836	-0.76847	395394069	TST	thiosulfate sulfurtransferase
ILMN_1759952	0.000101	7.08e-06	4.73158	3.48415	0.723202	315138979	PSMA5	proteasome subunit alpha 5
ILMN_1661917	0.000101	7.09e-06	4.73148	3.48376	0.913572	NA
ILMN_3216125	0.000101	7.09e-06	4.73139	3.48341	1.18934	NA
ILMN_1654262	0.000101	7.09e-06	-4.73119	3.48265	-0.599439	291219896	ZMAT3	zinc finger matrin-type 3
ILMN_3231952	0.000102	7.12e-06	4.7303	3.47926	1.63938	157041216	ARL17B	ADP ribosylation factor like GTPase 17B
ILMN_1676846	0.000102	7.13e-06	4.73009	3.47846	1.38239	108773783	ABCE1	ATP binding cassette subfamily E member 1
ILMN_2382354	0.000102	7.15e-06	4.72916	3.4749	1.53729	544346142	SENP7	SUMO1/sentrin specific peptidase 7
ILMN_1651228	0.000102	7.18e-06	4.72804	3.47063	0.968539	71565158	RPS28	ribosomal protein S28
ILMN_1729175	0.000103	7.22e-06	4.72695	3.46647	1.28076	48928040	FBXO3	F-box protein 3
ILMN_1768870	0.000103	7.24e-06	-4.72624	3.46374	-0.428984	41327721	CAPZA2	capping actin protein of muscle Z-line alpha subunit 2
ILMN_3210538	0.000103	7.27e-06	4.72507	3.45928	1.618	NA
ILMN_1770127	0.000104	7.38e-06	4.72156	3.4459	0.784064	156142193	DNAJA2	DnaJ heat shock protein family (Hsp40) member A2
ILMN_3301451	0.000105	7.39e-06	4.72097	3.44363	1.1674	NA
ILMN_1679881	0.000105	7.45e-06	4.7191	3.43649	0.760524	182507163	WRN	Werner syndrome RecQ like helicase
ILMN_1728914	0.000106	7.51e-06	-4.717	3.4285	-0.545525	737675620	PRUNE1	prune exopolyphosphatase
ILMN_1717337	0.000106	7.55e-06	4.71585	3.42409	0.815718	544346110	March7	membrane associated ring-CH-type finger 7
ILMN_2377185	0.000107	7.59e-06	4.71443	3.41869	1.51599	342307061	TCEB2	transcription elongation factor B subunit 2
ILMN_2396002	0.000107	7.59e-06	4.7144	3.41859	0.944643	312222713	MRPL10	mitochondrial ribosomal protein L10
ILMN_2099586	0.000107	7.6e-06	-4.71414	3.41758	-0.667595	666335629	CCDC28B	coiled-coil domain containing 28B
ILMN_3207933	0.000108	7.72e-06	4.71014	3.40234	0.852174	NA
ILMN_1801119	0.000108	7.75e-06	4.70943	3.39965	1.11169	72198188	BCL2	BCL2, apoptosis regulator
ILMN_1707534	0.000109	7.78e-06	4.70847	3.39598	0.837177	291084503	NKRF	NFKB repressing factor
ILMN_1779034	0.000109	7.8e-06	4.70758	3.3926	0.568203	41393550	NADSYN1	NAD synthetase 1
ILMN_3249807	0.000109	7.84e-06	4.70641	3.38812	1.11354	154689645	SKA2	spindle and kinetochore associated complex subunit 2
ILMN_1682910	0.00011	7.89e-06	4.70479	3.38195	1.20269	568384732	SLC35B3	solute carrier family 35 member B3
ILMN_1807379	0.00011	7.9e-06	4.70459	3.38119	0.902513	13699810	WHSC1L1	Wolf-Hirschhorn syndrome candidate 1-like 1
ILMN_1671116	0.00011	7.93e-06	-4.70366	3.37765	-0.596355	187608523	XXYLT1	xyloside xylosyltransferase 1
ILMN_2139943	0.00011	7.94e-06	4.70334	3.37645	1.20395	386365494	RPS3A	ribosomal protein S3A
ILMN_1741881	0.000111	8.02e-06	4.70082	3.36685	1.12281	754502069	C9orf72	chromosome 9 open reading frame 72
ILMN_1753122	0.000111	8.03e-06	4.70048	3.36558	1.25221	1015191265	MCPH1	microcephalin 1
ILMN_1664610	0.000111	8.03e-06	4.70047	3.3655	1.17578	NA
ILMN_1708095	0.000111	8.05e-06	4.6998	3.36299	0.537364	1023301033	PANK2	pantothenate kinase 2
ILMN_3290385	0.000111	8.06e-06	4.69971	3.36265	1.39208	NA
ILMN_2157544	0.000111	8.06e-06	4.69965	3.36241	0.999439	313747508	GBF1	golgi brefeldin A resistant guanine nucleotide exchange factor 1
ILMN_1692352	0.000111	8.07e-06	4.6994	3.36147	0.672918	223671881	IRAK4	interleukin 1 receptor associated kinase 4
ILMN_1710734	0.000111	8.09e-06	4.69874	3.35894	1.00719	73747815	GZMK	granzyme K
ILMN_3195253	0.000111	8.11e-06	4.69803	3.35625	1.26972	NA
ILMN_3235358	0.000112	8.15e-06	4.69673	3.35129	1.10226	NA
ILMN_1684663	0.000112	8.2e-06	4.69531	3.3459	0.8862	291190775	ZDHHC13	zinc finger DHHC-type containing 13
ILMN_2149766	0.000112	8.21e-06	4.69502	3.34481	0.473338	541862244	APPBP2	amyloid beta precursor protein binding protein 2
ILMN_1742577	0.000112	8.23e-06	4.69453	3.34294	0.607848	55953086	GTPBP4	GTP binding protein 4
ILMN_1727642	0.000113	8.25e-06	4.69385	3.34033	0.856185	149999605	MOGS	mannosyl-oligosaccharide glucosidase
ILMN_3244434	0.000113	8.25e-06	4.69373	3.33988	0.915094	324072930	ARAP2	ArfGAP with RhoGAP domain, ankyrin repeat and PH domain 2
ILMN_1809139	0.000113	8.28e-06	4.69298	3.33705	0.842129	262359928	AHCTF1	AT-hook containing transcription factor 1
ILMN_1776939	0.000113	8.3e-06	4.69219	3.33404	1.63837	68348720	MS4A1	membrane spanning 4-domains A1
ILMN_1735680	0.000113	8.31e-06	4.69196	3.33317	1.34781	221219060	TMEM30A	transmembrane protein 30A
ILMN_1742230	0.000115	8.51e-06	4.68622	3.31136	0.70141	32967604	BAZ1A	bromodomain adjacent to zinc finger domain 1A
ILMN_1744959	0.000115	8.51e-06	4.68614	3.31106	0.59809	974005233	NFX1	nuclear transcription factor, X-box binding 1
ILMN_1770515	0.000115	8.52e-06	4.68578	3.30969	1.3014	12025664	UBE2V2	ubiquitin conjugating enzyme E2 V2
ILMN_3299520	0.000115	8.53e-06	4.68559	3.30894	0.714933	197100056	PRKCB	protein kinase C beta
ILMN_2399431	0.000115	8.55e-06	4.68505	3.30692	0.81323	290641374	PRPS2	phosphoribosyl pyrophosphate synthetase 2
ILMN_1751258	0.000115	8.56e-06	4.68458	3.30512	1.29301	316659406	NDUFA4	NDUFA4, mitochondrial complex associated
ILMN_2175474	0.000115	8.56e-06	4.68453	3.30494	0.722982	688955032	MTRF1L	mitochondrial translational release factor 1 like
ILMN_1805646	0.000117	8.68e-06	4.68114	3.29205	0.956127	815891164	SS18	SS18, nBAF chromatin remodeling complex subunit
ILMN_3282587	0.000117	8.71e-06	4.68022	3.28857	1.67695	NA
ILMN_1674297	0.000117	8.73e-06	4.67988	3.28727	0.854465	170932552	HCFC2	host cell factor C2
ILMN_2147105	0.000117	8.74e-06	4.6795	3.28585	1.22304	NA
ILMN_1666376	0.000118	8.81e-06	4.6776	3.27863	1.31488	733214912	TRIM56	tripartite motif containing 56
ILMN_2374293	0.000119	8.92e-06	4.67446	3.26673	1.06814	NA
ILMN_1740633	0.000119	8.94e-06	4.67397	3.26487	0.904842	133908619	PRF1	perforin 1
ILMN_3244240	0.000119	8.95e-06	4.67342	3.2628	1.03048	NA
ILMN_2094875	0.000119	8.96e-06	4.67319	3.26191	1.40629	318037598	ABCB1	ATP binding cassette subfamily B member 1
ILMN_1880983	0.000119	8.98e-06	4.67276	3.26029	0.945519	10435651	CDYL2	chromodomain Y-like 2
ILMN_1796710	0.000119	8.98e-06	4.67275	3.26025	0.856723	62953126	PHC1	polyhomeotic homolog 1
ILMN_2148459	0.000119	8.99e-06	4.67256	3.25951	0.83882	37704380	B2M	beta-2-microglobulin
ILMN_2387799	0.000119	9e-06	4.67217	3.25806	0.610773	387849237	PDPK1	3-phosphoinositide dependent protein kinase 1
ILMN_1679134	0.000119	9e-06	4.67217	3.25805	0.553326	269846903	NSMCE4A	NSE4 homolog A, SMC5-SMC6 complex component
ILMN_1678831	0.000119	9e-06	4.67214	3.25794	1.04437	254039636	GCC2	GRIP and coiled-coil domain containing 2
ILMN_1792473	0.00012	9.07e-06	-4.67032	3.25103	-0.548229	974987467	AIF1	allograft inflammatory factor 1
ILMN_1729170	0.00012	9.1e-06	-4.66938	3.24748	-0.788902	751247059	GPA33	glycoprotein A33
ILMN_1678775	0.000121	9.18e-06	4.66737	3.23985	1.26824	393250342	CLEC2D	C-type lectin domain family 2 member D
ILMN_1660840	0.000122	9.26e-06	4.66503	3.23098	0.892662	663071077	DESI2	desumoylating isopeptidase 2
ILMN_1689908	0.000122	9.31e-06	4.66371	3.226	0.568554	38683798	ANKRD13A	ankyrin repeat domain 13A
ILMN_1661650	0.000122	9.31e-06	4.66364	3.22573	1.1153	544583516	PPP4R3B	protein phosphatase 4 regulatory subunit 3B
ILMN_2283597	0.000122	9.32e-06	-4.66358	3.2255	-0.936	356582279	FAM134B	family with sequence similarity 134 member B
ILMN_1756998	0.000122	9.32e-06	4.66348	3.22513	1.20574	NA
ILMN_1750278	0.000124	9.46e-06	4.65983	3.21132	1.15979	NA
ILMN_1772943	0.000124	9.49e-06	4.65891	3.20783	1.52901	296278240	CXorf23	chromosome X open reading frame 23
ILMN_1699503	0.000124	9.5e-06	4.65878	3.20732	1.10402	33188457	UBE2D2	ubiquitin conjugating enzyme E2 D2
ILMN_2316104	0.000124	9.52e-06	4.65819	3.20509	0.659786	981220810	IQCB1	IQ motif containing B1
ILMN_1706643	0.000125	9.59e-06	-4.65629	3.19793	-1.10567	240255539	COL6A3	collagen type VI alpha 3 chain
ILMN_1794594	0.000126	9.65e-06	4.65484	3.19245	0.490866	24797102	RASGRP2	RAS guanyl releasing protein 2
ILMN_3240375	0.000126	9.65e-06	4.6548	3.1923	1.55703	NA
ILMN_1662427	0.000126	9.69e-06	-4.65376	3.18834	-0.840333	525507059	PTP4A3	protein tyrosine phosphatase type IVA, member 3
ILMN_1669905	0.000126	9.71e-06	4.65318	3.18615	0.625772	334688846	DCP2	decapping mRNA 2
ILMN_2090558	0.000126	9.72e-06	4.65295	3.18529	1.2194	215422307	MMADHC	methylmalonic aciduria and homocystinuria, cblD type
ILMN_2049766	0.000127	9.76e-06	4.65189	3.18129	1.21492	225735556	NFE2L3	nuclear factor, erythroid 2 like 3
ILMN_1656386	0.000127	9.8e-06	4.651	3.17791	0.940139	968121918	SEC24D	SEC24 homolog D, COPII coat complex component
ILMN_1810977	0.000128	9.88e-06	4.649	3.17037	0.773877	197313670	CDV3	CDV3 homolog
ILMN_3261938	0.000128	9.93e-06	4.64773	3.16558	1.3508	NA
ILMN_1799467	0.000129	9.97e-06	4.64657	3.16117	1.07602	745399079	SAMD9L	sterile alpha motif domain containing 9 like
ILMN_3241524	0.00013	1.01e-05	4.64449	3.15333	1.07407	223890198	ZBTB22	zinc finger and BTB domain containing 22
ILMN_1776052	0.00013	1.01e-05	4.64319	3.14842	0.824383	NA
ILMN_2349061	0.000131	1.02e-05	4.64199	3.14387	1.16073	98985817	IRF7	interferon regulatory factor 7
ILMN_3290353	0.000131	1.02e-05	4.64161	3.14246	0.840131	NA
ILMN_1775753	0.000131	1.02e-05	4.64089	3.13973	0.715465	118402583	FBXW2	F-box and WD repeat domain containing 2
ILMN_2323418	0.000131	1.02e-05	4.63985	3.1358	0.884224	61742816	KRIT1	KRIT1, ankyrin repeat containing
ILMN_1731174	0.000131	1.02e-05	4.63984	3.13577	0.829782	NA
ILMN_2323944	0.000131	1.03e-05	-4.63929	3.13371	-0.476413	574584459	FAM110A	family with sequence similarity 110 member A
ILMN_3213573	0.000131	1.03e-05	4.63898	3.13253	1.39705	NA
ILMN_1800573	0.000133	1.04e-05	-4.63677	3.12419	-0.528083	71483115	RPS21	ribosomal protein S21
ILMN_1813314	0.000133	1.04e-05	-4.63599	3.12123	-0.835079	301601626	HIST1H2BK	histone cluster 1, H2bk
ILMN_1760718	0.000133	1.04e-05	4.6351	3.1179	0.843921	54607107	ZMIZ2	zinc finger MIZ-type containing 2
ILMN_1753782	0.000133	1.05e-05	4.63475	3.11658	0.670284	405113024	ZNF266	zinc finger protein 266
ILMN_1692464	0.000133	1.05e-05	4.63448	3.11555	0.943425	116812607	TTC38	tetratricopeptide repeat domain 38
ILMN_1692620	0.000133	1.05e-05	4.6342	3.1145	0.546435	214010168	ZNF263	zinc finger protein 263
ILMN_2115633	0.000133	1.05e-05	4.6342	3.11449	0.923377	259906400	CD320	CD320 molecule
ILMN_1690920	0.000133	1.05e-05	4.63373	3.1127	0.791458	122939209	SP100	SP100 nuclear antigen
ILMN_3235065	0.000133	1.05e-05	4.63354	3.11202	0.777205	282165822	ZNHIT6	zinc finger HIT-type containing 6
ILMN_1738075	0.000134	1.06e-05	-4.63149	3.10427	-0.471555	194018548	CMIP	c-Maf inducing protein
ILMN_1696911	0.000134	1.06e-05	4.63127	3.10346	1.82998	NA
ILMN_1655921	0.000134	1.06e-05	4.63067	3.1012	0.542219	144922724	GTF2E1	general transcription factor IIE subunit 1
ILMN_1676523	0.000135	1.07e-05	4.62967	3.09742	1.24006	70980530	CCDC91	coiled-coil domain containing 91
ILMN_1678238	0.000135	1.07e-05	4.62907	3.09515	1.54371	808154168	ZNF683	zinc finger protein 683
ILMN_3214052	0.000135	1.08e-05	4.62766	3.08986	1.53292	NA
ILMN_1689274	0.000135	1.08e-05	4.62729	3.08844	0.934373	186928848	NIPA1	non imprinted in Prader-Willi/Angelman syndrome 1
ILMN_1844464	0.000136	1.09e-05	4.62551	3.08175	1.07511	36748
ILMN_1806634	0.000136	1.09e-05	4.62548	3.08163	0.8	122939154	NNT	nicotinamide nucleotide transhydrogenase
ILMN_1653205	0.000136	1.09e-05	4.62483	3.07917	0.786026	648215894	C8orf59	chromosome 8 open reading frame 59
ILMN_2365595	0.000136	1.09e-05	4.62448	3.07786	1.32865	545688773	GMPR2	guanosine monophosphate reductase 2
ILMN_1721729	0.000136	1.09e-05	4.6242	3.07684	1.63339	154813205	MED1	mediator complex subunit 1
ILMN_1788283	0.000137	1.1e-05	-4.62259	3.07075	-0.490633	540344529	COTL1	coactosin like F-actin binding protein 1
ILMN_2112580	0.000138	1.11e-05	4.62032	3.06221	1.41667	1041817991	FCGR3A	Fc fragment of IgG receptor IIIa
ILMN_1688971	0.000138	1.11e-05	4.62	3.06103	0.743883	740086370	NOL11	nucleolar protein 11
ILMN_2359789	0.000138	1.11e-05	-4.61994	3.06079	-0.357737	156071503	RAC1	ras-related C3 botulinum toxin substrate 1 (rho family, small GTP binding protein Rac1)
ILMN_1701173	0.000139	1.12e-05	-4.61781	3.05277	-0.598182	4758623	KCNK6	potassium two pore domain channel subfamily K member 6
ILMN_1767219	0.000142	1.14e-05	4.61287	3.03421	0.634701	974141106	POLR1C	RNA polymerase I subunit C
ILMN_1724230	0.000142	1.15e-05	4.61131	3.02831	1.0094	NA
ILMN_1656134	0.000142	1.15e-05	4.6111	3.02752	1.29024	1015576842	CNOT7	CCR4-NOT transcription complex subunit 7
ILMN_1815283	0.000143	1.15e-05	-4.60999	3.02336	-0.656325	NA
ILMN_1799856	0.000143	1.15e-05	4.60987	3.02292	0.489208	51944972	NOMO2	NODAL modulator 2
ILMN_1653504	0.000144	1.17e-05	4.60731	3.0133	1.12	187281589	S1PR1	sphingosine-1-phosphate receptor 1
ILMN_1741200	0.000145	1.17e-05	4.60563	3.007	0.456674	71040089	RFX5	regulatory factor X5
ILMN_2094106	0.000145	1.18e-05	4.60456	3.00295	0.635533	153792624	HSD17B12	hydroxysteroid 17-beta dehydrogenase 12
ILMN_1754211	0.000147	1.19e-05	4.60241	2.99488	0.821013	574276434	DCLRE1C	DNA cross-link repair 1C
ILMN_1851299	0.000147	1.2e-05	-4.601	2.98958	-1.02894	NA
ILMN_3238782	0.000148	1.21e-05	4.5987	2.98096	1.38613	NA
ILMN_1651315	0.000149	1.21e-05	-4.59826	2.97932	-0.461081	83715963	HMG20B	high mobility group 20B
ILMN_2352293	0.000149	1.21e-05	4.59739	2.97606	0.86194	41349457	PRDM10	PR/SET domain 10
ILMN_2373779	0.000151	1.23e-05	4.59405	2.96353	1.39442	40805828	COPS8	COP9 signalosome subunit 8
ILMN_1667813	0.000151	1.24e-05	4.5929	2.95923	1.51116	NA
ILMN_1658016	0.000152	1.24e-05	4.59148	2.95391	0.874586	444909169	ZNF831	zinc finger protein 831
ILMN_1712320	0.000153	1.25e-05	4.59023	2.9492	1.19932	13129005	DDX50	DEAD-box helicase 50
ILMN_3287493	0.000153	1.25e-05	4.58925	2.94553	1.01238	NA
ILMN_1675359	0.000153	1.26e-05	4.58859	2.94309	0.834234	296080755	NKAP	NFKB activating protein
ILMN_2341467	0.000154	1.26e-05	-4.58782	2.94019	-0.351272	1025812239	PARL	presenilin associated rhomboid like
ILMN_1735347	0.000154	1.27e-05	4.58606	2.93359	0.837202	188035927	MCEE	methylmalonyl-CoA epimerase
ILMN_1798083	0.000155	1.28e-05	4.58458	2.92806	0.715249	119226259	CHERP	calcium homeostasis endoplasmic reticulum protein
ILMN_2051519	0.000156	1.28e-05	4.58365	2.92458	0.998058	78214519	RPL37A	ribosomal protein L37a
ILMN_1683129	0.000156	1.28e-05	4.58332	2.92332	0.893956	815890976	CCNL1	cyclin L1
ILMN_1740749	0.000156	1.29e-05	4.58219	2.9191	0.778131	18390348	RPL7A	ribosomal protein L7a
ILMN_1659405	0.000157	1.3e-05	4.57995	2.91071	1.18199	NA
ILMN_1715702	0.000158	1.3e-05	4.57921	2.90795	1.03131	NA
ILMN_2350421	0.000158	1.31e-05	4.57789	2.90302	1.09963	122937391	CACTIN	cactin, spliceosome C complex subunit
ILMN_1679800	0.000159	1.32e-05	4.57679	2.89892	0.687478	55770899	BRIX1	BRX1, biogenesis of ribosomes
ILMN_3243686	0.00016	1.33e-05	4.57519	2.89291	1.03496	231573213	LTN1	listerin E3 ubiquitin protein ligase 1
ILMN_1718171	0.000161	1.34e-05	-4.57298	2.88467	-0.584538	73088830	MED26	mediator complex subunit 26
ILMN_1705247	0.000161	1.34e-05	4.57247	2.88276	0.389148	42794755	ACSL5	acyl-CoA synthetase long-chain family member 5
ILMN_2369682	0.000161	1.34e-05	4.57235	2.88229	0.839605	156151374	HNRNPA2B1	heterogeneous nuclear ribonucleoprotein A2/B1
ILMN_1702637	0.000162	1.35e-05	-4.57106	2.87746	-1.09828	68533248	BEX1	brain expressed X-linked 1
ILMN_1694780	0.000162	1.35e-05	-4.57029	2.87459	-0.630475	6382072	GCHFR	GTP cyclohydrolase I feedback regulator
ILMN_2327795	0.000162	1.35e-05	4.56999	2.8735	0.912296	112382215	RERE	arginine-glutamic acid dipeptide repeats
ILMN_1815668	0.000163	1.36e-05	4.56891	2.86943	1.34973	526253108	GTF2IP1	general transcription factor IIi pseudogene 1
ILMN_2375599	0.000163	1.37e-05	-4.5675	2.86419	-0.49896	42822873	RNH1	ribonuclease/angiogenin inhibitor 1
ILMN_1668629	0.000163	1.37e-05	-4.56726	2.86327	-0.464504	NA
ILMN_2381064	0.000163	1.37e-05	4.56712	2.86276	1.1005	560575607	TPD52	tumor protein D52
ILMN_1691570	0.000163	1.37e-05	4.56695	2.86214	1.05057	645065979	METTL5	methyltransferase like 5
ILMN_1754738	0.000166	1.39e-05	-4.56316	2.84796	-0.482984	194473722	AP1M1	adaptor related protein complex 1 mu 1 subunit
ILMN_1729033	0.000166	1.4e-05	-4.56129	2.841	-0.527046	985482503	RPL9	ribosomal protein L9
ILMN_1679587	0.000166	1.4e-05	4.56082	2.83923	1.22955	NA
ILMN_2191568	0.000166	1.4e-05	4.56069	2.83876	0.40412	50592991	NPRL2	NPR2-like, GATOR1 complex subunit
ILMN_2046856	0.000166	1.4e-05	4.56062	2.8385	1.02058	815891094	RPS15	ribosomal protein S15
ILMN_3269405	0.000167	1.41e-05	4.55977	2.83532	0.793828	345091004	HNRNPM	heterogeneous nuclear ribonucleoprotein M
ILMN_3244579	0.000167	1.41e-05	4.55916	2.83306	0.945913	629266048	HNRNPCL3	heterogeneous nuclear ribonucleoprotein C-like 3
ILMN_1732318	0.000167	1.41e-05	4.55902	2.83252	0.973344	325651908	PTK2B	protein tyrosine kinase 2 beta
ILMN_2407464	0.000167	1.42e-05	4.55866	2.83117	0.48986	386642903	FASTK	Fas activated serine/threonine kinase
ILMN_3229052	0.000167	1.42e-05	4.55816	2.82932	0.863462	NA
ILMN_1720819	0.000167	1.42e-05	4.55784	2.82812	0.921883	NA
ILMN_3237623	0.000167	1.42e-05	-4.5575	2.82685	-1.30962	161087011	RNY1	RNA, Ro-associated Y1
ILMN_1795704	0.000168	1.43e-05	4.55569	2.82011	1.11663	154689750	KIAA0232	KIAA0232
ILMN_1688526	0.000169	1.44e-05	4.55443	2.81539	0.573195	82546835	ARL5A	ADP ribosylation factor like GTPase 5A
ILMN_1812392	0.000169	1.44e-05	4.55428	2.81483	0.279525	72255578	TMSB10	thymosin beta 10
ILMN_3244935	0.000171	1.46e-05	4.5516	2.80485	0.917898	NA
ILMN_3251312	0.000171	1.46e-05	-4.55122	2.80343	-0.432866	118918408	TMEM69	transmembrane protein 69
ILMN_3226291	0.000171	1.46e-05	4.551	2.80263	1.70999	NA
ILMN_1711608	0.000171	1.46e-05	-4.55071	2.80156	-0.485621	376319225	SSBP2	single stranded DNA binding protein 2
ILMN_1673966	0.000171	1.46e-05	4.55063	2.80123	1.29273	542133139	POLR3F	RNA polymerase III subunit F
ILMN_1691291	0.000172	1.48e-05	-4.54801	2.79147	-0.443235	212286122	PIGS	phosphatidylinositol glycan anchor biosynthesis class S
ILMN_1781290	0.000172	1.48e-05	4.54778	2.79063	0.822724	927669102	RHOA	ras homolog family member A
ILMN_1720838	0.000172	1.48e-05	4.54758	2.78988	0.896959	4503300	DECR1	2,4-dienoyl-CoA reductase 1, mitochondrial
ILMN_1795856	0.000172	1.48e-05	4.5475	2.78958	0.824524	NA
ILMN_2310589	0.000173	1.49e-05	4.54648	2.78576	0.343485	508083039	DIABLO	diablo IAP-binding mitochondrial protein
ILMN_1667994	0.000173	1.49e-05	-4.54576	2.78309	-0.574402	564473395	AMD1	adenosylmethionine decarboxylase 1
ILMN_1671291	0.000173	1.5e-05	-4.54477	2.77942	-0.371679	984290510	EIF3I	eukaryotic translation initiation factor 3 subunit I
ILMN_3237779	0.000174	1.5e-05	4.5435	2.77468	1.08116	190358511	TMEM184C	transmembrane protein 184C
ILMN_2362457	0.000175	1.51e-05	4.54194	2.76889	0.562078	568214878	ZDHHC16	zinc finger DHHC-type containing 16
ILMN_1797191	0.000175	1.51e-05	4.54191	2.76878	0.673268	242332495	KIAA0040	KIAA0040
ILMN_1766803	0.000175	1.51e-05	4.54188	2.76864	0.507831	56788363	TUBGCP6	tubulin gamma complex associated protein 6
ILMN_1729179	0.000175	1.51e-05	4.54154	2.7674	0.987787	229577435	SPATA5L1	spermatogenesis associated 5 like 1
ILMN_2387285	0.000175	1.52e-05	-4.5412	2.76613	-0.677423	NA
ILMN_3256926	0.000175	1.52e-05	4.54021	2.76244	1.91919	NA
ILMN_1768394	0.000175	1.52e-05	4.54015	2.76221	1.66648	394025702	ARPC5	actin related protein 2/3 complex subunit 5
ILMN_1685122	0.000176	1.53e-05	4.53922	2.75875	1.858	31083125	COL9A2	collagen type IX alpha 2 chain
ILMN_1730765	0.000176	1.53e-05	-4.53894	2.75773	-0.704599	557440873	DUSP22	dual specificity phosphatase 22
ILMN_3234948	0.000176	1.54e-05	4.53787	2.75374	1.41236	NA
ILMN_3236765	0.000176	1.54e-05	4.53778	2.7534	1.57837	300116235	UPK3BL	uroplakin 3B-like
ILMN_1664466	0.000176	1.54e-05	4.5373	2.75163	0.775614	1044873435	KLHL9	kelch like family member 9
ILMN_1661833	0.000177	1.55e-05	4.53653	2.74876	0.794912	323362987	ANKRD12	ankyrin repeat domain 12
ILMN_1658283	0.000179	1.57e-05	4.53277	2.73479	1.14046	313569766	RPL17	ribosomal protein L17
ILMN_1804656	0.00018	1.58e-05	4.53164	2.73059	1.114	380254495	COX14	COX14, cytochrome c oxidase assembly factor
ILMN_3194911	0.00018	1.58e-05	4.5312	2.72893	0.697931	209954786	ATF6B	activating transcription factor 6 beta
ILMN_2337835	0.00018	1.58e-05	4.53087	2.7277	0.834468	55769560	ZNF182	zinc finger protein 182
ILMN_1768640	0.000182	1.6e-05	4.52743	2.71496	1.05966	520975420	CRNKL1	crooked neck pre-mRNA splicing factor 1
ILMN_3280952	0.000184	1.62e-05	4.52529	2.70699	0.6052	NA
ILMN_1653612	0.000184	1.62e-05	4.52515	2.70648	0.932354	302058313	KCTD9	potassium channel tetramerization domain containing 9
ILMN_2145518	0.000184	1.62e-05	4.5249	2.70556	0.488129	375065836	TMEM126B	transmembrane protein 126B
ILMN_3213531	0.000185	1.63e-05	4.52228	2.69583	0.854689	NA
ILMN_3220888	0.000186	1.64e-05	4.52142	2.69264	1.58288	NA
ILMN_2104830	0.000186	1.65e-05	4.52054	2.68937	0.993615	699964213	ACP2	acid phosphatase 2, lysosomal
ILMN_1714759	0.000187	1.66e-05	4.51863	2.68226	0.943393	467093484	CNIH4	cornichon family AMPA receptor auxiliary protein 4
ILMN_1665152	0.000187	1.66e-05	4.51824	2.68085	1.69122	227430280	FCRL2	Fc receptor like 2
ILMN_1683597	0.000187	1.66e-05	4.51803	2.68004	0.545281	NA
ILMN_1659854	0.000187	1.66e-05	4.51784	2.67936	0.741238	151301227	PRPF40A	pre-mRNA processing factor 40 homolog A
ILMN_2073235	0.000189	1.68e-05	4.5157	2.67142	1.63873	NA
ILMN_1746856	0.000189	1.68e-05	4.51527	2.66981	0.784887	952556264	RAB21	RAB21, member RAS oncogene family
ILMN_1662618	0.000191	1.7e-05	-4.51185	2.65715	-0.405526	188497651	SQSTM1	sequestosome 1
ILMN_1690252	0.000192	1.71e-05	-4.51114	2.65451	-0.633588	224451105	ALKBH2	alkB homolog 2, alpha-ketoglutarate dependent dioxygenase
ILMN_1720442	0.000194	1.73e-05	4.50727	2.64017	0.994833	110349728	NCBP2	nuclear cap binding protein subunit 2
ILMN_2156172	0.000194	1.74e-05	4.50714	2.6397	1.22915	40806188	HK2	hexokinase 2
ILMN_1736888	0.000194	1.74e-05	4.5068	2.63845	1.05992	290560667	SAR1B	secretion associated Ras related GTPase 1B
ILMN_2395451	0.000195	1.74e-05	-4.50596	2.63535	-0.668945	113204624	ASS1	argininosuccinate synthase 1
ILMN_2415179	0.000195	1.75e-05	4.50529	2.63285	0.423038	725503331	CLSTN1	calsyntenin 1
ILMN_1791329	0.000195	1.75e-05	4.50496	2.63164	1.30889	227430280	FCRL2	Fc receptor like 2
ILMN_2197519	0.000197	1.77e-05	4.50223	2.62152	0.898694	221219069	ZNF627	zinc finger protein 627
ILMN_3294222	0.000198	1.77e-05	4.50148	2.61876	1.93175	NA
ILMN_3232529	0.000199	1.79e-05	4.49982	2.61261	1.00085	NA
ILMN_1703718	0.0002	1.8e-05	4.49838	2.6073	0.704808	261399872	CCT7	chaperonin containing TCP1 subunit 7
ILMN_3263918	0.0002	1.8e-05	4.49781	2.60518	0.835753	NA
ILMN_1738642	0.0002	1.81e-05	4.49677	2.60133	1.14364	209915595	CMPK1	cytidine/uridine monophosphate kinase 1
ILMN_1718265	0.0002	1.81e-05	4.49674	2.60121	0.831394	554790354	ATG5	autophagy related 5
ILMN_3191227	0.0002	1.81e-05	4.49643	2.60007	0.755579	NA
ILMN_2364174	0.000201	1.82e-05	4.49536	2.59612	0.981283	414144876	CSNK1A1	casein kinase 1 alpha 1
ILMN_1657683	0.000201	1.82e-05	-4.495	2.59479	-1.21354	211063483	C1orf198	chromosome 1 open reading frame 198
ILMN_1710326	0.000201	1.82e-05	4.49499	2.59476	0.535393	93588613	CLDND1	claudin domain containing 1
ILMN_1718136	0.000201	1.82e-05	4.49434	2.59236	1.06521	148229490	UQCRHL	ubiquinol-cytochrome c reductase hinge protein like
ILMN_2232430	0.000202	1.83e-05	4.49324	2.58827	0.858223	995970201	NMD3	NMD3 ribosome export adaptor
ILMN_2058141	0.000203	1.84e-05	4.49195	2.58354	0.829767	148922918	HMGN2	high mobility group nucleosomal binding domain 2
ILMN_1790625	0.000203	1.85e-05	-4.49142	2.58156	-0.42238	325197147	CBX3	chromobox 3
ILMN_1659189	0.000205	1.87e-05	-4.48843	2.57053	-0.675247	966751386	CARD19	caspase recruitment domain family member 19
ILMN_1678004	0.000205	1.87e-05	4.4884	2.5704	0.570325	345525394	TMEM41B	transmembrane protein 41B
ILMN_1662184	0.000205	1.87e-05	4.48772	2.56792	1.03093	608601802	C5orf34	chromosome 5 open reading frame 34
ILMN_2168449	0.000206	1.88e-05	4.48678	2.56444	0.419963	68509925	DHX15	DEAH-box helicase 15
ILMN_1677800	0.000208	1.9e-05	4.48384	2.55359	0.859149	38788107	SGTA	small glutamine rich tetratricopeptide repeat containing alpha
ILMN_1679920	0.000209	1.91e-05	4.48285	2.54992	0.909289	NA
ILMN_1812250	0.000211	1.93e-05	4.48042	2.54096	1.5504	NA
ILMN_3201843	0.000211	1.93e-05	4.48028	2.54045	0.46023	NA
ILMN_1867321	0.000211	1.93e-05	4.47985	2.53886	1.38321	27879288
ILMN_1693394	0.000211	1.94e-05	-4.47862	2.53435	-0.412728	429484475	BCKDK	branched chain ketoacid dehydrogenase kinase
ILMN_1736510	0.000211	1.94e-05	4.4784	2.53352	1.06442	116008438	FOXN2	forkhead box N2
ILMN_1690806	0.000211	1.94e-05	4.47835	2.53332	1.02801	158819030	HACD2	3-hydroxyacyl-CoA dehydratase 2
ILMN_1793017	0.000212	1.95e-05	4.47759	2.53053	0.595377	371874149	DGKQ	diacylglycerol kinase theta
ILMN_1768396	0.000212	1.95e-05	4.47729	2.52942	0.424218	187829327	AURKAIP1	aurora kinase A interacting protein 1
ILMN_3271555	0.000212	1.96e-05	4.4764	2.52613	0.862075	NA
ILMN_1763730	0.000212	1.96e-05	4.47615	2.52522	0.639675	124494248	APPL1	adaptor protein, phosphotyrosine interacting with PH domain and leucine zipper 1
ILMN_1781986	0.000214	1.98e-05	-4.47369	2.51616	-0.529523	51173875	UQCR10	ubiquinol-cytochrome c reductase, complex III subunit X
ILMN_2368971	0.000215	1.98e-05	4.47313	2.51409	0.700976	939106601	PSMD12	proteasome 26S subunit, non-ATPase 12
ILMN_3225121	0.000215	1.99e-05	4.47245	2.5116	1.36506	NA
ILMN_1667356	0.000215	1.99e-05	4.47223	2.51078	0.35727	301500679	PPP1R21	protein phosphatase 1 regulatory subunit 21
ILMN_2330845	0.000215	2e-05	4.47147	2.50799	0.602993	339276049	NSF	N-ethylmaleimide sensitive factor, vesicle fusing ATPase
ILMN_1751079	0.000216	2e-05	4.47094	2.50602	0.468329	53759115	TAP1	transporter 1, ATP binding cassette subfamily B member
ILMN_1800871	0.000216	2e-05	4.47034	2.50384	1.29621	38679893	RAB6A	RAB6A, member RAS oncogene family
ILMN_1655608	0.000219	2.03e-05	4.467	2.49153	0.779139	197313798	KLHL18	kelch like family member 18
ILMN_1801766	0.000219	2.04e-05	4.46646	2.48955	0.671781	194018569	MCUB	mitochondrial calcium uniporter dominant negative beta subunit
ILMN_1775759	0.000219	2.04e-05	4.46638	2.48925	1.09248	334688826	NRAS	neuroblastoma RAS viral oncogene homolog
ILMN_3276990	0.000222	2.07e-05	4.46254	2.47511	0.745562	NA
ILMN_1758906	0.000222	2.07e-05	4.4622	2.47387	1.07589	540344572	GNA13	G protein subunit alpha 13
ILMN_2167922	0.000222	2.07e-05	4.46184	2.47254	0.916737	612339293	TRMT5	tRNA methyltransferase 5
ILMN_3188076	0.000222	2.07e-05	4.46175	2.4722	1.25433	NA
ILMN_1739885	0.000223	2.09e-05	-4.46029	2.46685	-0.537007	56549672	SLC41A3	solute carrier family 41 member 3
ILMN_1772369	0.000223	2.09e-05	4.4597	2.46468	0.670949	291084749	PDHA1	pyruvate dehydrogenase (lipoamide) alpha 1
ILMN_3227563	0.000223	2.09e-05	4.45923	2.46295	1.20834	NA
ILMN_3247182	0.000224	2.1e-05	4.45799	2.45839	1.09503	145587087	FAM179A	family with sequence similarity 179 member A
ILMN_1836218	0.000225	2.11e-05	4.45739	2.45616	0.840813	10434986	PP7080	uncharacterized LOC25845
ILMN_1683598	0.000228	2.15e-05	4.45293	2.43981	1.0486	168480130	ACSL4	acyl-CoA synthetase long-chain family member 4
ILMN_2192694	0.000228	2.15e-05	4.45253	2.43834	1.07979	808154188	EIF3M	eukaryotic translation initiation factor 3 subunit M
ILMN_1733374	0.000229	2.15e-05	4.45212	2.43683	1.15333	NA
ILMN_1812995	0.000229	2.16e-05	-4.45122	2.43353	-1.13901	209364548	CTSL	cathepsin L
ILMN_2056167	0.000229	2.16e-05	4.45078	2.43189	1.17863	392513680	OSTC	oligosaccharyltransferase complex non-catalytic subunit
ILMN_2176251	0.00023	2.17e-05	4.44967	2.42784	1.44731	878298214	MGME1	mitochondrial genome maintenance exonuclease 1
ILMN_1790692	0.00023	2.17e-05	4.44956	2.42743	1.10335	722829153	GNLY	granulysin
ILMN_2332558	0.00023	2.18e-05	4.44934	2.42662	1.18255	82546835	ARL5A	ADP ribosylation factor like GTPase 5A
ILMN_1669516	0.00023	2.18e-05	4.44916	2.42593	1.00612	313747458	ZSCAN9	zinc finger and SCAN domain containing 9
ILMN_2182704	0.00023	2.18e-05	4.44881	2.42466	1.13219	390608635	BIRC2	baculoviral IAP repeat containing 2
ILMN_1665164	0.000231	2.19e-05	4.44809	2.42201	1.32545	732170468	CTR9	CTR9 homolog, Paf1/RNA polymerase II complex component
ILMN_1746864	0.000232	2.2e-05	4.44613	2.41484	0.898692	197100477	CYTIP	cytohesin 1 interacting protein
ILMN_3244096	0.000233	2.21e-05	4.44512	2.41113	0.500913	87116682	ZFC3H1	zinc finger C3H1-type containing
ILMN_2167616	0.000233	2.22e-05	4.44479	2.40991	1.11451	994318266	NACA	nascent polypeptide-associated complex alpha subunit
ILMN_1696133	0.000237	2.26e-05	4.44013	2.39283	0.691329	1042076648	EPT1	ethanolaminephosphotransferase 1
ILMN_1730940	0.000237	2.26e-05	-4.4401	2.39273	-0.374441	338968868	KLHDC3	kelch domain containing 3
ILMN_1798308	0.000237	2.26e-05	4.43997	2.39224	0.909497	1008806525	AHSA2	AHA1, activator of heat shock 90kDa protein ATPase homolog 2 (yeast)
ILMN_2345898	0.000237	2.26e-05	4.4399	2.39199	0.544003	194328724	SLA	Src-like-adaptor
ILMN_2360401	0.000238	2.27e-05	-4.43856	2.38706	-0.833026	93141004	LFNG	LFNG O-fucosylpeptide 3-beta-N-acetylglucosaminyltransferase
ILMN_1786972	0.000239	2.28e-05	4.43712	2.38182	1.40348	300795157	SARS	seryl-tRNA synthetase
ILMN_1682736	0.000239	2.28e-05	4.43712	2.38179	0.721143	NA
ILMN_2098743	0.000239	2.29e-05	4.43635	2.37897	1.33755	231567103	ACOT13	acyl-CoA thioesterase 13
ILMN_1766762	0.000242	2.32e-05	-4.43341	2.36821	-0.478182	528524490	DYNLRB1	dynein light chain roadblock-type 1
ILMN_2356284	0.000242	2.32e-05	4.43288	2.36625	1.43973	88999579	PFDN5	prefoldin subunit 5
ILMN_3276016	0.000242	2.32e-05	4.43279	2.36594	0.981584	NA
ILMN_1659786	0.000242	2.32e-05	4.43274	2.36574	0.495273	226493202	TRMT13	tRNA methyltransferase 13 homolog
ILMN_1708081	0.000243	2.34e-05	4.43101	2.35942	0.937344	751130473	LCLAT1	lysocardiolipin acyltransferase 1
ILMN_2210837	0.000245	2.36e-05	4.42821	2.34916	0.487415	38683841	CDC26	cell division cycle 26
ILMN_1723912	0.000245	2.37e-05	4.42802	2.34846	2.31556	732662992	IFI44L	interferon induced protein 44 like
ILMN_1733680	0.000247	2.38e-05	4.42628	2.34211	0.913804	410442541	AZI2	5-azacytidine induced 2
ILMN_1683888	0.000249	2.41e-05	4.42333	2.33134	1.28754	109638748	SRP72	signal recognition particle 72
ILMN_2141790	0.000249	2.41e-05	4.42327	2.33109	1.04953	597709816	HYOU1	hypoxia up-regulated 1
ILMN_2124471	0.00025	2.42e-05	4.42242	2.32798	1.45671	815890937	SLC36A1	solute carrier family 36 member 1
ILMN_3275447	0.000252	2.44e-05	4.42045	2.3208	0.849311	NA
ILMN_1659339	0.000252	2.44e-05	4.41958	2.31763	1.13288	570359560	ELP4	elongator acetyltransferase complex subunit 4
ILMN_2398865	0.000253	2.45e-05	4.41881	2.3148	0.935107	308081481	VPS13C	vacuolar protein sorting 13 homolog C
ILMN_1746525	0.000254	2.47e-05	4.41738	2.30957	1.14016	NA
ILMN_2370091	0.000254	2.47e-05	-4.41728	2.30923	-0.731774	544063414	BEX3	brain expressed X-linked 3
ILMN_2374036	0.000255	2.48e-05	-4.41621	2.3053	-1.08986	125987604	CTSL	cathepsin L
ILMN_1741148	0.000255	2.48e-05	-4.41592	2.30424	-0.454471	342187198	ALDOA	aldolase, fructose-bisphosphate A
ILMN_3274666	0.000255	2.48e-05	4.41554	2.30284	1.05853	NA
ILMN_1676765	0.000255	2.49e-05	4.41519	2.30158	0.963355	NA
ILMN_1770433	0.000256	2.5e-05	4.41417	2.29784	1.22091	539846528	PIK3CG	phosphatidylinositol-4,5-bisphosphate 3-kinase catalytic subunit gamma
ILMN_1710482	0.000258	2.52e-05	-4.41214	2.29043	-0.604069	214010177	APLP2	amyloid beta precursor like protein 2
ILMN_1731224	0.000258	2.52e-05	4.41177	2.28911	0.894953	226371705	PARP9	poly(ADP-ribose) polymerase family member 9
ILMN_1766115	0.000258	2.52e-05	4.41136	2.28761	1.07807	295844826	PLEKHF2	pleckstrin homology and FYVE domain containing 2
ILMN_1683127	0.000258	2.53e-05	4.41105	2.28645	1.36727	526253062	ZNF281	zinc finger protein 281
ILMN_1704452	0.00026	2.55e-05	-4.40892	2.27869	-0.44973	523425752	BCL9	B-cell CLL/lymphoma 9
ILMN_1659688	0.000262	2.57e-05	4.40624	2.2689	1.27989	221316752	LGALS3BP	galectin 3 binding protein
ILMN_1783681	0.000265	2.6e-05	-4.40391	2.26042	-0.427077	169636423	MRPL34	mitochondrial ribosomal protein L34
ILMN_1774077	0.000265	2.61e-05	4.40311	2.25749	0.460846	520975408	GBP2	guanylate binding protein 2
ILMN_1699991	0.000267	2.62e-05	4.40126	2.25077	0.935074	586946379	LCK	LCK proto-oncogene, Src family tyrosine kinase
ILMN_1679809	0.000268	2.64e-05	-4.40021	2.24694	-0.389364	194363754	GSTP1	glutathione S-transferase pi 1
ILMN_1660305	0.000268	2.64e-05	4.39932	2.2437	0.812865	1015809709	PDE12	phosphodiesterase 12
ILMN_2176063	0.000271	2.67e-05	4.39669	2.23413	1.9461	167621452	FCGR1A	Fc fragment of IgG receptor Ia
ILMN_1718766	0.000271	2.68e-05	4.39611	2.23202	0.611962	194097399	MT1F	metallothionein 1F
ILMN_1723480	0.000273	2.69e-05	4.39443	2.22588	0.606594	542133069	BST2	bone marrow stromal cell antigen 2
ILMN_2099783	0.000276	2.73e-05	-4.39139	2.21481	-0.389474	312032444	ATP6V1F	ATPase H+ transporting V1 subunit F
ILMN_1696254	0.000276	2.73e-05	-4.39062	2.21203	-0.523468	188497710	CYB5D2	cytochrome b5 domain containing 2
ILMN_3185161	0.000277	2.74e-05	4.39002	2.20985	0.842884	149274620	CEP78	centrosomal protein 78
ILMN_2236800	0.000277	2.75e-05	4.38942	2.20765	0.671531	520261944	SON	SON DNA binding protein
ILMN_1666615	0.000277	2.75e-05	4.38901	2.20615	0.900136	284172362	PREPL	prolyl endopeptidase-like
ILMN_3275275	0.000277	2.75e-05	4.38881	2.20545	2.13942	NA
ILMN_1722894	0.000279	2.78e-05	4.38671	2.1978	0.839583	525343296	ZNRD1	zinc ribbon domain containing 1
ILMN_2123567	0.00028	2.78e-05	4.38614	2.19575	0.658185	54607090	SENP2	SUMO1/sentrin/SMT3 specific peptidase 2
ILMN_1740861	0.000281	2.8e-05	4.3849	2.19121	1.13739	222352139	DTWD1	DTW domain containing 1
ILMN_1737833	0.000281	2.8e-05	4.38485	2.19105	0.650684	55750052	ATN1	atrophin 1
ILMN_3258321	0.000283	2.82e-05	4.38239	2.1821	1.92322	NA
ILMN_3283573	0.000284	2.83e-05	4.38149	2.17882	0.568225	NA
ILMN_1814113	0.000284	2.84e-05	4.38112	2.17748	1.06613	38202203	ZFR	zinc finger RNA binding protein
ILMN_1801077	0.000285	2.85e-05	-4.37958	2.17189	-0.478483	327199305	PLIN2	perilipin 2
ILMN_1803398	0.000286	2.86e-05	-4.37864	2.16847	-0.361956	635172878	SRF	serum response factor
ILMN_1783843	0.000287	2.88e-05	4.37727	2.16351	0.814196	347543724	MIIP	migration and invasion inhibitory protein
ILMN_1801852	0.000287	2.88e-05	4.37723	2.16335	0.725643	14591932	SEC61B	Sec61 translocon beta subunit
ILMN_1774779	0.000289	2.91e-05	4.37497	2.15514	1.64394	158262057	EMBP1	embigin pseudogene 1
ILMN_2405642	0.000289	2.91e-05	4.37484	2.15468	0.810856	343790875	DHDDS	dehydrodolichyl diphosphate synthase subunit
ILMN_3230608	0.00029	2.92e-05	4.37407	2.15189	1.68585	NA
ILMN_1724718	0.000291	2.92e-05	4.37346	2.14967	1.00004	297591813	NCK2	NCK adaptor protein 2
ILMN_1669553	0.000293	2.95e-05	-4.37083	2.14012	-0.702763	514052662	UBE2E3	ubiquitin conjugating enzyme E2 E3
ILMN_3227994	0.000295	2.97e-05	-4.36925	2.13441	-0.720878	NA
ILMN_1706825	0.000296	2.98e-05	4.36816	2.13045	1.25695	1002635078	PKN2	protein kinase N2
ILMN_1655765	0.000296	2.99e-05	4.36798	2.12981	1.32087	525459418	MRPS21	mitochondrial ribosomal protein S21
ILMN_2215656	0.000299	3.02e-05	4.36469	2.11786	0.656208	320202965	MAGOH	mago homolog, exon junction complex core component
ILMN_2233783	0.0003	3.03e-05	4.3642	2.11611	0.949529	926657656	CD38	CD38 molecule
ILMN_1657470	0.000303	3.07e-05	4.36087	2.10404	0.969749	481026553	YTHDF3	YTH N6-methyladenosine RNA binding protein 3
ILMN_1700834	0.000303	3.07e-05	4.36083	2.1039	1.08762	754169890	SLK	STE20 like kinase
ILMN_1732776	0.000303	3.07e-05	4.36044	2.10249	1.0217	296040488	NUP98	nucleoporin 98
ILMN_1773567	0.000305	3.09e-05	4.35874	2.09633	1.31361	515870061	LAMA5	laminin subunit alpha 5
ILMN_1710906	0.000305	3.09e-05	4.35862	2.09588	1.19305	313661391	RNF145	ring finger protein 145
ILMN_1700915	0.000306	3.11e-05	4.3576	2.09221	0.645113	323462179	BMI1	BMI1 proto-oncogene, polycomb ring finger
ILMN_2319344	0.000306	3.11e-05	-4.35698	2.08996	-0.46439	346644845	APEX1	apurinic/apyrimidinic endodeoxyribonuclease 1
ILMN_1725427	0.000307	3.12e-05	4.3562	2.08715	0.729768	37704380	B2M	beta-2-microglobulin
ILMN_1671265	0.000307	3.13e-05	-4.35575	2.0855	-0.453724	634743237	ING2	inhibitor of growth family member 2
ILMN_1792997	0.000309	3.15e-05	4.35367	2.078	1.57388	238624144	NPTN	neuroplastin
ILMN_1782729	0.000311	3.17e-05	4.35206	2.07215	1.52839	359279917	CLECL1	C-type lectin like 1
ILMN_2151488	0.000311	3.18e-05	4.35195	2.07175	0.996059	153791760	RMI1	RecQ mediated genome instability 1
ILMN_2074762	0.000313	3.2e-05	4.34987	2.06424	2.05751	157057546	FCRL6	Fc receptor like 6
ILMN_1687626	0.000313	3.21e-05	4.34919	2.06176	1.04651	46409315	ZDHHC24	zinc finger DHHC-type containing 24
ILMN_1705468	0.000313	3.21e-05	4.34911	2.06149	1.04297	1024336732	PIK3CA	phosphatidylinositol-4,5-bisphosphate 3-kinase catalytic subunit alpha
ILMN_1724480	0.000313	3.21e-05	-4.34907	2.06134	-0.744053	195927058	AXIN2	axin 2
ILMN_1745471	0.000313	3.21e-05	4.34902	2.06118	0.4501	82734235	IRF9	interferon regulatory factor 9
ILMN_1787509	0.000313	3.21e-05	4.34887	2.06061	0.788095	156105694	HELZ2	helicase with zinc finger 2
ILMN_3227529	0.000314	3.22e-05	4.3482	2.0582	1.1172	NA
ILMN_1741782	0.000314	3.22e-05	4.34796	2.05734	0.828666	815891164	SS18	SS18, nBAF chromatin remodeling complex subunit
ILMN_1798163	0.000314	3.23e-05	4.34764	2.05618	0.460894	304361770	UPF3B	UPF3 regulator of nonsense transcripts homolog B (yeast)
ILMN_3301324	0.000315	3.25e-05	4.34616	2.05082	0.477936	NA
ILMN_1728934	0.000319	3.29e-05	4.34259	2.03794	1.54129	389886542	PRC1	protein regulator of cytokinesis 1
ILMN_3265797	0.000321	3.31e-05	-4.34115	2.03274	-0.497296	NA
ILMN_1761797	0.000322	3.32e-05	-4.34037	2.02991	-0.441211	371502129	CSTB	cystatin B
ILMN_3226637	0.000325	3.36e-05	4.33733	2.01896	0.795556	224549007	LOC728743	zinc finger protein pseudogene
ILMN_2147435	0.000325	3.36e-05	4.33695	2.01756	1.08458	567757595	MAN2A1	mannosidase alpha class 2A member 1
ILMN_1669201	0.000327	3.38e-05	4.3357	2.01308	1.51223	525345247	ABCF2	ATP binding cassette subfamily F member 2
ILMN_1704571	0.000327	3.39e-05	4.33508	2.01083	0.47045	47078280	FAM53B	family with sequence similarity 53 member B
ILMN_2119421	0.000328	3.4e-05	4.33445	2.00857	1.04497	NA
ILMN_2162799	0.000328	3.4e-05	-4.33421	2.00769	-1.02224	229577137	AHR	aryl hydrocarbon receptor
ILMN_1738276	0.000328	3.41e-05	-4.33373	2.00597	-0.564831	536288138	TMEM185A	transmembrane protein 185A
ILMN_1763386	0.000328	3.41e-05	4.33347	2.00503	0.872714	347300421	BID	BH3 interacting domain death agonist
ILMN_1813796	0.000329	3.42e-05	-4.33274	2.00241	-0.810222	214831828	TMEM169	transmembrane protein 169
ILMN_1805979	0.000331	3.45e-05	4.33056	1.99452	0.771454	533112497	GAB3	GRB2 associated binding protein 3
ILMN_1773228	0.000331	3.45e-05	4.33026	1.99347	0.477995	254588100	DLST	dihydrolipoamide S-succinyltransferase
ILMN_1678454	0.000332	3.46e-05	4.32986	1.99201	0.597983	73622123	CASP4	caspase 4
ILMN_2124769	0.000332	3.46e-05	4.32957	1.99096	0.757011	928589382	YBX1	Y-box binding protein 1
ILMN_2212590	0.000334	3.49e-05	4.32741	1.98319	0.593735	756761771	TMEM170A	transmembrane protein 170A
ILMN_1777156	0.000334	3.5e-05	4.32696	1.98156	0.627153	306518612	GTPBP3	GTP binding protein 3 (mitochondrial)
ILMN_1765796	0.000336	3.51e-05	4.32562	1.97675	0.941798	16507966	ENO2	enolase 2
ILMN_1873677	0.000338	3.54e-05	4.32401	1.97094	1.14363	21751576	LOC105371763	uncharacterized LOC105371763
ILMN_1667670	0.000339	3.55e-05	-4.32304	1.96745	-0.455707	237649033	SLC25A15	solute carrier family 25 member 15
ILMN_1706413	0.000341	3.57e-05	4.32128	1.96113	1.02328	216548559	RRNAD1	ribosomal RNA adenine dimethylase domain containing 1
ILMN_1744795	0.000342	3.59e-05	-4.32026	1.95744	-0.469349	213021184	TBL1X	transducin (beta)-like 1X-linked
ILMN_3254413	0.000343	3.6e-05	4.3192	1.95363	1.3895	NA
ILMN_1809495	0.000345	3.63e-05	-4.31737	1.94705	-0.366742	45827791	COX8A	cytochrome c oxidase subunit 8A
ILMN_1728799	0.000348	3.66e-05	-4.3148	1.93781	-0.706074	160298191	FBP1	fructose-bisphosphatase 1
ILMN_1739428	0.000348	3.67e-05	4.31438	1.93628	1.20352	153082754	IFIT2	interferon induced protein with tetratricopeptide repeats 2
ILMN_1679826	0.000349	3.68e-05	4.31371	1.9339	0.928688	262263313	CST7	cystatin F
ILMN_1815951	0.00035	3.69e-05	4.31272	1.93034	0.828325	226442762	PCYOX1L	prenylcysteine oxidase 1 like
ILMN_2183331	0.000351	3.71e-05	4.31156	1.92617	0.914347	554790253	RBM7	RNA binding motif protein 7
ILMN_1727495	0.000351	3.71e-05	4.31154	1.92608	0.701662	301500654	L3MBTL3	l(3)mbt-like 3 (Drosophila)
ILMN_1677532	0.000354	3.74e-05	4.3092	1.91768	0.595725	42741653	TARDBP	TAR DNA binding protein
ILMN_1804328	0.000355	3.75e-05	4.30848	1.91508	0.475755	33946331	WWP1	WW domain containing E3 ubiquitin protein ligase 1
ILMN_3250023	0.000355	3.76e-05	4.3078	1.91265	0.526551	393250342	CLEC2D	C-type lectin domain family 2 member D
ILMN_1728512	0.000357	3.78e-05	-4.30664	1.90848	-0.440553	61744461	YWHAH	tyrosine 3-monooxygenase/tryptophan 5-monooxygenase activation protein eta
ILMN_1809478	0.000359	3.81e-05	4.30462	1.90122	0.845433	374671777	SSBP1	single stranded DNA binding protein 1
ILMN_3200597	0.000359	3.82e-05	4.30406	1.89924	1.05467	NA
ILMN_2308582	0.000361	3.84e-05	-4.30275	1.89452	-0.434542	284448548	CYB5R3	cytochrome b5 reductase 3
ILMN_1652722	0.000362	3.85e-05	-4.3021	1.89218	-0.472463	188528898	C14orf2	chromosome 14 open reading frame 2
ILMN_2095840	0.000364	3.88e-05	4.30007	1.88491	0.727823	804138664	KAT6A	lysine acetyltransferase 6A
ILMN_1704286	0.000364	3.88e-05	-4.29975	1.88375	-0.362139	257195179	FXYD5	FXYD domain containing ion transport regulator 5
ILMN_1757026	0.000367	3.91e-05	4.2978	1.87678	1.1093	335057564	MANEA	mannosidase endo-alpha
ILMN_1735735	0.000367	3.92e-05	-4.29714	1.87439	-0.432083	83779013	KATNB1	katanin regulatory subunit B1
ILMN_1672331	0.000371	3.96e-05	4.29421	1.86391	1.37477	635372943	TAB2	TGF-beta activated kinase 1/MAP3K7 binding protein 2
ILMN_1752478	0.000372	3.97e-05	-4.29354	1.86151	-0.508654	611434981	DHRS3	dehydrogenase/reductase 3
ILMN_1756152	0.000374	4e-05	4.29184	1.85543	1.13502	335892876	MFSD11	major facilitator superfamily domain containing 11
ILMN_3199929	0.000374	4.01e-05	4.29127	1.85338	1.48762	NA
ILMN_1701216	0.000375	4.02e-05	-4.29075	1.8515	-0.456501	109698608	BANP	BTG3 associated nuclear protein
ILMN_1797384	0.000378	4.05e-05	-4.28832	1.84279	-0.481667	171543867	UROS	uroporphyrinogen III synthase
ILMN_2143261	0.000378	4.06e-05	4.2882	1.84238	1.30507	62241037	CXorf40B	chromosome X open reading frame 40B
ILMN_2199554	0.000379	4.07e-05	4.28695	1.83792	1.20971	NA
ILMN_1805750	0.000384	4.13e-05	4.28363	1.82603	1.32123	148612841	IFITM3	interferon induced transmembrane protein 3
ILMN_1800787	0.000385	4.14e-05	4.28309	1.82408	0.474044	41872576	RFTN1	raftlin, lipid raft linker 1
ILMN_1675239	0.000386	4.15e-05	-4.28214	1.8207	-0.399002	1007367572	NDUFA7	NADH:ubiquinone oxidoreductase subunit A7
ILMN_2333367	0.000388	4.18e-05	-4.28045	1.81465	-0.683735	315139018	FKBP1A	FK506 binding protein 1A
ILMN_1701641	0.000388	4.18e-05	-4.28002	1.81311	-0.632236	NA
ILMN_1731194	0.000388	4.19e-05	4.27959	1.81156	1.31642	148727340	STRAP	serine/threonine kinase receptor associated protein
ILMN_1687858	0.000389	4.2e-05	4.27901	1.80952	0.914948	779176969	CALM2	calmodulin 2
ILMN_1741976	0.00039	4.22e-05	4.27793	1.80566	0.743018	363814496	SMARCAD1	SWI/SNF-related, matrix-associated actin-dependent regulator of chromatin, subfamily a, containing DEAD/H box 1
ILMN_1708779	0.000393	4.25e-05	4.27603	1.79886	1.08726	722829124	GNLY	granulysin
ILMN_2103547	0.000394	4.27e-05	4.27488	1.79474	0.711492	225703131	GOLGA8B	golgin A8 family member B
ILMN_1780141	0.000394	4.27e-05	4.2745	1.79338	0.580106	545746281	SARAF	store-operated calcium entry associated regulatory factor
ILMN_1793651	0.000395	4.28e-05	4.27401	1.79163	1.19756	37577134	UBE2N	ubiquitin conjugating enzyme E2 N
ILMN_1747241	0.000399	4.33e-05	4.27095	1.78073	0.419359	217330640	IWS1	IWS1, SUPT6H interacting protein
ILMN_1709683	0.000399	4.33e-05	4.27094	1.78068	0.723399	NA
ILMN_1652594	0.000402	4.37e-05	4.26853	1.77206	0.673739	151301040	ACTR5	ARP5 actin-related protein 5 homolog
ILMN_1773117	0.000402	4.37e-05	4.26849	1.77194	0.622506	183396781	BCOR	BCL6 corepressor
ILMN_2260991	0.000403	4.39e-05	-4.26767	1.769	-0.636962	375065823	TSPO	translocator protein
ILMN_1769911	0.000404	4.4e-05	4.26706	1.76683	0.800356	117168274	SLC38A1	solute carrier family 38 member 1
ILMN_1719158	0.000405	4.42e-05	4.26583	1.76246	0.478161	61743966	CTBP1	C-terminal binding protein 1
ILMN_2277676	0.000405	4.42e-05	-4.26558	1.76154	-0.446619	260593722	ERCC1	ERCC excision repair 1, endonuclease non-catalytic subunit
ILMN_2352609	0.000406	4.43e-05	-4.26512	1.75991	-0.660217	197276617	OGG1	8-oxoguanine DNA glycosylase
ILMN_1771835	0.000412	4.51e-05	4.26045	1.74326	1.0303	518831684	NUP54	nucleoporin 54
ILMN_1688404	0.000412	4.51e-05	4.26032	1.74278	0.883165	44890067	ZMYM4	zinc finger MYM-type containing 4
ILMN_1808110	0.000412	4.51e-05	-4.26004	1.74178	-0.474549	208022640	TCEB3	transcription elongation factor B subunit 3
ILMN_1795719	0.000412	4.52e-05	-4.25999	1.74162	-0.462703	182765449	RPA1	replication protein A1
ILMN_1768248	0.000413	4.53e-05	4.25936	1.73939	1.31466	348605215	FOXP1	forkhead box P1
ILMN_1701875	0.000416	4.56e-05	-4.25729	1.73199	-0.385559	58530843	ZYX	zyxin
ILMN_1665736	0.000416	4.56e-05	-4.25726	1.73189	-0.650417	NA
ILMN_2175712	0.000416	4.57e-05	-4.25694	1.73075	-0.405221	308199473	NDUFA11	NADH:ubiquinone oxidoreductase subunit A11
ILMN_2189933	0.000418	4.59e-05	4.25564	1.72611	0.594619	453040294	RPL36AL	ribosomal protein L36a like
ILMN_3293049	0.000421	4.63e-05	4.25325	1.71762	0.610438	NA
ILMN_3178302	0.000421	4.64e-05	4.253	1.71673	0.988183	205360933	FNDC3B	fibronectin type III domain containing 3B
ILMN_1693136	0.000423	4.66e-05	4.25149	1.71135	0.702441	222080057	VTI1B	vesicle transport through interaction with t-SNAREs 1B
ILMN_1704369	0.000424	4.67e-05	4.25105	1.70978	0.997878	165905587	LIMA1	LIM domain and actin binding 1
ILMN_1791884	0.000427	4.71e-05	-4.24892	1.70223	-0.63003	115527095	SNHG11	small nucleolar RNA host gene 11
ILMN_1670801	0.000427	4.72e-05	4.24847	1.70061	0.784637	169790922	MTR	5-methyltetrahydrofolate-homocysteine methyltransferase
ILMN_2230672	0.000427	4.72e-05	4.24822	1.6997	0.815952	974005339	MRPL18	mitochondrial ribosomal protein L18
ILMN_1665583	0.000432	4.78e-05	-4.24482	1.68762	-0.656412	645912969	TUBB	tubulin beta class I
ILMN_1688158	0.000434	4.8e-05	4.24378	1.68394	1.25734	84875540	CYB5R4	cytochrome b5 reductase 4
ILMN_3191695	0.000434	4.81e-05	4.24348	1.68288	1.21498	NA
ILMN_3245194	0.000434	4.82e-05	4.24307	1.6814	0.834056	NA
ILMN_2119774	0.000435	4.83e-05	4.24239	1.67899	0.605906	62952503	CYP2R1	cytochrome P450 family 2 subfamily R member 1
ILMN_1660832	0.000439	4.87e-05	4.24009	1.67083	0.857451	NA
ILMN_2096191	0.00044	4.89e-05	4.23905	1.66711	1.21516	20357567	AASDHPPT	aminoadipate-semialdehyde dehydrogenase-phosphopantetheinyl transferase
ILMN_2196335	0.000441	4.91e-05	4.23811	1.66377	0.956638	155030184	ASUN	asunder, spermatogenesis regulator
ILMN_1839719	0.000443	4.93e-05	4.23662	1.65849	1.03613	10437628	LOC102724002	uncharacterized LOC102724002
ILMN_2047914	0.000443	4.94e-05	4.23651	1.65812	1.18266	952556273	NPY5R	neuropeptide Y receptor Y5
ILMN_1815079	0.000444	4.95e-05	-4.23605	1.65647	-0.78674	371875636	TICAM1	toll like receptor adaptor molecule 1
ILMN_1673138	0.000445	4.97e-05	4.23498	1.6527	0.426496	41152068	ZBTB33	zinc finger and BTB domain containing 33
ILMN_1810467	0.000446	4.98e-05	-4.23431	1.65031	-0.407695	294774554	PPP2R1A	protein phosphatase 2 scaffold subunit Aalpha
ILMN_1770719	0.000446	4.99e-05	4.23372	1.64822	0.680057	87162454	CLUH	clustered mitochondria homolog
ILMN_1758090	0.000446	4.99e-05	4.23362	1.64786	0.881009	169790846	BCCIP	BRCA2 and CDKN1A interacting protein
ILMN_1754186	0.000446	5e-05	4.23342	1.64715	0.983489	NA
ILMN_1747305	0.00045	5.05e-05	4.23078	1.63777	0.718408	733216551	GIMAP8	GTPase, IMAP family member 8
ILMN_1795905	0.000468	5.25e-05	4.22049	1.60131	0.898726	192807283	ZBTB4	zinc finger and BTB domain containing 4
ILMN_1723768	0.000469	5.26e-05	-4.2198	1.59887	-0.517659	NA
ILMN_2222234	0.00047	5.28e-05	4.21879	1.5953	0.675201	5453548	PRDX4	peroxiredoxin 4
ILMN_1729515	0.00047	5.28e-05	4.21873	1.5951	0.739213	282847474	PIN4	peptidylprolyl cis/trans isomerase, NIMA-interacting 4
ILMN_1666078	0.00047	5.29e-05	4.21843	1.59403	1.11887	537544665	HLA-H	major histocompatibility complex, class I, H (pseudogene)
ILMN_2155516	0.000472	5.31e-05	4.21702	1.58903	0.672133	378786660	QTRT2	queuine tRNA-ribosyltransferase accessory subunit 2
ILMN_1793410	0.000472	5.32e-05	4.21701	1.58899	0.723117	208879457	SNTB1	syntrophin beta 1
ILMN_1689817	0.000474	5.34e-05	4.21591	1.58512	1.57044	282847507	LCOR	ligand dependent nuclear receptor corepressor
ILMN_3290577	0.000474	5.34e-05	4.21558	1.58396	0.936054	NA
ILMN_1773576	0.000475	5.36e-05	4.2148	1.58118	0.96677	746815967	CPNE3	copine 3
ILMN_1801767	0.000475	5.37e-05	4.21443	1.57986	0.943009	194473692	ABHD3	abhydrolase domain containing 3
ILMN_2155025	0.000477	5.39e-05	4.21328	1.5758	1.61909	157805477	ZNF681	zinc finger protein 681
ILMN_1713491	0.000477	5.39e-05	4.2131	1.57518	0.425727	172072619	VAMP2	vesicle associated membrane protein 2
ILMN_2206141	0.000477	5.4e-05	4.21262	1.57348	1.17501	32699144	BAGE5	B melanoma antigen family member 5
ILMN_2375651	0.00048	5.44e-05	-4.21079	1.56699	-0.483102	325652022	SCNM1	sodium channel modifier 1
ILMN_2154053	0.000481	5.46e-05	4.21012	1.56463	0.891212	148728189	KDSR	3-ketodihydrosphingosine reductase
ILMN_1748767	0.000482	5.46e-05	4.20968	1.56309	0.770791	NA
ILMN_1738095	0.000482	5.47e-05	4.20947	1.56234	0.825622	125988407	PER2	period circadian clock 2
ILMN_1659888	0.000485	5.51e-05	-4.20765	1.55592	-0.447414	62122941	PPP1R14B	protein phosphatase 1 regulatory inhibitor subunit 14B
ILMN_1785644	0.000485	5.52e-05	-4.20697	1.55349	-0.600803	325053627	AP5S1	adaptor related protein complex 5 sigma 1 subunit
ILMN_2396982	0.000486	5.53e-05	-4.20641	1.55152	-0.412552	100913020	BCL2L12	BCL2 like 12
ILMN_1806782	0.000486	5.54e-05	4.20602	1.55014	0.797511	190610024	ZNF235	zinc finger protein 235
ILMN_1654737	0.000486	5.54e-05	4.20582	1.54946	1.12159	153792581	TRIM32	tripartite motif containing 32
ILMN_1706841	0.000487	5.55e-05	4.20539	1.54791	1.097	84370365	PGAM4	phosphoglycerate mutase family member 4
ILMN_2381121	0.000489	5.58e-05	4.20402	1.54307	0.769887	296923775	UQCC1	ubiquinol-cytochrome c reductase complex assembly factor 1
ILMN_2358626	0.000492	5.62e-05	4.20217	1.53656	1.28779	320461534	ADK	adenosine kinase
ILMN_1749629	0.000499	5.71e-05	4.19824	1.52267	0.394651	32307160	CUL1	cullin 1
ILMN_1740385	0.0005	5.72e-05	4.19746	1.51992	1.15557	115648141	CEP164	centrosomal protein 164
ILMN_1740842	0.000501	5.73e-05	-4.19703	1.51841	-0.587884	612339346	SALL2	spalt like transcription factor 2
ILMN_1776047	0.000504	5.78e-05	4.19497	1.51115	1.44005	NA
ILMN_1784847	0.000505	5.79e-05	4.1945	1.5095	0.647638	253735740	CREBZF	CREB/ATF bZIP transcription factor
ILMN_1662973	0.000505	5.8e-05	-4.19408	1.50801	-0.659204	67782352	CD82	CD82 molecule
ILMN_1808811	0.000507	5.82e-05	4.19304	1.50436	0.819463	154355001	SBNO2	strawberry notch homolog 2
ILMN_1685954	0.000508	5.84e-05	-4.19205	1.50087	-0.805234	66933007	HMBS	hydroxymethylbilane synthase
ILMN_1708143	0.000511	5.88e-05	-4.19034	1.49483	-0.448183	118200334	FAM127A	family with sequence similarity 127 member A
ILMN_2390472	0.000511	5.88e-05	4.19019	1.49433	0.734334	197333813	TTC14	tetratricopeptide repeat domain 14
ILMN_1810334	0.000511	5.89e-05	-4.18999	1.49359	-0.367555	151101366	COMMD7	COMM domain containing 7
ILMN_1656938	0.000513	5.91e-05	-4.18871	1.48911	-0.905575	NA
ILMN_3239181	0.000515	5.95e-05	4.18727	1.48404	0.950418	436408727	ITPRIP	inositol 1,4,5-trisphosphate receptor interacting protein
ILMN_1711729	0.000519	5.99e-05	4.18515	1.47656	0.801117	150378495	UQCRBP1	ubiquinol-cytochrome c reductase binding protein pseudogene 1
ILMN_1771629	0.00052	6.01e-05	4.18463	1.47474	1.00256	116812629	SDR39U1	short chain dehydrogenase/reductase family 39U member 1
ILMN_1769810	0.000522	6.03e-05	4.18356	1.47095	0.764899	51944964	ARL6IP5	ADP ribosylation factor like GTPase 6 interacting protein 5
ILMN_1697200	0.000524	6.07e-05	4.18172	1.4645	0.367094	114326551	MON2	MON2 homolog, regulator of endosome-to-Golgi trafficking
ILMN_1875123	0.000524	6.07e-05	4.1817	1.46443	0.894883	14430864
ILMN_1738342	0.000527	6.1e-05	4.18042	1.45992	0.618001	165377201	METTL15	methyltransferase like 15
ILMN_1701832	0.000527	6.11e-05	4.17995	1.45828	0.311928	68216257	RPL19	ribosomal protein L19
ILMN_1664330	0.000528	6.12e-05	4.17942	1.45639	1.41873	296317298	CEACAM1	carcinoembryonic antigen related cell adhesion molecule 1
ILMN_3299478	0.000528	6.13e-05	4.17899	1.45491	0.756308	NA
ILMN_1708946	0.00053	6.16e-05	4.178	1.45141	0.733143	17865806	VPS4A	vacuolar protein sorting 4 homolog A
ILMN_1746716	0.00053	6.16e-05	4.17773	1.45048	0.584051	NA
ILMN_2201533	0.00053	6.16e-05	-4.17768	1.4503	-0.37754	320118894	TMEM256	transmembrane protein 256
ILMN_1679555	0.00053	6.18e-05	4.17719	1.44858	0.46556	395132477	TIMM23	translocase of inner mitochondrial membrane 23
ILMN_1741564	0.000532	6.2e-05	4.176	1.44436	0.992015	208431791	DCTN4	dynactin subunit 4
ILMN_1688853	0.000533	6.22e-05	4.17547	1.44252	0.419892	54607143	ZBTB9	zinc finger and BTB domain containing 9
ILMN_1779663	0.000536	6.25e-05	4.17396	1.43721	1.05014	269784674	TRMT2B	tRNA methyltransferase 2 homolog B
ILMN_3192316	0.000539	6.3e-05	4.17203	1.43045	0.937468	NA
ILMN_3283664	0.00054	6.31e-05	4.1715	1.42859	1.04077	NA
ILMN_1664691	0.000541	6.33e-05	4.17046	1.42491	1.23143	158631202	DAPP1	dual adaptor of phosphotyrosine and 3-phosphoinositides 1
ILMN_1722102	0.000542	6.34e-05	-4.17014	1.42381	-0.413607	574957118	ANAPC11	anaphase promoting complex subunit 11
ILMN_2108357	0.000542	6.35e-05	4.16964	1.42206	0.700934	16579829	RPL39L	ribosomal protein L39 like
ILMN_1808305	0.000542	6.36e-05	4.16951	1.4216	1.08987	195927042	RTCA	RNA 3'-terminal phosphate cyclase
ILMN_2067708	0.000542	6.36e-05	4.1694	1.42121	1.02593	210147473	TFB2M	transcription factor B2, mitochondrial
ILMN_1763409	0.000543	6.37e-05	-4.1688	1.41911	-0.455907	197333704	LRRC8D	leucine rich repeat containing 8 family member D
ILMN_1698067	0.000543	6.38e-05	4.16849	1.418	1.24014	506327997	NBPF14	neuroblastoma breakpoint family member 14
ILMN_1694708	0.000543	6.39e-05	-4.16822	1.41708	-0.606336	NA
ILMN_1788841	0.000543	6.39e-05	4.16801	1.41631	1.01992	148922878	TCL1A	T-cell leukemia/lymphoma 1A
ILMN_1696708	0.000544	6.41e-05	4.16735	1.41402	1.02951	187829519	C14orf166	chromosome 14 open reading frame 166
ILMN_1790987	0.000545	6.42e-05	4.1668	1.41209	0.682755	531034782	HUWE1	HECT, UBA and WWE domain containing 1, E3 ubiquitin protein ligase
ILMN_1799128	0.000546	6.44e-05	4.16586	1.40877	1.08254	57164947	SLC30A9	solute carrier family 30 member 9
ILMN_1730734	0.000548	6.47e-05	-4.16464	1.40451	-0.444628	224028276	TMEM205	transmembrane protein 205
ILMN_1792518	0.000548	6.47e-05	4.1646	1.40438	1.00704	170932493	STX7	syntaxin 7
ILMN_2352023	0.000552	6.52e-05	4.16265	1.39751	1.09168	218563734	DSTYK	dual serine/threonine and tyrosine protein kinase
ILMN_2143314	0.000553	6.54e-05	4.16191	1.39491	1.19868	345842491	SPIB	Spi-B transcription factor
ILMN_3239236	0.000556	6.58e-05	4.16046	1.38985	0.764505	211065511	FBXL19-AS1	FBXL19 antisense RNA 1 (head to head)
ILMN_1653797	0.000559	6.62e-05	4.15884	1.38418	0.592203	215490075	C6orf62	chromosome 6 open reading frame 62
ILMN_1760143	0.00056	6.64e-05	4.1579	1.38087	0.337424	527122022	ADRM1	adhesion regulating molecule 1
ILMN_2123871	0.000563	6.68e-05	4.15638	1.37553	0.650193	40548390	TMEM18	transmembrane protein 18
ILMN_1677919	0.000566	6.72e-05	4.15454	1.3691	0.764869	545688746	GMPR2	guanosine monophosphate reductase 2
ILMN_1767360	0.000567	6.74e-05	4.15406	1.36742	1.00462	391224481	IL10RB	interleukin 10 receptor subunit beta
ILMN_1677237	0.00057	6.78e-05	4.15223	1.36103	0.778724	NA
ILMN_1763688	0.000575	6.84e-05	-4.15014	1.35371	-0.45389	320043265	C17orf49	chromosome 17 open reading frame 49
ILMN_1726720	0.000577	6.87e-05	4.14877	1.34892	1.321	341865558	NUSAP1	nucleolar and spindle associated protein 1
ILMN_1662358	0.000577	6.87e-05	4.14874	1.34882	1.15266	544711172	MX1	MX dynamin like GTPase 1
ILMN_2356068	0.000581	6.93e-05	4.14638	1.34054	1.3258	281427101	CDK13	cyclin dependent kinase 13
ILMN_1801403	0.000584	6.97e-05	4.14495	1.33555	0.903107	567757541	DCUN1D4	defective in cullin neddylation 1 domain containing 4
ILMN_1760676	0.000585	6.98e-05	4.14449	1.33393	1.11021	388240810	MORF4L1	mortality factor 4 like 1
ILMN_1713380	0.000588	7.03e-05	4.14275	1.32787	0.347823	261244916	EIF2B2	eukaryotic translation initiation factor 2B subunit beta
ILMN_2127328	0.00059	7.06e-05	4.1416	1.32384	1.42072	315570280	PURA	purine rich element binding protein A
ILMN_1766309	0.00059	7.06e-05	4.1415	1.32349	0.959859	304361765	ANKRD54	ankyrin repeat domain 54
ILMN_1651278	0.000591	7.08e-05	4.14086	1.32126	0.652156	380714674	SNIP1	Smad nuclear interacting protein 1
ILMN_1800543	0.000591	7.09e-05	4.14036	1.31952	0.865932	383465578	SCFD1	sec1 family domain containing 1
ILMN_1656399	0.000591	7.09e-05	4.14036	1.3195	1.3351	55749465	TCEAL8	transcription elongation factor A like 8
ILMN_1773741	0.000595	7.14e-05	4.13861	1.31341	0.570797	526118264	GOLGA5	golgin A5
ILMN_1742548	0.000596	7.16e-05	-4.1378	1.31056	-1.05772	973353107	GFI1B	growth factor independent 1B transcriptional repressor
ILMN_2256359	0.000597	7.17e-05	4.13717	1.30839	0.673909	662236824	ZNF823	zinc finger protein 823
ILMN_1658337	0.000599	7.2e-05	-4.13621	1.30501	-0.55355	210147485	AKIRIN1	akirin 1
ILMN_1714602	0.0006	7.22e-05	-4.13555	1.3027	-0.48913	332634928	CD86	CD86 molecule
ILMN_3248966	0.0006	7.22e-05	4.13535	1.30202	0.725481	215422307	MMADHC	methylmalonic aciduria and homocystinuria, cblD type
ILMN_1744647	0.000602	7.26e-05	4.13412	1.29773	0.917815	749502284	CAND1	cullin associated and neddylation dissociated 1
ILMN_1782444	0.000611	7.37e-05	4.13009	1.28368	0.828599	212286176	YIPF4	Yip1 domain family member 4
ILMN_1688089	0.000611	7.37e-05	4.13001	1.2834	0.884154	878295638	PEBP1	phosphatidylethanolamine binding protein 1
ILMN_1685567	0.000614	7.42e-05	4.12819	1.27705	0.639014	752293515	TGDS	TDP-glucose 4,6-dehydratase
ILMN_3218248	0.000619	7.49e-05	4.12576	1.26859	0.916481	NA
ILMN_1670796	0.000619	7.49e-05	4.12571	1.2684	0.504625	742799265	EXOSC10	exosome component 10
ILMN_1797813	0.00062	7.5e-05	4.12519	1.26658	0.547196	1007388691	SUZ12	SUZ12 polycomb repressive complex 2 subunit
ILMN_2398903	0.000621	7.53e-05	4.12437	1.26375	0.986065	66363692	HAX1	HCLS1 associated protein X-1
ILMN_3273946	0.000629	7.62e-05	4.12094	1.25179	0.880498	100913027	CRCP	CGRP receptor component
ILMN_1676759	0.00063	7.64e-05	4.12044	1.25004	0.620308	224593277	DDX27	DEAD-box helicase 27
ILMN_1727617	0.00063	7.64e-05	-4.12017	1.2491	-0.404126	964750706	XRN2	5'-3' exoribonuclease 2
ILMN_2076640	0.00063	7.65e-05	4.11996	1.24839	0.588342	428673534	KHDRBS1	KH RNA binding domain containing, signal transduction associated 1
ILMN_1687840	0.000631	7.67e-05	4.11919	1.24568	0.754123	411147361	ABCB7	ATP binding cassette subfamily B member 7
ILMN_2072296	0.000632	7.68e-05	4.11878	1.24426	1.19585	756761811	CKS2	CDC28 protein kinase regulatory subunit 2
ILMN_1752631	0.000632	7.69e-05	4.11853	1.2434	0.52562	56550054	CGGBP1	CGG triplet repeat binding protein 1
ILMN_1737635	0.000633	7.71e-05	4.11799	1.24152	0.732594	NA
ILMN_1800425	0.000635	7.74e-05	-4.11673	1.23715	-0.387688	381214343	SLC9A1	solute carrier family 9 member A1
ILMN_2376133	0.000635	7.74e-05	4.11667	1.23694	0.659483	565324122	KIAA1191	KIAA1191
ILMN_1747204	0.000635	7.75e-05	4.11632	1.23573	0.475877	73747817	HTRA2	HtrA serine peptidase 2
ILMN_1801923	0.000638	7.79e-05	4.1151	1.23145	1.08892	304361768	ATF1	activating transcription factor 1
ILMN_1804339	0.000643	7.86e-05	4.11275	1.22331	1.29	41327718	CAMK1G	calcium/calmodulin dependent protein kinase IG
ILMN_1771264	0.000644	7.88e-05	4.11191	1.22036	1.09511	76781448	ELL3	elongation factor for RNA polymerase II 3
ILMN_1653708	0.000644	7.89e-05	-4.1118	1.21999	-0.553648	342837722	CORO1B	coronin 1B
ILMN_1701596	0.000651	7.97e-05	4.10904	1.2104	0.281635	226246668	RPS20	ribosomal protein S20
ILMN_2370414	0.000652	8e-05	4.10808	1.20706	0.918201	158420733	CHD3	chromodomain helicase DNA binding protein 3
ILMN_2262901	0.000652	8e-05	4.10801	1.20682	0.987541	635172826	RUFY3	RUN and FYVE domain containing 3
ILMN_1668277	0.000654	8.04e-05	4.10677	1.20252	1.05807	33469981	BLK	BLK proto-oncogene, Src family tyrosine kinase
ILMN_2055781	0.000654	8.04e-05	4.10673	1.20239	1.42003	625180300	KLRF1	killer cell lectin like receptor F1
ILMN_1758104	0.000657	8.07e-05	4.10561	1.1985	0.478514	290641374	PRPS2	phosphoribosyl pyrophosphate synthetase 2
ILMN_3187852	0.000658	8.09e-05	4.10481	1.1957	0.320396	385257986	KANSL3	KAT8 regulatory NSL complex subunit 3
ILMN_1687080	0.000658	8.09e-05	4.1048	1.19568	1.17039	NA
ILMN_1658464	0.000664	8.18e-05	4.10199	1.18593	0.457664	166063994	GTF3A	general transcription factor IIIA
ILMN_1719224	0.000664	8.18e-05	-4.10185	1.18543	-0.479492	NA
ILMN_2150019	0.000667	8.23e-05	4.10037	1.18029	0.677681	186910280	SUCLA2	succinate-CoA ligase ADP-forming beta subunit
ILMN_1814808	0.000667	8.24e-05	4.10006	1.17924	0.917656	228008338	BFAR	bifunctional apoptosis regulator
ILMN_1792075	0.000671	8.3e-05	4.09818	1.17271	0.976823	297374826	CD22	CD22 molecule
ILMN_2067656	0.000671	8.3e-05	4.09798	1.17202	0.679902	209969683	CCND2	cyclin D2
ILMN_1679655	0.000671	8.3e-05	4.09789	1.17172	0.705174	147904339	WDR82	WD repeat domain 82
ILMN_1778599	0.000672	8.31e-05	4.09757	1.17061	0.638967	217330600	SP140	SP140 nuclear body protein
ILMN_1690352	0.000674	8.35e-05	4.09636	1.16639	0.720013	62177109	ADO	2-aminoethanethiol dioxygenase
ILMN_2225735	0.000675	8.36e-05	4.09604	1.16529	0.452866	291045196	CRBN	cereblon
ILMN_1718271	0.000675	8.38e-05	4.09561	1.16381	0.486918	261878549	MTIF3	mitochondrial translational initiation factor 3
ILMN_1656285	0.000676	8.39e-05	4.09511	1.16208	1.05568	89145416	METTL7A	methyltransferase like 7A
ILMN_2413084	0.000678	8.42e-05	4.09412	1.15862	0.409325	527498290	HSPA8	heat shock protein family A (Hsp70) member 8
ILMN_3199737	0.000683	8.49e-05	4.0921	1.15165	1.20304	NA
ILMN_2380418	0.000683	8.49e-05	4.09197	1.15119	1.06663	51479165	BICD2	BICD cargo adaptor 2
ILMN_1681543	0.000683	8.5e-05	4.09157	1.14979	0.722871	263190639	RHBDD1	rhomboid domain containing 1
ILMN_3282292	0.000685	8.53e-05	4.09055	1.14627	0.771266	NA
ILMN_2068435	0.000686	8.55e-05	4.0902	1.14507	0.404712	428981673	ZNF700	zinc finger protein 700
ILMN_1788180	0.000686	8.55e-05	4.08993	1.14411	1.22949	440309847	RAB13	RAB13, member RAS oncogene family
ILMN_2087080	0.000686	8.57e-05	4.08951	1.14267	0.646849	71772259	RPL5	ribosomal protein L5
ILMN_1683538	0.000688	8.59e-05	-4.08866	1.13971	-0.759821	338968927	CSDE1	cold shock domain containing E1
ILMN_3263694	0.000689	8.6e-05	4.08834	1.13862	1.12723	NA
ILMN_1679232	0.000693	8.67e-05	4.08619	1.13117	0.523608	214010203	KIDINS220	kinase D-interacting substrate 220kDa
ILMN_3233442	0.000693	8.68e-05	4.08611	1.13089	1.15681	NA
ILMN_2280911	0.000693	8.68e-05	4.08595	1.13034	0.989547	114199474	VPS41	VPS41, HOPS complex subunit
ILMN_3226392	0.000694	8.7e-05	4.08549	1.12875	0.578858	NA
ILMN_1720303	0.000696	8.73e-05	4.0845	1.12533	0.642356	56699489	OSTM1	osteopetrosis associated transmembrane protein 1
ILMN_2393712	0.000696	8.73e-05	-4.08431	1.12467	-0.906174	296080743	CTTN	cortactin
ILMN_2203950	0.000698	8.76e-05	4.08342	1.12158	0.286097	337752171	HLA-A	major histocompatibility complex, class I, A
ILMN_1751227	0.000702	8.82e-05	4.08157	1.11519	1.20849	302393535	LINC00997	long intergenic non-protein coding RNA 997
ILMN_1709630	0.000703	8.84e-05	4.08116	1.11378	0.846728	304571936	CCDC107	coiled-coil domain containing 107
ILMN_2411794	0.000705	8.87e-05	4.08001	1.10979	0.285883	125987586	PTPRA	protein tyrosine phosphatase, receptor type A
ILMN_1749432	0.000706	8.89e-05	4.07967	1.10861	0.531906	157743250	MRPL32	mitochondrial ribosomal protein L32
ILMN_2064606	0.000709	8.94e-05	4.07815	1.10336	0.342421	194018475	TBC1D2B	TBC1 domain family member 2B
ILMN_2326997	0.000709	8.94e-05	4.07797	1.10274	0.322635	333033796	DHPS	deoxyhypusine synthase
ILMN_2350357	0.00071	8.95e-05	4.07761	1.10149	0.712854	NA
ILMN_1786039	0.000711	8.98e-05	4.07695	1.09922	0.289339	378925639	RNF34	ring finger protein 34
ILMN_1800659	0.000711	8.99e-05	-4.0765	1.09766	-0.353973	21361620	PGM1	phosphoglucomutase 1
ILMN_1697652	0.000711	8.99e-05	-4.07642	1.09741	-0.456981	154800475	PLEKHB2	pleckstrin homology domain containing B2
ILMN_1729509	0.000718	9.08e-05	4.07378	1.08826	0.60325	663070983	C1orf43	chromosome 1 open reading frame 43
ILMN_1652749	0.00072	9.12e-05	4.07263	1.08432	0.86712	666335577	ERF	ETS2 repressor factor
ILMN_2199389	0.000722	9.14e-05	-4.07199	1.0821	-0.691255	196115237	VIPR1	vasoactive intestinal peptide receptor 1
ILMN_1796738	0.000724	9.17e-05	4.07101	1.0787	1.06628	40806168	SPAST	spastin
ILMN_1760493	0.000732	9.28e-05	-4.0678	1.06763	-0.957094	238776784	LIMS2	LIM zinc finger domain containing 2
ILMN_1802089	0.000733	9.31e-05	4.06718	1.0655	0.72118	124028528	SYMPK	symplekin
ILMN_3283742	0.000733	9.31e-05	-4.06717	1.06547	-0.539923	NA
ILMN_1682206	0.000735	9.35e-05	4.06593	1.06119	0.457108	34305454	GCC1	GRIP and coiled-coil domain containing 1
ILMN_1664560	0.000736	9.36e-05	4.06554	1.05983	0.878266	116734673	DYRK1A	dual specificity tyrosine phosphorylation regulated kinase 1A
ILMN_3305849	0.000739	9.41e-05	-4.06426	1.05544	-0.527855	NA
ILMN_3308916	0.00074	9.42e-05	4.06376	1.0537	1.52458	269847364	MIR1267	microRNA 1267
ILMN_2066858	0.00074	9.43e-05	4.06358	1.05307	1.15822	325053718	TNFSF13B	tumor necrosis factor superfamily member 13b
ILMN_1798189	0.000742	9.46e-05	-4.06267	1.04996	-0.411023	18105039	COX7C	cytochrome c oxidase subunit 7C
ILMN_1675387	0.000746	9.53e-05	-4.06085	1.04367	-0.868789	336455029	LIMS1	LIM zinc finger domain containing 1
ILMN_1729374	0.000749	9.57e-05	-4.05955	1.03921	-0.561082	62420878	ETFB	electron transfer flavoprotein beta subunit
ILMN_1744649	0.000751	9.6e-05	-4.05867	1.03618	-0.356054	574957087	PSMB5	proteasome subunit beta 5
ILMN_3250345	0.000754	9.64e-05	4.05767	1.03274	0.947629	392959809	LOC283788	FSHD region gene 1 pseudogene
ILMN_1835466	0.000754	9.65e-05	4.05732	1.03153	0.617489	3215096
ILMN_1759789	0.000754	9.65e-05	4.05729	1.03144	0.873018	332205929	KAT5	lysine acetyltransferase 5
ILMN_1753411	0.000754	9.66e-05	4.05692	1.03015	0.759059	NA
ILMN_2053679	0.000754	9.67e-05	4.05664	1.02919	0.679447	554506551	ACADM	acyl-CoA dehydrogenase, C-4 to C-12 straight chain
ILMN_1782704	0.000754	9.68e-05	4.05661	1.02907	1.03724	296010919	CD19	CD19 molecule
ILMN_2246882	0.000754	9.68e-05	4.05652	1.02879	0.638512	217330599	SP140	SP140 nuclear body protein
ILMN_2159384	0.000756	9.71e-05	4.05557	1.02549	0.937153	197313646	SBDSP1	Shwachman-Bodian-Diamond syndrome pseudogene 1
ILMN_1697642	0.000756	9.72e-05	4.0554	1.02491	0.619988	240255594	BCAP29	B-cell receptor-associated protein 29
ILMN_1703433	0.000756	9.73e-05	-4.05517	1.02412	-0.442087	320118920	PLSCR3	phospholipid scramblase 3
ILMN_2349129	0.000758	9.75e-05	4.05447	1.0217	1.01116	375331938	DPP3	dipeptidyl peptidase 3
ILMN_1733666	0.00076	9.79e-05	-4.05349	1.01835	-0.407541	914101234	BLOC1S6	biogenesis of lysosomal organelles complex 1 subunit 6
ILMN_1872404	0.000761	9.81e-05	4.05285	1.01612	1.06554	16550432	CCDC50	coiled-coil domain containing 50
ILMN_1742544	0.000761	9.82e-05	4.05265	1.01544	0.86394	301069377	MEF2C	myocyte enhancer factor 2C
ILMN_2239754	0.000762	9.83e-05	4.0523	1.01425	1.9178	576795860	IFIT3	interferon induced protein with tetratricopeptide repeats 3
ILMN_2405602	0.000762	9.84e-05	4.05199	1.01318	1.13231	335353785	OSBPL1A	oxysterol binding protein like 1A
ILMN_1674337	0.000764	9.88e-05	4.05105	1.00996	0.541248	206725527	FKBP2	FK506 binding protein 2
ILMN_1702383	0.000768	9.93e-05	4.04947	1.00452	0.710098	208431779	CNGB1	cyclic nucleotide gated channel beta 1
ILMN_3218538	0.00077	9.96e-05	4.04863	1.00164	0.955579	NA
ILMN_1769782	0.000771	9.99e-05	4.04803	0.99956	0.877007	209954815	LAX1	lymphocyte transmembrane adaptor 1
ILMN_1753925	0.000771	9.99e-05	-4.04795	0.9993	-0.54459	NA
ILMN_2054554	0.000777	0.000101	4.04574	0.99171	1.90877	809279628	DTWD2	DTW domain containing 2
ILMN_2056551	0.000782	0.000101	4.04377	0.98494	0.956274	118600972	RBMX2	RNA binding motif protein, X-linked 2
ILMN_2047430	0.000784	0.000102	4.04272	0.9813	0.835689	58532582	March5	membrane associated ring-CH-type finger 5
ILMN_1766505	0.000784	0.000102	4.04269	0.98123	0.996231	809281398	COMMD10	COMM domain containing 10
ILMN_2377109	0.000784	0.000102	4.04234	0.98003	0.575318	586946350	LCK	LCK proto-oncogene, Src family tyrosine kinase
ILMN_1672461	0.000786	0.000102	4.0416	0.97747	0.707422	116734690	SPPL2B	signal peptide peptidase like 2B
ILMN_1739946	0.000788	0.000103	-4.0408	0.97474	-0.426034	914101069	VKORC1	vitamin K epoxide reductase complex subunit 1
ILMN_1719064	0.000788	0.000103	-4.04069	0.97436	-0.50839	959092931	KCTD10	potassium channel tetramerization domain containing 10
ILMN_1788211	0.000791	0.000103	4.03923	0.96935	0.460151	157502170	SNX19	sorting nexin 19
ILMN_1739641	0.000797	0.000104	4.0372	0.96237	0.598086	148276974	MTMR3	myotubularin related protein 3
ILMN_1703132	0.000798	0.000104	-4.0365	0.95999	-0.487602	115430225	LYRM2	LYR motif containing 2
ILMN_2173975	0.000799	0.000104	4.03618	0.95888	0.953709	54607028	RTP4	receptor transporter protein 4
ILMN_2302757	0.000801	0.000105	-4.03533	0.95595	-0.916312	154146261	FCGBP	Fc fragment of IgG binding protein
ILMN_3247452	0.000808	0.000106	-4.03268	0.94688	-0.513981	197927407	OST4	oligosaccharyltransferase complex subunit 4, non-catalytic
ILMN_1683774	0.000811	0.000106	-4.0316	0.94316	-1.079	269973860	IL2RA	interleukin 2 receptor subunit alpha
ILMN_2138765	0.000811	0.000106	-4.03135	0.9423	-0.404102	327199305	PLIN2	perilipin 2
ILMN_1749521	0.000812	0.000106	4.0306	0.93973	0.720119	56699410	SLC35E3	solute carrier family 35 member E3
ILMN_1669878	0.000814	0.000107	-4.02997	0.9376	-0.322615	268834191	GUSB	glucuronidase beta
ILMN_1736729	0.000815	0.000107	4.02936	0.93549	1.24104	74229016	OAS2	2'-5'-oligoadenylate synthetase 2
ILMN_2096116	0.00082	0.000108	4.02763	0.92957	0.56941	399567818	HSP90B1	heat shock protein 90 beta family member 1
ILMN_1730824	0.000821	0.000108	4.02691	0.92712	0.421308	404501449	ZNF512	zinc finger protein 512
ILMN_1701006	0.000825	0.000109	-4.02542	0.92202	-0.854481	742799284	HEXIM2	hexamethylene bisacetamide inducible 2
ILMN_2219618	0.000825	0.000109	4.02527	0.9215	1.34213	84872062	AOC4P	amine oxidase, copper containing 4, pseudogene
ILMN_3241091	0.000827	0.000109	-4.02468	0.91946	-0.58297	256818790	TMEM164	transmembrane protein 164
ILMN_2384241	0.000831	0.00011	4.02288	0.9133	0.581717	133908632	TGFBR2	transforming growth factor beta receptor 2
ILMN_2170814	0.000836	0.00011	4.02111	0.90726	1.67635	156627583	LAMP3	lysosomal associated membrane protein 3
ILMN_1698419	0.00084	0.000111	4.01981	0.9028	0.681866	331284175	NCOR2	nuclear receptor corepressor 2
ILMN_1671791	0.000845	0.000112	4.018	0.89664	0.375584	614458220	PCK2	phosphoenolpyruvate carboxykinase 2, mitochondrial
ILMN_3236156	0.000846	0.000112	4.01751	0.89494	1.21677	392513680	OSTC	oligosaccharyltransferase complex non-catalytic subunit
ILMN_1775170	0.000846	0.000112	-4.0174	0.89456	-0.505384	194239656	MT1X	metallothionein 1X
ILMN_1674385	0.000848	0.000112	4.01658	0.89178	0.664914	514052668	YWHAQ	tyrosine 3-monooxygenase/tryptophan 5-monooxygenase activation protein theta
ILMN_2299843	0.000848	0.000112	4.01643	0.89127	0.981204	298493260	ATP5S	ATP synthase, H+ transporting, mitochondrial Fo complex subunit s (factor B)
ILMN_3235003	0.000851	0.000113	4.01525	0.88722	0.905103	NA
ILMN_3209631	0.000852	0.000113	4.01474	0.88547	0.92428	NA
ILMN_1778951	0.000853	0.000113	4.01405	0.88311	0.77612	566006107	C6orf203	chromosome 6 open reading frame 203
ILMN_1780291	0.000853	0.000113	4.01385	0.88244	1.19419	342672024	NFAT5	nuclear factor of activated T-cells 5
ILMN_3305993	0.000857	0.000114	4.01252	0.8779	1.54383	NA
ILMN_1784602	0.000859	0.000114	-4.01163	0.87485	-0.809114	310832422	CDKN1A	cyclin dependent kinase inhibitor 1A
ILMN_1868912	0.000861	0.000115	-4.01077	0.87193	-0.751907	22477381
ILMN_1709851	0.000863	0.000115	4.00994	0.86909	1.03677	568215011	TCEA1	transcription elongation factor A1
ILMN_1695645	0.000863	0.000115	-4.00993	0.86904	-0.418641	4757901	CETN2	centrin 2
ILMN_1652215	0.000867	0.000115	4.0085	0.86416	0.944201	NA
ILMN_2105983	0.000868	0.000116	4.0081	0.8628	1.12848	195963391	XRCC5	X-ray repair cross complementing 5
ILMN_3250032	0.000868	0.000116	4.00769	0.86141	0.620527	208609980	XPR1	xenotropic and polytropic retrovirus receptor 1
ILMN_1771800	0.00087	0.000116	4.00709	0.85937	0.922449	47157319	PRKCA	protein kinase C alpha
ILMN_1689800	0.000872	0.000116	-4.00625	0.85648	-0.595004	118572609	MRTO4	MRT4 homolog, ribosome maturation factor
ILMN_3199755	0.000875	0.000117	4.0051	0.85256	0.987904	NA
ILMN_1691731	0.000875	0.000117	4.0048	0.85154	0.798132	154813198	PARP14	poly(ADP-ribose) polymerase family member 14
ILMN_3199489	0.000875	0.000117	-4.00479	0.8515	-0.558653	223941947	PDCD4-AS1	PDCD4 antisense RNA 1
ILMN_1688346	0.000875	0.000117	4.00456	0.85073	0.453888	743405609	ZNF800	zinc finger protein 800
ILMN_1752988	0.000878	0.000118	-4.00342	0.84685	-0.540823	NA
ILMN_1782609	0.000881	0.000118	4.00218	0.84261	0.73768	112789527	STAG2	stromal antigen 2
ILMN_1797001	0.000881	0.000118	4.00212	0.84239	0.948649	77732514	DDX58	DEXD/H-box helicase 58
ILMN_3247023	0.000883	0.000118	-4.00146	0.84016	-1.21057	212275242	CASC15	cancer susceptibility candidate 15 (non-protein coding)
ILMN_1727809	0.000888	0.000119	3.99971	0.83419	0.585528	260099624	STK35	serine/threonine kinase 35
ILMN_1684183	0.000888	0.000119	3.99944	0.83327	0.587975	19924112	RAD9A	RAD9 checkpoint clamp component A
ILMN_1690063	0.000895	0.00012	-3.99708	0.82522	-0.61431	NA
ILMN_3302896	0.000897	0.000121	3.99621	0.82227	1.72825	NA
ILMN_1774086	0.000898	0.000121	3.99584	0.821	0.779412	325197149	CBX3	chromobox 3
ILMN_3236680	0.000898	0.000121	3.9958	0.82088	1.15592	NA
ILMN_1673753	0.000906	0.000122	-3.99311	0.81172	-0.662565	NA
ILMN_2414014	0.000916	0.000124	3.98995	0.80096	0.407542	325120980	RBM10	RNA binding motif protein 10
ILMN_3307786	0.000916	0.000124	3.98971	0.80013	0.401233	51173749	L3MBTL2	L3MBTL2 polycomb repressive complex 1 subunit
ILMN_2082209	0.000924	0.000125	-3.98705	0.79112	-0.709265	149408142	TOX2	TOX high mobility group box family member 2
ILMN_2309848	0.000924	0.000125	-3.98682	0.79031	-0.398998	257195180	FXYD5	FXYD domain containing ion transport regulator 5
ILMN_2081398	0.000924	0.000125	3.98656	0.78942	0.891718	300244507	KIF3B	kinesin family member 3B
ILMN_1744822	0.000924	0.000125	3.98655	0.78941	0.679296	929524265	BECN1	beclin 1
ILMN_1699179	0.000926	0.000125	3.98578	0.78677	1.13306	119395731	BPTF	bromodomain PHD finger transcription factor
ILMN_1803810	0.000926	0.000126	3.98563	0.78629	1.14092	110611217	RRBP1	ribosome binding protein 1
ILMN_1698100	0.000933	0.000127	3.98328	0.7783	1.08439	168229172	ANXA2P1	annexin A2 pseudogene 1
ILMN_1751403	0.000933	0.000127	3.98328	0.77829	0.755253	1022438505	NUDT15	nudix hydrolase 15
ILMN_1682180	0.000933	0.000127	3.98318	0.77795	0.585292	156071521	VCPIP1	valosin containing protein interacting protein 1
ILMN_1775703	0.000933	0.000127	-3.98284	0.77679	-0.480151	400153772	TRAPPC6A	trafficking protein particle complex 6A
ILMN_1761120	0.000935	0.000127	3.9823	0.77497	0.523485	91807116	TM2D3	TM2 domain containing 3
ILMN_1753500	0.000937	0.000127	3.98145	0.77207	0.679645	398303808	ARHGAP12	Rho GTPase activating protein 12
ILMN_1652198	0.000948	0.000129	3.97796	0.76023	1.04452	269308186	CCM2	CCM2 scaffolding protein
ILMN_1862909	0.000949	0.000129	3.9775	0.75866	0.714525	21732708	RORA	RAR related orphan receptor A
ILMN_1805833	0.00095	0.00013	-3.97702	0.75703	-0.840019	NA
ILMN_2386530	0.00095	0.00013	3.97694	0.75675	0.602158	47524166	RPLP1	ribosomal protein lateral stalk subunit P1
ILMN_1733249	0.00095	0.00013	3.97677	0.75619	1.22171	133908608	GNB4	G protein subunit beta 4
ILMN_1814044	0.000954	0.00013	-3.97519	0.75082	-0.374398	313151187	CABIN1	calcineurin binding protein 1
ILMN_1651987	0.000954	0.00013	-3.97507	0.75042	-0.525973	115527098	CCDC167	coiled-coil domain containing 167
ILMN_2383107	0.000954	0.00013	3.97505	0.75033	1.41845	114199474	VPS41	VPS41, HOPS complex subunit
ILMN_1765222	0.000956	0.000131	3.97427	0.74771	0.672046	765826562	CARS2	cysteinyl-tRNA synthetase 2, mitochondrial (putative)
ILMN_1687782	0.000957	0.000131	3.974	0.74679	0.878587	520261372	RAD17	RAD17 checkpoint clamp loader component
ILMN_1741780	0.000958	0.000131	-3.97354	0.74523	-0.393976	75750525	DUSP28	dual specificity phosphatase 28
ILMN_3271244	0.000967	0.000133	3.97059	0.73524	1.11737	NA
ILMN_1786021	0.000972	0.000133	3.96907	0.73006	0.797108	524553338	PRKAB2	protein kinase AMP-activated non-catalytic subunit beta 2
ILMN_1655469	0.000975	0.000134	3.96815	0.72696	1.33575	270483817	TSPAN3	tetraspanin 3
ILMN_1755882	0.000976	0.000134	3.9676	0.72511	1.40685	88759347	RNF219	ring finger protein 219
ILMN_1671158	0.00098	0.000135	3.96627	0.72059	0.91575	312261209	MRPL13	mitochondrial ribosomal protein L13
ILMN_1742618	0.000981	0.000135	3.96593	0.71944	1.10709	378925605	XAF1	XIAP associated factor 1
ILMN_1775192	0.000982	0.000135	3.96557	0.71822	0.383077	117938250	BCLAF1	BCL2 associated transcription factor 1
ILMN_1657423	0.000984	0.000135	-3.9647	0.71526	-0.560775	674779863	SPG21	spastic paraplegia 21 (autosomal recessive, Mast syndrome)
ILMN_1712556	0.000988	0.000136	3.9635	0.71122	0.609158	342837718	ZW10	zw10 kinetochore protein
ILMN_2038778	0.000988	0.000136	-3.96327	0.71044	-0.395866	576583510	GAPDH	glyceraldehyde-3-phosphate dehydrogenase
ILMN_1658247	0.000988	0.000136	3.96295	0.70936	1.44275	992319651	OAS1	2'-5'-oligoadenylate synthetase 1
ILMN_3279675	0.000988	0.000136	3.96286	0.70906	0.778688	NA
ILMN_3247261	0.000989	0.000137	3.96241	0.70752	1.19598	151301091	RAPGEF2	Rap guanine nucleotide exchange factor 2
ILMN_1743783	0.000991	0.000137	-3.96167	0.70502	-0.404675	151101334	CCDC43	coiled-coil domain containing 43
ILMN_3236036	0.000992	0.000137	3.96125	0.70359	1.18231	212549579	LINC00926	long intergenic non-protein coding RNA 926
ILMN_1690690	0.000994	0.000137	3.96068	0.70168	0.546058	321400046	SEC23IP	SEC23 interacting protein
ILMN_2154836	0.000999	0.000138	3.95896	0.69584	1.02926	195963404	BTG3	BTG anti-proliferation factor 3
ILMN_1663577	0.001	0.000139	3.95736	0.69043	0.693009	371122032	S100PBP	S100P binding protein
ILMN_3264543	0.00101	0.00014	3.95577	0.68507	1.14976	NA
ILMN_1802292	0.00101	0.00014	-3.95545	0.68399	-0.614054	115298666	WDFY2	WD repeat and FYVE domain containing 2
ILMN_1696407	0.00101	0.00014	3.95508	0.68273	0.384791	306482644	SRSF2	serine and arginine rich splicing factor 2
ILMN_1684306	0.00101	0.00014	-3.9548	0.6818	-0.445443	115430249	S100A4	S100 calcium binding protein A4
ILMN_1652525	0.00102	0.000142	3.95235	0.67349	1.06793	343488515	MVB12B	multivesicular body subunit 12B
ILMN_1760303	0.00102	0.000142	3.95139	0.67027	0.526375	335057530	PIK3R1	phosphoinositide-3-kinase regulatory subunit 1
ILMN_2134538	0.00102	0.000143	3.95056	0.66744	1.36789	NA
ILMN_1768004	0.00102	0.000143	3.95055	0.66744	0.936226	313760535	PDCD4	programmed cell death 4 (neoplastic transformation inhibitor)
ILMN_1761260	0.00103	0.000144	3.94822	0.65955	1.28779	510937002	COBLL1	cordon-bleu WH2 repeat protein like 1
ILMN_2192385	0.00103	0.000144	3.94798	0.65874	0.540383	326439032	TTC19	tetratricopeptide repeat domain 19
ILMN_2198376	0.00104	0.000145	3.94626	0.65294	0.470174	156713440	PSMA4	proteasome subunit alpha 4
ILMN_1751081	0.00104	0.000145	3.94618	0.65266	1.21603	574957265	EHMT2	euchromatic histone lysine methyltransferase 2
ILMN_3230337	0.00104	0.000145	3.94544	0.65017	0.645652	213511921	PAXIP1-AS2	PAXIP1 antisense RNA 2
ILMN_1778611	0.00104	0.000146	3.94489	0.64831	1.01524	321267475	GBAS	glioblastoma amplified sequence
ILMN_1662451	0.00104	0.000146	3.94456	0.64721	1.31092	221136804	FCER2	Fc fragment of IgE receptor II
ILMN_1654639	0.00104	0.000146	3.9438	0.64465	1.01178	61563741	HERC6	HECT and RLD domain containing E3 ubiquitin protein ligase family member 6
ILMN_1765326	0.00105	0.000147	3.94315	0.64244	0.396387	25777595	DGKD	diacylglycerol kinase delta
ILMN_3265143	0.00105	0.000147	3.94315	0.64244	1.14809	NA
ILMN_1748546	0.00105	0.000147	3.94275	0.6411	0.515622	545479112	Sept2	septin 2
ILMN_1721657	0.00105	0.000148	3.94125	0.63604	1.21676	34577084	RSU1	Ras suppressor protein 1
ILMN_1685140	0.00105	0.000148	3.94081	0.63455	0.749971	558472784	PRRC1	proline rich coiled-coil 1
ILMN_1684368	0.00106	0.000148	-3.93968	0.63074	-1.09303	296317235	SMIM3	small integral membrane protein 3
ILMN_2380588	0.00106	0.000148	-3.93951	0.63017	-0.465775	40354200	DNPH1	2'-deoxynucleoside 5'-phosphate N-hydrolase 1
ILMN_2205470	0.00106	0.000149	3.93939	0.62978	1.08299	NA
ILMN_1723884	0.00106	0.000149	-3.93842	0.62651	-0.830735	187608297	ARF4	ADP ribosylation factor 4
ILMN_2404665	0.00106	0.00015	3.93747	0.6233	0.625676	283046697	TRIM5	tripartite motif containing 5
ILMN_1696510	0.00106	0.00015	3.93646	0.6199	0.65002	NA
ILMN_2414762	0.00106	0.00015	3.93634	0.6195	0.881186	306140488	TLR10	toll like receptor 10
ILMN_1661366	0.00106	0.00015	-3.93628	0.61931	-0.556095	952009247	PGAM1	phosphoglycerate mutase 1
ILMN_1708077	0.00106	0.00015	3.93627	0.61925	0.635097	215422390	DAXX	death domain associated protein
ILMN_1739253	0.00108	0.000152	3.9332	0.60892	0.283729	338968849	STAMBP	STAM binding protein
ILMN_1692511	0.00108	0.000152	3.93302	0.60833	0.494769	219802779	TMEM106C	transmembrane protein 106C
ILMN_1715680	0.00108	0.000152	3.93295	0.60807	1.12071	209364524	NEIL2	nei like DNA glycosylase 2
ILMN_1815552	0.00108	0.000152	3.93283	0.60768	1.03861	399124758	NTAN1	N-terminal asparagine amidase
ILMN_1711048	0.00108	0.000153	3.93177	0.6041	0.398189	167234428	ZBTB17	zinc finger and BTB domain containing 17
ILMN_1738356	0.00108	0.000153	3.93149	0.60318	0.776012	NA
ILMN_3288268	0.00108	0.000153	3.93114	0.60201	0.980139	NA
ILMN_1727618	0.00108	0.000153	3.93099	0.6015	0.655468	356582231	NDUFAF6	NADH:ubiquinone oxidoreductase complex assembly factor 6
ILMN_2147863	0.00109	0.000154	3.9287	0.59379	1.25081	631790806	QSER1	glutamine and serine rich 1
ILMN_3267760	0.00109	0.000155	3.9284	0.59277	0.755742	NA
ILMN_1677483	0.00109	0.000155	-3.92776	0.59062	-0.513213	NA
ILMN_1721626	0.0011	0.000156	3.92606	0.5849	0.551935	296080780	ARID5B	AT-rich interaction domain 5B
ILMN_2228044	0.0011	0.000156	3.92574	0.58385	0.797785	392513665	TBC1D23	TBC1 domain family member 23
ILMN_3178258	0.0011	0.000156	3.92568	0.58362	1.00952	NA
ILMN_1686388	0.0011	0.000157	-3.92429	0.57896	-0.471838	NA
ILMN_1719097	0.0011	0.000157	3.92426	0.57885	0.328923	444741679	C18orf8	chromosome 18 open reading frame 8
ILMN_2109156	0.00111	0.000158	3.92279	0.57391	0.625642	520975480	RANBP1	RAN binding protein 1
ILMN_1692956	0.00111	0.000158	3.92274	0.57374	0.739267	NA
ILMN_1703564	0.00111	0.000158	3.92216	0.5718	1.42297	528524490	DYNLRB1	dynein light chain roadblock-type 1
ILMN_2122374	0.00111	0.000158	3.92209	0.57156	0.791814	377520144	FAM49B	family with sequence similarity 49 member B
ILMN_2412571	0.00111	0.000159	3.92121	0.5686	1.12727	56788363	TUBGCP6	tubulin gamma complex associated protein 6
ILMN_3236970	0.00111	0.000159	3.92084	0.56736	0.693774	213972557	LINC00667	long intergenic non-protein coding RNA 667
ILMN_1739821	0.00112	0.00016	3.91802	0.55789	0.725918	77404353	EIF2S1	eukaryotic translation initiation factor 2 subunit alpha
ILMN_1731736	0.00112	0.00016	3.91797	0.55774	0.586802	987437850	RIN3	Ras and Rab interactor 3
ILMN_1836469	0.00112	0.000161	3.91764	0.55661	0.846934	21758033	BRAF	B-Raf proto-oncogene, serine/threonine kinase
ILMN_1757439	0.00112	0.000161	-3.91698	0.55441	-0.652459	311771538	RBM4	RNA binding motif protein 4
ILMN_3225102	0.00114	0.000164	3.91279	0.54035	1.35937	224591393	ZNF738	zinc finger protein 738
ILMN_1821352	0.00114	0.000164	-3.91223	0.53847	-0.979362	27842881
ILMN_1661306	0.00114	0.000164	-3.91188	0.5373	-0.385607	NA
ILMN_3206804	0.00114	0.000164	3.91158	0.53631	1.20968	565671813	LINC01018	long intergenic non-protein coding RNA 1018
ILMN_2329958	0.00114	0.000165	3.91104	0.53448	0.45052	296010948	ABI1	abl interactor 1
ILMN_1719286	0.00115	0.000166	-3.90832	0.52538	-0.741221	952009239	CTSA	cathepsin A
ILMN_1733931	0.00115	0.000166	3.90831	0.52535	0.371814	115430206	PDCD6	programmed cell death 6
ILMN_1687864	0.00115	0.000166	-3.90808	0.52455	-0.473477	38016921	POP5	POP5 homolog, ribonuclease P/MRP subunit
ILMN_1742147	0.00115	0.000166	-3.90793	0.52406	-0.487701	541862111	UBL4A	ubiquitin like 4A
ILMN_3248122	0.00116	0.000167	3.90753	0.52272	0.663067	154813205	MED1	mediator complex subunit 1
ILMN_1738424	0.00116	0.000167	3.90729	0.52194	0.581132	89903011	CDC42	cell division cycle 42
ILMN_1790985	0.00116	0.000167	3.90657	0.51949	0.907478	NA
ILMN_1677080	0.00116	0.000168	3.90598	0.51752	1.18838	281182827	IFT46	intraflagellar transport 46
ILMN_1659777	0.00116	0.000168	-3.90553	0.51603	-0.704001	365733603	RUFY1	RUN and FYVE domain containing 1
ILMN_1709728	0.00117	0.000169	3.90385	0.5104	0.678586	354548831	SLC30A5	solute carrier family 30 member 5
ILMN_2393450	0.00117	0.000169	-3.90376	0.51012	-0.526921	149999379	INF2	inverted formin, FH2 and WH2 domain containing
ILMN_1810229	0.00117	0.00017	3.90213	0.50463	0.78102	115334678	ARID4A	AT-rich interaction domain 4A
ILMN_1743021	0.00118	0.000172	-3.89925	0.495	-0.97909	27437018	CAMKK2	calcium/calmodulin dependent protein kinase kinase 2
ILMN_1743677	0.00118	0.000172	3.89919	0.49482	0.976703	74136882	HNRNPU	heterogeneous nuclear ribonucleoprotein U
ILMN_1784037	0.00119	0.000172	3.89877	0.49339	0.962268	139394578	ZBTB40	zinc finger and BTB domain containing 40
ILMN_3253787	0.00119	0.000173	3.89759	0.48945	1.02006	NA
ILMN_1859946	0.0012	0.000174	3.89516	0.48133	0.313567	6807682	UHMK1	U2AF homology motif (UHM) kinase 1
ILMN_1724581	0.0012	0.000174	3.89482	0.4802	0.658959	215598515	EDC3	enhancer of mRNA decapping 3
ILMN_3306215	0.00121	0.000175	3.89321	0.47483	1.30538	NA
ILMN_2350607	0.00121	0.000176	3.89268	0.47305	0.989893	260898773	NDUFAF5	NADH:ubiquinone oxidoreductase complex assembly factor 5
ILMN_2067370	0.00121	0.000176	-3.89216	0.47133	-0.447582	83776586	SNRPF	small nuclear ribonucleoprotein polypeptide F
ILMN_1796497	0.00121	0.000176	3.89207	0.47101	0.7458	195947410	IPCEF1	interaction protein for cytohesin exchange factors 1
ILMN_1808783	0.00121	0.000177	3.89079	0.46673	0.734152	283806702	STRBP	spermatid perinuclear RNA binding protein
ILMN_3245000	0.00121	0.000177	3.89053	0.46588	0.46392	NA
ILMN_2181363	0.00122	0.000177	3.89025	0.46495	0.429461	187960099	UBE3C	ubiquitin protein ligase E3C
ILMN_1811049	0.00122	0.000178	3.88988	0.4637	0.993628	167900477	POU2AF1	POU class 2 associating factor 1
ILMN_1804929	0.00122	0.000178	-3.88849	0.45907	-0.956628	32307151	OXTR	oxytocin receptor
ILMN_3253579	0.00122	0.000179	3.88839	0.45872	0.788694	58761505	HAUS8	HAUS augmin like complex subunit 8
ILMN_1742824	0.00123	0.000179	3.88729	0.45504	0.527605	557948026	SPATA13	spermatogenesis associated 13
ILMN_2364852	0.00123	0.000179	3.88718	0.45468	0.423735	524586821	BTN2A1	butyrophilin subfamily 2 member A1
ILMN_1799113	0.00123	0.00018	3.8866	0.45276	0.838782	109134354	CEP83	centrosomal protein 83
ILMN_2193325	0.00123	0.00018	3.88633	0.45183	1.07504	5902003	MMP23B	matrix metallopeptidase 23B
ILMN_1682993	0.00123	0.00018	3.88573	0.44983	0.74967	49574503	NKG7	natural killer cell granule protein 7
ILMN_1677691	0.00123	0.000181	3.88471	0.44646	1.84805	NA
ILMN_1671554	0.00124	0.000181	3.88398	0.444	0.413111	387528009	LPIN1	lipin 1
ILMN_1740015	0.00124	0.000182	-3.88365	0.44289	-0.666235	291575160	CD14	CD14 molecule
ILMN_1736597	0.00124	0.000182	-3.88358	0.44268	-0.421657	306518579	TKT	transketolase
ILMN_1671004	0.00124	0.000182	3.88272	0.4398	0.658019	260099665	POLG2	DNA polymerase gamma 2, accessory subunit
ILMN_2227195	0.00124	0.000182	3.88235	0.43856	0.879029	224586874	CCDC65	coiled-coil domain containing 65
ILMN_1728435	0.00124	0.000183	-3.88173	0.43652	-0.450152	116256457	C12orf45	chromosome 12 open reading frame 45
ILMN_1676010	0.00126	0.000185	-3.87816	0.42462	-0.425817	38372900	SP1	Sp1 transcription factor
ILMN_1802053	0.00126	0.000185	3.8781	0.42442	1.33474	665821165	ZNF91	zinc finger protein 91
ILMN_2084353	0.00126	0.000185	-3.87808	0.42435	-0.364331	333440432	M6PR	mannose-6-phosphate receptor, cation dependent
ILMN_1711909	0.00126	0.000186	3.87761	0.42277	0.344731	222537736	EDEM2	ER degradation enhancing alpha-mannosidase like protein 2
ILMN_1674706	0.00126	0.000186	3.87724	0.42154	0.694322	94721353	MTHFD2	methylenetetrahydrofolate dehydrogenase (NADP+ dependent) 2, methenyltetrahydrofolate cyclohydrolase
ILMN_1664248	0.00127	0.000188	3.87405	0.41093	0.909666	NA
ILMN_1744046	0.00127	0.000188	3.8734	0.40878	0.763915	189242610	DIAPH2	diaphanous related formin 2
ILMN_1675156	0.00127	0.000188	-3.87326	0.40829	-0.696857	89903011	CDC42	cell division cycle 42
ILMN_1659936	0.00128	0.000189	-3.87254	0.40591	-0.518246	157674362	PPP1R15A	protein phosphatase 1 regulatory subunit 15A
ILMN_1655868	0.00128	0.00019	3.87169	0.40307	1.54832	6912603	ANP32C	acidic nuclear phosphoprotein 32 family member C
ILMN_1726603	0.00129	0.000191	-3.86951	0.39582	-0.341039	298493319	ATP5I	ATP synthase, H+ transporting, mitochondrial Fo complex subunit E
ILMN_1800164	0.00129	0.000192	3.86845	0.3923	0.646448	351542243	PPFIA1	PTPRF interacting protein alpha 1
ILMN_2156953	0.00129	0.000192	3.8684	0.39213	0.950948	339276057	ZFAND6	zinc finger AN1-type containing 6
ILMN_2194627	0.0013	0.000193	3.86727	0.38838	0.699502	999809117	GMCL1	germ cell-less, spermatogenesis associated 1
ILMN_1667199	0.0013	0.000193	3.86717	0.38804	0.663744	403420578	SQRDL	sulfide quinone reductase-like (yeast)
ILMN_2154603	0.0013	0.000193	3.86596	0.38402	0.454507	145309297	ZNF830	zinc finger protein 830
ILMN_1712687	0.0013	0.000193	3.8659	0.38382	0.716147	191250770	PAK2	p21 (RAC1) activated kinase 2
ILMN_2365465	0.00131	0.000195	3.86442	0.37891	0.707455	118640872	XBP1	X-box binding protein 1
ILMN_1856039	0.00131	0.000195	3.86396	0.37737	1.32885	4986840
ILMN_2124361	0.00131	0.000196	3.86293	0.37394	0.759865	98162728	LEAP2	liver enriched antimicrobial peptide 2
ILMN_1792986	0.00131	0.000196	3.86243	0.37229	0.463977	325296982	RFC1	replication factor C subunit 1
ILMN_3244395	0.00132	0.000197	3.86145	0.36904	1.16823	NA
ILMN_2218648	0.00132	0.000197	3.86128	0.36845	0.716662	170932468	SLC50A1	solute carrier family 50 member 1
ILMN_1778242	0.00132	0.000198	3.86014	0.36466	0.366368	260656023	CALM1	calmodulin 1
ILMN_1671839	0.00133	0.000198	3.85953	0.36267	0.442662	341926264	TAF1C	TATA-box binding protein associated factor, RNA polymerase I subunit C
ILMN_1700733	0.00133	0.000199	3.85857	0.35946	0.52251	557357672	FAM214A	family with sequence similarity 214 member A
ILMN_1746426	0.00133	0.000199	3.85856	0.35944	0.272338	354459408	TOMM70	translocase of outer mitochondrial membrane 70
ILMN_1715674	0.00133	0.000199	3.85772	0.35665	0.814963	1042705565	ITPK1	inositol-tetrakisphosphate 1-kinase
ILMN_1797031	0.00134	0.0002	3.85659	0.3529	0.548153	347582614	HSPBAP1	HSPB1 associated protein 1
ILMN_2282641	0.00135	0.000202	-3.85439	0.3456	-0.537861	261278363	TBXAS1	thromboxane A synthase 1
ILMN_1704557	0.00136	0.000203	3.85217	0.33825	0.369246	440546393	RPS6KB1	ribosomal protein S6 kinase B1
ILMN_2079386	0.00136	0.000203	-3.85216	0.33821	-0.418053	48255919	RPL22	ribosomal protein L22
ILMN_1811555	0.00136	0.000204	-3.85099	0.33432	-0.466774	148664191	SWI5	SWI5 homologous recombination repair protein
ILMN_2329679	0.00137	0.000206	-3.84791	0.32414	-0.361255	56699464	TPST2	tyrosylprotein sulfotransferase 2
ILMN_1754547	0.00138	0.000207	3.84736	0.32229	0.755272	544346292	R3HDM1	R3H domain containing 1
ILMN_3215715	0.00138	0.000207	3.84676	0.32032	1.02015	NA
ILMN_2095506	0.00138	0.000208	3.84606	0.318	1.34111	196259827	SPOPL	speckle type BTB/POZ protein like
ILMN_1813091	0.00138	0.000208	3.84602	0.31785	0.415719	666638013	ARL1	ADP ribosylation factor like GTPase 1
ILMN_1676515	0.00138	0.000208	-3.84539	0.31577	-0.518868	156616276	IMPDH1	inosine monophosphate dehydrogenase 1
ILMN_3213640	0.00138	0.000208	3.84527	0.31538	0.7392	NA
ILMN_2347748	0.00139	0.000209	3.84454	0.31297	0.671501	145580614	KRI1	KRI1 homolog
ILMN_1673357	0.00139	0.000209	-3.84378	0.31044	-0.499939	358679341	SLA2	Src like adaptor 2
ILMN_1751431	0.00139	0.00021	3.84264	0.30669	0.577844	219803863	PYM1	PYM homolog 1, exon junction complex associated factor
ILMN_1768719	0.00139	0.000211	3.84219	0.30521	0.594951	166795267	RDH11	retinol dehydrogenase 11 (all-trans/9-cis/11-cis)
ILMN_1673543	0.0014	0.000211	3.84132	0.30233	0.613793	195222745	PGM2	phosphoglucomutase 2
ILMN_1664010	0.0014	0.000212	3.84071	0.30031	0.508039	223941931	ELF1	E74 like ETS transcription factor 1
ILMN_1739032	0.0014	0.000212	-3.83983	0.2974	-0.605614	289191373	TMEM70	transmembrane protein 70
ILMN_1799134	0.00141	0.000213	3.83839	0.29262	0.944597	167614494	KLRD1	killer cell lectin like receptor D1
ILMN_1754553	0.00141	0.000214	-3.83826	0.2922	-0.461898	952009245	MED19	mediator complex subunit 19
ILMN_1687419	0.00142	0.000214	3.83719	0.28867	0.779724	701165622	DHX8	DEAH-box helicase 8
ILMN_1809708	0.00142	0.000215	3.83676	0.28724	0.74852	755571542	KCTD21	potassium channel tetramerization domain containing 21
ILMN_1720771	0.00143	0.000217	3.83416	0.27863	1.1062	187423911	STX11	syntaxin 11
ILMN_1654516	0.00144	0.000218	3.83252	0.27322	0.680991	221139702	TMEM120A	transmembrane protein 120A
ILMN_1815890	0.00144	0.000219	3.83086	0.26775	0.614297	586946414	IL12RB1	interleukin 12 receptor subunit beta 1
ILMN_1779163	0.00145	0.00022	3.83004	0.26505	0.741979	948284363	AAMDC	adipogenesis associated Mth938 domain containing
ILMN_1806017	0.00146	0.000221	3.8284	0.25962	0.301117	528078350	PSME1	proteasome activator subunit 1
ILMN_2347234	0.00146	0.000221	-3.8281	0.25865	-0.518024	359338975	PRMT1	protein arginine methyltransferase 1
ILMN_1691364	0.00146	0.000222	3.82716	0.25553	0.758357	189458858	STAT1	signal transducer and activator of transcription 1
ILMN_1792168	0.00146	0.000223	-3.82671	0.25405	-0.549693	56237022	GALE	UDP-galactose-4-epimerase
ILMN_2387990	0.00146	0.000223	3.8266	0.2537	0.559897	37577125	UBE2J2	ubiquitin conjugating enzyme E2 J2
ILMN_1683969	0.00146	0.000223	-3.82653	0.25347	-0.458318	315139018	FKBP1A	FK506 binding protein 1A
ILMN_1693802	0.00146	0.000223	3.82599	0.25169	1.23878	612339374	TBC1D3C	TBC1 domain family member 3C
ILMN_1704351	0.00147	0.000224	3.82493	0.24818	1.10086	241896934	WDR25	WD repeat domain 25
ILMN_1668345	0.00147	0.000224	-3.82455	0.24694	-0.535051	31341888	OAF	out at first homolog
ILMN_1701058	0.00147	0.000224	3.82439	0.24642	0.723233	225903389	TATDN1	TatD DNase domain containing 1
ILMN_2061310	0.00147	0.000224	3.82433	0.2462	0.90007	297206835	ZNF280C	zinc finger protein 280C
ILMN_1785177	0.00148	0.000226	3.82183	0.23796	0.538294	119943095	DNAJC14	DnaJ heat shock protein family (Hsp40) member C14
ILMN_1784410	0.00148	0.000227	3.82166	0.23741	0.30867	189491629	UBP1	upstream binding protein 1 (LBP-1a)
ILMN_2228180	0.00148	0.000227	-3.82078	0.2345	-0.510033	634743322	MSRA	methionine sulfoxide reductase A
ILMN_1689156	0.00149	0.000228	-3.82044	0.2334	-0.775024	120432048	MMAB	methylmalonic aciduria (cobalamin deficiency) cblB type
ILMN_3201453	0.00149	0.000228	3.81978	0.23121	0.478572	NA
ILMN_3245625	0.00149	0.000228	3.81953	0.2304	0.714879	148613885	RFX7	regulatory factor X7
ILMN_2352563	0.0015	0.00023	3.81736	0.22324	0.441497	93588613	CLDND1	claudin domain containing 1
ILMN_3244574	0.0015	0.000231	3.81665	0.22092	1.05159	635372914	CFAP97	cilia and flagella associated protein 97
ILMN_1684040	0.00151	0.000231	3.81558	0.21739	1.18472	257743160	THEMIS	thymocyte selection associated
ILMN_2381899	0.00151	0.000232	3.81554	0.21725	0.809074	56549110	OPTN	optineurin
ILMN_1659766	0.00151	0.000232	-3.815	0.21548	-0.528192	62530382	BAG3	BCL2 associated athanogene 3
ILMN_1720865	0.00152	0.000234	3.81203	0.2057	0.470226	47132623	OSBPL7	oxysterol binding protein like 7
ILMN_1795007	0.00153	0.000235	3.81116	0.20285	0.693436	239582771	C2orf47	chromosome 2 open reading frame 47
ILMN_1698243	0.00153	0.000236	-3.8107	0.20131	-0.524154	375298687	GLMP	glycosylated lysosomal membrane protein
ILMN_1774661	0.00153	0.000236	-3.81003	0.19912	-0.376587	38149990	SNRPB	small nuclear ribonucleoprotein polypeptides B and B1
ILMN_1726308	0.00153	0.000236	3.80998	0.19897	0.694921	54400739	ST13P4	suppression of tumorigenicity 13 (colon carcinoma) (Hsp70 interacting protein) pseudogene 4
ILMN_1730082	0.00153	0.000237	3.80942	0.19712	0.378084	221316662	RPUSD4	RNA pseudouridylate synthase domain containing 4
ILMN_1795906	0.00154	0.000238	3.80834	0.19357	0.602332	577019455	PCBD1	pterin-4 alpha-carbinolamine dehydratase 1
ILMN_1730084	0.00154	0.000238	-3.80787	0.19203	-0.411662	205830454	COMT	catechol-O-methyltransferase
ILMN_1759495	0.00154	0.000239	3.8069	0.18883	0.491907	221136812	XPO5	exportin 5
ILMN_1734138	0.00155	0.00024	3.80589	0.18551	0.638347	225903423	TATDN2	TatD DNase domain containing 2
ILMN_3233239	0.00155	0.00024	3.80588	0.18548	1.45932	223468639	LINC00202-2	long intergenic non-protein coding RNA 202-2
ILMN_1658182	0.00156	0.000241	3.80387	0.17889	0.740182	260436847	MEX3C	mex-3 RNA binding family member C
ILMN_1724062	0.00156	0.000241	3.80384	0.1788	0.522618	573014797	LIN54	lin-54 DREAM MuvB core complex component
ILMN_1712455	0.00156	0.000242	-3.80302	0.17611	-0.340128	311771538	RBM4	RNA binding motif protein 4
ILMN_1716014	0.00156	0.000243	3.80246	0.17425	0.955245	NA
ILMN_1714444	0.00157	0.000244	3.80127	0.17034	0.678261	115392135	KLF12	Kruppel like factor 12
ILMN_1769545	0.00157	0.000244	3.80044	0.16764	0.841413	221136945	PRPF19	pre-mRNA processing factor 19
ILMN_2089175	0.00158	0.000245	3.79975	0.16536	1.3248	282165724	SYAP1	synapse associated protein 1
ILMN_1668411	0.00159	0.000246	-3.79796	0.15949	-0.731144	194394202	FHL2	four and a half LIM domains 2
ILMN_2224290	0.00159	0.000247	3.7976	0.15829	1.14865	NA
ILMN_1680208	0.00159	0.000247	-3.79747	0.1579	-0.335671	NA
ILMN_1689142	0.00159	0.000248	3.79642	0.15442	0.749211	NA
ILMN_1712705	0.0016	0.000249	-3.79465	0.14864	-0.319461	289547659	RAB40C	RAB40C, member RAS oncogene family
ILMN_1724052	0.0016	0.00025	-3.79441	0.14784	-0.623962	NA
ILMN_2078599	0.00162	0.000252	3.79164	0.13878	0.910258	1015181841	ACP5	acid phosphatase 5, tartrate resistant
ILMN_1708619	0.00162	0.000252	-3.79159	0.13862	-0.413708	61743970	SEH1L	SEH1 like nucleoporin
ILMN_1706734	0.00162	0.000252	3.79116	0.1372	0.39252	108796066	ZNF451	zinc finger protein 451
ILMN_1705066	0.00162	0.000254	-3.78961	0.13211	-0.513176	NA
ILMN_2144088	0.00163	0.000254	3.7893	0.1311	0.387537	567757577	FDFT1	farnesyl-diphosphate farnesyltransferase 1
ILMN_2094416	0.00163	0.000255	3.78875	0.12929	1.56621	123702142	PLGLB1	plasminogen-like B1
ILMN_1800612	0.00164	0.000256	3.78661	0.12231	0.638009	746816133	VBP1	VHL binding protein 1
ILMN_1684789	0.00164	0.000257	-3.78582	0.11971	-0.439611	215820637	SGF29	SAGA complex associated factor 29
ILMN_1659553	0.00164	0.000258	3.78539	0.11832	0.9172	359338995	ANAPC1	anaphase promoting complex subunit 1
ILMN_1666976	0.00164	0.000258	-3.78537	0.11824	-0.400074	605052025	PLD3	phospholipase D family member 3
ILMN_3289489	0.00164	0.000258	3.78535	0.11817	1.08056	NA
ILMN_1752589	0.00165	0.000259	3.78372	0.11284	0.531807	115529436	TMEM183A	transmembrane protein 183A
ILMN_1682038	0.00165	0.000259	3.78338	0.11173	0.539988	94400877	SNORA25	small nucleolar RNA, H/ACA box 25
ILMN_1778321	0.00166	0.00026	-3.78257	0.10908	-0.520781	223029431	SLC2A6	solute carrier family 2 member 6
ILMN_2397721	0.00166	0.00026	-3.78227	0.10811	-0.323613	950426347	GLB1	galactosidase beta 1
ILMN_2179837	0.00166	0.00026	-3.78223	0.10797	-0.490175	221316571	BANF1	barrier to autointegration factor 1
ILMN_1676191	0.00166	0.000261	3.78209	0.10753	0.732315	267844906	DARS2	aspartyl-tRNA synthetase 2, mitochondrial
ILMN_3182069	0.00166	0.000261	-3.7814	0.10528	-0.98804	NA
ILMN_1740487	0.00166	0.000262	-3.78105	0.10412	-0.418991	999809133	CMTM7	CKLF like MARVEL transmembrane domain containing 7
ILMN_3211132	0.00166	0.000262	3.78084	0.10342	0.774643	NA
ILMN_1781526	0.00166	0.000262	3.78068	0.10291	0.716283	315113851	PPP1R8	protein phosphatase 1 regulatory subunit 8
ILMN_1718558	0.00166	0.000262	3.78005	0.10084	0.669032	733214993	PARP12	poly(ADP-ribose) polymerase family member 12
ILMN_3235954	0.00166	0.000263	3.78002	0.10076	0.892182	NA
ILMN_1752340	0.00167	0.000264	-3.77891	0.09712	-0.296099	313760590	ARF5	ADP ribosylation factor 5
ILMN_1734096	0.00167	0.000264	3.7784	0.09547	0.79866	425871108	DCLRE1A	DNA cross-link repair 1A
ILMN_1676503	0.00167	0.000265	-3.77787	0.09371	-0.50139	NA
ILMN_3241758	0.00167	0.000265	3.77757	0.09273	0.339986	256222517	POTEF	POTE ankyrin domain family member F
ILMN_3282436	0.00168	0.000265	-3.77682	0.09028	-0.421742	NA
ILMN_3234762	0.00168	0.000266	-3.77607	0.08784	-0.964489	189571622	RNA5S9	RNA, 5S ribosomal 9
ILMN_1803279	0.00168	0.000266	3.77607	0.08783	0.487241	282165813	TMED5	transmembrane p24 trafficking protein 5
ILMN_3239629	0.00168	0.000266	3.77593	0.0874	0.852154	NA
ILMN_3256742	0.00169	0.000268	3.77467	0.08327	0.307882	NA
ILMN_1705733	0.00169	0.000268	3.77437	0.08229	0.977422	663070901	RPRD2	regulation of nuclear pre-mRNA domain containing 2
ILMN_1765204	0.00169	0.000268	3.77397	0.08099	0.814815	515869325	ST13	suppression of tumorigenicity 13 (colon carcinoma) (Hsp70 interacting protein)
ILMN_1653793	0.00169	0.000268	3.77371	0.08013	0.970149	387849236	PDPK1	3-phosphoinositide dependent protein kinase 1
ILMN_1674780	0.00171	0.000271	3.77077	0.07055	0.80496	821562778	SF3B1	splicing factor 3b subunit 1
ILMN_1738326	0.00171	0.000271	-3.77065	0.07016	-0.334226	545309374	EIF4E2	eukaryotic translation initiation factor 4E family member 2
ILMN_1755120	0.00171	0.000271	3.77063	0.07008	0.773963	46852167	MAN1A2	mannosidase alpha class 1A member 2
ILMN_1667022	0.00171	0.000272	-3.77012	0.06843	-0.779335	355477265	PASK	PAS domain containing serine/threonine kinase
ILMN_1793290	0.00171	0.000272	3.76972	0.06713	0.744824	155030241	WDR60	WD repeat domain 60
ILMN_1733276	0.00171	0.000273	3.76892	0.06451	0.593198	532164731	CYSLTR1	cysteinyl leukotriene receptor 1
ILMN_1740927	0.00172	0.000274	-3.7674	0.05956	-0.560272	555943751	LYRM4	LYR motif containing 4
ILMN_1659550	0.00172	0.000275	3.76714	0.05869	1.00027	NA
ILMN_1803941	0.00175	0.00028	3.76146	0.04018	0.471688	226342864	TBC1D15	TBC1 domain family member 15
ILMN_1797975	0.00175	0.00028	3.76141	0.04005	0.940418	4504098	CXCR3	C-X-C motif chemokine receptor 3
ILMN_1680501	0.00176	0.000281	-3.76112	0.03909	-0.533115	91823780	GTF2IRD2B	GTF2I repeat domain containing 2B
ILMN_1720858	0.00177	0.000282	3.75924	0.03298	0.617422	153792370	ABRACL	ABRA C-terminal like
ILMN_3250049	0.00178	0.000284	-3.75764	0.02777	-0.757358	313103002	SULT1A3	sulfotransferase family 1A member 3
ILMN_1672389	0.00178	0.000284	3.75752	0.02736	0.86057	194239672	CRYZ	crystallin zeta
ILMN_1686968	0.00178	0.000285	-3.75716	0.0262	-0.364239	38570114	ZNF362	zinc finger protein 362
ILMN_1903568	0.00178	0.000285	-3.7564	0.02374	-0.367381	10434613	CNIH1	cornichon family AMPA receptor auxiliary protein 1
ILMN_2340259	0.00178	0.000286	3.75592	0.02217	0.575166	82799480	PDE4B	phosphodiesterase 4B
ILMN_1803799	0.00179	0.000286	3.75519	0.0198	0.921308	NA
ILMN_1718334	0.00179	0.000287	-3.75472	0.01825	-0.370917	390517017	ITPA	inosine triphosphatase
ILMN_3306168	0.00179	0.000287	3.75454	0.01768	0.607989	323362994	MOB4	MOB family member 4, phocein
ILMN_2142815	0.00179	0.000287	3.75433	0.017	0.340129	78190471	RPL35	ribosomal protein L35
ILMN_1773154	0.00179	0.000288	-3.75408	0.01618	-0.406681	168693660	NFKBIA	NFKB inhibitor alpha
ILMN_1723978	0.00179	0.000288	-3.75399	0.01589	-0.503509	85815826	LGALS1	galectin 1
ILMN_1732452	0.00179	0.000288	-3.7539	0.01561	-0.355047	345441754	MAPKAPK3	mitogen-activated protein kinase-activated protein kinase 3
ILMN_3295494	0.00179	0.000288	3.75319	0.01329	1.14962	NA
ILMN_1750167	0.00179	0.000289	3.75303	0.01276	0.869603	283806651	PRR3	proline rich 3
ILMN_2041161	0.0018	0.00029	3.75207	0.00965	0.6616	1003701508	DENND4A	DENN domain containing 4A
ILMN_3238845	0.0018	0.000291	-3.75095	0.00602	-0.471993	149363652	SMIM11A	small integral membrane protein 11A
ILMN_2223720	0.00182	0.000293	3.74867	-0.00139	0.99575	54792091	ATMIN	ATM interactor
ILMN_1776076	0.00182	0.000294	-3.74818	-0.00299	-0.482576	27436888	POFUT1	protein O-fucosyltransferase 1
ILMN_1736965	0.00182	0.000294	-3.74792	-0.00382	-0.508374	205277444	SIGIRR	single Ig and TIR domain containing
ILMN_2211672	0.00182	0.000294	3.74763	-0.00477	1.03529	20302159	TSNAX	translin associated factor X
ILMN_1755077	0.00182	0.000295	3.7469	-0.00715	1.22332	41393567	HEBP2	heme binding protein 2
ILMN_1660577	0.00182	0.000295	-3.74684	-0.00735	-0.358281	85794839	ATP5G2	ATP synthase, H+ transporting, mitochondrial Fo complex subunit C2 (subunit 9)
ILMN_1802457	0.00183	0.000296	-3.74606	-0.00987	-0.799971	402794178	MAX	MYC associated factor X
ILMN_1670695	0.00183	0.000297	3.745	-0.01332	0.582713	635574576	BACH2	BTB domain and CNC homolog 2
ILMN_2090105	0.00183	0.000297	-3.74472	-0.01423	-0.419689	469608408	TAGLN2	transgelin 2
ILMN_1662340	0.00184	0.000298	-3.7441	-0.01623	-0.398309	133922581	ZNF358	zinc finger protein 358
ILMN_1764177	0.00184	0.000298	-3.74361	-0.01784	-0.409096	388490159	JARID2	jumonji and AT-rich interaction domain containing 2
ILMN_1674768	0.00184	0.000299	3.74291	-0.02009	0.844766	156231038	PI4KAP2	phosphatidylinositol 4-kinase alpha pseudogene 2
ILMN_1674038	0.00184	0.000299	-3.7428	-0.02046	-0.594086	332078524	CTSD	cathepsin D
ILMN_2207505	0.00184	0.000299	3.74258	-0.02117	1.62393	169790920	LEP	leptin
ILMN_2098616	0.00184	0.0003	3.74251	-0.02139	0.434374	208610034	ANXA2R	annexin A2 receptor
ILMN_1712312	0.00186	0.000302	-3.7403	-0.02856	-0.34941	332205936	RAB11A	RAB11A, member RAS oncogene family
ILMN_3274914	0.00186	0.000302	3.7398	-0.03018	0.812036	NA
ILMN_1715324	0.00186	0.000303	-3.73927	-0.03189	-0.500436	395394023	HSD17B8	hydroxysteroid 17-beta dehydrogenase 8
ILMN_1674050	0.00186	0.000303	-3.7389	-0.03311	-0.496694	661567383	COL8A2	collagen type VIII alpha 2 chain
ILMN_1690822	0.00186	0.000304	-3.73841	-0.03469	-0.907042	94721249	VAPA	VAMP associated protein A
ILMN_1758827	0.00186	0.000304	3.73812	-0.03562	0.479921	974005215	RTN4IP1	reticulon 4 interacting protein 1
ILMN_1775036	0.00186	0.000304	3.73799	-0.03606	0.360455	214831081	SEC22A	SEC22 homolog A, vesicle trafficking protein
ILMN_1697962	0.00186	0.000304	-3.73783	-0.03657	-0.436034	94721323	NSMCE1	NSE1 homolog, SMC5-SMC6 complex component
ILMN_1676016	0.00187	0.000305	3.73762	-0.03724	1.80752	NA
ILMN_2073289	0.00187	0.000305	3.73747	-0.03774	0.43504	545477639	MTSS1	metastasis suppressor 1
ILMN_1698406	0.00187	0.000305	3.73688	-0.03963	0.364456	189458850	ORMDL1	ORMDL sphingolipid biosynthesis regulator 1
ILMN_1771411	0.00187	0.000306	3.73667	-0.04032	0.336717	215276978	ALG6	ALG6, alpha-1,3-glucosyltransferase
ILMN_1765001	0.00187	0.000306	3.73667	-0.04033	0.736262	318037384	NAT6	N-acetyltransferase 6
ILMN_2383419	0.00187	0.000306	3.73642	-0.04114	0.865748	324120865	GMEB1	glucocorticoid modulatory element binding protein 1
ILMN_1674069	0.00188	0.000308	3.73426	-0.04814	0.465689	409971398	TOMM7	translocase of outer mitochondrial membrane 7
ILMN_3204210	0.00188	0.000308	3.73406	-0.04879	0.347699	NA
ILMN_2113016	0.00188	0.000309	3.73382	-0.04954	0.824831	47078274	GID4	GID complex subunit 4 homolog
ILMN_2154101	0.00188	0.000309	3.73329	-0.05127	0.596715	269315841	UPRT	uracil phosphoribosyltransferase homolog
ILMN_2133675	0.00188	0.000309	-3.73325	-0.05141	-0.392352	182765452	SGSH	N-sulfoglucosamine sulfohydrolase
ILMN_1756311	0.00189	0.00031	3.73265	-0.05333	0.55936	254540176	UFSP2	UFM1 specific peptidase 2
ILMN_2207533	0.00189	0.000311	3.73164	-0.05662	0.329806	607344306	RPS17	ribosomal protein S17
ILMN_2246894	0.0019	0.000312	3.73044	-0.0605	0.365905	526253081	EDF1	endothelial differentiation related factor 1
ILMN_1804415	0.0019	0.000313	3.72966	-0.06303	0.888941	76496486	SMAGP	small cell adhesion glycoprotein
ILMN_2098437	0.0019	0.000314	3.72926	-0.06431	1.06077	54400739	ST13P4	suppression of tumorigenicity 13 (colon carcinoma) (Hsp70 interacting protein) pseudogene 4
ILMN_1778478	0.0019	0.000314	-3.72926	-0.06431	-0.626892	666335629	CCDC28B	coiled-coil domain containing 28B
ILMN_1686884	0.00192	0.000316	3.72715	-0.07115	1.43944	268839967	IL1RAP	interleukin 1 receptor accessory protein
ILMN_1758658	0.00192	0.000317	3.7262	-0.0742	0.678337	215820647	FADD	Fas associated via death domain
ILMN_1724837	0.00193	0.000318	3.72502	-0.07803	1.05101	33946332	ZC3HAV1	zinc finger CCCH-type containing, antiviral 1
ILMN_2216852	0.00193	0.000318	3.72494	-0.07826	0.799164	183603937	PGK1	phosphoglycerate kinase 1
ILMN_1708006	0.00194	0.00032	3.72367	-0.0824	0.447467	574584410	MICB	MHC class I polypeptide-related sequence B
ILMN_2225318	0.00194	0.00032	-3.72314	-0.0841	-0.328904	386643028	SMS	spermine synthase
ILMN_1699253	0.00194	0.000321	3.72285	-0.08503	0.729954	NA
ILMN_1696383	0.00194	0.000322	3.72211	-0.08743	0.73949	225543171	POP4	POP4 homolog, ribonuclease P/MRP subunit
ILMN_1753534	0.00196	0.000324	3.72018	-0.09366	0.542651	14165467	RPS18	ribosomal protein S18
ILMN_1656501	0.00196	0.000324	3.71978	-0.09495	0.573772	62865889	DUSP5	dual specificity phosphatase 5
ILMN_1780302	0.00196	0.000325	3.71953	-0.09577	0.576901	209413718	DYNC1H1	dynein cytoplasmic 1 heavy chain 1
ILMN_2137066	0.00196	0.000325	3.7193	-0.09649	0.435616	544346187	ZNF7	zinc finger protein 7
ILMN_2181060	0.00197	0.000327	3.71733	-0.10285	0.867955	557878728	CKAP2	cytoskeleton associated protein 2
ILMN_1743217	0.00197	0.000327	-3.71709	-0.10364	-0.852107	22546013	SNORD32A	small nucleolar RNA, C/D box 32A
ILMN_2197365	0.00197	0.000328	3.71671	-0.10487	1.20434	255708402	RGS2	regulator of G-protein signaling 2
ILMN_3291098	0.00198	0.000328	3.71617	-0.10661	0.589998	NA
ILMN_1727041	0.00198	0.000328	3.71616	-0.10663	0.373701	253970497	EWSR1	EWS RNA binding protein 1
ILMN_1684771	0.00199	0.00033	-3.71455	-0.11183	-0.837478	544063459	PGRMC1	progesterone receptor membrane component 1
ILMN_1662263	0.00199	0.000331	3.71422	-0.11288	0.54373	315259105	MDP1	magnesium dependent phosphatase 1
ILMN_1654690	0.00199	0.000331	-3.71349	-0.11525	-0.334982	51093855	CECR5	cat eye syndrome chromosome region, candidate 5
ILMN_3211302	0.00199	0.000332	3.713	-0.11683	1.01646	NA
ILMN_1655011	0.00199	0.000332	-3.71277	-0.11756	-0.619864	296010884	SERF1B	small EDRK-rich factor 1B
ILMN_1683827	0.002	0.000333	-3.71189	-0.12041	-0.740069	301898689	CHMP3	charged multivesicular body protein 3
ILMN_1700955	0.002	0.000333	3.71177	-0.12081	0.559723	325974481	TCTEX1D2	Tctex1 domain containing 2
ILMN_1815303	0.002	0.000334	3.71093	-0.1235	0.925427	NA
ILMN_1799015	0.00201	0.000335	-3.7105	-0.1249	-0.648869	546231293	PXMP2	peroxisomal membrane protein 2
ILMN_1785439	0.00201	0.000335	3.71007	-0.12627	0.705112	1041215429	CD79B	CD79b molecule
ILMN_1688452	0.00201	0.000336	-3.70991	-0.12679	-0.391672	74048433	LCMT1	leucine carboxyl methyltransferase 1
ILMN_1800796	0.00202	0.000338	-3.70755	-0.13439	-0.522849	78191800	RPL37	ribosomal protein L37
ILMN_2075794	0.00202	0.000338	3.70752	-0.1345	1.93885	33667039	NLRP8	NLR family pyrin domain containing 8
ILMN_1786105	0.00202	0.000339	3.7074	-0.13487	0.76502	577019455	PCBD1	pterin-4 alpha-carbinolamine dehydratase 1
ILMN_1664168	0.00202	0.000339	3.70712	-0.13577	0.562543	259155313	SLC25A11	solute carrier family 25 member 11
ILMN_2302118	0.00203	0.00034	3.70655	-0.13762	0.479335	201025403	CCDC50	coiled-coil domain containing 50
ILMN_2062381	0.00203	0.00034	3.7062	-0.13875	1.0827	282847507	LCOR	ligand dependent nuclear receptor corepressor
ILMN_3205656	0.00204	0.000342	3.70415	-0.14535	0.863475	NA
ILMN_1807177	0.00205	0.000344	3.70303	-0.14895	0.886383	614458184	FOCAD	focadhesin
ILMN_1737586	0.00205	0.000344	-3.70253	-0.15057	-0.774833	NA
ILMN_1652540	0.00206	0.000345	3.70182	-0.15285	0.616255	194097445	RELL2	RELT like 2
ILMN_3182762	0.00206	0.000346	3.7015	-0.15387	1.19772	NA
ILMN_3236928	0.00206	0.000346	-3.70148	-0.15392	-0.304387	223671903	LAMTOR2	late endosomal/lysosomal adaptor, MAPK and MTOR activator 2
ILMN_1699980	0.00206	0.000347	-3.70071	-0.1564	-0.583315	283135198	TSPAN18	tetraspanin 18
ILMN_1761764	0.00206	0.000347	-3.70045	-0.15724	-0.507675	304307769	ALKBH7	alkB homolog 7
ILMN_1761486	0.00207	0.000349	3.69837	-0.16394	0.467983	557948044	BORA	bora, aurora kinase A activator
ILMN_3239445	0.00207	0.00035	3.69827	-0.16427	0.499532	795881087	ZBTB42	zinc finger and BTB domain containing 42
ILMN_1664265	0.00208	0.00035	-3.69786	-0.16558	-0.836579	221316649	EPHA1	EPH receptor A1
ILMN_1716913	0.00209	0.000352	-3.69613	-0.17112	-0.329618	262263325	TRAPPC1	trafficking protein particle complex 1
ILMN_3304898	0.00209	0.000352	-3.69603	-0.17145	-0.662037	NA
ILMN_2226314	0.00209	0.000354	3.69495	-0.17491	0.750143	302129646	DBR1	debranching RNA lariats 1
ILMN_2330112	0.0021	0.000355	3.69343	-0.17979	0.928029	NA
ILMN_1714418	0.00213	0.00036	-3.68998	-0.19088	-0.603005	116256467	FAM101B	family with sequence similarity 101 member B
ILMN_1668822	0.00214	0.000361	3.68879	-0.19471	0.646926	217416400	BATF	basic leucine zipper ATF-like transcription factor
ILMN_1702835	0.00214	0.000361	3.68875	-0.19482	0.776756	211938420	SH3BGRL	SH3 domain binding glutamate rich protein like
ILMN_1675462	0.00215	0.000363	3.68702	-0.20039	0.835355	154426303	LSM6	LSM6 homolog, U6 small nuclear RNA and mRNA degradation associated
ILMN_2289093	0.00215	0.000365	3.68587	-0.20407	0.580866	366039977	RNF213	ring finger protein 213
ILMN_1805985	0.00216	0.000366	3.68495	-0.20702	1.06482	188219548	SLF1	SMC5-SMC6 complex localization factor 1
ILMN_1691946	0.00216	0.000366	3.68494	-0.20706	0.576783	385719174	FAM173B	family with sequence similarity 173 member B
ILMN_2213558	0.00216	0.000367	3.68417	-0.20952	0.952294	574957305	TMED10P1	transmembrane p24 trafficking protein 10 pseudogene 1
ILMN_1761058	0.00217	0.000368	3.68364	-0.21121	0.665193	145275196	ACAD11	acyl-CoA dehydrogenase family member 11
ILMN_1693269	0.00217	0.000368	-3.68354	-0.21155	-0.966929	15147245	GNG8	G protein subunit gamma 8
ILMN_1746919	0.00217	0.000369	3.68288	-0.21367	1.41516	NA
ILMN_1674051	0.00218	0.00037	3.68196	-0.21659	1.22119	157738610	CCHCR1	coiled-coil alpha-helical rod protein 1
ILMN_1679838	0.00218	0.00037	-3.68155	-0.21791	-0.747257	55743139	TCEAL9	transcription elongation factor A like 9
ILMN_1676719	0.00218	0.000371	-3.68096	-0.21979	-0.544312	NA
ILMN_1718633	0.00218	0.000371	3.68095	-0.21984	0.523349	209447018	LRP5L	LDL receptor related protein 5 like
ILMN_2330861	0.00219	0.000373	3.67979	-0.22354	0.738516	570700830	SMC4	structural maintenance of chromosomes 4
ILMN_2400352	0.0022	0.000375	3.67763	-0.23045	0.927717	NA
ILMN_1657977	0.0022	0.000376	-3.67738	-0.23128	-0.455765	117606352	MSRB2	methionine sulfoxide reductase B2
ILMN_2233366	0.00222	0.000378	3.67549	-0.23731	1.12978	351542236	ASAP1	ArfGAP with SH3 domain, ankyrin repeat and PH domain 1
ILMN_1750321	0.00223	0.000381	3.67371	-0.24301	0.496828	257467635	TRANK1	tetratricopeptide repeat and ankyrin repeat containing 1
ILMN_1693668	0.00223	0.000381	3.67321	-0.2446	1.37193	971059207	WAPL	WAPL cohesin release factor
ILMN_1795128	0.00224	0.000383	3.67169	-0.24947	0.758685	401461782	PROSER1	proline and serine rich 1
ILMN_1679042	0.00225	0.000385	3.67064	-0.25283	0.604974	NA
ILMN_2092693	0.00225	0.000385	-3.67013	-0.25446	-0.36677	209977040	LSM12	LSM12 homolog
ILMN_1690268	0.00226	0.000386	-3.66962	-0.25607	-0.342155	1007388879	HNRNPUL1	heterogeneous nuclear ribonucleoprotein U like 1
ILMN_1734312	0.00226	0.000387	3.66869	-0.25907	0.411285	54607052	GCN1	GCN1, eIF2 alpha kinase activator homolog
ILMN_3235632	0.00227	0.000388	-3.66779	-0.26192	-0.23589	148833516	ANXA2P2	annexin A2 pseudogene 2
ILMN_1719905	0.00228	0.000391	3.66578	-0.26836	0.694693	306140489	TLR10	toll like receptor 10
ILMN_2118472	0.00228	0.000391	3.66563	-0.26884	0.631715	148596958	FAM213A	family with sequence similarity 213 member A
ILMN_1776703	0.00229	0.000393	-3.66457	-0.27221	-0.602901	NA
ILMN_1733997	0.0023	0.000394	3.66376	-0.27481	1.36716	1041818013	SIRPB1	signal regulatory protein beta 1
[truncated: 9,652 more rows]

## Sheet: B.DEGs-Controls-vs-Asympt
ID	adj.P.Val	P.Value	t	B	logFC	GI	Gene.symbol	Gene.title
ILMN_1779257	3.39e-09	2.8e-13	-9.07172	19.7676	-2.6908	720642758	CD40	CD40 molecule
ILMN_3306672	1.27e-08	3.41e-12	-8.46757	17.398	-1.83412	223278365	PATL2	PAT1 homolog 2
ILMN_3233589	1.27e-08	4.5e-12	-8.40066	17.1345	-1.79474	NA
ILMN_1737394	1.27e-08	4.66e-12	8.3921	17.1008	1.58644	153281091	LMNA	lamin A/C
ILMN_1696749	1.27e-08	6.29e-12	8.3199	16.8162	1.38158	153281091	LMNA	lamin A/C
ILMN_1697491	1.27e-08	6.29e-12	-8.31989	16.8162	-2.44508	237757348	PRR5L	proline rich 5 like
ILMN_1660462	1.8e-08	1.04e-11	-8.19836	16.3367	-1.89112	732663006	MCOLN2	mucolipin 2
ILMN_1770768	2.12e-08	1.4e-11	-8.12763	16.0576	-1.45444	554790370	SLAMF1	signaling lymphocytic activation molecule family member 1
ILMN_3248511	5.18e-08	3.85e-11	-7.88394	15.0951	-2.98656	170784819	FAM167A	family with sequence similarity 167 member A
ILMN_1773643	1.09e-07	9.03e-11	-7.67878	14.2845	-1.30205	385033902	SLC38A9	solute carrier family 38 member 9
ILMN_1676288	1.95e-07	1.78e-10	-7.51595	13.6415	-1.47071	1008909383	ACBD4	acyl-CoA binding domain containing 4
ILMN_1731233	2.45e-07	2.48e-10	-7.43577	13.325	-1.87004	399124763	GZMH	granzyme H
ILMN_1726698	2.45e-07	2.63e-10	-7.42082	13.266	-1.83422	528078351	PSME1	proteasome activator subunit 1
ILMN_1669497	3.08e-07	3.56e-10	-7.348	12.9788	-2.47106	291327481	OSBPL10	oxysterol binding protein like 10
ILMN_1713505	4.48e-07	5.72e-10	-7.23371	12.5285	-0.935976	255652943	NPC1	NPC intracellular cholesterol transporter 1
ILMN_2401714	4.48e-07	6.11e-10	-7.21761	12.465	-2.02584	68348721	MS4A1	membrane spanning 4-domains A1
ILMN_1772943	4.48e-07	6.3e-10	-7.21048	12.437	-1.65637	296278240	CXorf23	chromosome X open reading frame 23
ILMN_2196078	5.67e-07	8.88e-10	-7.12731	12.1098	-1.20056	296040489	SLAMF6	SLAM family member 6
ILMN_1703102	5.67e-07	8.91e-10	7.12648	12.1065	1.02412	NA
ILMN_3235477	9.26e-07	1.55e-09	-6.99197	11.578	-1.22392	134304836	RRP1	ribosomal RNA processing 1
ILMN_2171461	9.26e-07	1.61e-09	-6.98365	11.5454	-1.62646	338753417	ZNF322	zinc finger protein 322
ILMN_1670899	9.6e-07	1.75e-09	6.96361	11.4668	1.34025	66346694	FBN2	fibrillin 2
ILMN_1776297	1.01e-06	1.91e-09	-6.94164	11.3806	-1.4886	289577132	GOLGA4	golgin A4
ILMN_3246538	1.11e-06	2.2e-09	-6.90684	11.2442	-1.82289	NA
ILMN_2395373	1.26e-06	2.61e-09	-6.86572	11.0831	-2.0573	NA
ILMN_1655191	1.34e-06	2.91e-09	-6.8393	10.9797	-1.097	395627669	CASZ1	castor zinc finger 1
ILMN_1783806	1.34e-06	3e-09	-6.83211	10.9516	-1.19922	301898110	DTNBP1	dystrobrevin binding protein 1
ILMN_1701114	1.91e-06	4.65e-09	-6.72516	10.5336	-2.15545	166706902	GBP1	guanylate binding protein 1
ILMN_2285112	1.91e-06	4.76e-09	-6.71967	10.5122	-0.586446	298231103	FBXO11	F-box protein 11
ILMN_1791593	1.91e-06	4.77e-09	-6.71921	10.5104	-2.12187	122891861	DENND5B	DENN domain containing 5B
ILMN_2109489	1.91e-06	4.89e-09	-6.71303	10.4863	-1.71831	221625527	GZMB	granzyme B
ILMN_1676842	2.44e-06	6.45e-09	-6.64555	10.2232	-0.845683	50345994	BTAF1	B-TFIID TATA-box binding protein associated factor 1
ILMN_1711566	2.52e-06	6.86e-09	6.63015	10.1632	0.807034	73858576	TIMP1	TIMP metallopeptidase inhibitor 1
ILMN_1661293	2.52e-06	7.27e-09	-6.61607	10.1084	-1.31051	1011750773	ZNF224	zinc finger protein 224
ILMN_1695334	2.52e-06	7.28e-09	-6.61575	10.1072	-1.44881	56676333	PYGO2	pygopus family PHD finger 2
ILMN_2262044	2.62e-06	7.79e-09	-6.59923	10.0429	-0.946761	961513280	PARP10	poly(ADP-ribose) polymerase family member 10
ILMN_1692100	2.75e-06	8.42e-09	-6.5803	9.96929	-1.65002	109715826	ZNF35	zinc finger protein 35
ILMN_2074762	2.85e-06	8.95e-09	-6.56523	9.91068	-2.31055	157057546	FCRL6	Fc receptor like 6
ILMN_1709817	2.91e-06	9.36e-09	-6.55422	9.86788	-1.13403	428229665	SLC35A5	solute carrier family 35 member A5
ILMN_2221564	3.44e-06	1.14e-08	-6.50639	9.68217	-1.25855	224593253	LYAR	Ly1 antibody reactive
ILMN_1694219	3.7e-06	1.25e-08	-6.48256	9.58974	-1.10727	187761372	ARIH1	ariadne RBR E3 ubiquitin protein ligase 1
ILMN_1784287	4.52e-06	1.61e-08	-6.42062	9.34978	-1.44444	307574689	TGFBR3	transforming growth factor beta receptor 3
ILMN_2393765	4.52e-06	1.64e-08	-6.41706	9.33603	-1.73052	390979652	IGLL1	immunoglobulin lambda like polypeptide 1
ILMN_2391419	4.52e-06	1.68e-08	-6.41003	9.30882	-2.30252	118918402	SYNE2	spectrin repeat containing nuclear envelope protein 2
ILMN_1706521	4.52e-06	1.71e-08	-6.40603	9.29334	-0.577336	153791732	CSNK1G2	casein kinase 1 gamma 2
ILMN_1663160	4.52e-06	1.72e-08	-6.4052	9.29016	-0.949727	594952023	ZNF337	zinc finger protein 337
ILMN_1726107	4.57e-06	1.83e-08	6.39009	9.23173	0.898313	383842754	UBE2V1	ubiquitin conjugating enzyme E2 V1
ILMN_1761945	4.57e-06	1.84e-08	-6.38896	9.22735	-1.56324	208431708	FGFBP2	fibroblast growth factor binding protein 2
ILMN_2152429	4.57e-06	1.85e-08	6.38678	9.21892	0.736681	756398276	C12orf76	chromosome 12 open reading frame 76
ILMN_1770665	4.87e-06	2.03e-08	-6.36368	9.12965	-1.54598	145386556	HERC4	HECT and RLD domain containing E3 ubiquitin protein ligase 4
ILMN_1851299	4.87e-06	2.05e-08	6.36157	9.12149	1.01797	NA
ILMN_1838498	5.25e-06	2.28e-08	6.33583	9.02212	1.90583	2669781
ILMN_1815283	5.25e-06	2.3e-08	6.33338	9.01267	0.862012	NA
ILMN_1723944	5.54e-06	2.47e-08	-6.31571	8.9445	-1.4676	51702237	TARP	TCR gamma alternate reading frame protein
ILMN_2322498	5.85e-06	2.66e-08	-6.29771	8.87513	-0.922558	213385297	RORA	RAR related orphan receptor A
ILMN_1792456	5.86e-06	2.73e-08	-6.29152	8.85128	-1.24004	544346160	CFAP36	cilia and flagella associated protein 36
ILMN_1680196	5.86e-06	2.76e-08	6.28848	8.83957	0.927377	74271830	LAPTM4B	lysosomal protein transmembrane 4 beta
ILMN_3187535	6.09e-06	2.92e-08	-6.27445	8.78554	-1.45577	NA
ILMN_2211780	6.21e-06	3.03e-08	-6.26563	8.75157	-1.05861	258547122	SLC25A4	solute carrier family 25 member 4
ILMN_1680129	6.68e-06	3.31e-08	-6.24352	8.66652	-0.771636	301336153	NSUN2	NOP2/Sun RNA methyltransferase family member 2
ILMN_1708805	6.77e-06	3.41e-08	-6.2361	8.63799	-0.666892	291490680	NCOA3	nuclear receptor coactivator 3
ILMN_1722855	7.36e-06	3.77e-08	-6.21131	8.5427	-1.72198	344179104	VEGFB	vascular endothelial growth factor B
ILMN_1664369	7.66e-06	3.99e-08	-6.19743	8.4894	-0.920991	499590926	DHTKD1	dehydrogenase E1 and transketolase domain containing 1
ILMN_2404112	7.66e-06	4.05e-08	-6.19359	8.47465	-1.98729	NA
ILMN_2186806	8.04e-06	4.32e-08	-6.17756	8.41313	-0.799994	149158697	HLA-F	major histocompatibility complex, class I, F
ILMN_2276290	8.34e-06	4.55e-08	-6.16468	8.36376	-1.77755	555943722	RALGPS2	Ral GEF with PH domain and SH3 binding motif 2
ILMN_1746029	8.57e-06	4.8e-08	-6.15132	8.31254	-1.94989	148746219	SPATS2	spermatogenesis associated serine rich 2
ILMN_1796682	8.57e-06	4.82e-08	-6.15052	8.30946	-1.4749	729042234	PARP3	poly(ADP-ribose) polymerase family member 3
ILMN_1799062	9.46e-06	5.39e-08	-6.12258	8.20248	-1.18324	570359558	NFKB2	nuclear factor kappa B subunit 2
ILMN_1718297	1.05e-05	6.06e-08	-6.09365	8.09178	-0.687387	748983417	EML4	echinoderm microtubule associated protein like 4
ILMN_1749409	1.06e-05	6.23e-08	-6.08682	8.0657	-1.46082	NA
ILMN_1789059	1.09e-05	6.46e-08	-6.07782	8.03131	-1.69934	197304676	GDAP2	ganglioside induced differentiation associated protein 2
ILMN_1659029	1.11e-05	6.67e-08	6.06981	8.00069	0.742947	259089417	DENND6B	DENN domain containing 6B
ILMN_2413084	1.11e-05	6.77e-08	-6.06614	7.98668	-0.541474	527498290	HSPA8	heat shock protein family A (Hsp70) member 8
ILMN_1707804	1.12e-05	6.96e-08	6.05899	7.9594	0.967329	NA
ILMN_1686367	1.16e-05	7.3e-08	-6.04729	7.91473	-0.690985	527498289	HSPA8	heat shock protein family A (Hsp70) member 8
ILMN_1728392	1.2e-05	7.66e-08	6.03517	7.86852	1.13717	210147580	C19orf38	chromosome 19 open reading frame 38
ILMN_2373763	1.22e-05	7.87e-08	-6.02862	7.84355	-1.10334	388596694	CASP7	caspase 7
ILMN_1686750	1.22e-05	7.94e-08	-6.02618	7.83424	-0.960643	215490054	MGEA5	meningioma expressed antigen 5 (hyaluronidase)
ILMN_1727098	1.22e-05	8.08e-08	-6.02184	7.81769	-0.569064	930697447	PPP1R16B	protein phosphatase 1 regulatory subunit 16B
ILMN_1668559	1.23e-05	8.44e-08	6.0112	7.77717	0.88937	52694754	RGS10	regulator of G-protein signaling 10
ILMN_1744959	1.23e-05	8.47e-08	-6.01027	7.77363	-0.631645	974005233	NFX1	nuclear transcription factor, X-box binding 1
ILMN_1695645	1.23e-05	8.47e-08	6.01003	7.77269	0.513326	4757901	CETN2	centrin 2
ILMN_2388547	1.23e-05	8.54e-08	-6.00821	7.76576	-2.24667	388240825	EPSTI1	epithelial stromal interaction 1 (breast)
ILMN_1781234	1.23e-05	8.64e-08	-6.00518	7.75422	-1.06877	532164729	CCDC22	coiled-coil domain containing 22
ILMN_1651949	1.23e-05	8.77e-08	-6.00149	7.7402	-1.10054	393715124	SCYL3	SCY1 like pseudokinase 3
ILMN_3236756	1.23e-05	8.82e-08	-6.00019	7.73524	-1.6118	572881495	ACSF2	acyl-CoA synthetase family member 2
ILMN_1712888	1.31e-05	9.49e-08	-5.98166	7.66471	-0.623614	557357698	HSPH1	heat shock protein family H (Hsp110) member 1
ILMN_1654370	1.34e-05	9.86e-08	-5.97213	7.62848	-1.14308	110349798	TESK2	testis-specific kinase 2
ILMN_1758090	1.36e-05	1.01e-07	-5.96587	7.60466	-1.03704	169790846	BCCIP	BRCA2 and CDKN1A interacting protein
ILMN_1668748	1.41e-05	1.06e-07	-5.95474	7.56238	-1.23217	646227319	MED15	mediator complex subunit 15
ILMN_1681324	1.41e-05	1.07e-07	-5.95207	7.55224	-0.901098	312176379	MRPL49	mitochondrial ribosomal protein L49
ILMN_2348090	1.44e-05	1.12e-07	-5.94045	7.5081	-0.746378	169646377	MRPL55	mitochondrial ribosomal protein L55
ILMN_1700168	1.44e-05	1.12e-07	-5.93967	7.50514	-1.56976	41352689	LARS2	leucyl-tRNA synthetase 2, mitochondrial
ILMN_1664216	1.44e-05	1.13e-07	-5.93811	7.49922	-0.912058	50593013	NKIRAS1	NFKB inhibitor interacting Ras like 1
ILMN_1772658	1.44e-05	1.15e-07	-5.93397	7.48349	-0.824353	392050763	ICE1	interactor of little elongation complex ELL subunit 1
ILMN_1800739	1.44e-05	1.15e-07	5.93267	7.47856	0.630294	260656006	SPINT2	serine peptidase inhibitor, Kunitz type 2
ILMN_1680274	1.6e-05	1.29e-07	-5.9042	7.3706	-1.6894	NA
ILMN_2397627	1.68e-05	1.37e-07	-5.88958	7.3152	-1.31451	304361772	UPF3B	UPF3 regulator of nonsense transcripts homolog B (yeast)
ILMN_1792078	1.68e-05	1.39e-07	-5.88659	7.30388	-0.765355	40807455	RNF114	ring finger protein 114
ILMN_1727045	1.73e-05	1.45e-07	-5.87535	7.26132	-1.2579	213385266	RASGRP3	RAS guanyl releasing protein 3
ILMN_1731644	1.73e-05	1.45e-07	-5.87479	7.25922	-1.04	238624094	SETDB2	SET domain bifurcated 2
ILMN_1763641	1.83e-05	1.58e-07	-5.85485	7.18377	-0.832234	223890220	ZNF614	zinc finger protein 614
ILMN_2077623	1.83e-05	1.58e-07	-5.85473	7.18332	-1.27906	293597516	RRAS2	related RAS viral (r-ras) oncogene homolog 2
ILMN_2053527	1.9e-05	1.65e-07	-5.8434	7.1405	-2.00898	226371705	PARP9	poly(ADP-ribose) polymerase family member 9
ILMN_2358278	2.04e-05	1.79e-07	-5.82276	7.06257	-1.36277	301500650	RSRC2	arginine and serine rich coiled-coil 2
ILMN_1735548	2.07e-05	1.83e-07	-5.81725	7.04177	-1.46824	613410169	HIVEP1	human immunodeficiency virus type I enhancer binding protein 1
ILMN_1793966	2.1e-05	1.87e-07	-5.81164	7.0206	-1.67229	1005261146	BOLA1	bolA family member 1
ILMN_1691693	2.13e-05	1.92e-07	-5.80475	6.99462	-1.73933	NA
ILMN_1672661	2.14e-05	1.95e-07	-5.80137	6.98187	-1.68488	190343007	SP110	SP110 nuclear body protein
ILMN_1810374	2.18e-05	2e-07	-5.79523	6.95874	-1.4223	735366784	TMEM156	transmembrane protein 156
ILMN_1715181	2.23e-05	2.07e-07	-5.78638	6.92537	-1.07614	18373304	ARRDC2	arrestin domain containing 2
ILMN_3187357	2.32e-05	2.17e-07	-5.77473	6.88152	-1.79823	NA
ILMN_3239263	2.34e-05	2.2e-07	-5.77028	6.86477	-1.42976	197383214	RPL23AP53	ribosomal protein L23a pseudogene 53
ILMN_3249059	2.4e-05	2.29e-07	-5.76114	6.83036	-1.54824	198041944	SNHG12	small nucleolar RNA host gene 12
ILMN_2360184	2.46e-05	2.36e-07	-5.75321	6.80053	-0.607565	NA
ILMN_1762639	2.47e-05	2.39e-07	-5.74967	6.78722	-1.60972	756761784	MED11	mediator complex subunit 11
ILMN_1802162	2.48e-05	2.42e-07	5.74703	6.7773	1.01193	197100500	RFESD	Rieske Fe-S domain containing
ILMN_1718932	2.57e-05	2.53e-07	-5.73524	6.733	-1.57598	169790955	MTRR	5-methyltetrahydrofolate-homocysteine methyltransferase reductase
ILMN_1861128	2.63e-05	2.61e-07	-5.72743	6.70365	-1.97043	6569518
ILMN_1792305	2.67e-05	2.67e-07	-5.72142	6.6811	-0.533978	120587018	ZNF318	zinc finger protein 318
ILMN_1802027	2.69e-05	2.71e-07	5.71835	6.66958	0.745141	324120891	MGST2	microsomal glutathione S-transferase 2
ILMN_1657478	2.87e-05	2.92e-07	5.69923	6.59786	0.862797	257900507	MAGEL2	MAGE family member L2
ILMN_1710923	2.88e-05	2.97e-07	-5.69455	6.58029	-1.11388	543583712	SLAMF7	SLAM family member 7
ILMN_1713682	2.88e-05	2.98e-07	-5.69436	6.5796	-0.407699	298231103	FBXO11	F-box protein 11
ILMN_1703617	3.08e-05	3.2e-07	-5.67585	6.51024	-0.674388	224451069	AHSA1	activator of Hsp90 ATPase activity 1
ILMN_1710734	3.1e-05	3.25e-07	-5.67209	6.49618	-1.17394	73747815	GZMK	granzyme K
ILMN_1667371	3.17e-05	3.35e-07	-5.66454	6.46792	-0.887301	194328731	SLA	Src-like-adaptor
ILMN_1697546	3.21e-05	3.43e-07	-5.6586	6.44572	-1.57991	336285482	BRCC3	BRCA1/BRCA2-containing complex subunit 3
ILMN_2398107	3.26e-05	3.52e-07	-5.65149	6.41913	-1.20914	296010846	ASNS	asparagine synthetase (glutamine-hydrolyzing)
ILMN_1754507	3.26e-05	3.53e-07	-5.65083	6.41664	-1.58967	305410879	IRF4	interferon regulatory factor 4
ILMN_1684368	3.27e-05	3.57e-07	5.64806	6.4063	1.05774	296317235	SMIM3	small integral membrane protein 3
ILMN_2208802	3.41e-05	3.75e-07	-5.63577	6.36035	-1.58696	148596993	NPIPA1	nuclear pore complex interacting protein family member A1
ILMN_1691097	3.47e-05	3.84e-07	-5.6298	6.33807	-0.691456	153792589	HSP90AA1	heat shock protein 90 alpha family class A member 1
ILMN_1703949	3.57e-05	3.99e-07	-5.62024	6.30238	-0.902811	449784877	KPNB1	karyopherin subunit beta 1
ILMN_1735151	3.66e-05	4.13e-07	-5.61102	6.268	-0.984053	33187364	EIF5A2	eukaryotic translation initiation factor 5A2
ILMN_1760062	3.66e-05	4.15e-07	-5.61024	6.26509	-2.51394	166706910	IFI44	interferon induced protein 44
ILMN_1729208	3.69e-05	4.22e-07	5.60597	6.24914	0.964634	544063414	BEX3	brain expressed X-linked 3
ILMN_1801383	3.69e-05	4.24e-07	-5.60471	6.24445	-0.596249	219277632	SMG1	SMG1, nonsense mediated mRNA decay associated PI3K related kinase
ILMN_1819608	3.69e-05	4.27e-07	5.60275	6.23714	0.719819	7018527	ARRB1	arrestin beta 1
ILMN_1678805	3.79e-05	4.42e-07	-5.59399	6.20449	-1.00053	209870109	POMT2	protein O-mannosyltransferase 2
ILMN_1724489	4.16e-05	4.9e-07	-5.56784	6.10714	-0.740244	196114934	RFC4	replication factor C subunit 4
ILMN_1815878	4.16e-05	4.92e-07	5.56656	6.10237	0.710053	297747296	LAMTOR1	late endosomal/lysosomal adaptor, MAPK and MTOR activator 1
ILMN_1695357	4.24e-05	5.05e-07	-5.55996	6.07783	-1.27112	157388974	SPDL1	spindle apparatus coiled-coil protein 1
ILMN_1762407	4.33e-05	5.19e-07	-5.5532	6.05272	-1.23244	145275194	CABLES2	Cdk5 and Abl enzyme substrate 2
ILMN_1734826	4.4e-05	5.34e-07	-5.54568	6.02475	-0.578027	1002341821	NUP88	nucleoporin 88
ILMN_2408240	4.4e-05	5.35e-07	-5.54534	6.02349	-1.58372	410651503	DTNBP1	dystrobrevin binding protein 1
ILMN_1753440	4.48e-05	5.48e-07	-5.53906	6.00017	-1.29686	98162801	DCAF16	DDB1 and CUL4 associated factor 16
ILMN_1795495	4.48e-05	5.52e-07	-5.53721	5.99328	-0.769929	324715039	ERCC5	ERCC excision repair 5, endonuclease
ILMN_1758728	4.53e-05	5.64e-07	-5.53175	5.97305	-1.19975	4759335	FANCG	Fanconi anemia complementation group G
ILMN_2410038	4.53e-05	5.66e-07	-5.53106	5.97048	-1.08506	215983091	FAM111A	family with sequence similarity 111 member A
ILMN_1717781	4.74e-05	5.95e-07	-5.5181	5.92238	-0.955064	589058159	VPS11	VPS11, CORVET/HOPS core subunit
ILMN_1738220	4.77e-05	6.11e-07	5.51114	5.89659	1.61252	224586781	TREML3P	triggering receptor expressed on myeloid cells like 3, pseudogene
ILMN_2147306	4.77e-05	6.12e-07	-5.51069	5.89492	-0.651362	209969688	PNRC2	proline rich nuclear receptor coactivator 2
ILMN_1776181	4.77e-05	6.15e-07	-5.50981	5.89166	-0.635095	342307084	BIRC3	baculoviral IAP repeat containing 3
ILMN_2395451	4.77e-05	6.16e-07	5.50907	5.8889	0.819069	113204624	ASS1	argininosuccinate synthase 1
ILMN_1659688	4.77e-05	6.2e-07	-5.5076	5.88345	-1.22108	221316752	LGALS3BP	galectin 3 binding protein
ILMN_1725121	4.77e-05	6.24e-07	-5.50593	5.87728	-0.704547	53759152	XPO1	exportin 1
ILMN_1663532	4.77e-05	6.27e-07	-5.50469	5.8727	-0.91471	95113665	RIC8B	RIC8 guanine nucleotide exchange factor B
ILMN_1757408	4.8e-05	6.34e-07	-5.50166	5.86147	-1.26369	37574602	ZNF256	zinc finger protein 256
ILMN_2375319	4.8e-05	6.39e-07	-5.49998	5.85523	-1.02939	NA
ILMN_1749915	4.84e-05	6.48e-07	-5.49614	5.84101	-1.95659	991820340	RSRP1	arginine and serine rich protein 1
ILMN_1791884	4.88e-05	6.58e-07	5.49252	5.82759	0.768077	115527095	SNHG11	small nucleolar RNA host gene 11
ILMN_1784822	4.9e-05	6.66e-07	-5.48922	5.81537	-1.3458	296080762	PPP1R3F	protein phosphatase 1 regulatory subunit 3F
ILMN_1709772	4.9e-05	6.69e-07	-5.48821	5.81166	-0.652663	540344542	SNX5	sorting nexin 5
ILMN_2325337	5.29e-05	7.27e-07	-5.46676	5.73231	-1.09646	731184214	APOL2	apolipoprotein L2
ILMN_2158594	5.29e-05	7.29e-07	-5.46593	5.72925	-1.50419	140560993	R3HCC1L	R3H domain and coiled-coil containing 1 like
ILMN_3225894	5.32e-05	7.38e-07	-5.46293	5.71817	-1.14169	NA
ILMN_1689002	5.64e-05	7.87e-07	-5.44631	5.65679	-1.18418	41352717	DTX1	deltex E3 ubiquitin ligase 1
ILMN_3200330	5.73e-05	8.06e-07	-5.44045	5.63514	-0.468282	NA
ILMN_2151541	5.74e-05	8.15e-07	-5.43752	5.62436	-0.949297	409971395	DNAJC10	DnaJ heat shock protein family (Hsp40) member C10
ILMN_1701596	5.74e-05	8.21e-07	-5.43561	5.61728	-0.367771	226246668	RPS20	ribosomal protein S20
ILMN_1683059	5.74e-05	8.3e-07	-5.43291	5.60733	-0.886064	338827624	SIRT5	sirtuin 5
ILMN_1809963	5.74e-05	8.33e-07	-5.43186	5.60345	-0.940841	755571533	RSAD1	radical S-adenosyl methionine domain containing 1
ILMN_1719579	5.74e-05	8.34e-07	5.43147	5.60202	1.27195	NA
ILMN_1765860	5.74e-05	8.35e-07	-5.43115	5.60084	-0.663106	145699122	DOCK11	dedicator of cytokinesis 11
ILMN_2411139	5.76e-05	8.42e-07	-5.42908	5.59323	-1.199	38683848	FIBP	FGF1 intracellular binding protein
ILMN_1747078	5.8e-05	8.54e-07	-5.42549	5.58	-0.65295	198278444	HYLS1	HYLS1, centriolar and ciliogenesis associated
ILMN_1815719	5.8e-05	8.57e-07	-5.42445	5.57616	-0.725975	594140701	PLCG2	phospholipase C gamma 2
ILMN_1721626	5.92e-05	8.85e-07	-5.41616	5.5456	-0.629744	296080780	ARID5B	AT-rich interaction domain 5B
ILMN_1771385	5.92e-05	8.86e-07	-5.41594	5.54481	-0.950731	197333738	GBP4	guanylate binding protein 4
ILMN_1675150	5.94e-05	8.97e-07	-5.41286	5.53344	-1.19383	34330189	HKR1	HKR1, GLI-Kruppel zinc finger family member
ILMN_1745447	5.94e-05	9.03e-07	-5.41113	5.52707	-1.23994	110347462	HIVEP2	human immunodeficiency virus type I enhancer binding protein 2
ILMN_1672554	5.94e-05	9.04e-07	-5.41091	5.52625	-1.11919	571330736	ELP5	elongator acetyltransferase complex subunit 5
ILMN_1786612	5.96e-05	9.15e-07	-5.40771	5.51449	-0.867073	30410791	PSME2	proteasome activator subunit 2
ILMN_1702637	5.96e-05	9.16e-07	5.40731	5.51302	0.997754	68533248	BEX1	brain expressed X-linked 1
ILMN_3201937	6e-05	9.27e-07	-5.4044	5.50229	-1.36608	NA
ILMN_2099249	6.01e-05	9.33e-07	-5.40266	5.49592	-1.15229	667667724	MTERF1	mitochondrial transcription termination factor 1
ILMN_3234226	6.34e-05	9.98e-07	-5.38525	5.43185	-1.07105	157278105	N4BP2L2	NEDD4 binding protein 2 like 2
ILMN_1655913	6.34e-05	9.99e-07	-5.38514	5.43145	-0.867391	116063564	NUCB2	nucleobindin 2
ILMN_1679797	6.34e-05	1e-06	-5.38437	5.42863	-0.638704	237681083	ADARB1	adenosine deaminase, RNA specific B1
ILMN_3273641	6.34e-05	1.01e-06	-5.38336	5.42493	-1.24122	209954787	ATF6B	activating transcription factor 6 beta
ILMN_1758642	6.37e-05	1.02e-06	5.38071	5.41517	1.03694	74229023	TMEM259	transmembrane protein 259
ILMN_1674811	6.41e-05	1.03e-06	-5.37794	5.40501	-1.55632	387849326	OASL	2'-5'-oligoadenylate synthetase like
ILMN_1657683	6.51e-05	1.05e-06	5.37235	5.38447	1.11946	211063483	C1orf198	chromosome 1 open reading frame 198
ILMN_3249235	6.67e-05	1.08e-06	-5.36473	5.3565	-1.1855	116812605	GIN1	gypsy retrotransposon integrase 1
ILMN_3245151	6.68e-05	1.09e-06	-5.36321	5.3509	-2.40052	194394140	URB1	URB1 ribosome biogenesis 1 homolog (S. cerevisiae)
ILMN_1704369	6.85e-05	1.12e-06	-5.3553	5.32188	-1.16188	165905587	LIMA1	LIM domain and actin binding 1
ILMN_2369666	7.3e-05	1.2e-06	-5.33767	5.25725	-1.74083	260099700	CR2	complement component 3d receptor 2
ILMN_1768551	7.4e-05	1.22e-06	-5.3327	5.23907	-1.25135	NA
ILMN_1736700	7.56e-05	1.25e-06	5.32616	5.21512	0.904445	342187194	ALDOA	aldolase, fructose-bisphosphate A
ILMN_2265995	7.63e-05	1.27e-06	-5.32218	5.20055	-0.808713	456367254	NBPF3	neuroblastoma breakpoint family member 3
ILMN_1776109	7.67e-05	1.29e-06	-5.31959	5.19106	-1.3075	34147461	ZNF622	zinc finger protein 622
ILMN_1777565	7.72e-05	1.3e-06	-5.3169	5.18124	-0.762492	73747914	TAP2	transporter 2, ATP binding cassette subfamily B member
ILMN_1716862	8.14e-05	1.38e-06	-5.30167	5.12556	-0.529544	670357732	PPM1B	protein phosphatase, Mg2+/Mn2+ dependent 1B
ILMN_2043728	8.4e-05	1.43e-06	-5.29238	5.09161	-0.828178	544711252	ZNF341	zinc finger protein 341
ILMN_1781373	8.45e-05	1.45e-06	-5.28926	5.08024	-1.94004	395393979	IFIH1	interferon induced with helicase C domain 1
ILMN_1733703	8.45e-05	1.45e-06	-5.28839	5.07704	-1.20796	83281442	TRMU	tRNA 5-methylaminomethyl-2-thiouridylate methyltransferase
ILMN_1774589	8.46e-05	1.46e-06	-5.28674	5.07104	-1.13659	229892325	IQCC	IQ motif containing C
ILMN_2167426	8.5e-05	1.48e-06	-5.28417	5.06163	-1.0009	194328778	ASPHD2	aspartate beta-hydroxylase domain containing 2
ILMN_1778764	8.54e-05	1.49e-06	-5.28116	5.05067	-1.43427	211971045	BUB3	BUB3, mitotic checkpoint protein
ILMN_2227195	8.54e-05	1.5e-06	-5.28061	5.04864	-1.02578	224586874	CCDC65	coiled-coil domain containing 65
ILMN_3236367	8.55e-05	1.5e-06	-5.27911	5.0432	-1.29615	210147456	IFFO2	intermediate filament family orphan 2
ILMN_1776640	8.78e-05	1.55e-06	5.27088	5.01316	1.24145	172072641	MPL	MPL proto-oncogene, thrombopoietin receptor
ILMN_1676844	8.82e-05	1.57e-06	-5.26862	5.00495	-1.19203	224177490	NR1D2	nuclear receptor subfamily 1 group D member 2
ILMN_1683678	8.83e-05	1.58e-06	-5.26716	4.99961	-1.55116	154426252	SPATS2L	spermatogenesis associated serine rich 2 like
ILMN_1662843	9.07e-05	1.63e-06	-5.25904	4.97003	-0.668383	91106722	CD53	CD53 molecule
ILMN_1694233	9.11e-05	1.64e-06	-5.25668	4.96143	-0.586362	701165618	ACYP1	acylphosphatase 1
ILMN_3258795	9.13e-05	1.65e-06	-5.25442	4.95321	-0.715535	961441514	FAM13B	family with sequence similarity 13 member B
ILMN_3251511	9.13e-05	1.66e-06	-5.25375	4.95077	-0.786558	117676383	SCAF11	SR-related CTD associated factor 11
ILMN_2247664	9.29e-05	1.7e-06	-5.24759	4.92836	-1.05737	520261968	SON	SON DNA binding protein
ILMN_1814305	9.29e-05	1.7e-06	-5.24673	4.92522	-0.753968	300863103	SAMD9	sterile alpha motif domain containing 9
ILMN_2199676	9.37e-05	1.73e-06	-5.24322	4.91244	-1.62654	303304989	CEP152	centrosomal protein 152
ILMN_1761566	9.4e-05	1.75e-06	5.23965	4.89945	1.10693	110227863	CYSTM1	cysteine rich transmembrane module containing 1
ILMN_1806782	9.4e-05	1.75e-06	-5.23925	4.89799	-0.968142	190610024	ZNF235	zinc finger protein 235
ILMN_1682799	9.4e-05	1.76e-06	-5.23907	4.89735	-0.58743	375298740	STAMBPL1	STAM binding protein like 1
ILMN_2050023	9.41e-05	1.77e-06	5.23759	4.89196	0.759322	212275895	SVBP	small vasohibin binding protein
ILMN_1723412	9.54e-05	1.8e-06	-5.23257	4.87371	-1.00238	42716308	ASCL2	achaete-scute family bHLH transcription factor 2
ILMN_1779423	9.54e-05	1.81e-06	-5.23167	4.87043	-0.94025	312922349	MRPS14	mitochondrial ribosomal protein S14
ILMN_1805064	9.57e-05	1.82e-06	-5.22979	4.86361	-1.4703	333471454	SCARNA9	small Cajal body-specific RNA 9
ILMN_1785202	9.63e-05	1.84e-06	-5.22716	4.85405	-1.05969	345110658	STAT4	signal transducer and activator of transcription 4
ILMN_1664063	9.65e-05	1.85e-06	-5.22514	4.84673	-1.37698	148664195	FAM129C	family with sequence similarity 129 member C
ILMN_1907042	9.65e-05	1.86e-06	-5.22366	4.84132	-1.3345	34528764	C1orf132	chromosome 1 open reading frame 132
ILMN_1757995	9.65e-05	1.87e-06	-5.22308	4.83924	-0.823989	110825960	PARP2	poly(ADP-ribose) polymerase 2
ILMN_1658015	9.65e-05	1.87e-06	-5.22206	4.83552	-1.39779	379643031	MBNL2	muscleblind like splicing regulator 2
ILMN_2389429	9.65e-05	1.88e-06	-5.221	4.83168	-1.25489	567757541	DCUN1D4	defective in cullin neddylation 1 domain containing 4
ILMN_2123431	9.67e-05	1.89e-06	-5.2193	4.82551	-1.15234	564473359	RPS6KC1	ribosomal protein S6 kinase C1
ILMN_3226904	0.000102	2e-06	-5.20532	4.77475	-0.930227	385198056	NOP2	NOP2 nucleolar protein
ILMN_1656938	0.000102	2.01e-06	5.20405	4.77015	0.94821	NA
ILMN_1665049	0.000104	2.07e-06	-5.19642	4.74247	-0.609942	93204887	SPG11	spastic paraplegia 11 (autosomal recessive)
ILMN_1753265	0.000107	2.14e-06	5.18803	4.71208	0.664573	756398276	C12orf76	chromosome 12 open reading frame 76
ILMN_1753507	0.000108	2.16e-06	-5.18455	4.69949	-1.46212	565324142	FRMPD3	FERM and PDZ domain containing 3
ILMN_1704253	0.000108	2.17e-06	-5.18351	4.69572	-1.21396	567757466	C6orf106	chromosome 6 open reading frame 106
ILMN_1696419	0.000108	2.18e-06	5.18219	4.69095	0.856825	396578174	STOM	stomatin
ILMN_1798308	0.000109	2.2e-06	-5.17978	4.68221	-1.03768	1008806525	AHSA2	AHA1, activator of heat shock 90kDa protein ATPase homolog 2 (yeast)
ILMN_1738173	0.000109	2.22e-06	-5.17754	4.67408	-0.621136	817472023	METTL4	methyltransferase like 4
ILMN_1684663	0.000109	2.23e-06	-5.17716	4.67271	-0.92157	291190775	ZDHHC13	zinc finger DHHC-type containing 13
ILMN_1683658	0.000111	2.29e-06	5.16983	4.64621	0.651964	315139017	FKBP1A	FK506 binding protein 1A
ILMN_2386982	0.000111	2.3e-06	-5.16906	4.64343	-0.585347	75709224	PRKCZ	protein kinase C zeta
ILMN_1845037	0.000111	2.3e-06	-5.16869	4.64207	-0.979799	22658346	LOC100419583	ring finger protein 4 pseudogene
ILMN_1670752	0.000111	2.31e-06	-5.16777	4.63873	-1.99517	751368113	KIAA0907	KIAA0907
ILMN_1690105	0.000112	2.34e-06	-5.16404	4.62524	-1.54837	189458859	STAT1	signal transducer and activator of transcription 1
ILMN_2415179	0.000112	2.35e-06	-5.16286	4.621	-0.446852	725503331	CLSTN1	calsyntenin 1
ILMN_1669516	0.000112	2.36e-06	-5.16202	4.61794	-1.06449	313747458	ZSCAN9	zinc finger and SCAN domain containing 9
ILMN_1793724	0.000114	2.41e-06	-5.15641	4.59767	-1.17258	548923770	TAMM41	TAM41 mitochondrial translocator assembly and maintenance homolog
ILMN_1906520	0.000115	2.43e-06	-5.15415	4.58952	-1.26123	27824671
ILMN_1742224	0.000116	2.47e-06	-5.15006	4.57474	-0.739314	984880668	SLTM	SAFB like transcription modulator
ILMN_2376408	0.000118	2.51e-06	5.14596	4.55993	0.649212	24430133	DPM3	dolichyl-phosphate mannosyltransferase subunit 3
ILMN_1658016	0.000119	2.54e-06	-5.14218	4.54628	-1.03402	444909169	ZNF831	zinc finger protein 831
ILMN_1686135	0.000119	2.56e-06	-5.14007	4.53866	-0.7581	948284461	CEP95	centrosomal protein 95
ILMN_3235358	0.000119	2.57e-06	-5.13973	4.53745	-1.19429	NA
ILMN_2330966	0.000124	2.68e-06	-5.1287	4.49768	-0.610048	325651909	PTK2B	protein tyrosine kinase 2 beta
ILMN_1767612	0.000124	2.7e-06	-5.12678	4.49076	-0.962923	219842318	BBS2	Bardet-Biedl syndrome 2
ILMN_1689786	0.000129	2.82e-06	5.1148	4.44759	0.605984	291045179	ASMTL	acetylserotonin O-methyltransferase-like
ILMN_1751227	0.000129	2.84e-06	-5.11342	4.44262	-1.23211	302393535	LINC00997	long intergenic non-protein coding RNA 997
ILMN_1753241	0.000129	2.84e-06	-5.113	4.4411	-1.25685	18765742	SNTA1	syntrophin alpha 1
ILMN_2390859	0.00013	2.9e-06	-5.10772	4.4221	-0.769537	570359567	NFKB2	nuclear factor kappa B subunit 2
ILMN_1700955	0.00013	2.9e-06	-5.10755	4.42146	-0.725609	325974481	TCTEX1D2	Tctex1 domain containing 2
ILMN_1662184	0.00013	2.91e-06	-5.10707	4.41973	-1.16253	608601802	C5orf34	chromosome 5 open reading frame 34
ILMN_3240375	0.00013	2.91e-06	-5.10679	4.41874	-1.67739	NA
ILMN_1728779	0.000133	2.98e-06	-5.10073	4.39694	-1.26689	223941793	NGLY1	N-glycanase 1
ILMN_3239629	0.000134	3.01e-06	-5.09826	4.38803	-1.0126	NA
ILMN_1789909	0.000134	3.02e-06	-5.09758	4.38561	-0.673808	45597176	TBC1D9B	TBC1 domain family member 9B
ILMN_1798163	0.000136	3.09e-06	-5.09122	4.36274	-0.559638	304361770	UPF3B	UPF3 regulator of nonsense transcripts homolog B (yeast)
ILMN_1807152	0.000137	3.12e-06	-5.08874	4.35383	-1.10349	221625465	GOLGA1	golgin A1
ILMN_1750075	0.000137	3.13e-06	-5.08806	4.35139	-0.505913	215599966	DMTF1	cyclin D binding myb like transcription factor 1
ILMN_2337835	0.000137	3.14e-06	-5.08686	4.34708	-0.91942	55769560	ZNF182	zinc finger protein 182
ILMN_1795474	0.000137	3.14e-06	-5.08662	4.34619	-1.2919	NA
ILMN_1739967	0.00014	3.23e-06	-5.0795	4.32062	-0.933653	309747068	TBK1	TANK binding kinase 1
ILMN_1793563	0.00014	3.23e-06	-5.07946	4.3205	-1.30386	299890881	DCTN1	dynactin subunit 1
ILMN_1720513	0.000141	3.28e-06	-5.07563	4.30675	-0.8531	194294553	SETBP1	SET binding protein 1
ILMN_1789342	0.000142	3.31e-06	-5.07268	4.29614	-1.23776	161353442	NDUFS2	NADH:ubiquinone oxidoreductase core subunit S2
ILMN_1651964	0.000143	3.34e-06	-5.07055	4.28849	-0.711061	987437937	ABCC5	ATP binding cassette subfamily C member 5
ILMN_3290261	0.000146	3.44e-06	-5.06314	4.26192	-1.1546	NA
ILMN_3228294	0.000147	3.47e-06	-5.06039	4.25205	-0.64671	NA
ILMN_2308582	0.000147	3.48e-06	5.05983	4.25007	0.472659	284448548	CYB5R3	cytochrome b5 reductase 3
ILMN_1743499	0.000155	3.68e-06	-5.04526	4.19786	-0.918382	588480523	POLDIP2	DNA polymerase delta interacting protein 2
ILMN_1808783	0.000155	3.68e-06	-5.04476	4.19607	-0.868423	283806702	STRBP	spermatid perinuclear RNA binding protein
ILMN_1790637	0.000155	3.7e-06	-5.04397	4.19325	-0.932725	170932470	C11orf80	chromosome 11 open reading frame 80
ILMN_1785266	0.000156	3.75e-06	-5.04031	4.18013	-0.79297	170932519	OFD1	OFD1, centriole and centriolar satellite protein
ILMN_1728684	0.000157	3.77e-06	-5.03883	4.17485	-0.767236	155030231	PELP1	proline, glutamate and leucine rich protein 1
ILMN_1788841	0.000157	3.79e-06	-5.03748	4.17002	-1.12703	148922878	TCL1A	T-cell leukemia/lymphoma 1A
ILMN_3229552	0.000158	3.83e-06	-5.03443	4.1591	-1.08688	155030187	MED7	mediator complex subunit 7
ILMN_3202673	0.000159	3.86e-06	-5.03247	4.15209	-1.28138	NA
ILMN_1690473	0.000162	3.95e-06	-5.02669	4.13141	-0.976932	340805843	NFKBIB	NFKB inhibitor beta
ILMN_1778560	0.000163	3.98e-06	-5.02468	4.12424	-0.979431	506949356	ZNF3	zinc finger protein 3
ILMN_2290068	0.000164	4.04e-06	-5.0207	4.11	-1.07768	120432043	VAV3	vav guanine nucleotide exchange factor 3
ILMN_1683774	0.000164	4.04e-06	5.02022	4.10831	0.855065	269973860	IL2RA	interleukin 2 receptor subunit alpha
ILMN_1655557	0.000165	4.07e-06	-5.01834	4.1016	-0.453296	90193621	INTS6	integrator complex subunit 6
ILMN_1677133	0.000165	4.09e-06	-5.01711	4.09717	-0.863775	1000232088	MITD1	microtubule interacting and trafficking domain containing 1
ILMN_2246882	0.000166	4.13e-06	-5.01481	4.08898	-0.694182	217330599	SP140	SP140 nuclear body protein
ILMN_1753805	0.000166	4.15e-06	-5.0135	4.0843	-1.02281	120659783	PRKD2	protein kinase D2
ILMN_2272074	0.000166	4.15e-06	5.01346	4.08417	0.515772	291084623	TROVE2	TROVE domain family member 2
ILMN_1730118	0.000168	4.22e-06	-5.00915	4.06875	-1.05392	342349334	ZNF644	zinc finger protein 644
ILMN_3236656	0.000168	4.26e-06	-5.00633	4.05872	-1.48287	751557622	NIPSNAP3B	nipsnap homolog 3B
ILMN_2375599	0.000168	4.26e-06	5.00623	4.05834	0.55291	42822873	RNH1	ribonuclease/angiogenin inhibitor 1
ILMN_1654099	0.000168	4.26e-06	-5.00621	4.05827	-1.17791	731189666	LRIG2	leucine rich repeats and immunoglobulin like domains 2
ILMN_1673933	0.000168	4.28e-06	-5.00529	4.05498	-0.855118	NA
ILMN_2055523	0.000168	4.3e-06	-5.00385	4.04986	-1.64507	190570155	CSGALNACT1	chondroitin sulfate N-acetylgalactosaminyltransferase 1
ILMN_1801664	0.000168	4.31e-06	-5.00336	4.0481	-0.804093	597709806	POLR3K	RNA polymerase III subunit K
ILMN_1741200	0.000168	4.32e-06	-5.00242	4.04475	-0.50985	71040089	RFX5	regulatory factor X5
ILMN_1692620	0.000168	4.35e-06	-5.0009	4.03932	-0.607921	214010168	ZNF263	zinc finger protein 263
ILMN_1802971	0.000168	4.36e-06	-5.00039	4.03752	-0.715774	89337269	FAM160B2	family with sequence similarity 160 member B2
ILMN_3235832	0.000169	4.38e-06	-4.99892	4.03227	-1.29346	NA
ILMN_1798083	0.000169	4.4e-06	-4.99802	4.02907	-0.808704	119226259	CHERP	calcium homeostasis endoplasmic reticulum protein
ILMN_3237721	0.000171	4.46e-06	-4.99432	4.01585	-1.01159	153791501	TANGO6	transport and golgi organization 6 homolog
ILMN_1704554	0.000172	4.52e-06	-4.99092	4.00373	-1.19801	NA
ILMN_1797822	0.000172	4.52e-06	-4.99091	4.00372	-1.14923	662236813	SEL1L3	SEL1L family member 3
ILMN_1701643	0.000173	4.57e-06	-4.98802	3.99342	-1.72279	189571656	GDPD5	glycerophosphodiester phosphodiesterase domain containing 5
ILMN_1678238	0.000173	4.58e-06	-4.98739	3.99118	-1.60682	808154168	ZNF683	zinc finger protein 683
ILMN_3189585	0.000176	4.66e-06	-4.98278	3.97475	-1.54438	NA
ILMN_1781526	0.000176	4.67e-06	-4.98193	3.97173	-0.864704	315113851	PPP1R8	protein phosphatase 1 regulatory subunit 8
ILMN_1753925	0.000178	4.74e-06	4.97803	3.95785	0.651754	NA
ILMN_2406335	0.000185	4.96e-06	-4.96616	3.91559	-0.813962	960139488	ANKRD17	ankyrin repeat domain 17
ILMN_1659727	0.000187	5.01e-06	-4.96324	3.90521	-0.814449	NA
ILMN_3274596	0.000187	5.05e-06	-4.96144	3.89883	-1.94012	NA
ILMN_1795139	0.000188	5.08e-06	4.95985	3.89316	0.918297	150010677	S100Z	S100 calcium binding protein Z
ILMN_1742548	0.000188	5.1e-06	4.95871	3.88913	1.06691	973353107	GFI1B	growth factor independent 1B transcriptional repressor
ILMN_2050617	0.00019	5.15e-06	-4.9559	3.87915	-0.824998	119709841	CCT6P1	chaperonin containing TCP1 subunit 6 pseudogene 1
ILMN_1764228	0.00019	5.18e-06	4.95456	3.87439	0.787455	349585057	DAB2	DAB2, clathrin adaptor protein
ILMN_2055634	0.00019	5.19e-06	-4.95408	3.87266	-0.891789	42741656	TIAF1	TGFB1-induced anti-apoptotic factor 1
ILMN_1651278	0.000192	5.27e-06	-4.94986	3.85768	-0.754468	380714674	SNIP1	Smad nuclear interacting protein 1
ILMN_1779374	0.000192	5.3e-06	-4.94868	3.8535	-1.1151	70995167	AMMECR1	Alport syndrome, mental retardation, midface hypoplasia and elliptocytosis chromosomal region gene 1
ILMN_2415911	0.000194	5.34e-06	-4.94629	3.84502	-1.74168	528524609	ENOX2	ecto-NOX disulfide-thiol exchanger 2
ILMN_1673478	0.000194	5.38e-06	-4.94449	3.83864	-1.39578	961441412	FAM13B	family with sequence similarity 13 member B
ILMN_1784946	0.000194	5.38e-06	-4.94428	3.83789	-1.47547	308737000	ORC3	origin recognition complex subunit 3
ILMN_3235104	0.000195	5.42e-06	-4.94245	3.83139	-0.850864	160420294	CEP295	centrosomal protein 295
ILMN_1726114	0.000196	5.47e-06	-4.94021	3.82345	-1.24919	93277086	SLC45A3	solute carrier family 45 member 3
ILMN_2407168	0.000198	5.54e-06	4.9369	3.8117	0.528311	66737369	S100A13	S100 calcium binding protein A13
ILMN_2284998	0.0002	5.61e-06	-4.93343	3.79941	-0.652996	122939207	SP100	SP100 nuclear antigen
ILMN_2174729	0.0002	5.64e-06	-4.93214	3.79483	-1.11557	120587018	ZNF318	zinc finger protein 318
ILMN_1787919	0.0002	5.64e-06	4.93187	3.79385	0.919033	343432581	PARVB	parvin beta
ILMN_2380999	0.0002	5.66e-06	-4.93098	3.7907	-0.598153	209977007	RECQL	RecQ like helicase
ILMN_1665797	0.000201	5.72e-06	-4.92826	3.78108	-0.408137	371502110	CSE1L	chromosome segregation 1 like
ILMN_1800787	0.000201	5.72e-06	-4.92822	3.78094	-0.523815	41872576	RFTN1	raftlin, lipid raft linker 1
ILMN_2413259	0.000201	5.74e-06	-4.92711	3.77701	-0.977101	40807478	SOCS4	suppressor of cytokine signaling 4
ILMN_1658302	0.000204	5.85e-06	-4.92214	3.7594	-0.85751	1022429528	PIAS2	protein inhibitor of activated STAT 2
ILMN_1698402	0.000204	5.88e-06	-4.92094	3.75514	-0.929076	NA
ILMN_2296950	0.000206	5.95e-06	-4.91768	3.74359	-1.00521	54873618	APOBEC3F	apolipoprotein B mRNA editing enzyme catalytic subunit 3F
ILMN_1755649	0.000208	6.04e-06	4.91374	3.72967	0.666586	421919752	SLC16A5	solute carrier family 16 member 5
ILMN_1679134	0.000208	6.05e-06	-4.91339	3.72843	-0.626816	269846903	NSMCE4A	NSE4 homolog A, SMC5-SMC6 complex component
ILMN_3307791	0.000208	6.05e-06	-4.91322	3.72781	-0.730582	356582443	FAM69A	family with sequence similarity 69 member A
ILMN_1761490	0.000208	6.05e-06	-4.91307	3.72727	-0.464448	577019574	ZNF75D	zinc finger protein 75D
ILMN_2360710	0.000211	6.17e-06	4.90814	3.70985	1.00243	63252895	TPM1	tropomyosin 1 (alpha)
ILMN_1747183	0.000213	6.26e-06	-4.90397	3.69508	-0.791081	153791275	GXYLT1	glucoside xylosyltransferase 1
ILMN_1755850	0.000213	6.28e-06	-4.90324	3.69249	-0.94222	59710106	ZNF350	zinc finger protein 350
ILMN_1820572	0.000214	6.34e-06	-4.90068	3.68347	-1.61409	27878898
ILMN_2394193	0.000214	6.35e-06	-4.90047	3.68273	-1.62252	98986322	VCPKMT	valosin containing protein lysine methyltransferase
ILMN_2370091	0.000215	6.37e-06	4.89962	3.6797	0.659816	544063414	BEX3	brain expressed X-linked 3
ILMN_1655261	0.000215	6.42e-06	-4.89752	3.6723	-1.01449	663854369	ERP27	endoplasmic reticulum protein 27
ILMN_1768870	0.000215	6.42e-06	4.89748	3.67216	0.455727	41327721	CAPZA2	capping actin protein of muscle Z-line alpha subunit 2
ILMN_1741096	0.000217	6.5e-06	-4.89397	3.65974	-1.50309	567757577	FDFT1	farnesyl-diphosphate farnesyltransferase 1
ILMN_2390162	0.000219	6.58e-06	-4.89082	3.64862	-0.527584	1002623474	PHF11	PHD finger protein 11
ILMN_1659110	0.000219	6.61e-06	-4.88941	3.64363	-1.25015	223890248	LOC146880	Rho GTPase activating protein 27 pseudogene
ILMN_1653039	0.000219	6.63e-06	-4.88888	3.64179	-1.4936	NA
ILMN_2402674	0.000219	6.64e-06	4.88838	3.64002	0.495586	24430134	DPM3	dolichyl-phosphate mannosyltransferase subunit 3
ILMN_1714444	0.000219	6.64e-06	-4.88832	3.63981	-0.881698	115392135	KLF12	Kruppel like factor 12
ILMN_1766814	0.000219	6.67e-06	4.88707	3.63537	0.731441	290656935	TK2	thymidine kinase 2, mitochondrial
ILMN_1793673	0.000219	6.67e-06	-4.88701	3.63517	-1.05504	71143110	ZNF766	zinc finger protein 766
ILMN_3291437	0.000223	6.82e-06	-4.88134	3.61518	-1.0957	NA
ILMN_1775192	0.000224	6.86e-06	-4.87964	3.60917	-0.424875	117938250	BCLAF1	BCL2 associated transcription factor 1
ILMN_1811648	0.000226	6.94e-06	4.87636	3.5976	0.576654	1008806464	DCAKD	dephospho-CoA kinase domain containing
ILMN_1677239	0.000227	7.02e-06	-4.87335	3.58697	-0.643149	169646280	CCDC14	coiled-coil domain containing 14
ILMN_1680644	0.000227	7.05e-06	-4.87231	3.58333	-0.474302	109150418	MIOS	meiosis regulator for oocyte development
ILMN_3235027	0.000227	7.06e-06	-4.87182	3.5816	-1.66059	296080784	TAF1D	TATA-box binding protein associated factor, RNA polymerase I subunit D
ILMN_1805985	0.000227	7.07e-06	-4.87145	3.58029	-1.15361	188219548	SLF1	SMC5-SMC6 complex localization factor 1
ILMN_2256359	0.000227	7.07e-06	-4.8714	3.58011	-0.780647	662236824	ZNF823	zinc finger protein 823
ILMN_3243686	0.000227	7.1e-06	-4.87039	3.57654	-1.14161	231573213	LTN1	listerin E3 ubiquitin protein ligase 1
ILMN_1893033	0.000228	7.15e-06	-4.86857	3.57014	-1.09124	9970555
ILMN_1730917	0.000229	7.19e-06	-4.86706	3.56482	-1.10378	353523858	KMO	kynurenine 3-monooxygenase (kynurenine 3-hydroxylase)
ILMN_1799299	0.000229	7.22e-06	-4.86592	3.5608	-1.19047	166235168	PRPF38B	pre-mRNA processing factor 38B
ILMN_1862909	0.00023	7.27e-06	-4.86426	3.55496	-0.837866	21732708	RORA	RAR related orphan receptor A
ILMN_1757781	0.000232	7.33e-06	-4.86192	3.54672	-1.06778	208610033	SAP30L	SAP30 like
ILMN_1691892	0.000239	7.61e-06	4.85182	3.51116	0.579732	469608408	TAGLN2	transgelin 2
ILMN_2157957	0.000239	7.62e-06	-4.85162	3.51046	-1.22435	214831569	GTF2H1	general transcription factor IIH subunit 1
ILMN_1734153	0.000239	7.63e-06	-4.8512	3.50896	-0.643046	187761296	GDI1	GDP dissociation inhibitor 1
ILMN_1697639	0.00024	7.68e-06	-4.84954	3.50314	-0.94055	262231794	OGT	O-linked N-acetylglucosamine (GlcNAc) transferase
ILMN_1668411	0.00024	7.69e-06	4.84897	3.50113	0.802632	194394202	FHL2	four and a half LIM domains 2
ILMN_1736340	0.000242	7.8e-06	-4.8453	3.48823	-0.359571	663429509	ANGEL2	angel homolog 2
ILMN_1664833	0.000242	7.81e-06	-4.84492	3.48689	-1.55396	169658385	MRPL50	mitochondrial ribosomal protein L50
ILMN_2359789	0.000243	7.85e-06	4.84362	3.48232	0.39655	156071503	RAC1	ras-related C3 botulinum toxin substrate 1 (rho family, small GTP binding protein Rac1)
ILMN_2312275	0.000244	7.91e-06	-4.84164	3.47535	-0.811992	226371616	SRP54	signal recognition particle 54
ILMN_1812067	0.000247	8.04e-06	-4.837	3.45906	-0.614115	262231832	RER1	retention in endoplasmic reticulum sorting receptor 1
ILMN_1701832	0.000247	8.08e-06	-4.83566	3.45433	-0.404226	68216257	RPL19	ribosomal protein L19
ILMN_1753122	0.000247	8.09e-06	-4.83546	3.45364	-1.35796	1015191265	MCPH1	microcephalin 1
ILMN_1706583	0.000247	8.09e-06	-4.83541	3.45347	-1.15345	260436925	DLAT	dihydrolipoamide S-acetyltransferase
ILMN_1691717	0.000252	8.27e-06	-4.82941	3.4324	-0.410042	306035189	RHBDF2	rhomboid 5 homolog 2
ILMN_2349600	0.000254	8.37e-06	-4.82638	3.42175	-0.802829	NA
ILMN_1795341	0.000256	8.47e-06	-4.82306	3.4101	-0.752358	118582268	SRSF1	serine and arginine rich splicing factor 1
ILMN_1796537	0.000256	8.48e-06	-4.82293	3.40963	-1.41322	340545551	FYB	FYN binding protein
ILMN_2047599	0.000257	8.52e-06	-4.82153	3.40471	-0.731098	338797699	TMEM50B	transmembrane protein 50B
ILMN_1759789	0.000257	8.55e-06	-4.82054	3.40125	-0.989666	332205929	KAT5	lysine acetyltransferase 5
ILMN_1710979	0.000257	8.58e-06	4.81956	3.39784	0.627344	156142183	ANKRD39	ankyrin repeat domain 39
ILMN_3250243	0.000257	8.59e-06	-4.8194	3.39727	-1.23986	808688262	METTL21A	methyltransferase like 21A
ILMN_3227994	0.000261	8.73e-06	4.81514	3.38231	0.730255	NA
ILMN_2057826	0.000261	8.76e-06	-4.81408	3.37861	-2.14838	589908392	PHF3	PHD finger protein 3
ILMN_1777325	0.000267	9e-06	-4.80688	3.35336	-0.729376	189458859	STAT1	signal transducer and activator of transcription 1
ILMN_1685286	0.000267	9.02e-06	-4.80607	3.35053	-0.754939	410442516	PPP1R12C	protein phosphatase 1 regulatory subunit 12C
ILMN_1695079	0.000267	9.05e-06	-4.80539	3.34816	-0.820268	665821235	ZNF101	zinc finger protein 101
ILMN_2143314	0.000267	9.06e-06	-4.80508	3.34706	-1.37518	345842491	SPIB	Spi-B transcription factor
ILMN_1794594	0.000267	9.09e-06	-4.80408	3.34356	-0.555485	24797102	RASGRP2	RAS guanyl releasing protein 2
ILMN_1751362	0.000267	9.09e-06	-4.804	3.34328	-1.08181	1015196093	FASTKD1	FAST kinase domains 1
ILMN_1695745	0.000268	9.13e-06	-4.80285	3.33926	-0.793412	325121001	DISP1	dispatched RND transporter family member 1
ILMN_1782729	0.000275	9.4e-06	-4.79512	3.31218	-1.59378	359279917	CLECL1	C-type lectin like 1
ILMN_3239445	0.000275	9.44e-06	-4.79408	3.30854	-0.666272	795881087	ZBTB42	zinc finger and BTB domain containing 42
ILMN_1802457	0.000275	9.48e-06	4.79284	3.30421	0.848287	402794178	MAX	MYC associated factor X
ILMN_1688413	0.000275	9.48e-06	-4.79273	3.30383	-0.693245	18860912	SNW1	SNW domain containing 1
ILMN_2260991	0.000275	9.51e-06	4.79185	3.30077	0.623216	375065823	TSPO	translocator protein
ILMN_1655046	0.000276	9.57e-06	4.79033	3.29544	0.530569	1015144078	NUTF2	nuclear transport factor 2
ILMN_1807379	0.000279	9.69e-06	-4.7868	3.2831	-0.864379	13699810	WHSC1L1	Wolf-Hirschhorn syndrome candidate 1-like 1
ILMN_3260345	0.000279	9.72e-06	-4.78603	3.2804	-1.73378	206597508	AGFG1	ArfGAP with FG repeats 1
ILMN_1785926	0.000279	9.74e-06	-4.78564	3.27904	-0.664126	564730542	ZNF621	zinc finger protein 621
ILMN_2389347	0.00028	9.78e-06	-4.78443	3.27482	-0.972607	66528641	NR3C1	nuclear receptor subfamily 3 group C member 1
ILMN_1693004	0.000281	9.88e-06	-4.78177	3.26551	-1.22971	66773343	SOGA1	suppressor of glucose, autophagy associated 1
ILMN_2241775	0.000281	9.88e-06	-4.78163	3.26503	-0.946437	291084621	TROVE2	TROVE domain family member 2
ILMN_1801303	0.000281	9.91e-06	-4.78095	3.26265	-1.95304	747019238	AMY2A	amylase, alpha 2A (pancreatic)
ILMN_1806713	0.000282	9.96e-06	-4.77958	3.25787	-1.16551	740086433	ZNF18	zinc finger protein 18
ILMN_1865639	0.000286	1.01e-05	-4.77545	3.24345	-1.44374	4682317
ILMN_1798014	0.000291	1.03e-05	-4.77007	3.22466	-1.15292	939320330	EIF2S2	eukaryotic translation initiation factor 2 subunit beta
ILMN_1675852	0.000294	1.05e-05	-4.76565	3.20923	-0.830465	NA
ILMN_1856609	0.000294	1.05e-05	-4.76501	3.207	-1.39976	7951166
ILMN_1679881	0.000294	1.05e-05	-4.76463	3.20567	-0.812726	182507163	WRN	Werner syndrome RecQ like helicase
ILMN_1815107	0.000294	1.05e-05	-4.76446	3.20508	-0.923409	303227922	MATR3	matrin 3
ILMN_1737604	0.000297	1.07e-05	-4.76034	3.19071	-1.34318	164663827	FGGY	FGGY carbohydrate kinase domain containing
ILMN_2042595	0.000297	1.07e-05	-4.75992	3.18924	-1.59174	134142825	PCM1	pericentriolar material 1
ILMN_1707051	0.000297	1.07e-05	-4.75987	3.18906	-1.53412	522022834	NFATC1	nuclear factor of activated T-cells 1
ILMN_2387799	0.000298	1.08e-05	-4.7588	3.18534	-0.692626	387849237	PDPK1	3-phosphoinositide dependent protein kinase 1
ILMN_2372011	0.000299	1.08e-05	4.75685	3.17855	0.588361	319655724	SCAND1	SCAN domain containing 1
ILMN_1732269	0.0003	1.09e-05	4.75545	3.17366	1.07602	563580291	GP6	glycoprotein VI platelet
ILMN_1769390	0.0003	1.09e-05	-4.75421	3.16933	-1.71123	269315864	ABHD15	abhydrolase domain containing 15
ILMN_1756162	0.0003	1.09e-05	-4.75399	3.16858	-0.890808	224465145	EXOSC8	exosome component 8
ILMN_1807611	0.000301	1.1e-05	-4.75265	3.16391	-1.36782	42560243	PPIG	peptidylprolyl isomerase G
ILMN_1730765	0.000301	1.1e-05	4.7522	3.16232	0.655559	557440873	DUSP22	dual specificity phosphatase 22
ILMN_3248975	0.000302	1.11e-05	4.75054	3.15653	0.368232	746816145	PPP4C	protein phosphatase 4 catalytic subunit
ILMN_1731648	0.000302	1.11e-05	4.75007	3.15492	0.502061	38146114	FOXJ2	forkhead box J2
ILMN_1752927	0.000303	1.12e-05	-4.74844	3.14924	-0.928712	205277426	FAM160B1	family with sequence similarity 160 member B1
ILMN_2163306	0.000304	1.13e-05	-4.74635	3.14194	-0.943225	557878648	FAM120A	family with sequence similarity 120A
ILMN_1739397	0.000304	1.13e-05	-4.74575	3.13986	-1.27063	90193627	GLMN	glomulin, FKBP associated protein
ILMN_1850238	0.000304	1.13e-05	4.74574	3.13982	0.79672	NA
ILMN_1711617	0.000306	1.14e-05	-4.7428	3.12961	-0.998635	666335605	GMFG	glia maturation factor gamma
ILMN_1798346	0.000306	1.14e-05	-4.74268	3.12916	-0.911277	109948291	KIAA1468	KIAA1468
ILMN_2059886	0.000306	1.14e-05	-4.74188	3.1264	-0.993876	116812607	TTC38	tetratricopeptide repeat domain 38
ILMN_1798085	0.000308	1.15e-05	-4.73994	3.11964	-1.76626	747811821	EID2B	EP300 interacting inhibitor of differentiation 2B
ILMN_2096116	0.00031	1.16e-05	-4.73741	3.11084	-0.625619	399567818	HSP90B1	heat shock protein 90 beta family member 1
ILMN_2210601	0.00031	1.16e-05	-4.73727	3.11034	-1.04976	315221148	RNASEL	ribonuclease L
ILMN_2123871	0.000316	1.19e-05	-4.73117	3.08914	-0.779133	40548390	TMEM18	transmembrane protein 18
ILMN_3253579	0.000316	1.19e-05	-4.73039	3.08642	-0.939719	58761505	HAUS8	HAUS augmin like complex subunit 8
ILMN_1703538	0.000317	1.2e-05	4.72901	3.08161	0.79462	974987456	AIF1	allograft inflammatory factor 1
ILMN_1654583	0.000328	1.24e-05	-4.71956	3.04878	-1.44061	68299794	CHD1	chromodomain helicase DNA binding protein 1
ILMN_2154603	0.000328	1.25e-05	-4.71911	3.04722	-0.538613	145309297	ZNF830	zinc finger protein 830
ILMN_1671004	0.000329	1.25e-05	-4.71712	3.04031	-0.782936	260099665	POLG2	DNA polymerase gamma 2, accessory subunit
ILMN_2143148	0.000329	1.26e-05	-4.71634	3.03761	-1.50308	17738309	TM2D1	TM2 domain containing 1
ILMN_1792986	0.000332	1.27e-05	-4.71345	3.02758	-0.505382	325296982	RFC1	replication factor C subunit 1
ILMN_3187852	0.000333	1.28e-05	-4.71267	3.02487	-0.337563	385257986	KANSL3	KAT8 regulatory NSL complex subunit 3
ILMN_1804929	0.000333	1.28e-05	4.71201	3.02259	1.07049	32307151	OXTR	oxytocin receptor
ILMN_1754178	0.000333	1.28e-05	-4.71118	3.01968	-1.1897	169646436	GDI2	GDP dissociation inhibitor 2
ILMN_1761969	0.000333	1.29e-05	-4.71052	3.01739	-0.654013	755571555	DERL2	derlin 2
ILMN_1705247	0.000334	1.29e-05	-4.70951	3.01392	-0.383514	42794755	ACSL5	acyl-CoA synthetase long-chain family member 5
ILMN_1746784	0.000335	1.3e-05	-4.70816	3.00922	-1.32553	338968857	SLAIN1	SLAIN motif family member 1
ILMN_1784602	0.000335	1.3e-05	4.70666	3.004	0.792269	310832422	CDKN1A	cyclin dependent kinase inhibitor 1A
ILMN_1777261	0.000335	1.31e-05	-4.7063	3.00277	-1.87302	91807124	FAM3C	family with sequence similarity 3 member C
ILMN_1809086	0.000339	1.32e-05	-4.70304	2.99146	-1.67331	544583594	XRN1	5'-3' exoribonuclease 1
ILMN_1761083	0.00034	1.33e-05	-4.70159	2.98643	-0.802198	98961157	HNRNPA3	heterogeneous nuclear ribonucleoprotein A3
ILMN_1780189	0.00034	1.33e-05	-4.70122	2.98518	-1.01505	312596879	PSMC5	proteasome 26S subunit, ATPase 5
ILMN_2093674	0.000343	1.35e-05	-4.69761	2.97265	-1.22804	31795542	GMFB	glia maturation factor beta
ILMN_1679809	0.000343	1.35e-05	4.69731	2.97162	0.404172	194363754	GSTP1	glutathione S-transferase pi 1
ILMN_1739253	0.000347	1.37e-05	-4.69374	2.95925	-0.326123	338968849	STAMBP	STAM binding protein
ILMN_3275489	0.000349	1.38e-05	-4.69177	2.95241	-1.91768	NA
ILMN_1723884	0.000352	1.39e-05	4.68837	2.94067	0.857691	187608297	ARF4	ADP ribosylation factor 4
ILMN_1684402	0.000352	1.4e-05	-4.68764	2.93812	-1.03705	339276052	STXBP5	syntaxin binding protein 5
ILMN_1686478	0.000354	1.41e-05	4.68458	2.92755	1.3921	227497052	HIST1H2AG	histone cluster 1, H2ag
ILMN_1776777	0.000354	1.41e-05	-4.68446	2.92712	-0.603896	301601652	ADAR	adenosine deaminase, RNA specific
ILMN_1707062	0.000354	1.42e-05	-4.68357	2.92403	-0.996076	1009287550	REV1	REV1, DNA directed polymerase
ILMN_1682206	0.000354	1.42e-05	-4.68349	2.92376	-0.538646	34305454	GCC1	GRIP and coiled-coil domain containing 1
ILMN_2096012	0.000354	1.42e-05	-4.68346	2.92365	-0.770453	296179393	UHMK1	U2AF homology motif (UHM) kinase 1
ILMN_1767722	0.000354	1.42e-05	-4.6828	2.92138	-0.875255	300797512	AFTPH	aftiphilin
ILMN_1716563	0.000357	1.44e-05	-4.68033	2.91284	-0.925518	197100056	PRKCB	protein kinase C beta
ILMN_1761120	0.000357	1.44e-05	-4.68005	2.91186	-0.615886	91807116	TM2D3	TM2 domain containing 3
ILMN_1682736	0.000357	1.44e-05	-4.67902	2.9083	-0.781976	NA
ILMN_2049766	0.000359	1.45e-05	-4.67702	2.9014	-1.36771	225735556	NFE2L3	nuclear factor, erythroid 2 like 3
ILMN_1742450	0.000359	1.46e-05	-4.67656	2.89978	-0.486544	262527240	TAPBP	TAP binding protein (tapasin)
ILMN_1753782	0.000359	1.46e-05	-4.67567	2.89672	-0.718708	405113024	ZNF266	zinc finger protein 266
ILMN_1783675	0.000359	1.46e-05	4.67514	2.89488	0.459834	985481922	ASB8	ankyrin repeat and SOCS box containing 8
ILMN_1710482	0.00036	1.47e-05	4.67383	2.89037	0.627728	214010177	APLP2	amyloid beta precursor like protein 2
ILMN_2381064	0.000361	1.48e-05	-4.67246	2.88563	-1.10231	560575607	TPD52	tumor protein D52
ILMN_1758717	0.000364	1.49e-05	-4.67019	2.87779	-1.18827	1002819319	SUPT6H	SPT6 homolog, histone chaperone
ILMN_1716465	0.000364	1.49e-05	4.66945	2.87522	0.775639	211057414	RBP7	retinol binding protein 7
ILMN_2053490	0.000365	1.5e-05	-4.6681	2.87057	-1.33292	47078280	FAM53B	family with sequence similarity 53 member B
ILMN_1662026	0.000366	1.51e-05	-4.66718	2.86739	-1.42253	213385292	BTK	Bruton tyrosine kinase
ILMN_2088172	0.000367	1.52e-05	-4.66474	2.85896	-1.05398	740087253	POLR2B	RNA polymerase II subunit B
ILMN_1676010	0.000367	1.52e-05	4.66465	2.85866	0.479326	38372900	SP1	Sp1 transcription factor
ILMN_1729175	0.000369	1.53e-05	-4.66268	2.85183	-1.38734	48928040	FBXO3	F-box protein 3
ILMN_1675956	0.00037	1.54e-05	-4.66198	2.84943	-1.72182	481026649	LYST	lysosomal trafficking regulator
ILMN_1792671	0.000373	1.56e-05	-4.65859	2.83773	-1.1968	61742163	C12orf29	chromosome 12 open reading frame 29
ILMN_1666615	0.000375	1.56e-05	-4.65713	2.83269	-1.05343	284172362	PREPL	prolyl endopeptidase-like
ILMN_1726591	0.000378	1.58e-05	-4.65456	2.82383	-1.5203	62953111	CARD16	caspase recruitment domain family member 16
ILMN_3225309	0.000378	1.58e-05	4.65394	2.82169	0.756764	NA
ILMN_1665058	0.000381	1.6e-05	-4.65129	2.81255	-1.12453	219803733	TCHP	trichoplein keratin filament binding
ILMN_1718808	0.000381	1.6e-05	4.65061	2.81019	0.753132	387157885	AKAP10	A-kinase anchoring protein 10
ILMN_2397231	0.000383	1.61e-05	-4.64842	2.80266	-0.790472	50312662	USP16	ubiquitin specific peptidase 16
ILMN_1680899	0.000383	1.62e-05	4.64806	2.80141	0.642871	NA
ILMN_1660869	0.000389	1.65e-05	-4.64313	2.78442	-0.6695	NA
ILMN_1740441	0.00039	1.65e-05	4.64205	2.78072	0.520209	284448549	CYB5R3	cytochrome b5 reductase 3
ILMN_2323366	0.00039	1.66e-05	-4.6415	2.77882	-0.846822	78711823	SDHC	succinate dehydrogenase complex subunit C
ILMN_1733616	0.000393	1.67e-05	-4.63906	2.77039	-1.73935	268607698	TFEB	transcription factor EB
ILMN_3234948	0.000393	1.68e-05	-4.63812	2.76718	-1.45865	NA
ILMN_1674703	0.000394	1.69e-05	-4.63616	2.76043	-1.8488	995970192	UBA5	ubiquitin like modifier activating enzyme 5
ILMN_1671928	0.000394	1.69e-05	4.63609	2.76018	1.09206	223671900	PROS1	protein S (alpha)
ILMN_1775405	0.000394	1.69e-05	4.63575	2.75901	1.18863	306482560	ARL4A	ADP ribosylation factor like GTPase 4A
ILMN_1779214	0.000395	1.7e-05	-4.63509	2.75673	-1.73696	71902539	ATM	ATM serine/threonine kinase
ILMN_1733861	0.000395	1.7e-05	-4.63447	2.75459	-1.25012	394025692	ARHGEF11	Rho guanine nucleotide exchange factor 11
ILMN_1701855	0.000396	1.71e-05	-4.63322	2.75031	-0.921204	332688253	PPP1CC	protein phosphatase 1 catalytic subunit gamma
ILMN_3287068	0.000396	1.71e-05	-4.63229	2.7471	-1.13073	NA
ILMN_1685122	0.000398	1.72e-05	-4.63087	2.74222	-2.24605	31083125	COL9A2	collagen type IX alpha 2 chain
ILMN_1742577	0.000398	1.72e-05	-4.63042	2.74065	-0.67271	55953086	GTPBP4	GTP binding protein 4
ILMN_1770963	0.000399	1.73e-05	-4.62908	2.73607	-1.17497	57232739	NAALADL1	N-acetylated alpha-linked acidic dipeptidase-like 1
ILMN_1747195	0.000401	1.75e-05	-4.62643	2.72694	-1.44265	73747874	PSMB8	proteasome subunit beta 8
ILMN_2337931	0.000401	1.75e-05	-4.62639	2.72682	-1.90855	342307093	CXCR5	C-X-C motif chemokine receptor 5
ILMN_1710937	0.000401	1.75e-05	-4.62606	2.72566	-1.03367	112789561	IFI16	interferon gamma inducible protein 16
ILMN_3226637	0.000402	1.76e-05	-4.6247	2.72101	-0.805184	224549007	LOC728743	zinc finger protein pseudogene
ILMN_1687626	0.000402	1.76e-05	-4.62456	2.72052	-1.18042	46409315	ZDHHC24	zinc finger DHHC-type containing 24
ILMN_1847822	0.000402	1.77e-05	-4.62405	2.71877	-1.23328	122937210	KIAA0368	KIAA0368
ILMN_2361570	0.000402	1.78e-05	-4.62144	2.70979	-1.33797	751247046	SNX14	sorting nexin 14
ILMN_1761260	0.000402	1.78e-05	-4.62131	2.70932	-1.38978	510937002	COBLL1	cordon-bleu WH2 repeat protein like 1
ILMN_1701173	0.000402	1.78e-05	4.62127	2.70919	0.613457	4758623	KCNK6	potassium two pore domain channel subfamily K member 6
ILMN_2215656	0.000402	1.79e-05	-4.62046	2.70641	-0.712459	320202965	MAGOH	mago homolog, exon junction complex core component
ILMN_1727023	0.000402	1.79e-05	-4.62039	2.70618	-1.23067	42544150	AMMECR1L	AMMECR1 like
ILMN_1746716	0.000402	1.8e-05	-4.61936	2.70265	-0.666273	NA
ILMN_1886493	0.000402	1.8e-05	-4.61883	2.70083	-1.62006	10439219	HNRNPA2B1	heterogeneous nuclear ribonucleoprotein A2/B1
ILMN_1728512	0.000402	1.8e-05	4.61866	2.70022	0.395459	61744461	YWHAH	tyrosine 3-monooxygenase/tryptophan 5-monooxygenase activation protein eta
ILMN_1796305	0.000402	1.8e-05	-4.61862	2.70009	-1.58977	359751384	UPF2	UPF2 regulator of nonsense transcripts homolog (yeast)
ILMN_1741180	0.000402	1.8e-05	-4.6186	2.70002	-1.83787	150456448	HEXDC	hexosaminidase D
ILMN_1788468	0.000402	1.81e-05	-4.61772	2.69701	-1.1315	134152707	ARGLU1	arginine and glutamate rich 1
ILMN_1712517	0.000402	1.81e-05	-4.61724	2.69534	-0.632277	189571666	ZNF696	zinc finger protein 696
ILMN_1758941	0.000402	1.81e-05	-4.61716	2.69508	-0.416205	115430111	REEP5	receptor accessory protein 5
ILMN_1745807	0.000404	1.82e-05	-4.61548	2.68931	-0.561336	52851436	TMEM62	transmembrane protein 62
ILMN_2390586	0.000404	1.82e-05	-4.61493	2.68743	-0.64295	122939207	SP100	SP100 nuclear antigen
ILMN_1804618	0.000404	1.83e-05	4.61443	2.68571	1.13479	NA
ILMN_1748476	0.000404	1.83e-05	-4.61365	2.68302	-0.962526	953514559	NOP58	NOP58 ribonucleoprotein
ILMN_2171289	0.000404	1.84e-05	-4.61303	2.68089	-1.47522	373838706	SAMSN1	SAM domain, SH3 domain and nuclear localization signals 1
ILMN_3234920	0.000404	1.84e-05	-4.61261	2.67945	-1.26078	NA
ILMN_2114422	0.000404	1.84e-05	-4.612	2.67736	-0.960154	194733754	NOD1	nucleotide binding oligomerization domain containing 1
ILMN_1814859	0.000408	1.87e-05	-4.60864	2.66582	-0.752664	41327775	DDX47	DEAD-box helicase 47
ILMN_1797001	0.000408	1.87e-05	-4.6083	2.66466	-0.867241	77732514	DDX58	DEXD/H-box helicase 58
ILMN_1782377	0.000415	1.91e-05	-4.60287	2.64603	-1.54343	NA
ILMN_1682180	0.000415	1.91e-05	-4.60224	2.64385	-0.646381	156071521	VCPIP1	valosin containing protein interacting protein 1
ILMN_1706839	0.000415	1.91e-05	-4.6018	2.64234	-1.25341	91208416	TCERG1	transcription elongation regulator 1
ILMN_2111229	0.000415	1.92e-05	-4.60164	2.6418	-1.4454	387912545	TSPOAP1	TSPO associated protein 1
ILMN_1683538	0.000416	1.92e-05	4.60077	2.63884	0.831998	338968927	CSDE1	cold shock domain containing E1
ILMN_2392143	0.000416	1.93e-05	-4.59965	2.63497	-1.21701	332000007	TRAF6	TNF receptor associated factor 6
ILMN_1704404	0.000416	1.93e-05	-4.59902	2.63281	-0.872781	157502194	PSMD13	proteasome 26S subunit, non-ATPase 13
ILMN_1811367	0.000416	1.93e-05	-4.59901	2.63278	-0.975197	422010901	MAT2B	methionine adenosyltransferase 2B
ILMN_2046003	0.000416	1.94e-05	-4.59872	2.63178	-0.466723	734703955	ZDHHC6	zinc finger DHHC-type containing 6
ILMN_2347888	0.000416	1.94e-05	-4.5981	2.62966	-2.80212	283046700	LARP4	La ribonucleoprotein domain family member 4
ILMN_2222984	0.000418	1.95e-05	-4.5968	2.62522	-0.904075	194018400	RDH14	retinol dehydrogenase 14 (all-trans/9-cis/11-cis)
ILMN_1790549	0.00042	1.98e-05	-4.59323	2.61298	-0.686333	270483817	TSPAN3	tetraspanin 3
ILMN_1784709	0.00042	1.98e-05	4.59321	2.61293	0.55925	188595694	GNPDA1	glucosamine-6-phosphate deaminase 1
ILMN_1859863	0.00042	1.98e-05	-4.59317	2.61279	-1.24453	18507115
ILMN_1741613	0.00042	1.98e-05	-4.59299	2.61214	-1.40877	961525489	SERINC1	serine incorporator 1
ILMN_1782095	0.000421	1.98e-05	4.5922	2.60944	0.471932	574584778	FAM110A	family with sequence similarity 110 member A
ILMN_1776352	0.000421	1.99e-05	-4.59183	2.60817	-1.01185	313482849	BLOC1S5	biogenesis of lysosomal organelles complex 1 subunit 5
ILMN_1747630	0.000424	2e-05	-4.58916	2.59905	-1.28892	110349790	DEK	DEK proto-oncogene
ILMN_1751871	0.000424	2.01e-05	-4.5886	2.59711	-1.30909	58530881	STK11	serine/threonine kinase 11
ILMN_1791222	0.000428	2.03e-05	-4.58551	2.58654	-0.636839	222418768	GLYCTK	glycerate kinase
ILMN_1716687	0.000429	2.04e-05	4.5846	2.58343	0.989196	63252905	TPM1	tropomyosin 1 (alpha)
ILMN_1782890	0.000429	2.05e-05	4.583	2.57794	0.45346	223718115	SLC25A3	solute carrier family 25 member 3
ILMN_1805158	0.000429	2.05e-05	-4.58285	2.57744	-1.22757	319996596	TAF1A	TATA-box binding protein associated factor, RNA polymerase I subunit A
ILMN_1787628	0.000429	2.05e-05	-4.58255	2.57639	-0.640484	343183410	NOP56	NOP56 ribonucleoprotein
ILMN_2316104	0.000429	2.05e-05	-4.58245	2.57606	-0.646176	981220810	IQCB1	IQ motif containing B1
ILMN_1724497	0.000431	2.06e-05	-4.58105	2.57127	-0.829199	NA
ILMN_2054233	0.000438	2.1e-05	-4.57628	2.55494	-0.740911	755571536	SENP6	SUMO1/sentrin specific peptidase 6
ILMN_3307786	0.000438	2.11e-05	-4.57506	2.55078	-0.462731	51173749	L3MBTL2	L3MBTL2 polycomb repressive complex 1 subunit
ILMN_1729749	0.000438	2.11e-05	-4.5749	2.55025	-1.37941	380420368	HERC5	HECT and RLD domain containing E3 ubiquitin protein ligase 5
ILMN_1693287	0.000438	2.11e-05	-4.5745	2.54888	-0.917241	304766540	POMP	proteasome maturation protein
ILMN_1659777	0.000439	2.12e-05	4.57338	2.54503	0.681422	365733603	RUFY1	RUN and FYVE domain containing 1
ILMN_3229052	0.000442	2.14e-05	-4.57081	2.53625	-0.997946	NA
ILMN_1664449	0.000442	2.15e-05	-4.57055	2.53537	-1.39123	215276967	ALG5	ALG5, dolichyl-phosphate beta-glucosyltransferase
ILMN_1784523	0.000442	2.15e-05	-4.57009	2.5338	-0.759323	87159820	ATP6V1G1	ATPase H+ transporting V1 subunit G1
ILMN_2279873	0.000442	2.15e-05	-4.57001	2.53352	-1.09178	532691748	WHAMM	WAS protein homolog associated with actin, golgi membranes and microtubules
ILMN_1838313	0.000442	2.15e-05	4.56961	2.53214	0.43387	23273338	LRRC8B	leucine rich repeat containing 8 family member B
ILMN_3191227	0.000442	2.16e-05	-4.56888	2.52967	-0.752894	NA
ILMN_1766539	0.000442	2.17e-05	4.56758	2.52521	0.655898	NA
ILMN_1708721	0.000442	2.17e-05	-4.56724	2.52405	-1.45169	344217731	RABGAP1L	RAB GTPase activating protein 1 like
ILMN_2061452	0.000442	2.17e-05	-4.5668	2.52256	-0.82035	299890812	ORC2	origin recognition complex subunit 2
ILMN_1808584	0.000442	2.18e-05	-4.56671	2.52223	-1.23373	918410271	COX20	COX20, cytochrome c oxidase assembly factor
ILMN_1765044	0.000444	2.19e-05	-4.56538	2.5177	-0.768068	148596989	CUTC	cutC copper transporter
ILMN_2093500	0.000444	2.19e-05	-4.56467	2.51528	-1.0584	219521824	ZBED5	zinc finger BED-type containing 5
ILMN_1737949	0.000444	2.19e-05	-4.56448	2.51464	-0.887571	189083756	GALNS	galactosamine (N-acetyl)-6-sulfatase
ILMN_1651899	0.000451	2.23e-05	-4.55942	2.49736	-0.794318	NA
ILMN_1793017	0.000454	2.25e-05	-4.55726	2.48998	-0.615289	371874149	DGKQ	diacylglycerol kinase theta
ILMN_1685567	0.000454	2.26e-05	-4.55656	2.4876	-0.728565	752293515	TGDS	TDP-glucose 4,6-dehydratase
ILMN_1652955	0.000454	2.26e-05	-4.55587	2.48525	-1.16174	NA
ILMN_1691402	0.000454	2.26e-05	-4.55573	2.48476	-0.873236	NA
ILMN_1670037	0.000457	2.28e-05	-4.55356	2.47735	-1.95421	219879829	POLR2L	RNA polymerase II subunit L
ILMN_1672295	0.000461	2.3e-05	-4.55109	2.46891	-0.925369	156151382	ZC3H12A	zinc finger CCCH-type containing 12A
ILMN_2350421	0.000462	2.32e-05	-4.54944	2.46331	-1.15555	122937391	CACTIN	cactin, spliceosome C complex subunit
ILMN_2170814	0.000462	2.32e-05	-4.54938	2.46311	-1.61743	156627583	LAMP3	lysosomal associated membrane protein 3
ILMN_2340908	0.000463	2.33e-05	4.54805	2.45855	0.784184	544063452	SCML1	sex comb on midleg-like 1 (Drosophila)
ILMN_2182750	0.000465	2.34e-05	-4.54679	2.45428	-0.748869	379317168	DDX1	DEAD/H-box helicase 1
ILMN_1745772	0.00047	2.37e-05	-4.54341	2.44275	-1.00317	546232095	ASCC3	activating signal cointegrator 1 complex subunit 3
ILMN_2380946	0.000471	2.38e-05	-4.54205	2.43812	-1.04479	111494227	EIF4G2	eukaryotic translation initiation factor 4 gamma 2
ILMN_3305628	0.000474	2.4e-05	-4.53995	2.43094	-1.10824	NA
ILMN_1735453	0.000476	2.41e-05	-4.53857	2.42627	-2.14246	751868083	FAM98A	family with sequence similarity 98 member A
ILMN_1655710	0.000481	2.44e-05	-4.53482	2.41351	-2.04581	NA
ILMN_1814526	0.000482	2.45e-05	-4.53381	2.41004	-1.52714	1002341765	ADD3	adducin 3
ILMN_1807304	0.000489	2.49e-05	-4.5297	2.39606	-0.809044	46411171	MBNL1	muscleblind like splicing regulator 1
ILMN_1759952	0.00049	2.5e-05	-4.52833	2.3914	-0.819933	315138979	PSMA5	proteasome subunit alpha 5
ILMN_1704063	0.00049	2.5e-05	4.52808	2.39057	0.960304	930425330	KCNH3	potassium voltage-gated channel subfamily H member 3
ILMN_1747241	0.000491	2.51e-05	-4.52696	2.38675	-0.430052	217330640	IWS1	IWS1, SUPT6H interacting protein
ILMN_1670695	0.000491	2.52e-05	-4.52628	2.38443	-0.658398	635574576	BACH2	BTB domain and CNC homolog 2
ILMN_2229922	0.000491	2.52e-05	-4.52624	2.38431	-1.52299	256773221	KIAA1551	KIAA1551
ILMN_1669645	0.000495	2.55e-05	-4.52331	2.37433	-1.30223	205360953	PKD1	polycystin 1, transient receptor potential channel interacting
ILMN_1739541	0.000495	2.55e-05	-4.52309	2.37359	-1.36662	188219598	NMI	N-myc and STAT interactor
ILMN_3275345	0.000495	2.55e-05	-4.52264	2.37205	-1.48363	NA
ILMN_3301324	0.000495	2.56e-05	-4.52197	2.36979	-0.561074	NA
ILMN_3235718	0.000497	2.57e-05	-4.52091	2.36616	-1.35171	221136789	GUSBP11	glucuronidase, beta pseudogene 11
ILMN_1785644	0.000497	2.58e-05	4.52014	2.36355	0.645994	325053627	AP5S1	adaptor related protein complex 5 sigma 1 subunit
ILMN_1742427	0.000498	2.59e-05	4.51899	2.35965	0.613712	330864727	POLR1D	RNA polymerase I subunit D
ILMN_2414014	0.0005	2.6e-05	-4.5174	2.35423	-0.480926	325120980	RBM10	RNA binding motif protein 10
ILMN_1683129	0.000503	2.62e-05	-4.51564	2.34827	-0.923282	815890976	CCNL1	cyclin L1
ILMN_1815238	0.000505	2.64e-05	4.51379	2.342	1.21874	291327507	MAP2K3	mitogen-activated protein kinase kinase 3
ILMN_1742147	0.000505	2.64e-05	4.51365	2.34152	0.458784	541862111	UBL4A	ubiquitin like 4A
ILMN_3299520	0.000509	2.66e-05	-4.5112	2.33318	-0.755169	197100056	PRKCB	protein kinase C beta
ILMN_1707124	0.000509	2.67e-05	4.51071	2.33154	0.916671	1042779736	TFPI	tissue factor pathway inhibitor
ILMN_1752895	0.000513	2.69e-05	-4.50795	2.32215	-1.09472	296010812	STX8	syntaxin 8
ILMN_1656621	0.000515	2.71e-05	4.5063	2.31658	0.535627	571026644	CHMP2A	charged multivesicular body protein 2A
ILMN_2051232	0.000515	2.71e-05	-4.50578	2.31478	-0.371523	661567358	SDHA	succinate dehydrogenase complex flavoprotein subunit A
ILMN_1655921	0.000518	2.73e-05	-4.50403	2.30888	-0.596184	144922724	GTF2E1	general transcription factor IIE subunit 1
ILMN_1718171	0.000518	2.74e-05	4.50344	2.30687	0.503042	73088830	MED26	mediator complex subunit 26
ILMN_1765994	0.000518	2.74e-05	-4.50299	2.30532	-0.895975	238550205	ZBP1	Z-DNA binding protein 1
ILMN_1717261	0.000518	2.74e-05	-4.50255	2.30384	-1.59616	18641371	HLA-DRB3	major histocompatibility complex, class II, DR beta 3
ILMN_3238859	0.000519	2.76e-05	-4.5014	2.29994	-1.26182	148664227	FAM120AOS	family with sequence similarity 120A opposite strand
ILMN_2197519	0.000519	2.76e-05	-4.50101	2.29862	-1.00388	221219069	ZNF627	zinc finger protein 627
ILMN_1733666	0.000519	2.76e-05	4.50101	2.29861	0.443758	914101234	BLOC1S6	biogenesis of lysosomal organelles complex 1 subunit 6
ILMN_1769092	0.00052	2.77e-05	4.49964	2.29398	0.862156	754502042	EVA1B	eva-1 homolog B
ILMN_2065299	0.000521	2.78e-05	-4.49915	2.29232	-0.980596	163310724	EDEM3	ER degradation enhancing alpha-mannosidase like protein 3
ILMN_1774779	0.000521	2.78e-05	-4.49853	2.2902	-1.66623	158262057	EMBP1	embigin pseudogene 1
ILMN_2373515	0.000521	2.79e-05	-4.49825	2.28925	-1.19117	154146190	HSP90AA1	heat shock protein 90 alpha family class A member 1
ILMN_1669201	0.000521	2.8e-05	-4.49736	2.28625	-1.69303	525345247	ABCF2	ATP binding cassette subfamily F member 2
ILMN_1764177	0.000522	2.81e-05	4.49641	2.28304	0.428239	388490159	JARID2	jumonji and AT-rich interaction domain containing 2
ILMN_2066066	0.000522	2.81e-05	-4.49621	2.28235	-0.852319	30172540	HLA-DRB6	major histocompatibility complex, class II, DR beta 6 (pseudogene)
ILMN_3241441	0.000526	2.83e-05	-4.49361	2.27354	-1.35802	110347456	MEGF6	multiple EGF like domains 6
ILMN_1758104	0.000531	2.87e-05	-4.49067	2.26356	-0.540276	290641374	PRPS2	phosphoribosyl pyrophosphate synthetase 2
ILMN_1688853	0.000534	2.89e-05	-4.48847	2.25614	-0.479529	54607143	ZBTB9	zinc finger and BTB domain containing 9
ILMN_3251404	0.000536	2.9e-05	-4.48705	2.25133	-0.84782	304571971	NUCKS1	nuclear casein kinase and cyclin dependent kinase substrate 1
ILMN_1731174	0.000536	2.91e-05	-4.4861	2.24811	-0.951067	NA
ILMN_1656900	0.000536	2.91e-05	4.48602	2.24782	0.548917	341823664	SULT1A1	sulfotransferase family 1A member 1
ILMN_3300663	0.000536	2.91e-05	-4.48587	2.24734	-1.69459	NA
ILMN_1717877	0.000538	2.93e-05	-4.48441	2.24237	-0.809175	54144638	IVNS1ABP	influenza virus NS1A binding protein
ILMN_1700915	0.000541	2.95e-05	-4.48249	2.23589	-0.710166	323462179	BMI1	BMI1 proto-oncogene, polycomb ring finger
ILMN_1676792	0.000543	2.97e-05	-4.48114	2.23131	-0.793062	NA
ILMN_1737398	0.000548	3e-05	-4.47808	2.22096	-0.852283	117168247	HACD3	3-hydroxyacyl-CoA dehydratase 3
ILMN_1691946	0.000551	3.02e-05	-4.47601	2.21398	-0.652043	385719174	FAM173B	family with sequence similarity 173 member B
ILMN_2352097	0.000554	3.04e-05	-4.47443	2.20864	-1.1937	589269204	ADGRG1	adhesion G protein-coupled receptor G1
ILMN_1773388	0.000554	3.05e-05	-4.47369	2.20613	-1.70869	557948006	KIAA0226L	KIAA0226 like
ILMN_2053546	0.000558	3.07e-05	-4.4712	2.1977	-1.08783	NA
ILMN_2413808	0.000558	3.08e-05	-4.47055	2.1955	-0.621905	91106722	CD53	CD53 molecule
ILMN_1790692	0.000558	3.08e-05	-4.47041	2.19503	-0.98056	722829153	GNLY	granulysin
ILMN_2378868	0.000558	3.09e-05	-4.46997	2.19354	-0.815835	995965794	SRSF5	serine and arginine rich splicing factor 5
ILMN_1660193	0.000558	3.09e-05	-4.46944	2.19178	-0.940327	224549027	ZNF529	zinc finger protein 529
ILMN_1870303	0.000558	3.1e-05	-4.46905	2.19044	-1.18954	21752206	LOC105377348	uncharacterized LOC105377348
ILMN_1721713	0.000558	3.1e-05	-4.46885	2.18978	-1.20263	77812671	EXOSC9	exosome component 9
ILMN_2143261	0.000558	3.1e-05	-4.46844	2.18837	-1.34557	62241037	CXorf40B	chromosome X open reading frame 40B
ILMN_3199780	0.000558	3.11e-05	-4.4679	2.18655	-1.09933	NA
ILMN_3288268	0.000558	3.11e-05	-4.46775	2.18606	-1.14853	NA
ILMN_1803810	0.000561	3.13e-05	-4.46573	2.17924	-1.2228	110611217	RRBP1	ribosome binding protein 1
ILMN_1689400	0.000564	3.16e-05	-4.46382	2.17277	-1.73194	NA
ILMN_3251312	0.000573	3.21e-05	4.45925	2.15737	0.483358	118918408	TMEM69	transmembrane protein 69
ILMN_1788931	0.000573	3.22e-05	-4.45843	2.1546	-2.20828	254750683	DOCK8	dedicator of cytokinesis 8
ILMN_2065783	0.000573	3.22e-05	-4.45834	2.1543	-0.378193	397739056	EXOC2	exocyst complex component 2
ILMN_1684771	0.000576	3.24e-05	4.45631	2.14745	0.726275	544063459	PGRMC1	progesterone receptor membrane component 1
ILMN_1763436	0.00058	3.27e-05	-4.45412	2.14006	-0.915464	113722132	SETX	senataxin
ILMN_1802082	0.000581	3.28e-05	-4.45331	2.13733	-1.10612	150378438	PRDM8	PR/SET domain 8
ILMN_2130514	0.000585	3.31e-05	-4.45095	2.12938	-0.834028	134288895	FAM76B	family with sequence similarity 76 member B
ILMN_2101375	0.000585	3.31e-05	-4.45057	2.12809	-0.76481	194306656	CCDC77	coiled-coil domain containing 77
ILMN_1751403	0.000585	3.32e-05	-4.45	2.12616	-0.923841	1022438505	NUDT15	nudix hydrolase 15
ILMN_1845157	0.000585	3.32e-05	-4.44934	2.12393	-0.853708	9368828	LOC100288893	uncharacterized LOC100288893
ILMN_1669553	0.000585	3.33e-05	4.44902	2.12286	0.639258	514052662	UBE2E3	ubiquitin conjugating enzyme E2 E3
ILMN_1773117	0.000588	3.35e-05	-4.44761	2.11811	-0.721607	183396781	BCOR	BCL6 corepressor
ILMN_1741148	0.000593	3.38e-05	4.4444	2.10731	0.451943	342187198	ALDOA	aldolase, fructose-bisphosphate A
ILMN_1760954	0.000597	3.42e-05	-4.44183	2.09864	-0.893198	755571530	DENR	density regulated re-initiation and release factor
ILMN_1727389	0.000597	3.43e-05	-4.44058	2.09444	-0.525523	118402579	CDC16	cell division cycle 16
ILMN_1744147	0.000597	3.43e-05	-4.44028	2.09343	-0.857824	42542391	CEBPZ	CCAAT/enhancer binding protein zeta
ILMN_2345898	0.000597	3.44e-05	-4.43981	2.09185	-0.500753	194328724	SLA	Src-like-adaptor
ILMN_1701613	0.000597	3.44e-05	-4.43966	2.09132	-0.42113	574957126	RARRES3	retinoic acid receptor responder 3
ILMN_1796710	0.000597	3.44e-05	-4.43942	2.09053	-0.94547	62953126	PHC1	polyhomeotic homolog 1
ILMN_2379130	0.000597	3.45e-05	-4.43932	2.09018	-0.498656	68800349	IRAK1	interleukin 1 receptor associated kinase 1
ILMN_3194217	0.000597	3.45e-05	-4.43924	2.0899	-0.940557	221139769	RPL19P12	ribosomal protein L19 pseudogene 12
ILMN_1836218	0.000597	3.45e-05	-4.439	2.08912	-0.936151	10434986	PP7080	uncharacterized LOC25845
ILMN_3249624	0.000597	3.46e-05	-4.43829	2.08673	-0.921201	224548942	SMG1P1	SMG1P1, nonsense mediated mRNA decay associated PI3K related kinase pseudogene 1
ILMN_1697652	0.000597	3.46e-05	4.43816	2.0863	0.538944	154800475	PLEKHB2	pleckstrin homology domain containing B2
ILMN_1805271	0.000603	3.5e-05	-4.43518	2.07625	-1.16615	456367251	ZNF721	zinc finger protein 721
ILMN_1676159	0.000604	3.51e-05	-4.43412	2.07268	-0.991961	109633024	STK26	serine/threonine protein kinase 26
ILMN_2382121	0.000606	3.53e-05	4.43283	2.06834	1.20492	21396492	OCRL	OCRL, inositol polyphosphate-5-phosphatase
ILMN_3271179	0.000609	3.55e-05	-4.43119	2.06284	-1.28164	NA
ILMN_1678831	0.00061	3.56e-05	-4.43055	2.06069	-1.0467	254039636	GCC2	GRIP and coiled-coil domain containing 2
ILMN_1711904	0.000611	3.57e-05	-4.42932	2.05654	-1.0444	219283186	MXD3	MAX dimerization protein 3
ILMN_2377109	0.000611	3.57e-05	-4.42924	2.05629	-0.673273	586946350	LCK	LCK proto-oncogene, Src family tyrosine kinase
ILMN_1738276	0.000611	3.58e-05	4.42869	2.05442	0.622008	536288138	TMEM185A	transmembrane protein 185A
ILMN_1689774	0.000612	3.59e-05	-4.42781	2.05148	-0.341429	221139913	MRFAP1L1	Morf4 family associated protein 1 like 1
ILMN_1757072	0.000613	3.6e-05	4.42678	2.04799	0.555606	NA
ILMN_1676448	0.000613	3.61e-05	-4.4266	2.04739	-0.66801	751868087	WDFY1	WD repeat and FYVE domain containing 1
ILMN_1691572	0.000616	3.63e-05	4.42483	2.04144	0.758839	395394069	TST	thiosulfate sulfurtransferase
ILMN_1661833	0.000617	3.64e-05	-4.42425	2.03949	-0.87669	323362987	ANKRD12	ankyrin repeat domain 12
ILMN_1766411	0.000617	3.64e-05	4.42369	2.03762	0.50949	440918683	AP1S2	adaptor related protein complex 1 sigma 2 subunit
ILMN_1667994	0.000617	3.65e-05	4.42299	2.03527	0.556719	564473395	AMD1	adenosylmethionine decarboxylase 1
ILMN_1674337	0.000617	3.66e-05	-4.42272	2.03437	-0.599214	206725527	FKBP2	FK506 binding protein 2
ILMN_2393712	0.000617	3.66e-05	4.42261	2.034	0.926762	296080743	CTTN	cortactin
ILMN_1771019	0.000619	3.68e-05	-4.42109	2.02887	-1.12151	217272864	MTMR4	myotubularin related protein 4
ILMN_2226955	0.000619	3.68e-05	-4.42074	2.0277	-1.8174	1007386767	VOPP1	vesicular, overexpressed in cancer, prosurvival protein 1
ILMN_1742230	0.000619	3.69e-05	-4.42041	2.02659	-0.677298	32967604	BAZ1A	bromodomain adjacent to zinc finger domain 1A
ILMN_1786470	0.000619	3.69e-05	-4.42003	2.02531	-0.740819	770478880	C1orf74	chromosome 1 open reading frame 74
ILMN_1673788	0.000619	3.7e-05	-4.41972	2.0243	-1.26954	197313670	CDV3	CDV3 homolog
ILMN_1694432	0.000621	3.72e-05	-4.41827	2.01941	-1.37301	399498488	CRIP2	cysteine rich protein 2
ILMN_1677800	0.000621	3.72e-05	-4.41815	2.01902	-0.963479	38788107	SGTA	small glutamine rich tetratricopeptide repeat containing alpha
ILMN_1854241	0.000621	3.73e-05	-4.41743	2.01658	-1.1146	13534887
ILMN_2344002	0.000622	3.74e-05	-4.41668	2.01407	-1.27752	57165349	GEMIN2	gem nuclear organelle associated protein 2
ILMN_1742935	0.000627	3.77e-05	-4.41429	2.00605	-1.65346	758818576	ZNF33B	zinc finger protein 33B
ILMN_3308335	0.000627	3.77e-05	4.41391	2.00478	0.939238	161087014	RNU6-1	RNA, U6 small nuclear 1
ILMN_1675387	0.000629	3.79e-05	4.41248	1.99998	0.78339	336455029	LIMS1	LIM zinc finger domain containing 1
ILMN_1752510	0.000631	3.81e-05	4.41128	1.99596	1.01236	387942375	FAM13A	family with sequence similarity 13 member A
ILMN_3235917	0.000631	3.82e-05	-4.41073	1.99412	-0.69653	558472803	DCAF10	DDB1 and CUL4 associated factor 10
ILMN_1651315	0.000634	3.84e-05	4.40915	1.9888	0.464736	83715963	HMG20B	high mobility group 20B
ILMN_1810838	0.000634	3.85e-05	-4.40868	1.98723	-0.854905	223555916	MTDH	metadherin
ILMN_1711828	0.000635	3.86e-05	-4.40796	1.98482	-1.24971	557878664	ANKRD10	ankyrin repeat domain 10
ILMN_1673804	0.00064	3.89e-05	-4.40516	1.97543	-1.37431	968121904	ZNF426	zinc finger protein 426
ILMN_1771599	0.000641	3.9e-05	4.40451	1.97326	0.991866	62739165	PLOD2	procollagen-lysine,2-oxoglutarate 5-dioxygenase 2
ILMN_1674069	0.000647	3.94e-05	-4.40172	1.96389	-0.552334	409971398	TOMM7	translocase of outer mitochondrial membrane 7
ILMN_1745806	0.000662	4.04e-05	4.39482	1.94079	0.556907	388890233	PEMT	phosphatidylethanolamine N-methyltransferase
ILMN_1738263	0.000662	4.05e-05	-4.3944	1.93939	-1.1279	52426746	PIGU	phosphatidylinositol glycan anchor biosynthesis class U
ILMN_1714602	0.000665	4.07e-05	4.39265	1.93353	0.572473	332634928	CD86	CD86 molecule
ILMN_1747303	0.000666	4.08e-05	-4.39209	1.93164	-0.670385	308522777	DDX39A	DEAD-box helicase 39A
ILMN_3238854	0.000666	4.09e-05	-4.39141	1.92938	-1.08296	256600209	RGPD8	RANBP2-like and GRIP domain containing 8
ILMN_3248122	0.000666	4.09e-05	-4.39135	1.92916	-0.721671	154813205	MED1	mediator complex subunit 1
ILMN_1675448	0.00067	4.12e-05	-4.38929	1.92226	-1.51425	347659002	ZFP36L1	ZFP36 ring finger protein like 1
ILMN_1693394	0.000683	4.21e-05	4.38325	1.90208	0.419774	429484475	BCKDK	branched chain ketoacid dehydrogenase kinase
ILMN_1715179	0.000683	4.21e-05	-4.38308	1.90151	-0.590757	1005261157	SNRPA1	small nuclear ribonucleoprotein polypeptide A'
ILMN_1806275	0.000687	4.25e-05	-4.38091	1.89424	-0.76847	1043916012	ADAT3	adenosine deaminase, tRNA specific 3
ILMN_1760303	0.000689	4.26e-05	-4.37991	1.89089	-0.617945	335057530	PIK3R1	phosphoinositide-3-kinase regulatory subunit 1
ILMN_1815292	0.000689	4.27e-05	-4.37928	1.88878	-2.21156	72187675	RPL7	ribosomal protein L7
ILMN_1804328	0.000694	4.31e-05	-4.37692	1.88093	-0.501049	33946331	WWP1	WW domain containing E3 ubiquitin protein ligase 1
ILMN_1733931	0.000695	4.32e-05	-4.37609	1.87814	-0.441093	115430206	PDCD6	programmed cell death 6
ILMN_3178252	0.000696	4.34e-05	-4.37511	1.87488	-1.5586	NA
ILMN_1769911	0.000696	4.34e-05	-4.37485	1.87401	-0.859644	117168274	SLC38A1	solute carrier family 38 member 1
ILMN_1676302	0.000696	4.34e-05	-4.37455	1.87299	-0.769589	403224965	PCED1A	PC-esterase domain containing 1A
ILMN_1803853	0.0007	4.37e-05	-4.37278	1.8671	-0.873074	959241452	NOL7	nucleolar protein 7
ILMN_1781999	0.000701	4.38e-05	-4.37194	1.86429	-0.650985	525345259	ABCF2	ATP binding cassette subfamily F member 2
ILMN_2182120	0.000702	4.4e-05	-4.37129	1.86212	-1.68256	54607092	SF3B6	splicing factor 3b subunit 6
ILMN_1658053	0.000705	4.42e-05	4.36973	1.8569	0.528361	528524490	DYNLRB1	dynein light chain roadblock-type 1
ILMN_2357577	0.000707	4.44e-05	-4.36825	1.85197	-1.18538	94557298	PRKAA1	protein kinase AMP-activated catalytic subunit alpha 1
ILMN_1735347	0.000709	4.46e-05	-4.36732	1.84886	-0.908518	188035927	MCEE	methylmalonyl-CoA epimerase
ILMN_1708936	0.000711	4.48e-05	-4.36577	1.84369	-1.455	389616144	EXOSC3	exosome component 3
ILMN_2277676	0.000711	4.49e-05	4.36559	1.8431	0.464394	260593722	ERCC1	ERCC excision repair 1, endonuclease non-catalytic subunit
ILMN_2094875	0.000716	4.52e-05	-4.36331	1.83548	-1.50144	318037598	ABCB1	ATP binding cassette subfamily B member 1
ILMN_1805979	0.00072	4.55e-05	-4.36162	1.82984	-0.784779	533112497	GAB3	GRB2 associated binding protein 3
ILMN_2177090	0.000721	4.56e-05	-4.36065	1.82661	-0.438714	589269180	NBPF11	neuroblastoma breakpoint family member 11
ILMN_3290385	0.000723	4.58e-05	-4.35945	1.82261	-1.52831	NA
ILMN_1669142	0.000723	4.59e-05	-4.35913	1.82154	-0.888606	56549647	NAA15	N(alpha)-acetyltransferase 15, NatA auxiliary subunit
ILMN_1718265	0.000724	4.6e-05	-4.35856	1.81963	-0.930064	554790354	ATG5	autophagy related 5
ILMN_1745497	0.000725	4.61e-05	-4.35781	1.81714	-0.722604	283046841	METTL25	methyltransferase like 25
ILMN_3282174	0.000729	4.65e-05	-4.35563	1.80988	-1.27678	NA
ILMN_3244579	0.000729	4.65e-05	-4.35515	1.80829	-0.986609	629266048	HNRNPCL3	heterogeneous nuclear ribonucleoprotein C-like 3
ILMN_1706643	0.000729	4.66e-05	4.35501	1.80783	1.07748	240255539	COL6A3	collagen type VI alpha 3 chain
ILMN_1669905	0.000735	4.7e-05	-4.35245	1.79928	-0.673163	334688846	DCP2	decapping mRNA 2
ILMN_1697024	0.000735	4.71e-05	-4.35213	1.79823	-0.643426	194733757	STYX	serine/threonine/tyrosine interacting protein
ILMN_1728914	0.000737	4.73e-05	4.35085	1.79395	0.484855	737675620	PRUNE1	prune exopolyphosphatase
ILMN_3278906	0.000739	4.75e-05	-4.34969	1.79008	-1.04483	NA
ILMN_1704452	0.00074	4.76e-05	4.34906	1.78801	0.466521	523425752	BCL9	B-cell CLL/lymphoma 9
ILMN_1692121	0.000742	4.78e-05	-4.34796	1.78433	-0.969494	586798160	USO1	USO1 vesicle transport factor
ILMN_1764323	0.000742	4.78e-05	-4.34741	1.78252	-0.582597	NA
ILMN_2357419	0.000742	4.79e-05	4.34729	1.7821	1.18061	542133072	LILRA5	leukocyte immunoglobulin like receptor A5
ILMN_1667839	0.000742	4.8e-05	-4.34671	1.78018	-0.800543	NA
ILMN_1657554	0.000742	4.8e-05	-4.3466	1.77982	-1.39837	259906401	TSPYL2	TSPY like 2
ILMN_3247452	0.000742	4.81e-05	4.34603	1.77791	0.490139	197927407	OST4	oligosaccharyltransferase complex subunit 4, non-catalytic
ILMN_1808939	0.000744	4.82e-05	-4.34511	1.77485	-0.832338	17158043	RPS6	ribosomal protein S6
ILMN_3251545	0.000747	4.86e-05	-4.34298	1.76775	-1.27401	306966144	CHMP5	charged multivesicular body protein 5
ILMN_1768117	0.000747	4.86e-05	-4.34297	1.76774	-1.25392	222080050	RBM25	RNA binding motif protein 25
ILMN_1662331	0.000747	4.86e-05	-4.34284	1.7673	-0.95074	169808398	PDSS2	prenyl (decaprenyl) diphosphate synthase, subunit 2
ILMN_2326997	0.000749	4.88e-05	-4.34163	1.76326	-0.373093	333033796	DHPS	deoxyhypusine synthase
ILMN_1738346	0.000755	4.93e-05	-4.33901	1.75457	-1.15875	292781267	MICU2	mitochondrial calcium uptake 2
ILMN_1719286	0.000755	4.94e-05	4.33851	1.75291	0.759655	952009239	CTSA	cathepsin A
ILMN_1773567	0.000756	4.95e-05	-4.33802	1.75126	-1.35653	515870061	LAMA5	laminin subunit alpha 5
ILMN_3278995	0.000759	4.99e-05	-4.33577	1.74379	-0.477853	NA
ILMN_1805345	0.000759	4.99e-05	4.33574	1.74367	0.568919	93141011	MOSPD3	motile sperm domain containing 3
ILMN_2115434	0.000759	4.99e-05	4.33558	1.74317	0.553212	958157209	RAB32	RAB32, member RAS oncogene family
ILMN_1737833	0.000759	5e-05	-4.33519	1.74185	-0.756126	55750052	ATN1	atrophin 1
ILMN_3262439	0.000759	5e-05	-4.33494	1.74103	-1.23613	NA
ILMN_2368971	0.000761	5.02e-05	-4.33407	1.73815	-0.778351	939106601	PSMD12	proteasome 26S subunit, non-ATPase 12
ILMN_1652540	0.000769	5.08e-05	-4.3306	1.7266	-0.764634	194097445	RELL2	RELT like 2
ILMN_3250023	0.000778	5.14e-05	-4.32709	1.71495	-0.544709	393250342	CLEC2D	C-type lectin domain family 2 member D
ILMN_2130180	0.000778	5.15e-05	-4.32665	1.71349	-2.0682	224548997	RPL13P5	ribosomal protein L13 pseudogene 5
ILMN_1737635	0.000783	5.19e-05	-4.32439	1.70599	-0.800252	NA
ILMN_1749629	0.000786	5.22e-05	-4.32306	1.70158	-0.428295	32307160	CUL1	cullin 1
ILMN_1729563	0.000789	5.24e-05	-4.32173	1.69715	-1.31483	296040435	UGDH	UDP-glucose 6-dehydrogenase
ILMN_1805216	0.000792	5.27e-05	4.32037	1.69265	0.574166	221316693	GPC6	glypican 6
ILMN_1675406	0.000792	5.28e-05	-4.31957	1.69	-1.38257	156523234	PLPP5	phospholipid phosphatase 5
ILMN_1803652	0.000792	5.29e-05	-4.31918	1.68869	-0.739322	156523271	TMEM268	transmembrane protein 268
ILMN_2404085	0.000792	5.29e-05	-4.31909	1.6884	-1.25999	38016917	CLIP1	CAP-Gly domain containing linker protein 1
ILMN_3247182	0.000796	5.33e-05	-4.31715	1.68195	-1.11469	145587087	FAM179A	family with sequence similarity 179 member A
ILMN_1798827	0.000796	5.33e-05	-4.31705	1.68164	-0.479675	221136780	SRBD1	S1 RNA binding domain 1
ILMN_1703015	0.000798	5.35e-05	-4.31618	1.67876	-1.51746	300797236	ZRANB2	zinc finger RANBP2-type containing 2
ILMN_1810785	0.000801	5.37e-05	4.31464	1.67366	0.977257	156630999	RNF11	ring finger protein 11
ILMN_2387285	0.000801	5.38e-05	4.31438	1.67279	0.672535	NA
ILMN_2145518	0.000812	5.46e-05	-4.31023	1.65902	-0.50191	375065836	TMEM126B	transmembrane protein 126B
ILMN_1862001	0.000814	5.48e-05	-4.30894	1.65476	-0.612425	22659455
ILMN_2325112	0.000814	5.49e-05	4.30839	1.65295	0.728237	57232757	CDPF1	cysteine rich DPF motif domain containing 1
ILMN_2115633	0.000814	5.5e-05	-4.30829	1.6526	-0.990985	259906400	CD320	CD320 molecule
ILMN_3276016	0.000815	5.51e-05	-4.30751	1.65002	-1.09183	NA
ILMN_2210837	0.000816	5.52e-05	-4.307	1.64833	-0.512347	38683841	CDC26	cell division cycle 26
ILMN_1773154	0.00082	5.56e-05	4.30508	1.64198	0.480671	168693660	NFKBIA	NFKB inhibitor alpha
ILMN_1686871	0.000826	5.6e-05	-4.30285	1.63458	-0.499486	156523967	PARP1	poly(ADP-ribose) polymerase 1
ILMN_1795906	0.000826	5.61e-05	-4.30234	1.63291	-0.68789	577019455	PCBD1	pterin-4 alpha-carbinolamine dehydratase 1
ILMN_3269405	0.000829	5.64e-05	-4.30119	1.6291	-0.897833	345091004	HNRNPM	heterogeneous nuclear ribonucleoprotein M
ILMN_1815859	0.00083	5.65e-05	4.30039	1.62645	0.794936	195947405	ERCC2	ERCC excision repair 2, TFIIH core complex helicase subunit
ILMN_2384122	0.000834	5.69e-05	-4.29869	1.62081	-1.21707	589269199	ADGRG1	adhesion G protein-coupled receptor G1
ILMN_1673138	0.000835	5.7e-05	-4.29796	1.61843	-0.456141	41152068	ZBTB33	zinc finger and BTB domain containing 33
ILMN_1746025	0.000837	5.72e-05	-4.29704	1.61536	-0.845942	387849370	MINA	MYC induced nuclear antigen
ILMN_3235694	0.000837	5.73e-05	-4.2966	1.61391	-0.843869	NA
ILMN_2101920	0.000839	5.75e-05	-4.2957	1.61093	-1.08018	186287258	HNRNPH1	heterogeneous nuclear ribonucleoprotein H1 (H)
ILMN_1797384	0.000842	5.78e-05	4.29421	1.60602	0.437102	171543867	UROS	uroporphyrinogen III synthase
ILMN_1719749	0.000846	5.82e-05	-4.29191	1.5984	-1.82734	543583730	PTGES3	prostaglandin E synthase 3
ILMN_1778242	0.000846	5.83e-05	-4.29183	1.59815	-0.408718	260656023	CALM1	calmodulin 1
ILMN_1778951	0.000846	5.84e-05	-4.29136	1.59659	-0.898014	566006107	C6orf203	chromosome 6 open reading frame 203
ILMN_1794967	0.000846	5.84e-05	-4.29109	1.59568	-0.918875	256818793	EIF4ENIF1	eukaryotic translation initiation factor 4E nuclear import factor 1
ILMN_1766309	0.000846	5.84e-05	-4.29095	1.59525	-1.08334	304361765	ANKRD54	ankyrin repeat domain 54
ILMN_2128489	0.000846	5.85e-05	-4.2908	1.59473	-1.51356	363498368	UQCRB	ubiquinol-cytochrome c reductase binding protein
ILMN_2202481	0.000853	5.9e-05	-4.28832	1.58654	-1.3902	193083196	UBLCP1	ubiquitin like domain containing CTD phosphatase 1
ILMN_2099783	0.000854	5.92e-05	4.28738	1.58345	0.416803	312032444	ATP6V1F	ATPase H+ transporting V1 subunit F
ILMN_1735930	0.000854	5.92e-05	-4.28732	1.58326	-0.40834	1016470339	KLF2	Kruppel like factor 2
ILMN_1672728	0.000854	5.93e-05	4.28704	1.58231	0.399463	214831684	KCTD5	potassium channel tetramerization domain containing 5
ILMN_1683992	0.000855	5.94e-05	-4.28635	1.58003	-0.851383	223972625	OXSM	3-oxoacyl-ACP synthase, mitochondrial
ILMN_2383693	0.00086	5.99e-05	-4.28416	1.57281	-0.339276	359751384	UPF2	UPF2 regulator of nonsense transcripts homolog (yeast)
ILMN_2199389	0.00086	5.99e-05	4.28392	1.57203	0.732185	196115237	VIPR1	vasoactive intestinal peptide receptor 1
ILMN_1744980	0.00086	6e-05	-4.28345	1.57047	-0.558171	110815843	ZCCHC7	zinc finger CCHC-type containing 7
ILMN_3301065	0.000862	6.02e-05	-4.28241	1.56703	-1.60363	NA
ILMN_1761113	0.000862	6.03e-05	-4.28211	1.56604	-0.765382	224451125	GNL2	G protein nucleolar 2
ILMN_2381121	0.000863	6.04e-05	-4.28144	1.56382	-0.831642	296923775	UQCC1	ubiquinol-cytochrome c reductase complex assembly factor 1
ILMN_3298215	0.000877	6.14e-05	-4.27671	1.54823	-2.19728	NA
ILMN_2149766	0.000878	6.16e-05	-4.27586	1.54541	-0.50414	541862244	APPBP2	amyloid beta precursor protein binding protein 2
ILMN_1724493	0.000882	6.19e-05	-4.27449	1.54088	-1.2245	221139696	LYSMD2	LysM domain containing 2
ILMN_3240117	0.000883	6.21e-05	-4.2737	1.53828	-0.85354	124248538	AIDA	axin interactor, dorsalization associated
ILMN_2338197	0.000884	6.23e-05	-4.27266	1.53486	-1.1992	NA
ILMN_1692707	0.000884	6.24e-05	4.27241	1.53405	0.514961	61966780	PTRHD1	peptidyl-tRNA hydrolase domain containing 1
ILMN_1773561	0.000884	6.25e-05	-4.27201	1.53272	-1.18619	403310654	RAP2C	RAP2C, member of RAS oncogene family
ILMN_2224907	0.000884	6.25e-05	-4.27194	1.5325	-0.595315	961525474	SMIM14	small integral membrane protein 14
ILMN_1715931	0.000885	6.26e-05	4.27148	1.53098	0.674541	52426767	ISCA1	iron-sulfur cluster assembly 1
ILMN_3271081	0.000887	6.28e-05	-4.27037	1.52732	-1.13976	NA
ILMN_1810327	0.000887	6.29e-05	-4.27017	1.52667	-0.769195	NA
ILMN_1815705	0.000892	6.33e-05	-4.26821	1.52021	-1.55751	444909138	LZTFL1	leucine zipper transcription factor like 1
ILMN_1745397	0.000895	6.36e-05	-4.26681	1.51558	-1.57016	733216600	OAS3	2'-5'-oligoadenylate synthetase 3
ILMN_2059211	0.000895	6.37e-05	-4.26665	1.51505	-0.942971	1007374729	TMEM94	transmembrane protein 94
ILMN_1670796	0.000898	6.4e-05	-4.26507	1.50985	-0.514349	742799265	EXOSC10	exosome component 10
ILMN_1806809	0.000898	6.41e-05	-4.26455	1.50815	-1.13969	503774394	ZNF189	zinc finger protein 189
ILMN_1749368	0.000898	6.42e-05	4.26435	1.50748	1.08683	15718725	HIST1H3H	histone cluster 1, H3h
ILMN_3243744	0.000898	6.42e-05	-4.26429	1.50727	-1.0945	117938267	EAPP	E2F associated phosphoprotein
ILMN_2358277	0.000898	6.42e-05	-4.26411	1.50669	-1.65123	301500650	RSRC2	arginine and serine rich coiled-coil 2
ILMN_2412571	0.000898	6.43e-05	-4.26375	1.50549	-1.20143	56788363	TUBGCP6	tubulin gamma complex associated protein 6
ILMN_1754489	0.000899	6.45e-05	4.26292	1.50278	0.626732	296531373	FBXL20	F-box and leucine rich repeat protein 20
ILMN_1755115	0.000901	6.47e-05	-4.26194	1.49954	-1.91022	78190459	RPL23	ribosomal protein L23
ILMN_1652594	0.000901	6.49e-05	-4.2614	1.49775	-0.691713	151301040	ACTR5	ARP5 actin-related protein 5 homolog
ILMN_1743290	0.000901	6.49e-05	4.26122	1.49719	0.876402	672890582	GP9	glycoprotein IX platelet
ILMN_2322972	0.000901	6.49e-05	-4.26118	1.49703	-1.10614	291621665	ZFYVE27	zinc finger FYVE-type containing 27
ILMN_1708081	0.000901	6.5e-05	-4.26054	1.49493	-1.05598	751130473	LCLAT1	lysocardiolipin acyltransferase 1
ILMN_2137066	0.000901	6.51e-05	-4.2604	1.49448	-0.500375	544346187	ZNF7	zinc finger protein 7
ILMN_1777233	0.000901	6.52e-05	4.25988	1.49277	1.20261	315075284	E2F2	E2F transcription factor 2
ILMN_2061043	0.000901	6.52e-05	-4.25988	1.49276	-1.78537	365733591	CD48	CD48 molecule
ILMN_1812638	0.000912	6.61e-05	4.25612	1.48038	0.439339	51479155	ATP5L	ATP synthase, H+ transporting, mitochondrial Fo complex subunit G
ILMN_1743427	0.000913	6.63e-05	-4.25524	1.4775	-0.952754	393715124	SCYL3	SCY1 like pseudokinase 3
ILMN_1671621	0.000918	6.67e-05	-4.25348	1.47172	-0.54053	226530907	PCMT1	protein-L-isoaspartate (D-aspartate) O-methyltransferase
ILMN_1752631	0.000922	6.7e-05	-4.25196	1.4667	-0.625562	56550054	CGGBP1	CGG triplet repeat binding protein 1
ILMN_1701789	0.000922	6.72e-05	-4.25148	1.46514	-1.57067	576795828	IFIT3	interferon induced protein with tetratricopeptide repeats 3
ILMN_1720303	0.000924	6.73e-05	-4.2507	1.46256	-0.615156	56699489	OSTM1	osteopetrosis associated transmembrane protein 1
ILMN_1652237	0.000926	6.76e-05	-4.24973	1.45936	-0.873962	62240998	CBR3	carbonyl reductase 3
ILMN_1652073	0.000926	6.77e-05	-4.24939	1.45825	-1.80526	NA
ILMN_1771629	0.000929	6.8e-05	-4.24807	1.45392	-1.07458	116812629	SDR39U1	short chain dehydrogenase/reductase family 39U member 1
ILMN_1776337	0.00093	6.81e-05	-4.24759	1.45234	-0.628461	221316565	CHORDC1	cysteine and histidine rich domain containing 1
ILMN_3237256	0.00093	6.81e-05	-4.24731	1.45141	-1.8256	228008408	BEND4	BEN domain containing 4
ILMN_1710326	0.00093	6.83e-05	-4.24682	1.44982	-0.506571	93588613	CLDND1	claudin domain containing 1
ILMN_1752988	0.000932	6.85e-05	4.2459	1.44681	0.530253	NA
ILMN_1733453	0.000932	6.86e-05	-4.24556	1.44567	-1.84765	NA
ILMN_1762787	0.000941	6.93e-05	-4.24273	1.43637	-0.81028	359807166	RNF26	ring finger protein 26
ILMN_1700674	0.000942	6.94e-05	-4.24201	1.43401	-1.06886	NA
ILMN_1707240	0.000942	6.96e-05	-4.24149	1.43232	-1.22387	665821289	PTBP2	polypyrimidine tract binding protein 2
ILMN_1781700	0.000945	6.98e-05	-4.24028	1.42833	-1.5277	538918731	IL18R1	interleukin 18 receptor 1
ILMN_1758798	0.000945	6.99e-05	-4.24003	1.42753	-0.602788	NA
ILMN_1806634	0.000945	7e-05	-4.23977	1.42665	-0.879934	122939154	NNT	nicotinamide nucleotide transhydrogenase
ILMN_1660223	0.000947	7.02e-05	-4.23874	1.42328	-1.54381	540344587	CREBL2	cAMP responsive element binding protein like 2
ILMN_1786039	0.000957	7.1e-05	-4.23545	1.4125	-0.300814	378925639	RNF34	ring finger protein 34
ILMN_2344650	0.000962	7.15e-05	-4.23381	1.40709	-0.567978	119226226	N4BP2L1	NEDD4 binding protein 2 like 1
ILMN_1676515	0.000962	7.16e-05	4.23332	1.4055	0.551552	156616276	IMPDH1	inosine monophosphate dehydrogenase 1
ILMN_1754839	0.000963	7.17e-05	-4.23268	1.40338	-1.48978	68509925	DHX15	DEAH-box helicase 15
ILMN_2370573	0.000964	7.18e-05	-4.23224	1.40196	-1.56857	378925605	XAF1	XIAP associated factor 1
ILMN_3245452	0.000965	7.2e-05	-4.2315	1.39952	-0.949602	190886445	FAM149B1	family with sequence similarity 149 member B1
ILMN_1658677	0.000969	7.24e-05	-4.2302	1.39528	-0.812861	555943858	DTX3	deltex E3 ubiquitin ligase 3
ILMN_1777156	0.000971	7.26e-05	-4.22921	1.39201	-0.567443	306518612	GTPBP3	GTP binding protein 3 (mitochondrial)
ILMN_1867321	0.000975	7.31e-05	-4.22737	1.38599	-1.34144	27879288
ILMN_1693802	0.000975	7.31e-05	-4.22731	1.38578	-1.42716	612339374	TBC1D3C	TBC1 domain family member 3C
ILMN_1775182	0.000975	7.32e-05	4.22673	1.38388	0.538266	305410787	GSR	glutathione-disulfide reductase
ILMN_1655734	0.000975	7.33e-05	-4.22665	1.38362	-1.31943	145275209	RPF1	ribosome production factor 1 homolog
ILMN_1763409	0.000975	7.33e-05	4.22634	1.38261	0.355013	197333704	LRRC8D	leucine rich repeat containing 8 family member D
ILMN_1658221	0.000977	7.36e-05	-4.22528	1.37914	-1.54064	170650686	POLH	DNA polymerase eta
ILMN_1718271	0.000977	7.36e-05	-4.22524	1.37901	-0.582013	261878549	MTIF3	mitochondrial translational initiation factor 3
ILMN_1729179	0.000978	7.38e-05	-4.22467	1.37715	-1.1015	229577435	SPATA5L1	spermatogenesis associated 5 like 1
ILMN_1740015	0.000979	7.4e-05	4.22395	1.3748	0.74216	291575160	CD14	CD14 molecule
ILMN_2123567	0.000979	7.4e-05	-4.22363	1.37372	-0.696914	54607090	SENP2	SUMO1/sentrin/SMT3 specific peptidase 2
ILMN_3234841	0.00098	7.42e-05	-4.22324	1.37245	-0.620297	NA
ILMN_2168449	0.000984	7.46e-05	-4.22147	1.36667	-0.438628	68509925	DHX15	DEAH-box helicase 15
ILMN_1653504	0.000984	7.47e-05	-4.22122	1.36583	-1.2283	187281589	S1PR1	sphingosine-1-phosphate receptor 1
ILMN_2409793	0.000988	7.5e-05	-4.21997	1.36176	-0.863089	442796461	MAZ	MYC associated zinc finger protein
ILMN_1708095	0.000989	7.52e-05	-4.21931	1.3596	-0.474631	1023301033	PANK2	pantothenate kinase 2
ILMN_3235003	0.000995	7.57e-05	-4.21726	1.35289	-0.957552	NA
ILMN_3224907	0.000998	7.61e-05	-4.21583	1.3482	-1.42852	NA
ILMN_1674297	0.000998	7.61e-05	-4.2158	1.34809	-0.930396	170932552	HCFC2	host cell factor C2
ILMN_3283573	0.000999	7.64e-05	-4.21486	1.34502	-0.654646	NA
ILMN_1696839	0.000999	7.64e-05	-4.21486	1.34501	-1.66348	197927095	RPS27	ribosomal protein S27
ILMN_2321451	0.000999	7.65e-05	-4.21429	1.34316	-1.33541	51477709	HNRNPD	heterogeneous nuclear ribonucleoprotein D
ILMN_2325338	0.000999	7.66e-05	-4.21412	1.34259	-0.85763	731184214	APOL2	apolipoprotein L2
ILMN_1780058	0.001	7.69e-05	-4.21284	1.33843	-1.37468	360039229	DEGS1	delta 4-desaturase, sphingolipid 1
ILMN_1707695	0.00101	7.74e-05	-4.2109	1.33207	-1.57453	400286377	IFIT1	interferon induced protein with tetratricopeptide repeats 1
ILMN_1785852	0.00101	7.75e-05	-4.21071	1.33144	-0.855221	212286149	NABP1	nucleic acid binding protein 1
ILMN_2092693	0.00102	7.84e-05	4.20729	1.32026	0.3765	209977040	LSM12	LSM12 homolog
ILMN_1689123	0.00102	7.86e-05	-4.20648	1.31763	-0.296687	NA
ILMN_2117171	0.00102	7.88e-05	-4.20587	1.31563	-1.36442	197382802	LMO4	LIM domain only 4
ILMN_3290199	0.00103	7.92e-05	-4.20452	1.31121	-1.30844	NA
ILMN_2369682	0.00103	7.92e-05	-4.20441	1.31085	-0.915295	156151374	HNRNPA2B1	heterogeneous nuclear ribonucleoprotein A2/B1
ILMN_1711608	0.00104	8.03e-05	4.20062	1.29849	0.442969	376319225	SSBP2	single stranded DNA binding protein 2
ILMN_1661174	0.00104	8.04e-05	-4.20006	1.29663	-1.6826	NA
ILMN_3276990	0.00104	8.08e-05	-4.19863	1.29197	-0.850143	NA
ILMN_1892403	0.00104	8.08e-05	-4.19861	1.29192	-0.720052	94721317	SNORD13	small nucleolar RNA, C/D box 13
ILMN_2375651	0.00104	8.09e-05	4.19841	1.29125	0.464207	325652022	SCNM1	sodium channel modifier 1
ILMN_1688318	0.00104	8.1e-05	4.19803	1.29002	0.712069	NA
ILMN_1786050	0.00104	8.11e-05	-4.1976	1.28862	-1.347	24119165	RBBP9	RB binding protein 9, serine hydrolase
ILMN_1757026	0.00105	8.16e-05	-4.19604	1.28353	-1.22895	335057564	MANEA	mannosidase endo-alpha
ILMN_1657722	0.00105	8.16e-05	-4.1958	1.28275	-1.17034	386365494	RPS3A	ribosomal protein S3A
ILMN_1809141	0.00105	8.17e-05	-4.19538	1.28138	-0.984132	189083822	ING4	inhibitor of growth family member 4
ILMN_1662192	0.00105	8.23e-05	-4.19325	1.27442	-2.15413	390190223	ZNF248	zinc finger protein 248
ILMN_1811555	0.00105	8.24e-05	4.19323	1.27435	0.404511	148664191	SWI5	SWI5 homologous recombination repair protein
ILMN_1721888	0.00105	8.26e-05	4.19245	1.27182	1.24143	974005392	ITGA2B	integrin subunit alpha 2b
ILMN_3264073	0.00105	8.27e-05	-4.19194	1.27016	-2.16196	NA
ILMN_2261784	0.00105	8.28e-05	4.19162	1.2691	0.385715	544583472	CCNY	cyclin Y
ILMN_1743097	0.00106	8.37e-05	-4.18872	1.25966	-1.55279	573014813	XRCC6	X-ray repair cross complementing 6
ILMN_2381397	0.00107	8.39e-05	-4.18786	1.25684	-1.16469	41399283	HSPD1	heat shock protein family D (Hsp60) member 1
ILMN_2228873	0.00107	8.4e-05	-4.18753	1.25578	-1.17219	347446704	STARD3NL	STARD3 N-terminal like
ILMN_3310351	0.00107	8.41e-05	4.18711	1.2544	0.899864	NA
ILMN_2059505	0.00107	8.42e-05	-4.18675	1.25324	-1.05873	807201130	ARPP19	cAMP regulated phosphoprotein 19
ILMN_3234831	0.00107	8.46e-05	-4.18565	1.24964	-1.22595	NA
ILMN_2282641	0.00108	8.52e-05	4.1835	1.24264	0.551705	261278363	TBXAS1	thromboxane A synthase 1
ILMN_1741159	0.00108	8.52e-05	-4.18342	1.24238	-0.945054	346644791	MAP3K8	mitogen-activated protein kinase kinase kinase 8
ILMN_1799856	0.00108	8.53e-05	-4.18306	1.24121	-0.513235	51944972	NOMO2	NODAL modulator 2
ILMN_1695588	0.00108	8.59e-05	-4.18121	1.23518	-1.37341	117189974	HNRNPC	heterogeneous nuclear ribonucleoprotein C (C1/C2)
ILMN_1667825	0.00108	8.6e-05	-4.18066	1.23338	-1.29987	926573118	MLKL	mixed lineage kinase domain like
ILMN_3234116	0.00109	8.63e-05	-4.17987	1.2308	-1.92848	NA
ILMN_1706734	0.00109	8.64e-05	-4.17952	1.22967	-0.38038	108796066	ZNF451	zinc finger protein 451
ILMN_1658290	0.00109	8.7e-05	4.17766	1.2236	0.568093	971825949	METTL22	methyltransferase like 22
ILMN_1796458	0.00109	8.7e-05	4.17738	1.22272	0.541373	27374999	GABARAPL2	GABA type A receptor associated protein like 2
ILMN_2218648	0.00109	8.71e-05	-4.17711	1.22183	-0.812531	170932468	SLC50A1	solute carrier family 50 member 1
ILMN_1727809	0.00109	8.71e-05	-4.1771	1.2218	-0.685732	260099624	STK35	serine/threonine kinase 35
ILMN_1681301	0.00109	8.75e-05	-4.17582	1.21762	-1.33921	4757733	AIM2	absent in melanoma 2
ILMN_1716821	0.0011	8.82e-05	-4.17371	1.21075	-0.862853	525313741	GORASP1	golgi reassembly stacking protein 1
ILMN_1659801	0.0011	8.85e-05	-4.17254	1.20697	-0.875303	148536833	ATP6V1C1	ATPase H+ transporting V1 subunit C1
ILMN_1747204	0.00111	8.89e-05	-4.17133	1.20302	-0.531601	73747817	HTRA2	HtrA serine peptidase 2
ILMN_2155998	0.00111	8.9e-05	-4.17094	1.20175	-0.713674	422398835	PSMD6	proteasome 26S subunit, non-ATPase 6
ILMN_1776939	0.00111	8.94e-05	-4.16974	1.19784	-1.66612	68348720	MS4A1	membrane spanning 4-domains A1
ILMN_2405642	0.00111	8.95e-05	-4.16926	1.19629	-0.897364	343790875	DHDDS	dehydrodolichyl diphosphate synthase subunit
ILMN_1688346	0.00111	8.96e-05	-4.16899	1.19543	-0.498632	743405609	ZNF800	zinc finger protein 800
ILMN_1746864	0.00111	8.97e-05	-4.16885	1.19496	-0.999809	197100477	CYTIP	cytohesin 1 interacting protein
ILMN_1714148	0.00111	8.97e-05	4.16882	1.19487	0.471621	215422409	NAIF1	nuclear apoptosis inducing factor 1
ILMN_1893511	0.00111	8.98e-05	-4.16842	1.19355	-1.09174	NA
ILMN_1673962	0.00111	9.01e-05	-4.16747	1.19046	-0.358511	223468614	NUP205	nucleoporin 205
ILMN_1745223	0.00111	9.02e-05	4.16725	1.18974	0.540047	48375181	CDC42EP4	CDC42 effector protein 4
ILMN_1693421	0.00111	9.03e-05	-4.16671	1.188	-1.24921	1024249275	RPN2	ribophorin II
ILMN_3216125	0.00111	9.04e-05	-4.16633	1.18677	-1.28617	NA
ILMN_1735712	0.00112	9.08e-05	4.16527	1.18332	1.7834	119395749	KRT1	keratin 1
ILMN_1708143	0.00112	9.09e-05	4.16504	1.18258	0.479674	118200334	FAM127A	family with sequence similarity 127 member A
ILMN_2395043	0.00112	9.12e-05	-4.16385	1.17871	-1.43283	NA
ILMN_1768396	0.00113	9.17e-05	-4.16241	1.17404	-0.436605	187829327	AURKAIP1	aurora kinase A interacting protein 1
ILMN_1701006	0.00113	9.19e-05	4.16162	1.17146	0.80599	742799284	HEXIM2	hexamethylene bisacetamide inducible 2
ILMN_1776052	0.00113	9.2e-05	-4.16145	1.17093	-0.861164	NA
ILMN_1683597	0.00113	9.2e-05	-4.16137	1.17065	-0.593693	NA
ILMN_1712019	0.00113	9.27e-05	-4.15922	1.16366	-0.957752	960139488	ANKRD17	ankyrin repeat domain 17
ILMN_1775170	0.00113	9.27e-05	4.1592	1.16361	0.561972	194239656	MT1X	metallothionein 1X
ILMN_1873677	0.00114	9.33e-05	-4.15729	1.15742	-1.14474	21751576	LOC105371763	uncharacterized LOC105371763
ILMN_1745779	0.00114	9.36e-05	-4.15659	1.15512	-1.3255	325974481	TCTEX1D2	Tctex1 domain containing 2
ILMN_2362457	0.00114	9.4e-05	-4.15539	1.15122	-0.532707	568214878	ZDHHC16	zinc finger DHHC-type containing 16
ILMN_3235065	0.00114	9.41e-05	-4.155	1.14998	-0.82073	282165822	ZNHIT6	zinc finger HIT-type containing 6
ILMN_1741711	0.00116	9.53e-05	-4.15125	1.13782	-0.633634	735997398	DOPEY2	dopey family member 2
ILMN_1719656	0.00116	9.55e-05	-4.15073	1.13613	-0.865184	222080063	MRPL38	mitochondrial ribosomal protein L38
ILMN_2329958	0.00117	9.65e-05	-4.14773	1.1264	-0.477009	296010948	ABI1	abl interactor 1
ILMN_1712707	0.00117	9.68e-05	4.14692	1.12377	0.379586	145611433	ABHD8	abhydrolase domain containing 8
ILMN_1670801	0.00117	9.71e-05	-4.14602	1.12084	-0.862614	169790922	MTR	5-methyltetrahydrofolate-homocysteine methyltransferase
ILMN_1703718	0.00118	9.76e-05	-4.14435	1.11544	-0.770313	261399872	CCT7	chaperonin containing TCP1 subunit 7
ILMN_1737413	0.00118	9.81e-05	-4.14297	1.11097	-0.91957	384871700	MSH2	mutS homolog 2
ILMN_1799604	0.00118	9.82e-05	-4.14279	1.11037	-0.335402	269914123	OCIAD1	OCIA domain containing 1
ILMN_1771333	0.00119	9.85e-05	-4.14192	1.10757	-0.457034	68223313	CD47	CD47 molecule
ILMN_2408001	0.00119	9.85e-05	-4.14165	1.10669	-1.75339	557786127	RFWD2	ring finger and WD repeat domain 2
ILMN_1656386	0.00119	9.88e-05	-4.14097	1.10447	-0.887413	968121918	SEC24D	SEC24 homolog D, COPII coat complex component
ILMN_3225761	0.00119	9.91e-05	-4.14011	1.10171	-1.10628	NA
ILMN_3205271	0.00119	9.93e-05	-4.13937	1.09931	-1.76824	NA
ILMN_2075440	0.00119	9.95e-05	-4.13897	1.09799	-1.19739	62510077	PDIA3P1	protein disulfide isomerase family A member 3 pseudogene 1
ILMN_2217935	0.0012	0.0001	-4.13656	1.09021	-1.04941	325296982	RFC1	replication factor C subunit 1
ILMN_3199755	0.00121	0.000101	-4.13359	1.08059	-1.12963	NA
ILMN_1718766	0.00121	0.000102	-4.13297	1.0786	-0.609693	194097399	MT1F	metallothionein 1F
ILMN_1810977	0.00121	0.000102	-4.13284	1.07816	-0.817407	197313670	CDV3	CDV3 homolog
ILMN_1754199	0.00122	0.000102	-4.13209	1.07574	-1.26156	308522769	BCL7B	BCL tumor suppressor 7B
ILMN_2352563	0.00122	0.000102	-4.1316	1.07415	-0.454312	93588613	CLDND1	claudin domain containing 1
ILMN_1682572	0.00122	0.000102	-4.13153	1.07392	-0.928918	555290147	C2CD5	C2 calcium dependent domain containing 5
ILMN_1679800	0.00122	0.000102	-4.13106	1.07242	-0.725597	55770899	BRIX1	BRX1, biogenesis of ribosomes
ILMN_1806778	0.00122	0.000102	-4.13083	1.07167	-1.01552	321117171	UBE2E1	ubiquitin conjugating enzyme E2 E1
ILMN_1709630	0.00122	0.000103	-4.1297	1.068	-0.932191	304571936	CCDC107	coiled-coil domain containing 107
ILMN_1789642	0.00122	0.000103	-4.12963	1.06778	-1.08768	313103004	DNAJC5	DnaJ heat shock protein family (Hsp40) member C5
ILMN_2204754	0.00122	0.000103	-4.12928	1.06666	-1.08969	732170465	TMX4	thioredoxin related transmembrane protein 4
ILMN_3238680	0.00122	0.000103	4.12766	1.06142	0.543494	396941675	FMC1	formation of mitochondrial complex V assembly factor 1 homolog
ILMN_3193858	0.00122	0.000103	-4.12755	1.06108	-1.0119	NA
ILMN_1732216	0.00122	0.000104	-4.12725	1.06009	-1.4609	150010642	NARS	asparaginyl-tRNA synthetase
ILMN_1723768	0.00122	0.000104	4.12693	1.05906	0.492985	NA
ILMN_2236800	0.00122	0.000104	-4.12663	1.05808	-0.699547	520261944	SON	SON DNA binding protein
ILMN_1844464	0.00122	0.000104	-4.12606	1.05623	-1.16439	36748
ILMN_1696127	0.00122	0.000104	-4.12599	1.05602	-0.748582	974005145	GLTSCR1L	GLTSCR1 like
ILMN_1739854	0.00122	0.000104	-4.12576	1.05527	-1.0882	194688139	KATNBL1	katanin regulatory subunit B1 like 1
ILMN_1780560	0.00122	0.000104	-4.12546	1.05429	-0.947827	42794777	MYO18A	myosin XVIIIA
ILMN_1774091	0.00123	0.000105	4.12449	1.05116	1.59	189181660	FECH	ferrochelatase
ILMN_1822327	0.00123	0.000105	4.12447	1.05111	1.19386	6991043
ILMN_2393763	0.00123	0.000105	4.12396	1.04945	0.369029	311771644	ARPC4	actin related protein 2/3 complex subunit 4
ILMN_1740749	0.00123	0.000105	-4.12269	1.04537	-0.843926	18390348	RPL7A	ribosomal protein L7a
ILMN_1795243	0.00124	0.000106	-4.12035	1.03781	-1.64724	NA
ILMN_1665164	0.00124	0.000107	-4.1192	1.0341	-1.46014	732170468	CTR9	CTR9 homolog, Paf1/RNA polymerase II complex component
ILMN_1799113	0.00124	0.000107	-4.11873	1.03255	-0.986163	109134354	CEP83	centrosomal protein 83
ILMN_2141941	0.00124	0.000107	-4.11851	1.03185	-1.54297	389886537	TOR1AIP1	torsin 1A interacting protein 1
ILMN_2093864	0.00124	0.000107	-4.11843	1.0316	-1.10153	594140541	ZNF571	zinc finger protein 571
ILMN_1671207	0.00124	0.000107	-4.1179	1.0299	-0.478685	46852146	IARS2	isoleucyl-tRNA synthetase 2, mitochondrial
ILMN_1699991	0.00124	0.000107	-4.1175	1.02859	-1.03479	586946379	LCK	LCK proto-oncogene, Src family tyrosine kinase
ILMN_1791329	0.00124	0.000107	-4.11728	1.0279	-1.29199	227430280	FCRL2	Fc receptor like 2
ILMN_1683178	0.00124	0.000107	-4.11724	1.02775	-1.30024	223671934	JAK2	Janus kinase 2
ILMN_1680727	0.00124	0.000107	-4.1172	1.02762	-1.0182	343478144	GLRX2	glutaredoxin 2
ILMN_2205211	0.00125	0.000108	-4.11532	1.02155	-1.83347	NA
ILMN_1672755	0.00126	0.000109	-4.11298	1.01401	-0.734067	NA
ILMN_1813091	0.00126	0.000109	-4.11247	1.01236	-0.462299	666638013	ARL1	ADP ribosylation factor like GTPase 1
ILMN_1684929	0.00126	0.000109	-4.11202	1.0109	-1.57926	194440659	TOPBP1	topoisomerase (DNA) II binding protein 1
ILMN_1812976	0.00126	0.00011	-4.1106	1.00635	-0.866357	51094100	DDX54	DEAD-box helicase 54
ILMN_1754579	0.00126	0.00011	-4.11044	1.00583	-1.06284	118918402	SYNE2	spectrin repeat containing nuclear envelope protein 2
ILMN_1730082	0.00126	0.00011	-4.11024	1.00518	-0.402813	221316662	RPUSD4	RNA pseudouridylate synthase domain containing 4
ILMN_1789508	0.00127	0.00011	-4.10942	1.00252	-0.959494	353677983	GTF3C3	general transcription factor IIIC subunit 3
ILMN_2357361	0.00127	0.00011	-4.10909	1.00146	-0.552921	40806220	THYN1	thymocyte nuclear protein 1
ILMN_2193325	0.00127	0.000111	-4.10745	0.99618	-1.18536	5902003	MMP23B	matrix metallopeptidase 23B
ILMN_3211199	0.00128	0.000112	-4.10583	0.99097	-0.9512	NA
ILMN_1739368	0.00128	0.000112	-4.10499	0.98827	-1.15702	64368879	ZSCAN25	zinc finger and SCAN domain containing 25
ILMN_2311796	0.00128	0.000112	-4.1045	0.98667	-1.31562	325197169	TES	testin LIM domain protein
ILMN_2340259	0.00129	0.000113	-4.1029	0.98153	-0.586454	82799480	PDE4B	phosphodiesterase 4B
ILMN_1651228	0.00129	0.000113	-4.10248	0.98018	-0.989917	71565158	RPS28	ribosomal protein S28
ILMN_1694084	0.0013	0.000113	-4.10093	0.97518	-0.312989	635372925	CYTH1	cytohesin 1
ILMN_1799069	0.0013	0.000114	-4.09868	0.96792	-1.57829	NA
ILMN_1809957	0.00131	0.000115	4.09771	0.9648	0.42436	666637998	AP2S1	adaptor related protein complex 2 sigma 1 subunit
ILMN_1771264	0.00131	0.000115	-4.09684	0.96201	-1.13757	76781448	ELL3	elongation factor for RNA polymerase II 3
ILMN_1678454	0.00131	0.000115	-4.09604	0.95943	-0.569493	73622123	CASP4	caspase 4
ILMN_1763730	0.00131	0.000116	-4.09547	0.95758	-0.665476	124494248	APPL1	adaptor protein, phosphotyrosine interacting with PH domain and leucine zipper 1
ILMN_1746457	0.00131	0.000116	-4.09503	0.95616	-0.354635	451327620	GTF3C2	general transcription factor IIIC subunit 2
ILMN_1693949	0.00131	0.000116	4.09491	0.9558	0.797466	NA
ILMN_1753190	0.00131	0.000116	-4.09472	0.95519	-0.804366	608788364	ERCC6L2	ERCC excision repair 6 like 2
ILMN_1891311	0.00131	0.000116	-4.09461	0.95482	-1.43141	2784992
ILMN_1664016	0.00131	0.000116	-4.09441	0.95417	-0.298694	195972854	ARHGEF18	Rho/Rac guanine nucleotide exchange factor 18
ILMN_1766803	0.00131	0.000116	-4.0942	0.9535	-0.475553	56788363	TUBGCP6	tubulin gamma complex associated protein 6
ILMN_1812392	0.00131	0.000116	-4.09405	0.95303	-0.289419	72255578	TMSB10	thymosin beta 10
ILMN_1680501	0.00131	0.000116	4.09334	0.95076	0.588235	91823780	GTF2IRD2B	GTF2I repeat domain containing 2B
ILMN_1773716	0.00131	0.000117	-4.09295	0.94948	-1.02344	663429588	MRPL9	mitochondrial ribosomal protein L9
ILMN_2233783	0.00131	0.000117	-4.09294	0.94945	-0.971372	926657656	CD38	CD38 molecule
ILMN_1677906	0.00132	0.000117	-4.09156	0.94501	-1.23682	NA
ILMN_3240316	0.00132	0.000117	-4.09129	0.94414	-2.11301	NA
ILMN_1788832	0.00132	0.000118	-4.08992	0.93973	-1.02527	514825576	MIB1	mindbomb E3 ubiquitin protein ligase 1
ILMN_1783304	0.00132	0.000118	-4.08988	0.93963	-2.04005	NA
ILMN_1744138	0.00132	0.000118	-4.08956	0.93857	-1.17137	961441480	CHCHD7	coiled-coil-helix-coiled-coil-helix domain containing 7
ILMN_1658121	0.00132	0.000118	4.08943	0.93816	0.601503	223671862	CFP	complement factor properdin
ILMN_1689274	0.00132	0.000118	-4.08857	0.93541	-0.966153	186928848	NIPA1	non imprinted in Prader-Willi/Angelman syndrome 1
ILMN_2310589	0.00132	0.000118	-4.08839	0.93483	-0.349347	508083039	DIABLO	diablo IAP-binding mitochondrial protein
ILMN_1797332	0.00133	0.000119	-4.08677	0.92963	-0.749339	343098475	NARS2	asparaginyl-tRNA synthetase 2, mitochondrial (putative)
ILMN_1723116	0.00134	0.00012	4.08454	0.92244	0.684518	378744169	AMFR	autocrine motility factor receptor
ILMN_3271092	0.00134	0.00012	-4.08365	0.91958	-0.355032	301500678	PPP1R21	protein phosphatase 1 regulatory subunit 21
ILMN_1795704	0.00134	0.000121	-4.08333	0.91857	-1.15587	154689750	KIAA0232	KIAA0232
ILMN_1665823	0.00134	0.000121	-4.08281	0.9169	-1.59991	NA
ILMN_1741881	0.00134	0.000121	-4.08244	0.91569	-1.08166	754502069	C9orf72	chromosome 9 open reading frame 72
ILMN_3235954	0.00135	0.000121	-4.0811	0.91141	-0.960981	NA
ILMN_3200322	0.00135	0.000122	-4.08082	0.91052	-1.19291	NA
ILMN_1744534	0.00135	0.000122	-4.08053	0.90956	-1.09815	115430226	LYRM5	LYR motif containing 5
ILMN_3222998	0.00135	0.000122	-4.08037	0.90906	-1.99223	NA
ILMN_1687896	0.00135	0.000122	-4.0793	0.90561	-0.929166	808688272	PIK3C3	phosphatidylinositol 3-kinase catalytic subunit type 3
ILMN_1656145	0.00135	0.000122	-4.07894	0.90448	-1.67797	197304792	GOT1	glutamic-oxaloacetic transaminase 1
ILMN_3205162	0.00136	0.000123	-4.07681	0.89763	-1.8911	NA
ILMN_1737426	0.00136	0.000124	-4.07585	0.89454	-1.37244	557948050	PCMTD1	protein-L-isoaspartate (D-aspartate) O-methyltransferase domain containing 1
ILMN_1863939	0.00137	0.000124	4.07475	0.89103	0.491535	6041192
ILMN_2136133	0.00137	0.000124	-4.07456	0.89039	-2.38422	56676313	PABPC1	poly(A) binding protein cytoplasmic 1
ILMN_1703697	0.00137	0.000124	-4.07426	0.88945	-0.382563	212276218	LANCL1	LanC like 1
ILMN_2189933	0.00137	0.000124	-4.07412	0.88901	-0.628656	453040294	RPL36AL	ribosomal protein L36a like
ILMN_2341467	0.00137	0.000125	4.07334	0.8865	0.31466	1025812239	PARL	presenilin associated rhomboid like
ILMN_3214052	0.00137	0.000125	-4.07296	0.88527	-1.65035	NA
ILMN_1712320	0.00137	0.000125	-4.07248	0.88374	-1.3151	13129005	DDX50	DEAD-box helicase 50
ILMN_1680850	0.00137	0.000125	-4.07232	0.88322	-0.83956	209977006	RECQL	RecQ like helicase
ILMN_1755075	0.00139	0.000127	-4.06877	0.87184	-1.67102	963645845	IDI1	isopentenyl-diphosphate delta isomerase 1
ILMN_2353358	0.00139	0.000127	-4.06823	0.8701	-1.3729	318068050	LGALS8	galectin 8
ILMN_1727618	0.00139	0.000127	-4.06814	0.86982	-0.700553	356582231	NDUFAF6	NADH:ubiquinone oxidoreductase complex assembly factor 6
ILMN_1804137	0.00139	0.000127	-4.06733	0.86723	-0.969652	288915523	ATP11C	ATPase phospholipid transporting 11C
ILMN_1671554	0.00139	0.000128	-4.06671	0.86524	-0.433609	387528009	LPIN1	lipin 1
ILMN_1671116	0.00139	0.000128	4.06666	0.86509	0.543893	187608523	XXYLT1	xyloside xylosyltransferase 1
ILMN_1730084	0.00139	0.000128	4.06651	0.8646	0.474895	205830454	COMT	catechol-O-methyltransferase
ILMN_3294222	0.00139	0.000128	-4.06637	0.86415	-2.02049	NA
ILMN_2096405	0.00139	0.000128	-4.06595	0.86279	-0.616412	71164896	WDR37	WD repeat domain 37
ILMN_1751079	0.00139	0.000128	-4.06527	0.86061	-0.467803	53759115	TAP1	transporter 1, ATP binding cassette subfamily B member
ILMN_1860084	0.00139	0.000129	4.06457	0.85839	0.511836	6569467
ILMN_3237448	0.00141	0.00013	-4.06135	0.84808	-0.645804	692110356	BEND5	BEN domain containing 5
ILMN_3251662	0.00141	0.000131	4.05994	0.84356	0.603763	189217862	HINT3	histidine triad nucleotide binding protein 3
ILMN_1709683	0.00142	0.000131	-4.05903	0.84064	-0.796701	NA
ILMN_1722894	0.00142	0.000131	-4.05837	0.83853	-0.934482	525343296	ZNRD1	zinc ribbon domain containing 1
ILMN_1699644	0.00142	0.000131	-4.05829	0.83826	-1.01363	NA
ILMN_1679232	0.00142	0.000132	-4.05797	0.83725	-0.531759	214010203	KIDINS220	kinase D-interacting substrate 220kDa
ILMN_1815079	0.00143	0.000132	4.05612	0.83134	0.767581	371875636	TICAM1	toll like receptor adaptor molecule 1
ILMN_1775036	0.00143	0.000132	-4.05601	0.83097	-0.394739	214831081	SEC22A	SEC22 homolog A, vesicle trafficking protein
ILMN_1691731	0.00144	0.000133	-4.05377	0.8238	-0.666675	154813198	PARP14	poly(ADP-ribose) polymerase family member 14
ILMN_1760143	0.00144	0.000134	-4.05313	0.82176	-0.356419	527122022	ADRM1	adhesion regulating molecule 1
ILMN_1761069	0.00144	0.000134	-4.0529	0.82104	-0.700542	111160877	UVRAG	UV radiation resistance associated
ILMN_2191568	0.00144	0.000134	-4.05179	0.81748	-0.369757	50592991	NPRL2	NPR2-like, GATOR1 complex subunit
ILMN_2170625	0.00144	0.000135	4.05134	0.81604	1.22913	NA
ILMN_2407589	0.00145	0.000135	-4.05014	0.8122	-0.744144	321267519	CTDP1	CTD phosphatase subunit 1
ILMN_1745421	0.00145	0.000135	4.04992	0.81149	0.555331	51173753	ZMAT5	zinc finger matrin-type 5
ILMN_2396002	0.00145	0.000136	-4.04866	0.80748	-0.956247	312222713	MRPL10	mitochondrial ribosomal protein L10
ILMN_2377185	0.00145	0.000136	-4.04841	0.80668	-1.58479	342307061	TCEB2	transcription elongation factor B subunit 2
ILMN_1713491	0.00145	0.000136	-4.04799	0.80534	-0.420021	172072619	VAMP2	vesicle associated membrane protein 2
ILMN_1809139	0.00145	0.000136	-4.04788	0.80497	-0.880988	262359928	AHCTF1	AT-hook containing transcription factor 1
ILMN_1769671	0.00145	0.000136	-4.04765	0.80425	-1.04643	116805325	RYK	receptor-like tyrosine kinase
ILMN_3268475	0.00145	0.000137	-4.04699	0.80212	-0.727553	NA
ILMN_2293692	0.00145	0.000137	-4.04685	0.80168	-0.917421	119943103	CREBBP	CREB binding protein
ILMN_3282983	0.00146	0.000137	-4.04619	0.79957	-1.66467	NA
ILMN_3209631	0.00146	0.000138	-4.04501	0.79581	-0.792708	NA
ILMN_1685378	0.00147	0.000139	-4.04285	0.78891	-1.74143	NA
ILMN_1696407	0.00148	0.000139	-4.04098	0.78293	-0.404876	306482644	SRSF2	serine and arginine rich splicing factor 2
ILMN_3182069	0.00148	0.00014	4.03965	0.77871	0.966653	NA
ILMN_1698725	0.00148	0.00014	4.03965	0.7787	0.852879	350276210	FRMD3	FERM domain containing 3
ILMN_3279219	0.00148	0.00014	-4.03921	0.7773	-1.47295	NA
ILMN_1770127	0.00148	0.00014	-4.03876	0.77586	-0.813833	156142193	DNAJA2	DnaJ heat shock protein family (Hsp40) member A2
ILMN_1659936	0.00148	0.000141	4.03873	0.77575	0.521637	157674362	PPP1R15A	protein phosphatase 1 regulatory subunit 15A
ILMN_1784847	0.00149	0.000141	-4.03729	0.77116	-0.677848	253735740	CREBZF	CREB/ATF bZIP transcription factor
ILMN_3195253	0.00149	0.000141	-4.03674	0.7694	-1.31063	NA
ILMN_1801852	0.00149	0.000142	-4.03633	0.76809	-0.800219	14591932	SEC61B	Sec61 translocon beta subunit
ILMN_1788062	0.0015	0.000143	-4.0344	0.76195	-0.79073	317108189	SH3GL1	SH3 domain containing GRB2 like 1, endophilin A2
ILMN_1746175	0.0015	0.000143	4.03343	0.75884	0.877084	662033900	TNFSF4	tumor necrosis factor superfamily member 4
ILMN_1733874	0.0015	0.000143	-4.03314	0.75794	-0.902207	239787749	SH2D2A	SH2 domain containing 2A
ILMN_2196335	0.0015	0.000144	-4.03252	0.75595	-0.952501	155030184	ASUN	asunder, spermatogenesis regulator
ILMN_3199609	0.0015	0.000144	-4.0325	0.75587	-1.36635	NA
ILMN_1770719	0.0015	0.000144	-4.03232	0.75532	-0.644185	87162454	CLUH	clustered mitochondria homolog
ILMN_1657871	0.0015	0.000144	-4.03223	0.75502	-2.0075	90186265	RSAD2	radical S-adenosyl methionine domain containing 2
ILMN_1810514	0.00151	0.000145	-4.03047	0.7494	-1.33225	555290120	SLC25A44	solute carrier family 25 member 44
ILMN_2204726	0.00151	0.000145	-4.03031	0.74889	-0.732908	319803064	UBR5	ubiquitin protein ligase E3 component n-recognin 5
ILMN_1723020	0.00151	0.000145	-4.02992	0.74765	-1.41695	153945764	MAP3K1	mitogen-activated protein kinase kinase kinase 1
ILMN_1653205	0.00152	0.000146	-4.02832	0.74258	-0.804087	648215894	C8orf59	chromosome 8 open reading frame 59
ILMN_2247594	0.00152	0.000146	-4.02778	0.74084	-1.18288	16905511	RPLP1	ribosomal protein lateral stalk subunit P1
ILMN_1778401	0.00153	0.000147	-4.02579	0.73449	-0.365508	977380217	HLA-B	major histocompatibility complex, class I, B
ILMN_1761486	0.00153	0.000147	-4.02572	0.73427	-0.465423	557948044	BORA	bora, aurora kinase A activator
ILMN_1767219	0.00153	0.000147	-4.02538	0.73319	-0.69239	974141106	POLR1C	RNA polymerase I subunit C
ILMN_3283449	0.00153	0.000147	-4.02473	0.73113	-1.79014	NA
ILMN_1725760	0.00153	0.000148	-4.0241	0.72913	-0.860745	269847873	YTHDC2	YTH domain containing 2
ILMN_1805646	0.00153	0.000148	-4.02351	0.72724	-1.01142	815891164	SS18	SS18, nBAF chromatin remodeling complex subunit
ILMN_1653814	0.00153	0.000148	4.0233	0.72656	1.99054	38683401	HBBP1	hemoglobin subunit beta pseudogene 1
ILMN_1815745	0.00154	0.000149	4.02227	0.7233	0.559113	30179901	SOX4	SRY-box 4
ILMN_1728132	0.00154	0.000149	-4.02205	0.7226	-2.38233	937827786	LDHB	lactate dehydrogenase B
ILMN_2147863	0.00154	0.000149	-4.02193	0.72222	-1.35484	631790806	QSER1	glutamine and serine rich 1
ILMN_2390919	0.00154	0.000149	4.02185	0.72196	0.763283	51873054	FBLN2	fibulin 2
ILMN_1707491	0.00154	0.000149	-4.02111	0.7196	-1.38785	NA
ILMN_2128795	0.00154	0.00015	-4.01973	0.71519	-1.47249	54607117	LRIG1	leucine rich repeats and immunoglobulin like domains 1
ILMN_1657470	0.00154	0.00015	-4.0196	0.71479	-1.08391	481026553	YTHDF3	YTH N6-methyladenosine RNA binding protein 3
ILMN_3207738	0.00156	0.000151	-4.0169	0.70621	-1.81017	NA
ILMN_1698243	0.00157	0.000152	4.01507	0.70039	0.536739	375298687	GLMP	glycosylated lysosomal membrane protein
ILMN_2214603	0.00157	0.000153	-4.01435	0.69808	-1.72016	762205513	PPP2R3C	protein phosphatase 2 regulatory subunit B''gamma
ILMN_2081398	0.00157	0.000153	-4.01396	0.69686	-1.02577	300244507	KIF3B	kinesin family member 3B
ILMN_2157544	0.00157	0.000153	-4.01353	0.69549	-1.05319	313747508	GBF1	golgi brefeldin A resistant guanine nucleotide exchange factor 1
ILMN_1753275	0.00157	0.000153	-4.01322	0.69451	-1.62492	55749778	DENND1A	DENN domain containing 1A
ILMN_1713031	0.00157	0.000153	4.01311	0.69416	0.659204	525342445	CPQ	carboxypeptidase Q
ILMN_2209748	0.00158	0.000154	-4.01111	0.68778	-0.924773	402232739	DERL1	derlin 1
ILMN_2228180	0.00158	0.000155	4.01035	0.68539	0.481724	634743322	MSRA	methionine sulfoxide reductase A
ILMN_1690999	0.00158	0.000155	-4.01024	0.68501	-0.879815	395455061	MED23	mediator complex subunit 23
ILMN_1807529	0.00159	0.000156	4.00889	0.68074	0.862613	216548486	PADI4	peptidyl arginine deiminase 4
ILMN_1753892	0.00159	0.000156	-4.00824	0.67866	-1.09998	NA
ILMN_1658283	0.0016	0.000157	-4.00671	0.67382	-1.23432	313569766	RPL17	ribosomal protein L17
ILMN_1663577	0.0016	0.000157	-4.00653	0.67325	-0.768515	371122032	S100PBP	S100P binding protein
ILMN_1724753	0.0016	0.000157	-4.00561	0.67033	-1.00899	148536868	NIN	ninein
ILMN_2109156	0.0016	0.000157	-4.00558	0.67023	-0.701742	520975480	RANBP1	RAN binding protein 1
ILMN_1679587	0.0016	0.000157	-4.00553	0.67006	-1.29329	NA
ILMN_1662427	0.0016	0.000158	4.0045	0.66678	0.742475	525507059	PTP4A3	protein tyrosine phosphatase type IVA, member 3
ILMN_1707534	0.0016	0.000158	-4.00389	0.66484	-0.866522	291084503	NKRF	NFKB repressing factor
ILMN_1801766	0.0016	0.000158	-4.00355	0.66377	-0.697025	194018569	MCUB	mitochondrial calcium uniporter dominant negative beta subunit
ILMN_1688455	0.00161	0.00016	-4.00146	0.65713	-0.929422	57863270	VWA8	von Willebrand factor A domain containing 8
ILMN_2059294	0.00161	0.00016	-4.0012	0.65632	-1.36431	195927042	RTCA	RNA 3'-terminal phosphate cyclase
ILMN_1680624	0.00162	0.00016	4.00007	0.65273	0.730236	53759126	CREG1	cellular repressor of E1A stimulated genes 1
ILMN_1704961	0.00162	0.00016	4.00004	0.65263	0.738343	316659407	ACTG1	actin gamma 1
ILMN_3236036	0.00162	0.000161	-3.99952	0.65097	-1.0969	212549579	LINC00926	long intergenic non-protein coding RNA 926
ILMN_2327795	0.00162	0.000161	-3.9984	0.64743	-0.914738	112382215	RERE	arginine-glutamic acid dipeptide repeats
ILMN_1788489	0.00163	0.000162	3.99677	0.64227	0.889071	21396497	HIST1H3F	histone cluster 1, H3f
ILMN_1659189	0.00164	0.000163	3.99463	0.63548	0.599983	966751386	CARD19	caspase recruitment domain family member 19
ILMN_1740490	0.00165	0.000164	-3.99358	0.63214	-0.667665	1013383403	ZFP82	ZFP82 zinc finger protein
ILMN_1678775	0.00165	0.000164	-3.99307	0.63053	-1.35827	393250342	CLEC2D	C-type lectin domain family 2 member D
ILMN_1776347	0.00165	0.000165	-3.99195	0.62697	-1.17548	57863256	TCP1	t-complex 1
ILMN_1666376	0.00165	0.000165	-3.99194	0.62696	-1.30244	733214912	TRIM56	tripartite motif containing 56
ILMN_1738656	0.00165	0.000165	-3.99157	0.62578	-1.09788	217330597	GLOD4	glyoxalase domain containing 4
ILMN_1668179	0.00165	0.000165	-3.99101	0.62399	-0.947408	148470403	HNRNPF	heterogeneous nuclear ribonucleoprotein F
ILMN_1705985	0.00166	0.000166	-3.98904	0.61775	-1.25888	299782545	PIGA	phosphatidylinositol glycan anchor biosynthesis class A
ILMN_1699980	0.00166	0.000167	3.98864	0.61651	0.570304	283135198	TSPAN18	tetraspanin 18
ILMN_1683827	0.00167	0.000167	3.98819	0.61507	0.779457	301898689	CHMP3	charged multivesicular body protein 3
ILMN_1677262	0.00167	0.000167	-3.98805	0.61464	-1.1571	NA
ILMN_3292056	0.00167	0.000168	-3.98678	0.6106	-2.39942	NA
ILMN_3247538	0.00167	0.000168	-3.98571	0.60722	-1.57354	NA
ILMN_1691570	0.00167	0.000168	-3.98559	0.60682	-1.09585	645065979	METTL5	methyltransferase like 5
ILMN_1710543	0.00167	0.000169	3.98536	0.60611	0.667152	47080101	SLC39A3	solute carrier family 39 member 3
ILMN_1740385	0.00167	0.000169	-3.98513	0.60539	-1.23449	115648141	CEP164	centrosomal protein 164
ILMN_1719158	0.00167	0.000169	-3.9851	0.60528	-0.48548	61743966	CTBP1	C-terminal binding protein 1
ILMN_1679838	0.00168	0.00017	3.98369	0.60081	0.688663	55743139	TCEAL9	transcription elongation factor A like 9
ILMN_3211935	0.00168	0.00017	-3.98365	0.60068	-1.35539	NA
ILMN_2399431	0.00168	0.00017	-3.98337	0.5998	-0.837717	290641374	PRPS2	phosphoribosyl pyrophosphate synthetase 2
ILMN_1711810	0.00168	0.00017	-3.98322	0.59932	-0.657604	116642886	PNKD	paroxysmal nonkinesigenic dyskinesia
ILMN_3244893	0.00168	0.00017	-3.98276	0.59787	-0.88021	215490087	BAG2	BCL2 associated athanogene 2
ILMN_1660305	0.00168	0.000171	-3.98175	0.59467	-0.893811	1015809709	PDE12	phosphodiesterase 12
ILMN_1721921	0.00169	0.000171	-3.98041	0.59043	-0.653106	317171918	BLMH	bleomycin hydrolase
ILMN_1690321	0.0017	0.000172	-3.97935	0.58707	-0.930947	117938250	BCLAF1	BCL2 associated transcription factor 1
ILMN_1674385	0.0017	0.000172	-3.97899	0.58593	-0.737132	514052668	YWHAQ	tyrosine 3-monooxygenase/tryptophan 5-monooxygenase activation protein theta
ILMN_1780141	0.0017	0.000173	-3.9778	0.58217	-0.628392	545746281	SARAF	store-operated calcium entry associated regulatory factor
ILMN_1787324	0.0017	0.000173	3.97778	0.58212	0.418997	14149804	ENKD1	enkurin domain containing 1
ILMN_3237779	0.00171	0.000174	-3.97593	0.57628	-1.13533	190358511	TMEM184C	transmembrane protein 184C
ILMN_3261938	0.00171	0.000174	-3.97566	0.57541	-1.34283	NA
ILMN_3201485	0.00171	0.000174	-3.97547	0.57483	-0.402748	NA
ILMN_1718633	0.00171	0.000175	-3.97499	0.5733	-0.600216	209447018	LRP5L	LDL receptor related protein 5 like
ILMN_1720113	0.00171	0.000175	-3.97453	0.57184	-0.602275	333609219	PTPRO	protein tyrosine phosphatase, receptor type O
ILMN_2173004	0.00171	0.000175	-3.97425	0.57097	-1.77856	62865646	RAB8B	RAB8B, member RAS oncogene family
ILMN_1678004	0.00172	0.000176	-3.97267	0.56598	-0.520861	345525394	TMEM41B	transmembrane protein 41B
ILMN_1661917	0.00172	0.000176	-3.97243	0.5652	-0.954172	NA
ILMN_1753500	0.00172	0.000176	-3.97223	0.56457	-0.749749	398303808	ARHGAP12	Rho GTPase activating protein 12
ILMN_3287493	0.00172	0.000176	-3.97205	0.564	-1.09843	NA
ILMN_2399497	0.00172	0.000177	3.97179	0.56318	0.511676	523498350	RFXANK	regulatory factor X associated ankyrin containing protein
ILMN_3227563	0.00172	0.000177	-3.97163	0.56267	-1.2883	NA
ILMN_1722025	0.00173	0.000178	3.96953	0.55605	0.837184	815891013	CPEB4	cytoplasmic polyadenylation element binding protein 4
ILMN_1704286	0.00174	0.000179	3.96772	0.55035	0.327481	257195179	FXYD5	FXYD domain containing ion transport regulator 5
ILMN_1688971	0.00174	0.000179	-3.9676	0.54997	-0.776598	740086370	NOL11	nucleolar protein 11
ILMN_3244096	0.00174	0.000179	-3.96719	0.54867	-0.483254	87116682	ZFC3H1	zinc finger C3H1-type containing
ILMN_1704557	0.00175	0.00018	-3.96597	0.5448	-0.376298	440546393	RPS6KB1	ribosomal protein S6 kinase B1
ILMN_1664440	0.00175	0.00018	-3.96544	0.54314	-0.51731	213972632	TP53BP1	tumor protein p53 binding protein 1
ILMN_2274420	0.00175	0.000181	-3.9652	0.54238	-2.27893	526252795	SPTLC1	serine palmitoyltransferase long chain base subunit 1
ILMN_2294878	0.00175	0.000181	-3.96476	0.541	-1.01555	526479846	NSUN5	NOP2/Sun RNA methyltransferase family member 5
ILMN_3230608	0.00175	0.000181	-3.96443	0.53994	-1.69636	NA
ILMN_3257884	0.00175	0.000181	-3.96403	0.53869	-0.874506	NA
ILMN_2374293	0.00176	0.000183	-3.9618	0.53164	-1.08726	NA
ILMN_3232573	0.00176	0.000183	-3.9611	0.52944	-0.897981	17975754	MSL3	male-specific lethal 3 homolog (Drosophila)
ILMN_2144088	0.00176	0.000183	-3.96081	0.52853	-0.385764	567757577	FDFT1	farnesyl-diphosphate farnesyltransferase 1
ILMN_1774604	0.00176	0.000183	3.96079	0.52846	0.776613	291490702	PNKD	paroxysmal nonkinesigenic dyskinesia
ILMN_1719224	0.00177	0.000184	3.9599	0.52566	0.463346	NA
ILMN_1676191	0.00178	0.000185	-3.95831	0.52065	-0.843316	267844906	DARS2	aspartyl-tRNA synthetase 2, mitochondrial
ILMN_3297455	0.00178	0.000185	3.95798	0.5196	0.507743	223029452	OIP5-AS1	OIP5 antisense RNA 1
ILMN_2124523	0.00178	0.000186	-3.95717	0.51705	-0.887199	748982927	METTL14	methyltransferase like 14
ILMN_1715607	0.00178	0.000186	-3.9563	0.51432	-0.317993	315259102	CHMP4A	charged multivesicular body protein 4A
ILMN_1756998	0.00179	0.000186	-3.95583	0.51283	-1.11792	NA
ILMN_1690783	0.0018	0.000188	3.95355	0.50564	1.07004	424036736	TREML1	triggering receptor expressed on myeloid cells like 1
ILMN_1766762	0.0018	0.000188	3.95322	0.5046	0.456133	528524490	DYNLRB1	dynein light chain roadblock-type 1
ILMN_2370414	0.00181	0.000189	-3.95095	0.49744	-1.04754	158420733	CHD3	chromodomain helicase DNA binding protein 3
ILMN_1706502	0.00182	0.000191	-3.9491	0.49162	-1.37819	351542235	EIF2AK2	eukaryotic translation initiation factor 2 alpha kinase 2
ILMN_1734096	0.00183	0.000191	-3.94803	0.48826	-0.939053	425871108	DCLRE1A	DNA cross-link repair 1A
ILMN_3249807	0.00183	0.000192	-3.94756	0.48678	-1.1673	154689645	SKA2	spindle and kinetochore associated complex subunit 2
ILMN_1720442	0.00183	0.000192	-3.94676	0.48427	-1.11617	110349728	NCBP2	nuclear cap binding protein subunit 2
ILMN_2297864	0.00183	0.000193	3.94619	0.48245	0.515972	292781567	MTMR14	myotubularin related protein 14
ILMN_2262462	0.00183	0.000193	3.9455	0.4803	0.567179	122937391	CACTIN	cactin, spliceosome C complex subunit
ILMN_2175712	0.00183	0.000193	3.94549	0.48025	0.386517	308199473	NDUFA11	NADH:ubiquinone oxidoreductase subunit A11
ILMN_1760718	0.00184	0.000193	-3.94495	0.47857	-0.82201	54607107	ZMIZ2	zinc finger MIZ-type containing 2
ILMN_1720819	0.00184	0.000194	-3.94464	0.47758	-0.945166	NA
ILMN_1713178	0.00184	0.000194	-3.94456	0.47734	-1.07967	NA
ILMN_1692352	0.00184	0.000194	-3.94322	0.47312	-0.674068	223671881	IRAK4	interleukin 1 receptor associated kinase 4
ILMN_2112580	0.00185	0.000195	-3.94239	0.47049	-1.35534	1041817991	FCGR3A	Fc fragment of IgG receptor IIIa
ILMN_1655608	0.00185	0.000195	-3.94211	0.46962	-0.817418	197313798	KLHL18	kelch like family member 18
ILMN_1729170	0.00185	0.000195	3.94174	0.46847	0.544115	751247059	GPA33	glycoprotein A33
ILMN_2154101	0.00185	0.000196	-3.94055	0.46472	-0.6921	269315841	UPRT	uracil phosphoribosyltransferase homolog
ILMN_3234762	0.00186	0.000197	3.93983	0.46244	0.881674	189571622	RNA5S9	RNA, 5S ribosomal 9
ILMN_1740633	0.00186	0.000197	-3.93977	0.46227	-0.773901	133908619	PRF1	perforin 1
ILMN_1688625	0.00186	0.000197	-3.9395	0.46141	-0.702662	728798445	AIM1	absent in melanoma 1
ILMN_3220888	0.00186	0.000198	-3.93839	0.45793	-1.69814	NA
ILMN_3213925	0.00186	0.000198	3.93786	0.45627	0.736876	NA
ILMN_1667813	0.00186	0.000198	-3.93779	0.45603	-1.62079	NA
ILMN_3240962	0.00186	0.000198	-3.93768	0.45571	-0.738159	960513930	DDRGK1	DDRGK domain containing 1
ILMN_3290100	0.00187	0.000199	-3.93685	0.45308	-1.84877	NA
ILMN_3236346	0.00187	0.000199	-3.93612	0.4508	-0.664353	222831576	ZNF286B	zinc finger protein 286B
ILMN_1739428	0.00187	0.000199	-3.93582	0.44985	-0.990234	153082754	IFIT2	interferon induced protein with tetratricopeptide repeats 2
ILMN_3201480	0.00187	0.0002	-3.93527	0.44811	-1.27878	NA
ILMN_2407082	0.00187	0.0002	-3.93486	0.44683	-2.04091	42741647	Sept15	15 kDa selenoprotein
ILMN_1768194	0.00188	0.000201	3.93308	0.44124	0.652075	390608635	BIRC2	baculoviral IAP repeat containing 2
ILMN_1809478	0.00188	0.000201	-3.93293	0.44077	-0.94987	374671777	SSBP1	single stranded DNA binding protein 1
ILMN_2232121	0.00189	0.000202	-3.93219	0.43845	-1.23518	296317234	GPR65	G protein-coupled receptor 65
ILMN_1668498	0.00189	0.000202	-3.93154	0.43642	-0.45797	169234948	CWF19L2	CWF19-like 2, cell cycle control (S. pombe)
ILMN_1678671	0.00189	0.000203	-3.93002	0.43162	-1.87265	62865888	KLHL24	kelch like family member 24
ILMN_1734312	0.00189	0.000204	-3.92977	0.43085	-0.458782	54607052	GCN1	GCN1, eIF2 alpha kinase activator homolog
ILMN_3236130	0.00189	0.000204	-3.92965	0.43047	-1.43613	NA
ILMN_1673966	0.00189	0.000204	-3.9296	0.43033	-1.32356	542133139	POLR3F	RNA polymerase III subunit F
ILMN_1813314	0.0019	0.000204	3.92911	0.42877	0.658853	301601626	HIST1H2BK	histone cluster 1, H2bk
ILMN_2139100	0.0019	0.000205	-3.92781	0.42471	-0.355809	441418783	SHISA5	shisa family member 5
ILMN_2349061	0.0019	0.000205	-3.92764	0.42415	-0.890332	98985817	IRF7	interferon regulatory factor 7
ILMN_1664010	0.00191	0.000206	-3.92675	0.42137	-0.547498	223941931	ELF1	E74 like ETS transcription factor 1
ILMN_1758906	0.00191	0.000206	-3.92668	0.42116	-1.12261	540344572	GNA13	G protein subunit alpha 13
ILMN_2119774	0.00191	0.000207	-3.92504	0.416	-0.627496	62952503	CYP2R1	cytochrome P450 family 2 subfamily R member 1
ILMN_1717337	0.00193	0.000208	-3.92281	0.409	-0.799179	544346110	March7	membrane associated ring-CH-type finger 7
ILMN_1700733	0.00193	0.000208	-3.92274	0.40878	-0.498477	557357672	FAM214A	family with sequence similarity 214 member A
ILMN_3202734	0.00193	0.000209	-3.92253	0.40814	-1.53138	NA
ILMN_1674038	0.00193	0.000209	3.92224	0.40724	0.613028	332078524	CTSD	cathepsin D
ILMN_1688702	0.00193	0.000209	-3.92194	0.40629	-1.44913	157412254	PJA2	praja ring finger ubiquitin ligase 2
ILMN_1745917	0.00194	0.00021	-3.91992	0.39996	-1.43097	166064005	SCAND2P	SCAN domain containing 2 pseudogene
ILMN_1690101	0.00194	0.000211	-3.91883	0.39653	-1.00217	74271910	FAIM	Fas apoptotic inhibitory molecule
ILMN_3293676	0.00194	0.000211	-3.91854	0.39563	-1.30308	NA
ILMN_1746856	0.00194	0.000212	-3.91839	0.39515	-0.808996	952556264	RAB21	RAB21, member RAS oncogene family
ILMN_1699071	0.00195	0.000212	3.91731	0.39178	0.830637	557786196	MAP3K7CL	MAP3K7 C-terminal like
ILMN_1673357	0.00195	0.000213	3.91668	0.38979	0.453271	358679341	SLA2	Src like adaptor 2
ILMN_1658464	0.00195	0.000213	-3.91662	0.3896	-0.463827	166063994	GTF3A	general transcription factor IIIA
ILMN_3201453	0.00195	0.000213	-3.9165	0.38925	-0.520865	NA
ILMN_1804656	0.00195	0.000213	-3.91645	0.38908	-1.23602	380254495	COX14	COX14, cytochrome c oxidase assembly factor
ILMN_1707077	0.00196	0.000214	3.91426	0.38221	0.69975	942429602	SORT1	sortilin 1
ILMN_1801307	0.00197	0.000216	-3.91281	0.37767	-1.1349	300193030	TNFSF10	tumor necrosis factor superfamily member 10
ILMN_3280952	0.00197	0.000216	-3.91269	0.37731	-0.641679	NA
ILMN_1729515	0.00197	0.000216	-3.91217	0.37568	-0.794908	282847474	PIN4	peptidylprolyl cis/trans isomerase, NIMA-interacting 4
ILMN_1793290	0.00198	0.000217	-3.91111	0.37236	-0.850496	155030241	WDR60	WD repeat domain 60
ILMN_1806705	0.00198	0.000217	-3.91059	0.37074	-1.54438	320202960	ASB6	ankyrin repeat and SOCS box containing 6
ILMN_3213573	0.00198	0.000218	-3.90955	0.36749	-1.46009	NA
ILMN_1749662	0.00198	0.000218	3.90934	0.36683	0.620286	1043572675	GPX1	glutathione peroxidase 1
ILMN_1714278	0.00198	0.000218	-3.90923	0.36649	-0.906281	311771723	MSANTD3	Myb/SANT DNA binding domain containing 3
ILMN_3245517	0.00199	0.000219	-3.90784	0.36213	-1.3139	NA
ILMN_3207933	0.00199	0.000219	-3.9075	0.36107	-0.847248	NA
ILMN_1799467	0.002	0.00022	-3.90622	0.35705	-0.790195	745399079	SAMD9L	sterile alpha motif domain containing 9 like
ILMN_1696254	0.002	0.000221	3.906	0.35638	0.495526	188497710	CYB5D2	cytochrome b5 domain containing 2
ILMN_1751431	0.002	0.000221	-3.90587	0.35597	-0.664847	219803863	PYM1	PYM homolog 1, exon junction complex associated factor
ILMN_1760667	0.002	0.000221	-3.90518	0.35381	-0.328207	14150063	POLR3GL	RNA polymerase III subunit G like
ILMN_1652749	0.00201	0.000223	-3.90325	0.34777	-0.931581	666335577	ERF	ETS2 repressor factor
ILMN_2139943	0.00202	0.000223	-3.90265	0.34591	-1.24632	386365494	RPS3A	ribosomal protein S3A
ILMN_1662618	0.00202	0.000223	3.90222	0.34454	0.392452	188497651	SQSTM1	sequestosome 1
ILMN_3199929	0.00202	0.000224	-3.90186	0.34344	-1.53919	NA
ILMN_1739263	0.00203	0.000225	-3.90033	0.33866	-1.05324	NA
ILMN_1735180	0.00203	0.000225	3.9	0.33762	0.385978	62548867	NCSTN	nicastrin
ILMN_3248764	0.00204	0.000226	-3.89812	0.33175	-1.11184	224967135	PSMG3-AS1	PSMG3 antisense RNA 1 (head to head)
ILMN_1706117	0.00204	0.000227	-3.89805	0.33152	-1.36006	NA
ILMN_1770515	0.00205	0.000228	-3.89572	0.32426	-1.36882	12025664	UBE2V2	ubiquitin conjugating enzyme E2 V2
ILMN_1811117	0.00206	0.000229	-3.89495	0.32183	-1.42262	NA
ILMN_1799890	0.00206	0.000229	-3.89438	0.32006	-0.820537	697961226	RBSN	rabenosyn, RAB effector
ILMN_2398865	0.00207	0.00023	-3.89295	0.31559	-0.892482	308081481	VPS13C	vacuolar protein sorting 13 homolog C
ILMN_3287952	0.00207	0.000231	-3.89283	0.31521	-1.6002	NA
ILMN_2319996	0.00207	0.000231	-3.89281	0.31515	-0.888444	76496471	RPL3	ribosomal protein L3
ILMN_1676846	0.00207	0.000231	-3.89191	0.31237	-1.42514	108773783	ABCE1	ATP binding cassette subfamily E member 1
ILMN_1785175	0.00207	0.000231	-3.89182	0.31206	-0.638894	663070968	SWAP70	SWAP switching B-cell complex 70kDa subunit
ILMN_2330948	0.00207	0.000232	3.89131	0.31047	0.401422	66879663	ARF1	ADP ribosylation factor 1
ILMN_1713380	0.00208	0.000232	-3.89029	0.3073	-0.388121	261244916	EIF2B2	eukaryotic translation initiation factor 2B subunit beta
ILMN_2051519	0.00208	0.000233	-3.89005	0.30655	-1.06131	78214519	RPL37A	ribosomal protein L37a
ILMN_3274914	0.00208	0.000233	-3.8897	0.30545	-0.951316	NA
ILMN_1683888	0.00208	0.000234	-3.88851	0.30175	-1.42549	109638748	SRP72	signal recognition particle 72
ILMN_2099586	0.00208	0.000234	3.88848	0.30165	0.642528	666335629	CCDC28B	coiled-coil domain containing 28B
ILMN_1802906	0.00208	0.000234	-3.88817	0.30071	-1.0115	NA
ILMN_1657509	0.00209	0.000234	-3.88783	0.29962	-0.629582	108389175	TSEN54	tRNA splicing endonuclease subunit 54
ILMN_1734486	0.00209	0.000235	-3.88742	0.29835	-0.506517	663429609	TSEN15	tRNA splicing endonuclease subunit 15
ILMN_1771411	0.00209	0.000235	-3.88699	0.29701	-0.34776	215276978	ALG6	ALG6, alpha-1,3-glucosyltransferase
ILMN_2090123	0.00209	0.000235	-3.88652	0.29554	-1.33761	67782361	DHX29	DEAH-box helicase 29
ILMN_2067656	0.00209	0.000236	-3.88637	0.29509	-0.740338	209969683	CCND2	cyclin D2
ILMN_1785113	0.00209	0.000236	3.88637	0.29509	0.272066	296010795	MUT	methylmalonyl-CoA mutase
ILMN_1777528	0.00209	0.000236	-3.88637	0.29507	-0.364853	110349725	NCBP1	nuclear cap binding protein subunit 1
ILMN_3238048	0.00209	0.000236	-3.88557	0.29258	-1.26387	NA
ILMN_1726805	0.00211	0.000239	3.88233	0.28248	0.851637	375151588	STX2	syntaxin 2
ILMN_1825640	0.00211	0.000239	3.8822	0.28208	1.00123	34192658	LINC00441	long intergenic non-protein coding RNA 441
ILMN_1710738	0.00211	0.000239	-3.882	0.28147	-0.834425	156105698	RC3H2	ring finger and CCCH-type domains 2
ILMN_1725528	0.00212	0.00024	-3.88041	0.27651	-0.4181	NA
ILMN_2184049	0.00212	0.000241	-3.87985	0.27478	-1.24498	18105038	COX7B	cytochrome c oxidase subunit 7B
ILMN_1690616	0.00214	0.000243	3.87704	0.26601	1.14272	NA
ILMN_3273854	0.00214	0.000243	-3.87671	0.26498	-0.671801	156151373	HNRNPA2B1	heterogeneous nuclear ribonucleoprotein A2/B1
ILMN_2155228	0.00215	0.000244	-3.8761	0.26309	-0.528376	156142185	CRLF3	cytokine receptor like factor 3
ILMN_1684306	0.00215	0.000244	3.87597	0.26267	0.469198	115430249	S100A4	S100 calcium binding protein A4
ILMN_2384241	0.00215	0.000244	-3.87528	0.26054	-0.629945	133908632	TGFBR2	transforming growth factor beta receptor 2
ILMN_1702301	0.00215	0.000245	-3.87517	0.26019	-0.590465	154146188	DOCK10	dedicator of cytokinesis 10
ILMN_3275447	0.00215	0.000245	-3.87479	0.259	-0.89303	NA
ILMN_2285817	0.00215	0.000245	-3.87463	0.25852	-1.1361	211938455	FAM89A	family with sequence similarity 89 member A
ILMN_1673638	0.00215	0.000246	-3.87378	0.25587	-1.04255	386365494	RPS3A	ribosomal protein S3A
ILMN_1733318	0.00215	0.000246	-3.873	0.25344	-1.20842	557129031	TEX9	testis expressed 9
ILMN_1703140	0.00215	0.000246	-3.8729	0.25314	-1.13548	547234796	NEDD4	neural precursor cell expressed, developmentally down-regulated 4, E3 ubiquitin protein ligase
ILMN_1747305	0.00215	0.000247	-3.8728	0.25283	-0.741365	733216551	GIMAP8	GTPase, IMAP family member 8
ILMN_1675239	0.00215	0.000247	3.87265	0.25234	0.37976	1007367572	NDUFA7	NADH:ubiquinone oxidoreductase subunit A7
ILMN_1658182	0.00215	0.000247	-3.87248	0.25182	-0.853298	260436847	MEX3C	mex-3 RNA binding family member C
ILMN_1685140	0.00216	0.000247	-3.87165	0.24925	-0.843661	558472784	PRRC1	proline rich coiled-coil 1
ILMN_1808811	0.00216	0.000248	-3.8714	0.24848	-0.824027	154355001	SBNO2	strawberry notch homolog 2
ILMN_1674050	0.00218	0.00025	3.8682	0.2385	0.553205	661567383	COL8A2	collagen type VIII alpha 2 chain
ILMN_1675359	0.00219	0.000251	-3.8674	0.23604	-0.773425	296080755	NKAP	NFKB activating protein
ILMN_1803939	0.00219	0.000252	3.86637	0.23284	0.745218	304766238	YIPF6	Yip1 domain family member 6
ILMN_1814281	0.00219	0.000252	3.86575	0.2309	0.736669	23510353	SPC25	SPC25, NDC80 kinetochore complex component
ILMN_1784203	0.00219	0.000253	3.86564	0.23057	0.812911	17999523	ACRBP	acrosin binding protein
ILMN_1711543	0.00219	0.000253	-3.86552	0.23019	-0.369867	585866246	C14orf169	chromosome 14 open reading frame 169
ILMN_2367070	0.0022	0.000254	-3.8643	0.2264	-1.03351	81295406	ACOT9	acyl-CoA thioesterase 9
ILMN_1735680	0.0022	0.000254	-3.86348	0.22385	-1.38968	221219060	TMEM30A	transmembrane protein 30A
ILMN_3241524	0.00221	0.000255	-3.86302	0.22243	-1.1396	223890198	ZBTB22	zinc finger and BTB domain containing 22
ILMN_1760493	0.00221	0.000255	3.86268	0.22136	0.838847	238776784	LIMS2	LIM zinc finger domain containing 2
ILMN_1661650	0.00223	0.000257	-3.85996	0.21293	-1.13839	544583516	PPP4R3B	protein phosphatase 4 regulatory subunit 3B
ILMN_3307827	0.00223	0.000258	3.85963	0.21188	0.3901	194248053	DNAJC4	DnaJ heat shock protein family (Hsp40) member C4
ILMN_1740976	0.00223	0.000258	3.85943	0.21126	0.565451	224028242	NONO	non-POU domain containing, octamer-binding
ILMN_2402363	0.00223	0.000258	3.85878	0.20926	0.40845	4759179	STK19	serine/threonine kinase 19
ILMN_1731064	0.00223	0.000259	-3.85829	0.20774	-0.363079	104486445	COQ8A	coenzyme Q8A
ILMN_1677080	0.00223	0.000259	-3.85815	0.20731	-1.30259	281182827	IFT46	intraflagellar transport 46
ILMN_2203950	0.00223	0.000259	-3.85808	0.20708	-0.285053	337752171	HLA-A	major histocompatibility complex, class I, A
ILMN_1692834	0.00223	0.000259	-3.85766	0.20578	-1.24174	157502206	SWT1	SWT1, RNA endoribonuclease homolog
ILMN_1793410	0.00223	0.00026	-3.85708	0.20398	-0.759519	208879457	SNTB1	syntrophin beta 1
ILMN_1814011	0.00224	0.000261	-3.85591	0.20035	-0.480002	NA
ILMN_3210538	0.00224	0.000261	-3.85577	0.19991	-1.66765	NA
ILMN_3214893	0.00224	0.000261	3.85572	0.19977	1.16884	NA
ILMN_1720311	0.00224	0.000261	-3.85565	0.19956	-1.19646	735997394	SLC25A46	solute carrier family 25 member 46
ILMN_1659405	0.00224	0.000262	-3.85502	0.19759	-1.23724	NA
ILMN_3227529	0.00224	0.000262	-3.85501	0.19755	-1.1809	NA
ILMN_1728934	0.00224	0.000262	-3.85497	0.19743	-1.58837	389886542	PRC1	protein regulator of cytokinesis 1
ILMN_3188076	0.00224	0.000262	-3.8549	0.19722	-1.31505	NA
ILMN_3214532	0.00224	0.000262	-3.8548	0.19691	-1.64955	223941831	RPL21P28	ribosomal protein L21 pseudogene 28
ILMN_1676523	0.00224	0.000262	-3.85464	0.19642	-1.27734	70980530	CCDC91	coiled-coil domain containing 91
ILMN_1794399	0.00224	0.000263	-3.85376	0.19369	-0.465006	156105704	SNRK	SNF related kinase
ILMN_1815951	0.00225	0.000264	-3.85275	0.19056	-0.781284	226442762	PCYOX1L	prenylcysteine oxidase 1 like
ILMN_1772627	0.00225	0.000264	-3.85193	0.188	-1.6106	91932787	NSG1	neuron specific gene family member 1
ILMN_1688246	0.00225	0.000264	3.85191	0.18794	0.881858	223972655	LOC642852	uncharacterized LOC642852
ILMN_1801119	0.00226	0.000266	-3.85044	0.1834	-1.1335	72198188	BCL2	BCL2, apoptosis regulator
ILMN_3250049	0.00227	0.000266	3.8496	0.18078	0.812329	313103002	SULT1A3	sulfotransferase family 1A member 3
ILMN_1769782	0.00227	0.000267	-3.84934	0.17997	-0.905515	209954815	LAX1	lymphocyte transmembrane adaptor 1
ILMN_1728965	0.00227	0.000267	3.84841	0.17709	0.33251	131889390	C11orf57	chromosome 11 open reading frame 57
ILMN_1773751	0.00228	0.000268	-3.84735	0.17382	-0.676161	968121900	HRAS	HRas proto-oncogene, GTPase
ILMN_3250032	0.00228	0.000269	-3.84711	0.17308	-0.673065	208609980	XPR1	xenotropic and polytropic retrovirus receptor 1
ILMN_3305339	0.00228	0.000269	-3.84674	0.17192	-0.593581	995970189	UBA5	ubiquitin like modifier activating enzyme 5
ILMN_3281563	0.00228	0.00027	-3.84608	0.16989	-1.04201	NA
ILMN_1915805	0.00229	0.00027	3.84558	0.16832	1.28932	28175634	C5orf66-AS2	C5orf66 antisense RNA 2
ILMN_1667592	0.0023	0.000272	3.84368	0.16245	0.827665	343432580	PARVB	parvin beta
ILMN_2309848	0.0023	0.000272	3.84315	0.16079	0.44004	257195180	FXYD5	FXYD domain containing ion transport regulator 5
ILMN_1694708	0.0023	0.000273	3.84238	0.15842	0.709491	NA
ILMN_2156172	0.00233	0.000276	-3.83887	0.14755	-1.22434	40806188	HK2	hexokinase 2
ILMN_3245752	0.00233	0.000276	-3.83884	0.14748	-1.10446	NA
ILMN_2323418	0.00233	0.000276	-3.83861	0.14674	-0.845239	61742816	KRIT1	KRIT1, ankyrin repeat containing
ILMN_1687495	0.00234	0.000277	-3.8375	0.14331	-0.693784	49619230	SLC37A1	solute carrier family 37 member 1
ILMN_1711611	0.00234	0.000279	3.83616	0.13918	0.789326	NA
ILMN_3285616	0.00235	0.000279	3.83555	0.13728	0.486128	NA
ILMN_1679655	0.00235	0.00028	-3.83511	0.13592	-0.775598	147904339	WDR82	WD repeat domain 82
ILMN_1682910	0.00235	0.00028	-3.83435	0.13357	-1.22715	568384732	SLC35B3	solute carrier family 35 member B3
ILMN_3241462	0.00236	0.000281	-3.83373	0.13168	-1.19138	NA
ILMN_1715273	0.00236	0.000281	-3.83335	0.1305	-0.802559	332688229	PICALM	phosphatidylinositol binding clathrin assembly protein
ILMN_2047914	0.00237	0.000283	-3.83186	0.12589	-1.12472	952556273	NPY5R	neuropeptide Y receptor Y5
ILMN_3290577	0.00237	0.000284	-3.83088	0.12285	-1.0454	NA
ILMN_1653612	0.00239	0.000285	-3.82928	0.11793	-0.96275	302058313	KCTD9	potassium channel tetramerization domain containing 9
ILMN_1768719	0.00241	0.000289	-3.82564	0.10669	-0.682742	166795267	RDH11	retinol dehydrogenase 11 (all-trans/9-cis/11-cis)
ILMN_2349129	0.00241	0.000289	-3.82538	0.10585	-1.15027	375331938	DPP3	dipeptidyl peptidase 3
ILMN_1690806	0.00242	0.00029	-3.82391	0.10132	-1.05361	158819030	HACD2	3-hydroxyacyl-CoA dehydratase 2
ILMN_3264543	0.00242	0.00029	-3.82379	0.10096	-1.21064	NA
ILMN_1758111	0.00243	0.000291	-3.82294	0.09835	-0.806329	55769582	PIBF1	progesterone immunomodulatory binding factor 1
ILMN_2332267	0.00243	0.000292	-3.82254	0.09711	-1.00975	NA
ILMN_3267017	0.00244	0.000294	-3.82054	0.09095	-2.16814	NA
ILMN_1660840	0.00244	0.000294	-3.82038	0.09044	-0.906132	663071077	DESI2	desumoylating isopeptidase 2
ILMN_3271555	0.00244	0.000294	-3.81993	0.08906	-0.849467	NA
ILMN_1741782	0.00244	0.000294	-3.81973	0.08844	-0.911247	815891164	SS18	SS18, nBAF chromatin remodeling complex subunit
ILMN_1795856	0.00244	0.000294	-3.8197	0.08834	-0.83227	NA
ILMN_1795118	0.00244	0.000295	-3.81946	0.08761	-0.558669	116812583	SIDT1	SID1 transmembrane family member 1
ILMN_2353732	0.00244	0.000295	-3.81929	0.08709	-0.597381	225007533	CD8A	CD8a molecule
ILMN_2395474	0.00245	0.000296	-3.81841	0.08435	-0.571366	1009287551	REV1	REV1, DNA directed polymerase
ILMN_1790625	0.00246	0.000297	3.81738	0.08119	0.414826	325197147	CBX3	chromobox 3
ILMN_3239113	0.00246	0.000297	-3.81731	0.08099	-0.978771	356582431	CCNT1	cyclin T1
ILMN_1705447	0.00246	0.000297	-3.8168	0.07941	-0.769483	NA
ILMN_2399896	0.00246	0.000298	-3.81648	0.07842	-0.96061	NA
ILMN_1670948	0.00248	0.0003	-3.81404	0.07091	-0.265844	24308387	TSR2	TSR2, ribosome maturation factor
ILMN_1806106	0.00248	0.000301	-3.81336	0.06881	-0.43386	45593129	GNL3	G protein nucleolar 3
ILMN_1804415	0.00248	0.000301	-3.8128	0.06708	-0.856996	76496486	SMAGP	small cell adhesion glycoprotein
ILMN_1781290	0.00249	0.000302	-3.81236	0.06573	-0.830333	927669102	RHOA	ras homolog family member A
ILMN_1664798	0.00249	0.000302	-3.81217	0.06515	-0.634312	6912395	GRHPR	glyoxylate and hydroxypyruvate reductase
ILMN_1777286	0.00249	0.000302	-3.81182	0.06406	-1.66776	NA
ILMN_1842533	0.00249	0.000302	3.8115	0.06307	0.700181	5912132	LOC105373460	uncharacterized LOC105373460
ILMN_1816244	0.00249	0.000303	-3.81131	0.0625	-0.760928	34366115	MGAT5	mannosyl (alpha-1,6-)-glycoprotein beta-1,6-N-acetyl-glucosaminyltransferase
ILMN_1699503	0.00249	0.000303	-3.81092	0.06128	-1.12164	33188457	UBE2D2	ubiquitin conjugating enzyme E2 D2
ILMN_1756311	0.0025	0.000304	-3.80995	0.05829	-0.627366	254540176	UFSP2	UFM1 specific peptidase 2
ILMN_2142815	0.0025	0.000305	-3.8094	0.05662	-0.361828	78190471	RPL35	ribosomal protein L35
ILMN_1682165	0.00251	0.000306	-3.80791	0.05202	-1.39273	349732259	NT5C2	5'-nucleotidase, cytosolic II
ILMN_2090558	0.00251	0.000306	-3.80775	0.05153	-1.24858	215422307	MMADHC	methylmalonic aciduria and homocystinuria, cblD type
ILMN_1662438	0.00251	0.000306	-3.80756	0.05094	-0.386715	48762945	SOD1	superoxide dismutase 1, soluble
ILMN_2073289	0.00251	0.000306	-3.80754	0.05087	-0.448688	545477639	MTSS1	metastasis suppressor 1
ILMN_1755120	0.00251	0.000307	-3.80741	0.05047	-0.784834	46852167	MAN1A2	mannosidase alpha class 1A member 2
ILMN_1656134	0.00251	0.000307	-3.80711	0.04956	-1.32109	1015576842	CNOT7	CCR4-NOT transcription complex subunit 7
ILMN_1836469	0.00251	0.000307	-3.80699	0.04917	-0.968576	21758033	BRAF	B-Raf proto-oncogene, serine/threonine kinase
ILMN_1773741	0.00251	0.000308	-3.80628	0.04701	-0.594407	526118264	GOLGA5	golgin A5
ILMN_1743635	0.00253	0.00031	-3.80411	0.04032	-0.993069	197304750	ALG14	ALG14, UDP-N-acetylglucosaminyltransferase subunit
ILMN_1708779	0.00254	0.000311	-3.80299	0.03687	-0.940763	722829124	GNLY	granulysin
ILMN_3223246	0.00254	0.000312	3.80263	0.03578	0.540735	NA
ILMN_1697642	0.00255	0.000313	-3.8008	0.03016	-0.635852	240255594	BCAP29	B-cell receptor-associated protein 29
ILMN_2152828	0.00256	0.000315	-3.79973	0.02687	-1.09019	315434257	KIF16B	kinesin family member 16B
ILMN_1761262	0.00256	0.000316	-3.7987	0.02371	-0.817062	574584834	MPI	mannose phosphate isomerase
ILMN_1652163	0.00257	0.000316	-3.79789	0.02122	-0.528245	48762939	DVL2	dishevelled segment polarity protein 2
ILMN_2041101	0.00257	0.000317	-3.79762	0.02036	-1.27939	168229172	ANXA2P1	annexin A2 pseudogene 1
ILMN_1746265	0.00257	0.000317	-3.79754	0.02014	-0.926957	527317409	SARM1	sterile alpha and TIR motif containing 1
ILMN_1699112	0.00257	0.000317	-3.79712	0.01885	-0.332252	221316628	COPB1	coatomer protein complex subunit beta 1
ILMN_2155516	0.00258	0.000318	-3.79618	0.01595	-0.751484	378786660	QTRT2	queuine tRNA-ribosyltransferase accessory subunit 2
ILMN_1704571	0.00258	0.000319	-3.79552	0.01393	-0.447106	47078280	FAM53B	family with sequence similarity 53 member B
ILMN_1661717	0.00258	0.000319	3.79539	0.01351	0.517436	219842208	TFDP1	transcription factor Dp-1
ILMN_1744795	0.00259	0.00032	3.79411	0.0096	0.464651	213021184	TBL1X	transducin (beta)-like 1X-linked
ILMN_1696133	0.00259	0.000321	-3.794	0.00924	-0.657953	1042076648	EPT1	ethanolaminephosphotransferase 1
ILMN_2336133	0.00259	0.000321	3.79381	0.00867	0.625474	NA
ILMN_1688730	0.00259	0.000321	3.79377	0.00855	0.760947	301500703	DNAJC18	DnaJ heat shock protein family (Hsp40) member C18
ILMN_1695420	0.00259	0.000322	3.79304	0.00631	0.329358	296179378	CLTA	clathrin light chain A
ILMN_3244240	0.00259	0.000322	-3.79281	0.0056	-0.991085	NA
ILMN_3243441	0.00259	0.000322	-3.79264	0.00509	-1.57245	NA
ILMN_1724718	0.00259	0.000322	-3.79225	0.00389	-1.0727	297591813	NCK2	NCK adaptor protein 2
ILMN_2184640	0.0026	0.000323	-3.7916	0.00188	-0.725361	548923917	NOLC1	nucleolar and coiled-body phosphoprotein 1
ILMN_1751234	0.00261	0.000325	-3.7898	-0.00364	-0.465593	274321461	C1GALT1C1	C1GALT1 specific chaperone 1
ILMN_1689908	0.00261	0.000326	-3.78936	-0.00498	-0.505837	38683798	ANKRD13A	ankyrin repeat domain 13A
ILMN_1676765	0.00261	0.000326	-3.78914	-0.00566	-0.997297	NA
ILMN_1701641	0.00261	0.000326	3.78902	-0.00604	0.556492	NA
ILMN_2248589	0.00262	0.000327	3.78832	-0.00818	0.33029	261878477	DHX40	DEAH-box helicase 40
ILMN_1783158	0.00262	0.000328	3.78737	-0.01108	0.969618	51242940	LY6G6F	lymphocyte antigen 6 complex, locus G6F
ILMN_1702383	0.00262	0.000328	-3.78713	-0.01184	-0.764505	208431779	CNGB1	cyclic nucleotide gated channel beta 1
ILMN_1745620	0.00263	0.000329	-3.78659	-0.01348	-1.58703	751868084	KRCC1	lysine rich coiled-coil 1
ILMN_2183331	0.00263	0.000329	-3.78649	-0.0138	-0.945592	554790253	RBM7	RNA binding motif protein 7
ILMN_1813456	0.00263	0.000329	-3.78626	-0.01451	-0.703127	NA
ILMN_1797975	0.00263	0.000329	-3.78602	-0.01524	-1.03089	4504098	CXCR3	C-X-C motif chemokine receptor 3
ILMN_1694213	0.00263	0.000329	3.78596	-0.01542	0.281838	752992871	PLEKHO1	pleckstrin homology domain containing O1
ILMN_1689327	0.00263	0.00033	-3.78557	-0.01662	-0.595406	NA
ILMN_2145153	0.00264	0.000331	3.78443	-0.02012	0.909446	526118248	ANKRD35	ankyrin repeat domain 35
ILMN_1805833	0.00264	0.000331	3.78432	-0.02046	0.870726	NA
ILMN_1738342	0.00264	0.000332	-3.78386	-0.02187	-0.640814	165377201	METTL15	methyltransferase like 15
ILMN_1672605	0.00264	0.000332	3.7835	-0.02297	0.72978	116008439	MTURN	maturin, neural progenitor differentiation regulator homolog (Xenopus)
ILMN_1772706	0.00264	0.000332	3.78315	-0.02404	0.452041	209969689	BORCS7	BLOC-1 related complex subunit 7
ILMN_3280943	0.00265	0.000333	-3.78208	-0.02733	-1.62615	NA
ILMN_3290211	0.00265	0.000334	-3.78192	-0.0278	-0.551716	NA
ILMN_1795639	0.00265	0.000334	-3.78131	-0.02966	-1.07623	930192095	MGMT	O-6-methylguanine-DNA methyltransferase
ILMN_1803564	0.00267	0.000337	3.7792	-0.03614	0.387416	307691201	YIPF1	Yip1 domain family member 1
ILMN_1701058	0.00267	0.000337	-3.77874	-0.03756	-0.831272	225903389	TATDN1	TatD DNase domain containing 1
ILMN_3287093	0.00267	0.000338	-3.77845	-0.03845	-1.49607	NA
ILMN_2121282	0.00268	0.000339	-3.77752	-0.04129	-0.412557	186928836	MRPS18B	mitochondrial ribosomal protein S18B
ILMN_3232529	0.00268	0.000339	-3.7774	-0.04165	-0.973368	NA
ILMN_2076640	0.00269	0.00034	-3.77612	-0.04558	-0.650551	428673534	KHDRBS1	KH RNA binding domain containing, signal transduction associated 1
ILMN_1802708	0.0027	0.000342	-3.77433	-0.05104	-0.487046	222418656	BTN3A1	butyrophilin subfamily 3 member A1
ILMN_3187429	0.00271	0.000343	-3.77355	-0.05342	-0.656465	NA
ILMN_1702787	0.00271	0.000343	3.77325	-0.05435	0.579083	300863070	SEMA4A	semaphorin 4A
ILMN_2373779	0.00271	0.000343	-3.77312	-0.05474	-1.42052	40805828	COPS8	COP9 signalosome subunit 8
ILMN_2167922	0.00271	0.000344	-3.77285	-0.05558	-0.943445	612339293	TRMT5	tRNA methyltransferase 5
ILMN_2345319	0.00271	0.000344	-3.77243	-0.05687	-0.517417	284172362	PREPL	prolyl endopeptidase-like
ILMN_2291619	0.00271	0.000345	3.77223	-0.05748	0.5171	508772633	RAB3IP	RAB3A interacting protein
ILMN_1666739	0.00271	0.000345	-3.77144	-0.0599	-0.332701	47933338	RBM15	RNA binding motif protein 15
ILMN_1717334	0.00271	0.000346	-3.77117	-0.06071	-0.670373	384551644	VAV1	vav guanine nucleotide exchange factor 1
ILMN_1719985	0.00272	0.000346	3.77093	-0.06146	0.330147	105554405	FEM1A	fem-1 homolog A
ILMN_1726786	0.00272	0.000347	3.76974	-0.0651	0.63258	148491079	TNRC6B	trinucleotide repeat containing 6B
ILMN_3185161	0.00272	0.000348	-3.76954	-0.06569	-0.715855	149274620	CEP78	centrosomal protein 78
ILMN_1727041	0.00273	0.000349	-3.76842	-0.06914	-0.396297	253970497	EWSR1	EWS RNA binding protein 1
ILMN_1803279	0.00273	0.000349	-3.76827	-0.0696	-0.481887	282165813	TMED5	transmembrane p24 trafficking protein 5
ILMN_2252136	0.00273	0.000349	-3.76818	-0.06987	-1.11756	195546907	YWHAE	tyrosine 3-monooxygenase/tryptophan 5-monooxygenase activation protein epsilon
ILMN_3244935	0.00273	0.000349	-3.76813	-0.07003	-0.944276	NA
ILMN_3226291	0.00273	0.00035	-3.76748	-0.07199	-1.77682	NA
ILMN_2159384	0.00274	0.00035	-3.76714	-0.07304	-0.982757	197313646	SBDSP1	Shwachman-Bodian-Diamond syndrome pseudogene 1
ILMN_3210171	0.00274	0.000352	-3.76612	-0.07616	-1.72928	NA
ILMN_2337241	0.00275	0.000353	-3.76492	-0.07982	-0.571256	71772358	RPS15A	ribosomal protein S15a
ILMN_3299804	0.00275	0.000353	-3.76491	-0.07987	-0.845455	357933599	ZNF638	zinc finger protein 638
ILMN_1801767	0.00275	0.000353	-3.76472	-0.08045	-0.940084	194473692	ABHD3	abhydrolase domain containing 3
ILMN_1812995	0.00275	0.000354	3.76437	-0.08151	1.0333	209364548	CTSL	cathepsin L
ILMN_1688404	0.00275	0.000354	-3.76405	-0.08247	-0.98628	44890067	ZMYM4	zinc finger MYM-type containing 4
ILMN_3241234	0.00275	0.000354	-3.76381	-0.08322	-2.35384	NA
ILMN_2411794	0.00275	0.000354	-3.76368	-0.08363	-0.300843	125987586	PTPRA	protein tyrosine phosphatase, receptor type A
ILMN_1738712	0.00276	0.000356	-3.76248	-0.08728	-0.599251	324710989	GPR180	G protein-coupled receptor 180
ILMN_1765796	0.00276	0.000356	-3.76213	-0.08834	-0.990133	16507966	ENO2	enolase 2
ILMN_3235593	0.00276	0.000357	-3.76175	-0.08951	-0.567137	211057415	ZNF841	zinc finger protein 841
ILMN_1729453	0.00276	0.000357	3.76151	-0.09026	0.969751	270132562	TSPAN9	tetraspanin 9
ILMN_1699610	0.00276	0.000357	-3.76136	-0.09072	-0.679824	302058288	CCT6B	chaperonin containing TCP1 subunit 6B
ILMN_1703326	0.00278	0.000359	-3.76003	-0.09477	-1.86191	153791423	PTGDR2	prostaglandin D2 receptor 2
ILMN_3301451	0.00278	0.000359	-3.75968	-0.09584	-1.1378	NA
ILMN_1732554	0.00279	0.000361	-3.75813	-0.10057	-1.25558	814693142	ZNF346	zinc finger protein 346
ILMN_1788211	0.00279	0.000361	-3.75805	-0.10082	-0.445988	157502170	SNX19	sorting nexin 19
ILMN_1667519	0.00279	0.000361	-3.75788	-0.10134	-0.915083	293597516	RRAS2	related RAS viral (r-ras) oncogene homolog 2
ILMN_2098743	0.00279	0.000361	-3.75775	-0.10173	-1.41475	231567103	ACOT13	acyl-CoA thioesterase 13
ILMN_1724658	0.00279	0.000362	-3.75698	-0.10408	-0.500186	734703978	BNIP3	BCL2 interacting protein 3
ILMN_1668629	0.00279	0.000362	3.75683	-0.10453	0.376519	NA
ILMN_2095840	0.00279	0.000363	-3.75644	-0.10571	-0.714459	804138664	KAT6A	lysine acetyltransferase 6A
ILMN_2121437	0.00281	0.000365	-3.75497	-0.11022	-0.571099	55956787	NCL	nucleolin
ILMN_1761259	0.00281	0.000365	-3.7544	-0.11196	-0.43137	296010872	EXT2	exostosin glycosyltransferase 2
ILMN_1664511	0.00282	0.000367	-3.75302	-0.11615	-0.850905	215820615	NDC80	NDC80, kinetochore complex component
ILMN_2387990	0.00282	0.000368	-3.7523	-0.11834	-0.608067	37577125	UBE2J2	ubiquitin conjugating enzyme E2 J2
ILMN_1664610	0.00282	0.000368	-3.75225	-0.1185	-1.18471	NA
ILMN_1654735	0.00282	0.000368	3.75224	-0.11854	0.454862	222831574	SLCO3A1	solute carrier organic anion transporter family member 3A1
ILMN_1738075	0.00282	0.000368	3.75187	-0.11967	0.412236	194018548	CMIP	c-Maf inducing protein
ILMN_1772369	0.00282	0.000369	-3.75181	-0.11984	-0.725574	291084749	PDHA1	pyruvate dehydrogenase (lipoamide) alpha 1
ILMN_1877778	0.00282	0.000369	-3.75152	-0.12074	-0.708252	78300341
ILMN_1791770	0.00283	0.00037	-3.75086	-0.12274	-0.889225	194363750	SMARCC2	SWI/SNF related, matrix associated, actin dependent regulator of chromatin subfamily c member 2
ILMN_2148459	0.00284	0.000372	-3.74897	-0.12849	-0.832726	37704380	B2M	beta-2-microglobulin
ILMN_1707448	0.00284	0.000372	-3.74886	-0.12883	-0.436101	568599828	CDK12	cyclin dependent kinase 12
ILMN_1808587	0.00285	0.000373	3.74803	-0.13137	0.801548	118498344	ZFHX3	zinc finger homeobox 3
ILMN_3280019	0.00285	0.000374	-3.74759	-0.1327	-1.3147	NA
ILMN_1695187	0.00285	0.000374	3.74713	-0.13409	1.57484	149408156	GYPE	glycophorin E (MNS blood group)
ILMN_1657977	0.00287	0.000376	3.74553	-0.13899	0.423644	117606352	MSRB2	methionine sulfoxide reductase B2
ILMN_1669508	0.00287	0.000376	-3.74541	-0.13935	-0.303367	378677134	PAF1	PAF1 homolog, Paf1/RNA polymerase II complex component
ILMN_2289093	0.00287	0.000377	-3.74505	-0.14046	-0.651625	366039977	RNF213	ring finger protein 213
ILMN_3227341	0.00287	0.000377	-3.74468	-0.14156	-0.889099	222446628	RFPL4A	ret finger protein like 4A
ILMN_1809488	0.00287	0.000378	-3.74445	-0.14228	-0.351516	162417970	SPCS2	signal peptidase complex subunit 2
ILMN_1775703	0.00287	0.000378	3.74437	-0.14252	0.387041	400153772	TRAPPC6A	trafficking protein particle complex 6A
ILMN_1753183	0.00288	0.000379	-3.743	-0.14668	-1.02476	198278565	CDCA4	cell division cycle associated 4
ILMN_1710906	0.00288	0.00038	-3.74276	-0.14742	-1.25879	313661391	RNF145	ring finger protein 145
ILMN_1706841	0.00289	0.000381	-3.74202	-0.14967	-1.23456	84370365	PGAM4	phosphoglycerate mutase family member 4
ILMN_1656292	0.00289	0.000381	-3.74167	-0.15075	-1.34742	NA
ILMN_1693124	0.00289	0.000381	-3.7414	-0.15157	-1.53749	291045258	SDHAF1	succinate dehydrogenase complex assembly factor 1
ILMN_1674650	0.00289	0.000382	-3.74081	-0.15334	-0.422444	189027122	NMRK1	nicotinamide riboside kinase 1
ILMN_1859946	0.00289	0.000382	-3.74049	-0.15432	-0.375363	6807682	UHMK1	U2AF homology motif (UHM) kinase 1
ILMN_1698406	0.0029	0.000383	-3.73975	-0.15656	-0.412471	189458850	ORMDL1	ORMDL sphingolipid biosynthesis regulator 1
ILMN_2385647	0.00291	0.000385	-3.73857	-0.16016	-1.59944	362999012	ALAS1	5'-aminolevulinate synthase 1
ILMN_1778617	0.00291	0.000386	-3.73766	-0.16294	-1.00576	62865611	AK6	adenylate kinase 6
ILMN_3235657	0.00292	0.000387	-3.73685	-0.16539	-1.06365	NA
ILMN_2397721	0.00293	0.000388	3.73576	-0.16872	0.372933	950426347	GLB1	galactosidase beta 1
ILMN_2180682	0.00293	0.000389	-3.73542	-0.16975	-1.70448	190886458	MTPN	myotrophin
ILMN_1670570	0.00293	0.000389	3.73525	-0.17025	1.27077	57242781	MXI1	MAX interactor 1, dimerization protein
ILMN_1687782	0.00293	0.000389	-3.7351	-0.17072	-0.900853	520261372	RAD17	RAD17 checkpoint clamp loader component
ILMN_1724376	0.00294	0.00039	-3.7342	-0.17345	-0.376345	343183358	ERLEC1	endoplasmic reticulum lectin 1
ILMN_2232430	0.00294	0.000391	-3.73386	-0.17449	-0.885812	995970201	NMD3	NMD3 ribosome export adaptor
ILMN_1767816	0.00295	0.000393	3.73239	-0.17897	0.470068	224548985	APH1B	aph-1 homolog B, gamma-secretase subunit
ILMN_1718961	0.00297	0.000396	3.73021	-0.18558	0.814179	47078259	BNIP3L	BCL2 interacting protein 3 like
ILMN_3271244	0.00297	0.000396	-3.7301	-0.18592	-1.27166	NA
ILMN_2232177	0.00297	0.000396	3.72991	-0.18649	0.37946	194097348	ACTN1	actinin alpha 1
ILMN_1727671	0.00297	0.000397	-3.72922	-0.18857	-1.356	239047413	SSH1	slingshot protein phosphatase 1
ILMN_1700834	0.00298	0.000398	-3.72806	-0.19211	-1.14748	754169890	SLK	STE20 like kinase
ILMN_1802894	0.00299	0.000399	-3.72735	-0.19426	-0.896504	547235123	VKORC1L1	vitamin K epoxide reductase complex subunit 1 like 1
ILMN_1691364	0.00299	0.000399	-3.72726	-0.19455	-0.710126	189458858	STAT1	signal transducer and activator of transcription 1
ILMN_2393497	0.00299	0.0004	3.72717	-0.19481	0.528849	189163491	ATXN3	ataxin 3
ILMN_1670817	0.00299	0.0004	-3.72665	-0.1964	-0.596306	961460524	GRPEL1	GrpE like 1, mitochondrial
ILMN_1675190	0.00299	0.0004	3.72656	-0.19667	1.56326	301129178	RETN	resistin
ILMN_2329679	0.003	0.000402	3.72568	-0.19932	0.406142	56699464	TPST2	tyrosylprotein sulfotransferase 2
ILMN_2354649	0.003	0.000402	3.72536	-0.20031	0.637621	665821300	SRSF10	serine and arginine rich splicing factor 10
ILMN_1807177	0.00301	0.000404	-3.7237	-0.20535	-1.00555	614458184	FOCAD	focadhesin
ILMN_2058141	0.00302	0.000406	-3.72251	-0.20896	-0.821784	148922918	HMGN2	high mobility group nucleosomal binding domain 2
ILMN_2264625	0.00302	0.000406	-3.72228	-0.20966	-0.340903	189163519	NIPBL	NIPBL, cohesin loading factor
ILMN_2337928	0.00303	0.000407	-3.72162	-0.21165	-0.939034	342307093	CXCR5	C-X-C motif chemokine receptor 5
ILMN_1753002	0.00303	0.000408	3.72064	-0.21462	0.730796	254281336	RAB2B	RAB2B, member RAS oncogene family
ILMN_1664466	0.00304	0.000409	-3.72023	-0.21586	-0.788835	1044873435	KLHL9	kelch like family member 9
ILMN_1733937	0.00304	0.00041	3.71961	-0.21776	0.645057	52630444	MMD	monocyte to macrophage differentiation associated
ILMN_1681670	0.00304	0.00041	-3.71946	-0.2182	-1.19829	258547122	SLC25A4	solute carrier family 25 member 4
ILMN_1659339	0.00307	0.000414	-3.7165	-0.22718	-1.15	570359560	ELP4	elongator acetyltransferase complex subunit 4
ILMN_1676503	0.00307	0.000414	3.71628	-0.22784	0.592504	NA
ILMN_2366790	0.00307	0.000415	-3.71563	-0.22981	-1.19231	612407836	DDX52	DEAD-box helicase 52
ILMN_1748911	0.00308	0.000416	-3.715	-0.23173	-1.5839	332078471	SNAP23	synaptosome associated protein 23
ILMN_2246894	0.00309	0.000417	-3.71411	-0.23441	-0.366038	526253081	EDF1	endothelial differentiation related factor 1
ILMN_1679920	0.00309	0.000418	-3.71372	-0.2356	-0.898648	NA
ILMN_1739946	0.00309	0.000418	3.71319	-0.2372	0.336319	914101069	VKORC1	vitamin K epoxide reductase complex subunit 1
ILMN_2415898	0.00309	0.000419	-3.71299	-0.23781	-1.20721	507144084	DNAJB14	DnaJ heat shock protein family (Hsp40) member B14
ILMN_1690546	0.00309	0.000419	-3.71294	-0.23796	-0.444536	345842410	PPP3CC	protein phosphatase 3 catalytic subunit gamma
ILMN_2188722	0.00309	0.000419	-3.71268	-0.23875	-0.632227	373251162	GLS	glutaminase
ILMN_1769810	0.00309	0.000419	-3.71266	-0.23882	-0.804434	51944964	ARL6IP5	ADP ribosylation factor like GTPase 6 interacting protein 5
ILMN_1773576	0.0031	0.000421	-3.7116	-0.24202	-1.02549	746815967	CPNE3	copine 3
ILMN_1661432	0.0031	0.000421	-3.71154	-0.24222	-1.19403	NA
ILMN_1815733	0.0031	0.000421	3.71129	-0.24295	0.451321	387598038	EIF5	eukaryotic translation initiation factor 5
ILMN_1766115	0.0031	0.000422	-3.71044	-0.24553	-1.04045	295844826	PLEKHF2	pleckstrin homology and FYVE domain containing 2
ILMN_3243069	0.0031	0.000422	-3.71021	-0.24622	-1.47386	NA
ILMN_3267760	0.00311	0.000424	-3.70897	-0.25	-0.81476	NA
ILMN_2056167	0.00313	0.000426	-3.70756	-0.25425	-1.2112	392513680	OSTC	oligosaccharyltransferase complex non-catalytic subunit
ILMN_3200597	0.00313	0.000427	-3.70705	-0.2558	-1.08735	NA
ILMN_1750321	0.00313	0.000427	-3.70701	-0.25592	-0.451678	257467635	TRANK1	tetratricopeptide repeat and ankyrin repeat containing 1
ILMN_2404665	0.00313	0.000428	-3.70645	-0.25762	-0.581206	283046697	TRIM5	tripartite motif containing 5
ILMN_3290353	0.00313	0.000428	-3.70625	-0.2582	-0.820042	NA
ILMN_1806692	0.00315	0.000431	3.70441	-0.26377	0.349355	188219600	HEXB	hexosaminidase subunit beta
ILMN_1784410	0.00315	0.000431	-3.70405	-0.26486	-0.325439	189491629	UBP1	upstream binding protein 1 (LBP-1a)
ILMN_2398903	0.00316	0.000432	-3.70341	-0.2668	-1.06175	66363692	HAX1	HCLS1 associated protein X-1
ILMN_1675939	0.00317	0.000433	3.70238	-0.2699	0.44262	167466162	IFNGR1	interferon gamma receptor 1
ILMN_1714438	0.00317	0.000434	3.7018	-0.27167	0.426006	115298649	MUTYH	mutY DNA glycosylase
ILMN_2389810	0.00317	0.000435	-3.70136	-0.273	-0.662321	288915522	ATP11C	ATPase phospholipid transporting 11C
ILMN_1774077	0.00317	0.000435	-3.70123	-0.27339	-0.466278	520975408	GBP2	guanylate binding protein 2
ILMN_1753745	0.00317	0.000436	-3.70082	-0.27462	-0.462543	116875825	HDDC2	HD domain containing 2
ILMN_2066849	0.00318	0.000436	-3.7004	-0.2759	-1.19342	451172088	FAM26F	family with sequence similarity 26 member F
ILMN_1715963	0.00318	0.000437	3.70012	-0.27674	1.0463	74229028	FBXO7	F-box protein 7
ILMN_2153466	0.00318	0.000437	-3.6998	-0.2777	-0.544133	952009241	FAM50B	family with sequence similarity 50 member B
ILMN_1785762	0.00318	0.000437	-3.6998	-0.27772	-1.5807	570700819	RHOT1	ras homolog family member T1
ILMN_3191695	0.00318	0.000438	-3.69932	-0.27916	-1.32988	NA
ILMN_1793549	0.00318	0.000439	-3.69868	-0.28108	-0.459272	386869354	PTPN4	protein tyrosine phosphatase, non-receptor type 4
ILMN_1662451	0.00318	0.000439	-3.69842	-0.28188	-1.17379	221136804	FCER2	Fc fragment of IgE receptor II
ILMN_1786972	0.00318	0.000439	-3.69836	-0.28205	-1.48151	300795157	SARS	seryl-tRNA synthetase
ILMN_1689294	0.0032	0.000442	-3.69672	-0.28703	-1.02335	255308893	SNORD14D	small nucleolar RNA, C/D box 14D
ILMN_3295494	0.0032	0.000442	-3.69616	-0.2887	-1.15112	NA
ILMN_1792075	0.00321	0.000444	-3.69515	-0.29175	-0.93903	297374826	CD22	CD22 molecule
ILMN_1652525	0.00321	0.000444	-3.69484	-0.2927	-1.15474	343488515	MVB12B	multivesicular body subunit 12B
ILMN_2126239	0.00322	0.000446	-3.69379	-0.29586	-0.315196	187960089	SMG5	SMG5, nonsense mediated mRNA decay factor
ILMN_1833478	0.00322	0.000446	3.69346	-0.29686	0.439411	10302685
ILMN_1803302	0.00324	0.000449	3.69185	-0.30173	0.4307	358356430	CRK	CRK proto-oncogene, adaptor protein
ILMN_2217661	0.00324	0.000449	-3.69167	-0.30226	-1.0139	523425747	SREBF2	sterol regulatory element binding transcription factor 2
ILMN_1693766	0.00324	0.000449	-3.6914	-0.30306	-0.456346	391738248	CEP135	centrosomal protein 135
ILMN_3245625	0.00324	0.000449	-3.69124	-0.30356	-0.819946	148613885	RFX7	regulatory factor X7
ILMN_1728799	0.00326	0.000452	3.68949	-0.30885	0.607265	160298191	FBP1	fructose-bisphosphatase 1
ILMN_1721729	0.00326	0.000453	-3.68879	-0.31096	-1.61122	154813205	MED1	mediator complex subunit 1
ILMN_1766505	0.00326	0.000453	-3.68858	-0.31157	-1.12454	809281398	COMMD10	COMM domain containing 10
ILMN_1673172	0.00326	0.000453	3.68858	-0.31158	0.541123	1021311983	IFT52	intraflagellar transport 52
ILMN_2302757	0.00326	0.000454	3.68839	-0.31214	0.905066	154146261	FCGBP	Fc fragment of IgG binding protein
ILMN_1749432	0.00326	0.000454	-3.6882	-0.31272	-0.545782	157743250	MRPL32	mitochondrial ribosomal protein L32
ILMN_1735735	0.00326	0.000454	3.68784	-0.31382	0.378007	83779013	KATNB1	katanin regulatory subunit B1
ILMN_1715702	0.00326	0.000455	-3.68775	-0.31407	-0.976866	NA
ILMN_1751258	0.00329	0.000459	-3.6848	-0.32297	-1.29523	316659406	NDUFA4	NDUFA4, mitochondrial complex associated
ILMN_1660320	0.0033	0.000461	3.6838	-0.326	0.631769	NA
ILMN_1734878	0.00331	0.000463	-3.68236	-0.33032	-0.724644	90193588	CD79A	CD79a molecule
ILMN_2382354	0.00331	0.000463	-3.68222	-0.33074	-1.49978	544346142	SENP7	SUMO1/sentrin specific peptidase 7
ILMN_1718136	0.00331	0.000463	-3.68198	-0.33148	-1.07714	148229490	UQCRHL	ubiquinol-cytochrome c reductase hinge protein like
ILMN_1727642	0.00332	0.000464	-3.6813	-0.33351	-0.796311	149999605	MOGS	mannosyl-oligosaccharide glucosidase
ILMN_2349124	0.00332	0.000465	-3.68104	-0.33429	-0.933862	520975369	OSBPL2	oxysterol binding protein like 2
ILMN_2053679	0.00332	0.000465	-3.68077	-0.33512	-0.733547	554506551	ACADM	acyl-CoA dehydrogenase, C-4 to C-12 straight chain
ILMN_1728698	0.00332	0.000465	3.68071	-0.3353	0.688369	39753954	GDE1	glycerophosphodiester phosphodiesterase 1
ILMN_2085760	0.00332	0.000465	3.6805	-0.33594	0.594938	325197176	ARPC1B	actin related protein 2/3 complex subunit 1B
ILMN_1799015	0.00332	0.000466	3.68028	-0.3366	0.603167	546231293	PXMP2	peroxisomal membrane protein 2
ILMN_1761519	0.00332	0.000467	-3.67965	-0.33849	-0.332188	111494227	EIF4G2	eukaryotic translation initiation factor 4 gamma 2
ILMN_1787808	0.00333	0.000467	-3.67923	-0.33976	-0.450341	109255237	CEP63	centrosomal protein 63
ILMN_1741976	0.00333	0.000467	-3.67919	-0.33987	-0.763551	363814496	SMARCAD1	SWI/SNF-related, matrix-associated actin-dependent regulator of chromatin, subfamily a, containing DEAD/H box 1
ILMN_1760593	0.00333	0.000469	-3.67838	-0.34231	-1.15745	401015115	CRY1	cryptochrome circadian clock 1
ILMN_1668277	0.00333	0.000469	-3.67803	-0.34337	-1.03526	33469981	BLK	BLK proto-oncogene, Src family tyrosine kinase
ILMN_1785439	0.00333	0.000469	-3.67801	-0.34343	-0.701654	1041215429	CD79B	CD79b molecule
ILMN_1722309	0.00334	0.00047	-3.67756	-0.34477	-0.905686	53759133	ENDOG	endonuclease G
ILMN_3282587	0.00334	0.000472	-3.67655	-0.34782	-1.6162	NA
ILMN_3251227	0.00334	0.000472	-3.67618	-0.34892	-1.16028	546231207	TBC1D22A	TBC1 domain family member 22A
ILMN_1708946	0.00334	0.000472	-3.67617	-0.34896	-0.763029	17865806	VPS4A	vacuolar protein sorting 4 homolog A
ILMN_1718771	0.00335	0.000473	-3.67553	-0.3509	-0.921949	751557618	CCDC24	coiled-coil domain containing 24
ILMN_1717063	0.00335	0.000473	3.67544	-0.35116	0.730247	117190398	FBXO9	F-box protein 9
ILMN_1737813	0.00335	0.000473	3.67534	-0.35145	0.338959	NA
ILMN_1796136	0.00338	0.000478	3.67266	-0.35951	0.521239	255683301	RAB37	RAB37, member RAS oncogene family
ILMN_1815890	0.00338	0.000478	-3.67224	-0.36079	-0.637894	586946414	IL12RB1	interleukin 12 receptor subunit beta 1
ILMN_2359742	0.0034	0.000482	3.66992	-0.36777	0.433686	955080237	CTSB	cathepsin B
ILMN_1651819	0.00341	0.000483	-3.66912	-0.37017	-0.347876	751368131	GALNT11	polypeptide N-acetylgalactosaminyltransferase 11
ILMN_1802292	0.00342	0.000485	3.66783	-0.37404	0.639943	115298666	WDFY2	WD repeat and FYVE domain containing 2
ILMN_1796962	0.00342	0.000486	3.66743	-0.37525	0.503156	45238847	PPP3R1	protein phosphatase 3 regulatory subunit B, alpha
ILMN_2374036	0.00342	0.000486	3.66722	-0.37586	0.926355	125987604	CTSL	cathepsin L
ILMN_1811049	0.00343	0.000487	-3.66648	-0.37809	-0.963993	167900477	POU2AF1	POU class 2 associating factor 1
ILMN_2192694	0.00343	0.000488	-3.66625	-0.37877	-1.11125	808154188	EIF3M	eukaryotic translation initiation factor 3 subunit M
ILMN_2332105	0.00343	0.000488	-3.66595	-0.3797	-0.460782	397787559	WRNIP1	Werner helicase interacting protein 1
ILMN_2158242	0.00343	0.000488	-3.66577	-0.38021	-1.33303	197304725	SHOC2	SHOC2, leucine rich repeat scaffold protein
ILMN_3225121	0.00343	0.000489	-3.66568	-0.38051	-1.36882	NA
ILMN_2319952	0.00343	0.000489	3.66552	-0.38097	0.942032	63054843	VDR	vitamin D (1,25- dihydroxyvitamin D3) receptor
ILMN_1664691	0.00343	0.000489	-3.66535	-0.3815	-1.1804	158631202	DAPP1	dual adaptor of phosphotyrosine and 3-phosphoinositides 1
ILMN_1786021	0.00344	0.00049	-3.66475	-0.38329	-0.851004	524553338	PRKAB2	protein kinase AMP-activated non-catalytic subunit beta 2
ILMN_2207533	0.00344	0.000491	-3.66428	-0.38471	-0.357751	607344306	RPS17	ribosomal protein S17
ILMN_2151488	0.00344	0.000492	-3.66356	-0.38686	-1.02721	153791760	RMI1	RecQ mediated genome instability 1
ILMN_1891233	0.00345	0.000492	-3.66331	-0.38762	-1.07924	8167473
ILMN_1800697	0.00345	0.000493	3.66274	-0.38932	1.15757	750321727	LDB2	LIM domain binding 2
ILMN_1668822	0.00345	0.000493	-3.66273	-0.38936	-0.660216	217416400	BATF	basic leucine zipper ATF-like transcription factor
ILMN_1688526	0.00345	0.000493	-3.66267	-0.38955	-0.543197	82546835	ARL5A	ADP ribosylation factor like GTPase 5A
ILMN_1669927	0.00346	0.000495	3.66146	-0.39316	0.489004	251823951	ICOS	inducible T-cell costimulator
ILMN_1655595	0.00346	0.000496	3.66091	-0.39481	0.762826	211904150	SERPINE2	serpin family E member 2
ILMN_3294074	0.00346	0.000496	-3.66071	-0.39542	-1.19399	NA
ILMN_1698419	0.00346	0.000497	-3.66038	-0.39641	-0.695922	331284175	NCOR2	nuclear receptor corepressor 2
ILMN_1792455	0.00346	0.000497	3.66019	-0.39697	1.13967	116805333	TMEM158	transmembrane protein 158 (gene/pseudogene)
ILMN_1693220	0.00347	0.000498	-3.6596	-0.39874	-0.467764	325053649	AKAP11	A-kinase anchoring protein 11
ILMN_2194627	0.00347	0.000498	-3.65957	-0.39883	-0.789842	999809117	GMCL1	germ cell-less, spermatogenesis associated 1
ILMN_3258321	0.00347	0.000499	-3.65887	-0.40094	-2.01343	NA
ILMN_3211132	0.00349	0.000503	-3.65683	-0.40704	-0.848488	NA
ILMN_1767894	0.0035	0.000504	-3.65597	-0.40962	-0.364974	345525589	POLB	DNA polymerase beta
ILMN_2238928	0.00351	0.000506	-3.65499	-0.41257	-0.466317	525313567	RAD51C	RAD51 paralog C
ILMN_1814213	0.00352	0.000508	-3.65375	-0.41627	-0.572152	544186028	PQLC3	PQ loop repeat containing 3
ILMN_1733680	0.00353	0.000508	-3.65343	-0.41723	-0.895058	410442541	AZI2	5-azacytidine induced 2
ILMN_2173611	0.00353	0.000509	-3.65281	-0.4191	-0.951517	83367074	MT1E	metallothionein 1E
ILMN_1658247	0.00354	0.000512	-3.65142	-0.42327	-1.14797	992319651	OAS1	2'-5'-oligoadenylate synthetase 1
ILMN_1756152	0.00355	0.000513	-3.65084	-0.42502	-1.12659	335892876	MFSD11	major facilitator superfamily domain containing 11
ILMN_2374692	0.00355	0.000513	-3.65082	-0.42508	-0.704718	342349314	WAC	WW domain containing adaptor with coiled-coil
ILMN_2176251	0.00356	0.000514	-3.64993	-0.42774	-1.50143	878298214	MGME1	mitochondrial genome maintenance exonuclease 1
ILMN_1752478	0.00356	0.000516	3.6491	-0.43022	0.44953	611434981	DHRS3	dehydrogenase/reductase 3
ILMN_1756676	0.00357	0.000517	3.64843	-0.43222	0.512135	558472793	PHF19	PHD finger protein 19
ILMN_1768640	0.00357	0.000517	-3.64841	-0.43228	-0.99307	520975420	CRNKL1	crooked neck pre-mRNA splicing factor 1
ILMN_1785177	0.00357	0.000518	-3.64787	-0.43389	-0.590792	119943095	DNAJC14	DnaJ heat shock protein family (Hsp40) member C14
ILMN_1740487	0.00357	0.000518	3.64752	-0.43495	0.42682	999809133	CMTM7	CKLF like MARVEL transmembrane domain containing 7
ILMN_2302118	0.00358	0.000519	-3.64714	-0.43609	-0.475503	201025403	CCDC50	coiled-coil domain containing 50
ILMN_1655765	0.00358	0.00052	-3.64624	-0.43879	-1.40038	525459418	MRPS21	mitochondrial ribosomal protein S21
ILMN_3243253	0.00359	0.000522	-3.64539	-0.44133	-1.28556	183396778	LPAR3	lysophosphatidic acid receptor 3
ILMN_1673543	0.00359	0.000522	-3.64509	-0.44223	-0.692492	195222745	PGM2	phosphoglucomutase 2
ILMN_1652722	0.00359	0.000523	3.64492	-0.44272	0.438649	188528898	C14orf2	chromosome 14 open reading frame 2
ILMN_2328666	0.0036	0.000524	-3.64431	-0.44456	-0.736353	94420687	CD83	CD83 molecule
ILMN_1723912	0.00361	0.000526	-3.64318	-0.44792	-1.78045	732662992	IFI44L	interferon induced protein 44 like
ILMN_2095506	0.00361	0.000527	-3.64235	-0.45043	-1.38506	196259827	SPOPL	speckle type BTB/POZ protein like
ILMN_1792473	0.00361	0.000527	3.64225	-0.45071	0.476101	974987467	AIF1	allograft inflammatory factor 1
ILMN_1692464	0.00361	0.000527	-3.64221	-0.45083	-0.806759	116812607	TTC38	tetratricopeptide repeat domain 38
ILMN_1662973	0.00362	0.000528	3.64197	-0.45156	0.619112	67782352	CD82	CD82 molecule
ILMN_1659786	0.00362	0.000528	-3.64173	-0.45227	-0.450572	226493202	TRMT13	tRNA methyltransferase 13 homolog
ILMN_1675462	0.00363	0.000531	-3.64026	-0.45668	-0.86057	154426303	LSM6	LSM6 homolog, U6 small nuclear RNA and mRNA degradation associated
ILMN_1750395	0.00364	0.000531	-3.63969	-0.45836	-0.985266	322812159	MBD2	methyl-CpG binding domain protein 2
ILMN_1662358	0.00364	0.000533	-3.63877	-0.46113	-0.957248	544711172	MX1	MX dynamin like GTPase 1
ILMN_1810229	0.00365	0.000534	-3.63847	-0.46203	-0.841396	115334678	ARID4A	AT-rich interaction domain 4A
ILMN_2198376	0.00365	0.000534	-3.63802	-0.46335	-0.536776	156713440	PSMA4	proteasome subunit alpha 4
ILMN_1797191	0.00365	0.000535	-3.63776	-0.46413	-0.613206	242332495	KIAA0040	KIAA0040
ILMN_1788180	0.00367	0.000537	-3.63627	-0.46858	-1.18226	440309847	RAB13	RAB13, member RAS oncogene family
ILMN_1792597	0.00367	0.000539	-3.63549	-0.47091	-0.713049	13377003	CRYGS	crystallin gamma S
ILMN_2332558	0.00368	0.00054	-3.63507	-0.47219	-1.20489	82546835	ARL5A	ADP ribosylation factor like GTPase 5A
ILMN_1786275	0.00368	0.000541	-3.63424	-0.47465	-0.66896	300116278	PAPOLG	poly(A) polymerase gamma
ILMN_2104830	0.00368	0.000541	-3.63423	-0.47469	-0.945054	699964213	ACP2	acid phosphatase 2, lysosomal
ILMN_1731224	0.00368	0.000541	-3.63421	-0.47473	-0.709051	226371705	PARP9	poly(ADP-ribose) polymerase family member 9
ILMN_1815734	0.00368	0.000541	-3.63409	-0.47511	-0.46932	182765465	FCHSD2	FCH and double SH3 domains 2
ILMN_3248966	0.00368	0.000541	-3.63403	-0.47528	-0.769624	215422307	MMADHC	methylmalonic aciduria and homocystinuria, cblD type
ILMN_2363106	0.00368	0.000542	-3.63389	-0.47569	-0.309249	116734697	RBM23	RNA binding motif protein 23
ILMN_2199554	0.00369	0.000543	-3.63305	-0.47821	-1.26123	NA
ILMN_1727495	0.00369	0.000544	-3.63232	-0.48039	-0.720186	301500654	L3MBTL3	l(3)mbt-like 3 (Drosophila)
ILMN_1815668	0.0037	0.000546	-3.63145	-0.483	-1.35237	526253108	GTF2IP1	general transcription factor IIi pseudogene 1
ILMN_1736972	0.0037	0.000547	-3.63095	-0.48448	-0.889774	209915615	GKAP1	G kinase anchoring protein 1
ILMN_1663422	0.00371	0.000549	3.62988	-0.48766	0.510036	23957679	RGL4	ral guanine nucleotide dissociation stimulator like 4
ILMN_2147105	0.00371	0.000549	-3.62976	-0.48803	-1.13312	NA
ILMN_1701875	0.00373	0.000551	3.62865	-0.49135	0.370984	58530843	ZYX	zyxin
ILMN_1731354	0.00377	0.000557	3.62497	-0.50231	0.292733	1025812220	PARL	presenilin associated rhomboid like
ILMN_2350357	0.00377	0.000558	-3.62491	-0.50251	-0.778567	NA
ILMN_1793651	0.00377	0.000558	-3.62456	-0.50352	-1.25831	37577134	UBE2N	ubiquitin conjugating enzyme E2 N
ILMN_1763688	0.00377	0.000559	3.62399	-0.50524	0.395759	320043265	C17orf49	chromosome 17 open reading frame 49
ILMN_1684040	0.00377	0.000559	-3.62382	-0.50574	-1.35129	257743160	THEMIS	thymocyte selection associated
ILMN_2162799	0.00377	0.00056	3.62365	-0.50625	0.934972	229577137	AHR	aryl hydrocarbon receptor
ILMN_3299478	0.00377	0.00056	-3.62349	-0.50674	-0.788706	NA
ILMN_3178273	0.0038	0.000564	-3.62145	-0.5128	-0.83276	NA
ILMN_1706413	0.00381	0.000566	-3.62006	-0.51694	-1.01504	216548559	RRNAD1	ribosomal RNA adenine dimethylase domain containing 1
ILMN_1785218	0.00383	0.000569	-3.61863	-0.52119	-0.647655	223941821	MTCH2	mitochondrial carrier 2
ILMN_1690352	0.00383	0.00057	-3.61827	-0.52227	-0.783844	62177109	ADO	2-aminoethanethiol dioxygenase
ILMN_1846306	0.00383	0.00057	3.61784	-0.52356	0.751206	21706999	LOC105379362	uncharacterized LOC105379362
ILMN_1790052	0.00385	0.000574	-3.61607	-0.52881	-0.742632	NA
ILMN_3218248	0.00385	0.000574	-3.61606	-0.52884	-0.992021	NA
ILMN_2181363	0.00385	0.000574	-3.61592	-0.52926	-0.433076	187960099	UBE3C	ubiquitin protein ligase E3C
ILMN_2160160	0.00385	0.000574	-3.61592	-0.52927	-1.10854	22546018	SNORD36C	small nucleolar RNA, C/D box 36C
ILMN_1747622	0.00385	0.000574	3.61571	-0.52989	0.594814	130979980	CD33	CD33 molecule
ILMN_1760727	0.00386	0.000577	3.61418	-0.53445	0.62266	207113180	ANG	angiogenin
ILMN_1667356	0.00386	0.000578	-3.61396	-0.5351	-0.333129	301500679	PPP1R21	protein phosphatase 1 regulatory subunit 21
ILMN_1735093	0.00386	0.000578	-3.61389	-0.53532	-0.730129	222136584	TIMELESS	timeless circadian clock
ILMN_3249742	0.00387	0.000578	-3.61353	-0.53638	-1.02169	115511034	PXMP4	peroxisomal membrane protein 4
ILMN_1741477	0.00388	0.00058	-3.61248	-0.53951	-0.366449	195963400	SMAD4	SMAD family member 4
ILMN_1787345	0.00389	0.000583	-3.61112	-0.54356	-0.467445	219842215	FKBP11	FK506 binding protein 11
ILMN_2150019	0.00389	0.000583	-3.61106	-0.54374	-0.668344	186910280	SUCLA2	succinate-CoA ligase ADP-forming beta subunit
ILMN_1690487	0.00389	0.000583	-3.61105	-0.54377	-0.392104	134142825	PCM1	pericentriolar material 1
ILMN_1745343	0.00389	0.000584	3.61071	-0.54478	0.378761	960513885	ZMAT2	zinc finger matrin-type 2
ILMN_1724230	0.00391	0.000587	-3.6088	-0.55045	-0.987466	NA
ILMN_1690252	0.00393	0.000589	3.6077	-0.55371	0.514427	224451105	ALKBH2	alkB homolog 2, alpha-ketoglutarate dependent dioxygenase
ILMN_1676924	0.00393	0.00059	-3.60716	-0.55532	-0.380313	166362722	CD247	CD247 molecule
ILMN_1739885	0.00393	0.000591	3.60683	-0.55632	0.500102	56549672	SLC41A3	solute carrier family 41 member 3
ILMN_3262031	0.00393	0.000591	-3.60668	-0.55675	-0.716676	NA
ILMN_2350266	0.00395	0.000594	-3.60506	-0.56156	-0.646238	122937334	FBXO46	F-box protein 46
ILMN_1783843	0.00395	0.000594	-3.60503	-0.56164	-0.738441	347543724	MIIP	migration and invasion inhibitory protein
ILMN_1800871	0.00395	0.000595	-3.60493	-0.56196	-1.23468	38679893	RAB6A	RAB6A, member RAS oncogene family
ILMN_2330845	0.00396	0.000597	-3.60387	-0.5651	-0.556633	339276049	NSF	N-ethylmaleimide sensitive factor, vesicle fusing ATPase
ILMN_1793671	0.00396	0.000597	3.60344	-0.56637	0.966642	296278213	TFDP2	transcription factor Dp-2
ILMN_2087080	0.00399	0.000603	-3.60077	-0.57429	-0.686242	71772259	RPL5	ribosomal protein L5
ILMN_2352190	0.004	0.000604	3.60031	-0.57568	0.532742	116008448	CLIP2	CAP-Gly domain containing linker protein 2
ILMN_1712312	0.004	0.000604	3.60003	-0.57651	0.281763	332205936	RAB11A	RAB11A, member RAS oncogene family
ILMN_1711729	0.004	0.000604	-3.60001	-0.57656	-0.810901	150378495	UQCRBP1	ubiquinol-cytochrome c reductase binding protein pseudogene 1
ILMN_2352293	0.004	0.000605	-3.59967	-0.57758	-0.810583	41349457	PRDM10	PR/SET domain 10
ILMN_2332795	0.004	0.000605	-3.59948	-0.57814	-0.706173	38045953	ZNF16	zinc finger protein 16
ILMN_2216157	0.004	0.000606	-3.599	-0.57956	-0.72774	42476110	GNA12	G protein subunit alpha 12
ILMN_1768394	0.00405	0.000613	-3.59553	-0.58985	-1.66551	394025702	ARPC5	actin related protein 2/3 complex subunit 5
ILMN_2174884	0.00405	0.000613	3.59543	-0.59015	0.556482	154448891	XPO7	exportin 7
ILMN_1688780	0.00407	0.000616	3.59374	-0.59517	0.391377	115430249	S100A4	S100 calcium binding protein A4
ILMN_1755733	0.0041	0.000622	-3.59086	-0.60369	-0.558603	78217389	RPLP2	ribosomal protein lateral stalk subunit P2
ILMN_1689156	0.0041	0.000623	3.59047	-0.60486	0.76301	120432048	MMAB	methylmalonic aciduria (cobalamin deficiency) cblB type
ILMN_1800164	0.00411	0.000624	-3.59	-0.60623	-0.715379	351542243	PPFIA1	PTPRF interacting protein alpha 1
ILMN_1778611	0.00411	0.000625	-3.58946	-0.60785	-1.15233	321267475	GBAS	glioblastoma amplified sequence
ILMN_3213531	0.00411	0.000625	-3.58942	-0.60795	-0.842104	NA
ILMN_1791436	0.00411	0.000625	-3.58936	-0.60814	-0.76844	1007205039	EZH1	enhancer of zeste 1 polycomb repressive complex 2 subunit
ILMN_3236021	0.00411	0.000625	-3.58924	-0.60849	-1.30276	NA
ILMN_2064655	0.00411	0.000626	-3.58895	-0.60936	-0.289277	543173146	CXorf40A	chromosome X open reading frame 40A
ILMN_2038778	0.00413	0.00063	3.58707	-0.61491	0.366641	576583510	GAPDH	glyceraldehyde-3-phosphate dehydrogenase
ILMN_1765001	0.00414	0.000631	-3.58665	-0.61617	-0.767407	318037384	NAT6	N-acetyltransferase 6
ILMN_1775759	0.00415	0.000633	-3.58563	-0.61919	-1.05612	334688826	NRAS	neuroblastoma RAS viral oncogene homolog
ILMN_2098616	0.00415	0.000633	-3.58534	-0.62004	-0.461304	208610034	ANXA2R	annexin A2 receptor
ILMN_1683598	0.00415	0.000634	-3.58515	-0.62061	-0.992757	168480130	ACSL4	acyl-CoA synthetase long-chain family member 4
ILMN_1730307	0.00415	0.000634	3.58492	-0.62129	0.511729	38146093	MED16	mediator complex subunit 16
ILMN_1659075	0.00415	0.000635	-3.58467	-0.62203	-0.675593	62912477	HLA-DOA	major histocompatibility complex, class II, DO alpha
ILMN_1694780	0.00415	0.000635	3.58449	-0.62255	0.481482	6382072	GCHFR	GTP cyclohydrolase I feedback regulator
ILMN_1691291	0.00416	0.000636	3.58381	-0.62455	0.420374	212286122	PIGS	phosphatidylinositol glycan anchor biosynthesis class S
ILMN_2283597	0.00417	0.000639	3.58273	-0.62777	0.725915	356582279	FAM134B	family with sequence similarity 134 member B
ILMN_1687858	0.00418	0.00064	-3.58208	-0.62967	-0.953605	779176969	CALM2	calmodulin 2
ILMN_1699022	0.00419	0.000642	3.58116	-0.63241	0.545469	296080748	ENDOD1	endonuclease domain containing 1
ILMN_1724017	0.00419	0.000643	-3.5805	-0.63435	-1.0868	NA
ILMN_3236970	0.0042	0.000645	-3.57945	-0.63745	-0.637725	213972557	LINC00667	long intergenic non-protein coding RNA 667
ILMN_3293049	0.0042	0.000646	-3.57932	-0.63785	-0.628737	NA
ILMN_2364174	0.0042	0.000646	-3.57923	-0.63812	-0.957805	414144876	CSNK1A1	casein kinase 1 alpha 1
ILMN_3259712	0.0042	0.000646	3.57909	-0.63854	0.677333	NA
ILMN_2105983	0.00421	0.000647	-3.57851	-0.64024	-1.27963	195963391	XRCC5	X-ray repair cross complementing 5
ILMN_1768293	0.00421	0.000647	-3.57844	-0.64043	-0.391436	509155834	NUP155	nucleoporin 155
ILMN_1664265	0.00421	0.000648	3.57816	-0.64126	0.647132	221316649	EPHA1	EPH receptor A1
ILMN_1762825	0.00422	0.00065	3.57731	-0.64377	0.417404	66933003	CANX	calnexin
ILMN_1782419	0.00422	0.00065	3.57716	-0.64421	0.688936	91807126	GNG11	G protein subunit gamma 11
ILMN_1696708	0.00422	0.000651	-3.57681	-0.64525	-1.12428	187829519	C14orf166	chromosome 14 open reading frame 166
ILMN_1683127	0.00422	0.000652	-3.57644	-0.64637	-1.36707	526253062	ZNF281	zinc finger protein 281
ILMN_1787680	0.00424	0.000655	-3.57508	-0.65037	-0.330344	542133057	VIMP	VCP interacting membrane selenoprotein
ILMN_1795905	0.00424	0.000655	-3.57505	-0.65045	-0.90641	192807283	ZBTB4	zinc finger and BTB domain containing 4
ILMN_2316918	0.00425	0.000657	-3.57389	-0.6539	-0.950586	328887887	PANK1	pantothenate kinase 1
ILMN_1703142	0.00426	0.000658	3.5734	-0.65534	0.723849	53729333	March2	membrane associated ring-CH-type finger 2
ILMN_2087989	0.00426	0.000659	-3.5731	-0.65621	-1.32274	282847405	ZFAND1	zinc finger AN1-type containing 1
ILMN_1724581	0.00426	0.000659	-3.57304	-0.65638	-0.703473	215598515	EDC3	enhancer of mRNA decapping 3
ILMN_3241118	0.00427	0.000661	-3.57214	-0.65905	-0.630072	NA
ILMN_1748831	0.00427	0.000661	-3.57202	-0.65942	-0.863874	121114286	PPP1R13B	protein phosphatase 1 regulatory subunit 13B
ILMN_1697742	0.00427	0.000662	-3.57151	-0.66092	-0.913701	197333714	C3orf38	chromosome 3 open reading frame 38
ILMN_1653469	0.00427	0.000662	3.57143	-0.66116	0.323015	324021718	RPL12	ribosomal protein L12
ILMN_1690920	0.00427	0.000663	-3.57113	-0.66204	-0.604962	122939209	SP100	SP100 nuclear antigen
ILMN_1738642	0.00427	0.000663	-3.57093	-0.66261	-1.12795	209915595	CMPK1	cytidine/uridine monophosphate kinase 1
ILMN_3251506	0.0043	0.000668	-3.56861	-0.66946	-0.530971	1007379436	ZNF69	zinc finger protein 69
ILMN_2086238	0.00431	0.000669	-3.56806	-0.6711	-0.406254	156616307	SMYD4	SET and MYND domain containing 4
ILMN_1770433	0.00432	0.000671	-3.56708	-0.67397	-1.20538	539846528	PIK3CG	phosphatidylinositol-4,5-bisphosphate 3-kinase catalytic subunit gamma
ILMN_1756501	0.00434	0.000675	-3.56548	-0.67869	-0.520114	27765094	ST6GAL1	ST6 beta-galactoside alpha-2,6-sialyltransferase 1
ILMN_1811301	0.00434	0.000676	-3.56502	-0.68005	-0.714801	972781520	INPP5E	inositol polyphosphate-5-phosphatase E
ILMN_1734194	0.00435	0.000678	-3.5639	-0.68335	-0.622559	389616144	EXOSC3	exosome component 3
ILMN_1745994	0.00436	0.00068	3.56317	-0.68552	0.604958	41406079	GAS7	growth arrest specific 7
ILMN_1773066	0.00436	0.00068	-3.56317	-0.68553	-0.73176	955471918	CDKN2AIP	CDKN2A interacting protein
ILMN_1815707	0.00436	0.000681	3.56269	-0.68692	0.64913	110227595	CALML4	calmodulin like 4
ILMN_1852539	0.00438	0.000684	-3.56153	-0.69035	-0.754604	11597502
ILMN_1687825	0.00438	0.000684	-3.56117	-0.69142	-0.887244	746816101	CD226	CD226 molecule
ILMN_1685954	0.00438	0.000685	3.56108	-0.69167	0.708602	66933007	HMBS	hydroxymethylbilane synthase
ILMN_3234142	0.00439	0.000686	-3.56057	-0.69317	-0.42014	609881258	LINC00623	long intergenic non-protein coding RNA 623
ILMN_1666178	0.0044	0.000688	-3.55958	-0.69609	-0.353499	34147526	TP53I13	tumor protein p53 inducible protein 13
ILMN_1654737	0.0044	0.000689	-3.55897	-0.69787	-1.15075	153792581	TRIM32	tripartite motif containing 32
ILMN_2127328	0.00441	0.000691	-3.55803	-0.70065	-1.52097	315570280	PURA	purine rich element binding protein A
ILMN_2167616	0.00441	0.000691	-3.55793	-0.70095	-1.12696	994318266	NACA	nascent polypeptide-associated complex alpha subunit
ILMN_2055781	0.00442	0.000694	-3.5569	-0.70398	-1.44463	625180300	KLRF1	killer cell lectin like receptor F1
ILMN_1782704	0.00442	0.000694	-3.55684	-0.70417	-0.977179	296010919	CD19	CD19 molecule
ILMN_1772959	0.00442	0.000694	-3.55681	-0.70426	-0.490357	22027540	PDCD7	programmed cell death 7
ILMN_1714759	0.00443	0.000695	-3.55632	-0.7057	-0.909658	467093484	CNIH4	cornichon family AMPA receptor auxiliary protein 4
ILMN_1814315	0.00443	0.000695	-3.55613	-0.70625	-0.586214	959672213	PBXIP1	PBX homeobox interacting protein 1
ILMN_1728605	0.00443	0.000696	-3.55575	-0.70738	-0.379771	49640008	TTC3	tetratricopeptide repeat domain 3
ILMN_2225735	0.00444	0.000699	-3.5547	-0.71045	-0.437885	291045196	CRBN	cereblon
ILMN_2365595	0.00444	0.000699	-3.55466	-0.71057	-1.2877	545688773	GMPR2	guanosine monophosphate reductase 2
ILMN_2352023	0.00444	0.000699	-3.55465	-0.71061	-1.09974	218563734	DSTYK	dual serine/threonine and tyrosine protein kinase
ILMN_1744914	0.00444	0.000699	3.55464	-0.71064	0.532999	304361738	FUCA2	fucosidase, alpha-L- 2, plasma
ILMN_1662719	0.00444	0.000701	3.55384	-0.71298	0.34657	210031121	GPBP1L1	GC-rich promoter binding protein 1 like 1
ILMN_1671265	0.00444	0.000701	3.55382	-0.71306	0.340663	634743237	ING2	inhibitor of growth family member 2
ILMN_1664094	0.00445	0.000702	3.55338	-0.71434	0.565438	NA
ILMN_1779034	0.00446	0.000705	-3.55202	-0.71835	-0.513043	41393550	NADSYN1	NAD synthetase 1
ILMN_1799128	0.00447	0.000706	-3.55162	-0.71951	-1.15659	57164947	SLC30A9	solute carrier family 30 member 9
ILMN_2223805	0.00447	0.000706	3.55122	-0.7207	0.658198	380692317	CEP41	centrosomal protein 41
ILMN_3227315	0.00447	0.000707	-3.55086	-0.72174	-2.10009	NA
ILMN_1804339	0.00448	0.000708	-3.55043	-0.72303	-1.20705	41327718	CAMK1G	calcium/calmodulin dependent protein kinase IG
ILMN_1730824	0.00448	0.000709	-3.55016	-0.72382	-0.413686	404501449	ZNF512	zinc finger protein 512
ILMN_1777221	0.00448	0.00071	-3.54974	-0.72503	-0.956121	149363652	SMIM11A	small integral membrane protein 11A
ILMN_1773963	0.00448	0.00071	3.54946	-0.72588	0.52836	597709770	GNA15	G protein subunit alpha 15
ILMN_1805902	0.00448	0.000711	-3.54942	-0.726	-0.824782	236456829	CELA1	chymotrypsin like elastase family member 1
ILMN_3247821	0.00449	0.000713	-3.54839	-0.72902	-0.48778	149158718	TMEM206	transmembrane protein 206
ILMN_1752591	0.00449	0.000713	-3.54836	-0.72909	-0.48072	189571651	LEPROTL1	leptin receptor overlapping transcript-like 1
ILMN_1719097	0.0045	0.000714	-3.54783	-0.73065	-0.290451	444741679	C18orf8	chromosome 18 open reading frame 8
ILMN_1736888	0.0045	0.000715	-3.54744	-0.73181	-1.05549	290560667	SAR1B	secretion associated Ras related GTPase 1B
ILMN_2201533	0.00452	0.000718	3.54618	-0.73549	0.328365	320118894	TMEM256	transmembrane protein 256
ILMN_3289100	0.00452	0.000719	-3.54561	-0.73717	-0.771446	NA
ILMN_1783606	0.00455	0.000724	-3.54364	-0.74297	-0.643196	91199542	KMT2E	lysine methyltransferase 2E
ILMN_1692956	0.00455	0.000724	-3.54335	-0.74381	-0.773233	NA
ILMN_1767848	0.00457	0.000728	3.54197	-0.74787	0.40477	157388994	PCMTD2	protein-L-isoaspartate (D-aspartate) O-methyltransferase domain containing 2
ILMN_2119421	0.00458	0.00073	-3.54097	-0.75082	-1.08393	NA
ILMN_1708619	0.00458	0.00073	3.54094	-0.75091	0.407311	61743970	SEH1L	SEH1 like nucleoporin
ILMN_1696702	0.00458	0.000731	3.54067	-0.75169	0.366449	290655699	NEO1	neogenin 1
ILMN_1671158	0.00461	0.000735	-3.53867	-0.75756	-1.02022	312261209	MRPL13	mitochondrial ribosomal protein L13
ILMN_1695020	0.00461	0.000736	-3.53848	-0.75811	-0.619082	324711032	NEK3	NIMA related kinase 3
ILMN_3263329	0.00461	0.000737	-3.5378	-0.76012	-0.730722	77812667	GAR1	GAR1 ribonucleoprotein
ILMN_2047430	0.00461	0.000737	-3.53777	-0.7602	-0.856483	58532582	March5	membrane associated ring-CH-type finger 5
ILMN_1765621	0.00462	0.000738	3.53744	-0.76117	0.460388	186928817	HDGF	hepatoma-derived growth factor
ILMN_1723978	0.00462	0.000739	3.53718	-0.76192	0.601164	85815826	LGALS1	galectin 1
ILMN_3263694	0.00462	0.00074	-3.53659	-0.76365	-1.19097	NA
ILMN_2226314	0.00462	0.000741	-3.53632	-0.76445	-0.754726	302129646	DBR1	debranching RNA lariats 1
ILMN_1677376	0.00462	0.000741	-3.53631	-0.76447	-0.336673	334358884	CHD7	chromodomain helicase DNA binding protein 7
ILMN_1723004	0.00463	0.000742	-3.53573	-0.76617	-0.795103	194018444	CD72	CD72 molecule
ILMN_3194911	0.00463	0.000742	-3.53563	-0.76648	-0.670091	209954786	ATF6B	activating transcription factor 6 beta
ILMN_2151579	0.00464	0.000745	-3.53464	-0.76938	-0.353509	48255932	HMGN1	high mobility group nucleosome binding domain 1
ILMN_2116661	0.00465	0.000747	-3.53378	-0.77191	-0.666649	345478660	PRPSAP2	phosphoribosyl pyrophosphate synthetase associated protein 2
ILMN_1754211	0.00465	0.000748	-3.53341	-0.77299	-0.744546	574276434	DCLRE1C	DNA cross-link repair 1C
ILMN_1667707	0.00466	0.000748	-3.53312	-0.77384	-0.798795	221139766	SPCS3	signal peptidase complex subunit 3
ILMN_1802089	0.00466	0.00075	-3.53259	-0.77539	-0.721807	124028528	SYMPK	symplekin
ILMN_1776703	0.00468	0.000754	3.53079	-0.78065	0.588941	NA
ILMN_1720865	0.00468	0.000754	-3.53068	-0.78099	-0.431464	47132623	OSBPL7	oxysterol binding protein like 7
ILMN_1907705	0.00468	0.000755	3.53056	-0.78134	0.592652	19030360
ILMN_1815519	0.00469	0.000755	-3.53036	-0.78192	-1.01674	156671214	EPN2	epsin 2
ILMN_3178258	0.00469	0.000756	-3.53011	-0.78264	-1.0715	NA
ILMN_1792997	0.00469	0.000756	-3.53004	-0.78286	-1.56785	238624144	NPTN	neuroplastin
ILMN_1673753	0.0047	0.000759	3.52854	-0.78725	0.638434	NA
ILMN_1878459	0.0047	0.000759	3.52852	-0.78731	1.25702	4332044
ILMN_1795338	0.00474	0.000766	-3.52569	-0.7956	-0.542341	755571587	YPEL1	yippee like 1
ILMN_1682993	0.00475	0.000767	-3.52528	-0.79677	-0.740199	49574503	NKG7	natural killer cell granule protein 7
ILMN_1704351	0.00475	0.000767	-3.52522	-0.79696	-1.14199	241896934	WDR25	WD repeat domain 25
ILMN_1810962	0.00476	0.000771	-3.52397	-0.80063	-0.689388	208431813	PTPRK	protein tyrosine phosphatase, receptor type K
ILMN_1740861	0.00477	0.000773	-3.52306	-0.80328	-1.12632	222352139	DTWD1	DTW domain containing 1
ILMN_1796339	0.00479	0.000775	-3.52202	-0.80631	-0.375641	154146215	PLEKHA2	pleckstrin homology domain containing A2
ILMN_1697286	0.00479	0.000777	-3.5215	-0.80783	-0.786373	NA
ILMN_1676759	0.00479	0.000777	-3.52144	-0.80802	-0.604765	224593277	DDX27	DEAD-box helicase 27
ILMN_1656399	0.00479	0.000778	-3.52105	-0.80917	-1.43715	55749465	TCEAL8	transcription elongation factor A like 8
ILMN_1652198	0.00481	0.00078	-3.52015	-0.81179	-1.12178	269308186	CCM2	CCM2 scaffolding protein
ILMN_1659550	0.00483	0.000785	-3.51824	-0.81738	-1.11708	NA
ILMN_1812250	0.00483	0.000785	-3.51812	-0.81773	-1.40037	NA
ILMN_2068435	0.00483	0.000785	-3.51796	-0.8182	-0.355958	428981673	ZNF700	zinc finger protein 700
ILMN_1821352	0.00485	0.000789	3.51654	-0.82235	0.766138	27842881
ILMN_1743677	0.00486	0.000791	-3.51579	-0.82453	-1.03239	74136882	HNRNPU	heterogeneous nuclear ribonucleoprotein U
ILMN_1772459	0.00487	0.000792	-3.51526	-0.82607	-1.25734	71772514	RPS23	ribosomal protein S23
ILMN_1720838	0.00489	0.000797	-3.51343	-0.83141	-0.873935	4503300	DECR1	2,4-dienoyl-CoA reductase 1, mitochondrial
ILMN_1795026	0.00489	0.000798	3.51313	-0.8323	0.314919	38146115	FAM189B	family with sequence similarity 189 member B
ILMN_1704431	0.0049	0.000798	-3.51278	-0.83332	-0.743846	NA
ILMN_1690063	0.0049	0.000799	3.5126	-0.83383	0.588216	NA
ILMN_2148497	0.00491	0.000802	-3.51133	-0.83756	-2.19778	449784905	FAM209B	family with sequence similarity 209 member B
ILMN_1717219	0.00492	0.000803	-3.51096	-0.83863	-0.310227	81174548	FAM220A	family with sequence similarity 220 member A
ILMN_1798485	0.00493	0.000805	3.51027	-0.84063	0.305677	87159817	ATP6V1E1	ATPase H+ transporting V1 subunit E1
ILMN_2173975	0.00493	0.000807	-3.50958	-0.84267	-0.87503	54607028	RTP4	receptor transporter protein 4
ILMN_1808979	0.00496	0.000811	-3.50788	-0.84762	-0.943403	37577120	CLEC4D	C-type lectin domain family 4 member D
ILMN_1738356	0.00497	0.000813	-3.50698	-0.85024	-0.842965	NA
ILMN_1813796	0.00498	0.000815	3.5064	-0.85194	0.788853	214831828	TMEM169	transmembrane protein 169
ILMN_1660832	0.00498	0.000816	-3.50576	-0.8538	-0.879874	NA
ILMN_2280911	0.00499	0.000818	-3.50534	-0.85503	-1.03845	114199474	VPS41	VPS41, HOPS complex subunit
ILMN_1781231	0.005	0.00082	3.50447	-0.85756	0.439409	157388924	SLC25A38	solute carrier family 25 member 38
ILMN_3245000	0.005	0.00082	-3.50428	-0.8581	-0.502327	NA
ILMN_1678814	0.00501	0.000823	-3.50328	-0.86101	-0.732648	115387110	UBL5	ubiquitin like 5
ILMN_2407464	0.00503	0.000826	-3.50211	-0.86444	-0.447671	386642903	FASTK	Fas activated serine/threonine kinase
ILMN_1721842	0.00504	0.000828	3.50136	-0.86663	0.396136	599044742	RYBP	RING1 and YY1 binding protein
ILMN_2360401	0.00505	0.000829	3.50079	-0.86828	0.732796	93141004	LFNG	LFNG O-fucosylpeptide 3-beta-N-acetylglucosaminyltransferase
ILMN_2351638	0.00505	0.000831	-3.50033	-0.86961	-0.834909	343780897	BEX4	brain expressed X-linked 4
ILMN_3192316	0.00507	0.000834	-3.49886	-0.87388	-0.920737	NA
ILMN_1655469	0.00507	0.000835	-3.49852	-0.87489	-1.4189	270483817	TSPAN3	tetraspanin 3
ILMN_1778599	0.00509	0.000838	-3.49747	-0.87795	-0.588367	217330600	SP140	SP140 nuclear body protein
ILMN_2212590	0.00509	0.000838	-3.49745	-0.878	-0.542944	756761771	TMEM170A	transmembrane protein 170A
ILMN_3238782	0.00511	0.000842	-3.49592	-0.88246	-1.33298	NA
ILMN_1690802	0.00513	0.000846	-3.49439	-0.88691	-0.449605	554506533	TRMT112	tRNA methyltransferase 11-2 homolog (S. cerevisiae)
ILMN_1781986	0.00515	0.000849	3.49331	-0.89006	0.463658	51173875	UQCR10	ubiquinol-cytochrome c reductase, complex III subunit X
ILMN_2403555	0.00516	0.000851	-3.49259	-0.89214	-0.590887	226443067	DHX30	DEAH-box helicase 30
ILMN_1796497	0.00517	0.000854	-3.49148	-0.89535	-0.811508	195947410	IPCEF1	interaction protein for cytohesin exchange factors 1
[truncated: 10,102 more rows]

## Sheet: C.DEGs-Sympt-vs-Asympt
ID	adj.P.Val	P.Value	t	B	logFC	GI	Gene.symbol	Gene.title
ILMN_1736077	0.169	2.06e-05	4.39806	2.2952	0.376574	515869527	LIAS	lipoic acid synthetase
ILMN_1738220	0.169	2.45e-05	4.35532	2.1521	0.713296	224586781	TREML3P	triggering receptor expressed on myeloid cells like 3, pseudogene
ILMN_1669696	0.169	5.13e-05	-4.1705	1.5451	-0.271314	145309329	ZNF792	zinc finger protein 792
ILMN_1810915	0.169	5.96e-05	-4.13194	1.421	-0.501647	166795286	FAAH	fatty acid amide hydrolase
ILMN_1669832	0.169	6.13e-05	-4.12491	1.3984	-0.217038	46370083	TCF12	transcription factor 12
ILMN_1713749	0.169	7.21e-05	-4.08321	1.2654	-0.174145	306482593	CORO1A	coronin 1A
ILMN_1740490	0.176	9.11e-05	-4.02241	1.0733	-0.300366	1013383403	ZFP82	ZFP82 zinc finger protein
ILMN_2341724	0.176	9.99e-05	-3.99836	0.9979	-0.403177	NA
ILMN_1784630	0.203	0.0001565	-3.87941	0.6303	-0.233558	170763520	KBTBD11	kelch repeat and BTB domain containing 11
[truncated: 14,086 more rows]

## Sheet: D.Reactome-of-SympVSCtl-DEGs
Pathway identifier	Pathway name	#Entities found	#Entities total	Entities ratio	Entities pValue	Entities FDR	#Reactions found	#Reactions total	Reactions ratio	Species identifier	Species name	Submitted entities found	Mapped entities	Found reaction identifiers
[truncated: 35 more rows]

[truncated: 1 more sheets: E.Reactome-of-AsympVSCtl-DEGs]
