# Supplementary material for: Changes in ADAR RNA editing patterns in CMV and ZIKV congenital infections
Source: BMC Genomics. 2023 Nov 15;24:685. doi: 10.1186/s12864-023-09778-4 (PMC10652522; doi:10.1186/s12864-023-09778-4)
Supplement: Supplementary file 4 — Additional file 4: Supplementary File 2. List of DESeq2 (Love et al., 2014) differential expression analysis results for gene counts from ballgown, including log2 fold change values and p values for expression changes in each gene for (A) MCMV vs control, (B) ZIKV vs control (PRJNA487357), (C) ZIKV vs control (PRJNA358758), (D) ZIKV FSS13205 vs control hiNPC, (E) ZIKV PE243 vs control hiNPC, and (F) ZIKV PE243 vs FSS13205 samples. [file 12864_2023_9778_MOESM4_ESM.xlsx]

## Sheet: A.MCMV_DESeq2_genes
Supplementary File 2A
DESeq2 differential expression analysis results comparing MCMV and control samples
	baseMean	log2FoldChange	lfcSE	stat	pvalue	padj
ENSMUSG00000051951|Xkr4	0	NA	NA	NA	NA	NA
ENSMUSG00000102851|Gm18956	0	NA	NA	NA	NA	NA
ENSMUSG00000103025|Gm37686	0	NA	NA	NA	NA	NA
ENSMUSG00000089699|Gm1992	0	NA	NA	NA	NA	NA
ENSMUSG00000103201|Gm37329	0	NA	NA	NA	NA	NA
ENSMUSG00000103161|Gm38148	0	NA	NA	NA	NA	NA
ENSMUSG00000102331|Gm19938	0	NA	NA	NA	NA	NA
ENSMUSG00000103377|Gm37180	0.770751	-0.707282	2.97844	-0.237468	0.812294	NA
ENSMUSG00000103147|Gm7341	2.53602	0.108267	1.26232	0.0857679	0.931651	0.969718
ENSMUSG00000104017|Gm37363	0.442336	-2.32686	4.00662	-0.580754	0.561406	NA
ENSMUSG00000098104|Gm6085	20.3773	0.187982	0.509645	0.36885	0.71224	0.860207
ENSMUSG00000102175|Gm6119	2.6482	-0.0765116	1.21513	-0.0629658	0.949794	0.978092
ENSMUSG00000103922|Gm6123	129.702	-0.0773912	0.217255	-0.356223	0.721674	0.865468
ENSMUSG00000033845|Mrpl15	450.71	0.0970535	0.228672	0.424422	0.671258	0.836081
ENSMUSG00000102275|Gm37144	0	NA	NA	NA	NA	NA
ENSMUSG00000025903|Lypla1	1060.44	0.0912845	0.150071	0.608275	0.543005	0.749383
ENSMUSG00000033813|Tcea1	1022.43	0.0523416	0.114974	0.455248	0.648931	0.823663
ENSMUSG00000104217|Gm37988	2.41706	0.400071	1.48733	0.268986	0.78794	NA
ENSMUSG00000062588|Gm6104	25.6124	-0.17149	0.436213	-0.393133	0.694221	0.849802
ENSMUSG00000103280|Gm37277	2.24093	0.870956	1.47471	0.590596	0.554791	NA
ENSMUSG00000002459|Rgs20	0.275214	-1.69391	4.0563	-0.417599	0.676241	NA
ENSMUSG00000091305|Gm17100	0	NA	NA	NA	NA	NA
ENSMUSG00000085623|Gm16041	0	NA	NA	NA	NA	NA
ENSMUSG00000091665|Gm17101	0	NA	NA	NA	NA	NA
ENSMUSG00000033793|Atp6v1h	1398.22	0.155234	0.122733	1.26481	0.205939	0.417602
ENSMUSG00000102653|Gm37079	0.304729	-1.79203	4.05023	-0.442452	0.658162	NA
ENSMUSG00000104046|Gm37567	0.608167	-0.0208088	2.65976	-0.00782355	0.993758	NA
ENSMUSG00000025907|Rb1cc1	708.468	-0.162697	0.121943	-1.3342	0.182137	0.385073
ENSMUSG00000090031|4732440D04Rik	22.6072	-1.00628	0.567097	-1.77444	0.0759898	0.209448
ENSMUSG00000087247|Fam150a	0	NA	NA	NA	NA	NA
ENSMUSG00000102706|Gm7417	0	NA	NA	NA	NA	NA
ENSMUSG00000103355|Gm2147	16.0652	0.943412	0.547004	1.72469	0.0845839	0.226614
ENSMUSG00000103845|Gm19026	44.9487	0.265898	0.385533	0.68969	0.490389	0.709831
ENSMUSG00000033740|St18	0	NA	NA	NA	NA	NA
ENSMUSG00000102135|Gm37108	11.082	0.517345	0.635449	0.814142	0.415564	0.646382
ENSMUSG00000051285|Pcmtd1	289.573	-0.449225	0.332011	-1.35304	0.176042	0.377211
ENSMUSG00000098201|Gm26983	0	NA	NA	NA	NA	NA
ENSMUSG00000103509|Gm38372	5.86593	-0.217535	1.09356	-0.198924	0.842322	0.928934
ENSMUSG00000048538|Gm9826	32.9829	0.302012	0.381458	0.79173	0.428518	0.657953
ENSMUSG00000097797|Gm26901	3.17796	0.91448	1.30112	0.702838	0.482157	0.702828
ENSMUSG00000025909|Sntg1	0.137607	-1.01776	4.08047	-0.249422	0.803034	NA
ENSMUSG00000102647|Gm38024	0	NA	NA	NA	NA	NA
ENSMUSG00000086235|Gm16284	0.207154	-1.01776	4.08047	-0.249422	0.803034	NA
ENSMUSG00000102253|Gm38259	0	NA	NA	NA	NA	NA
ENSMUSG00000093970|Gm23358	0	NA	NA	NA	NA	NA
ENSMUSG00000103884|Gm37005	0	NA	NA	NA	NA	NA
ENSMUSG00000086195|Gm6152	0	NA	NA	NA	NA	NA
ENSMUSG00000104504|Gm7445	0	NA	NA	NA	NA	NA
ENSMUSG00000102316|Gm37629	0	NA	NA	NA	NA	NA
ENSMUSG00000103819|Gm38008	0	NA	NA	NA	NA	NA
ENSMUSG00000102871|Gm37143	0	NA	NA	NA	NA	NA
ENSMUSG00000103933|Gm36964	0.952091	1.02514	2.07239	0.494665	0.620837	NA
ENSMUSG00000076135|Gm24276	7.64019	0.50266	0.742927	0.676594	0.498663	0.715694
ENSMUSG00000084353|Gm15452	18.3456	-0.585787	0.516689	-1.13373	0.256907	0.48257
ENSMUSG00000066693|Gm7493	6.85469	0.547504	0.793159	0.690282	0.490017	0.709531
ENSMUSG00000025912|Mybl1	5.74961	-0.0690994	0.980892	-0.0704455	0.943839	0.975887
ENSMUSG00000103411|Gm18300	0.668488	-2.90574	3.97395	-0.731196	0.464659	NA
ENSMUSG00000025911|Adhfe1	37.8961	0.266568	0.604517	0.44096	0.659242	0.829386
ENSMUSG00000061024|Rrs1	501.68	0.537039	0.227194	2.36379	0.0180892	0.0706105
ENSMUSG00000081441|Gm6161	26.3511	0.192053	0.423609	0.453375	0.650279	0.824375
ENSMUSG00000067879|3110035E14Rik	3.17075	-0.298757	1.213	-0.246296	0.805453	0.910806
ENSMUSG00000079671|2610203C22Rik	210.652	-1.5232	0.177913	-8.56153	1.11381e-17	4.85882e-16
ENSMUSG00000097893|1700034P13Rik	4.54217	0.712551	1.77576	0.401264	0.688226	0.846092
ENSMUSG00000045210|Vcpip1	1598.03	0.407095	0.124146	3.27917	0.00104115	0.00685462
ENSMUSG00000025915|Sgk3	1015.91	0.517251	0.163608	3.16152	0.00156949	0.00966149
ENSMUSG00000046334|Gm6195	0.167122	-1.01776	4.08047	-0.249422	0.803034	NA
ENSMUSG00000088916|Gm22607	0.478435	-0.945305	4.03967	-0.234005	0.814981	NA
ENSMUSG00000046101|Mcmdc2	0	NA	NA	NA	NA	NA
ENSMUSG00000098234|Snhg6	54.0939	0.509716	0.353283	1.4428	0.149078	0.338072
ENSMUSG00000093178|Snord87	2.00439	-0.414159	1.65501	-0.250246	0.802397	NA
ENSMUSG00000099032|Tcf24	8.16178	-0.475359	0.830953	-0.572065	0.567278	0.767966
ENSMUSG00000025916|Ppp1r42	0	NA	NA	NA	NA	NA
ENSMUSG00000087199|Gm15818	0	NA	NA	NA	NA	NA
ENSMUSG00000104025|E330040D14Rik	0.868921	-0.811697	3.68861	-0.220055	0.825828	NA
ENSMUSG00000025917|Cops5	1159.9	0.090338	0.112821	0.800719	0.423294	0.653201
ENSMUSG00000056763|Cspp1	307.207	-0.658719	0.163141	-4.03774	5.39679e-05	0.000513729
ENSMUSG00000102356|1700047N06Rik	0.896677	-3.3184	3.47777	-0.954173	0.339996	NA
ENSMUSG00000088153|Gm26348	0.504008	-0.973306	3.35004	-0.290535	0.771407	NA
ENSMUSG00000067851|Arfgef1	1031.28	1.34052	0.280055	4.78663	1.69602e-06	2.21789e-05
ENSMUSG00000102556|Gm37569	3.29716	0.0168135	1.23277	0.0136388	0.989118	0.994163
ENSMUSG00000042501|Cpa6	0	NA	NA	NA	NA	NA
ENSMUSG00000094979|Gm25253	0	NA	NA	NA	NA	NA
ENSMUSG00000081417|Gm15603	0.334244	-1.90709	4.03967	-0.472089	0.636863	NA
ENSMUSG00000103810|Gm38005	2.5377	3.73168	1.7451	2.13837	0.0324865	0.111145
ENSMUSG00000083422|Gm15604	0.344761	-1.93924	4.0368	-0.48039	0.63095	NA
ENSMUSG00000100212|Gm5522	50.0387	-0.805839	0.36009	-2.23788	0.0252286	0.0917326
ENSMUSG00000100648|Gm28659	1.13761	-0.429006	1.76551	-0.242993	0.808011	NA
ENSMUSG00000048960|Prex2	3.36733	-2.09649	1.38367	-1.51517	0.129731	0.307069
ENSMUSG00000077318|Gm24173	0	NA	NA	NA	NA	NA
ENSMUSG00000101827|Gm28686	0	NA	NA	NA	NA	NA
ENSMUSG00000101610|Gm7560	44.296	0.201935	0.334343	0.603974	0.545861	0.751606
ENSMUSG00000097628|Gm2383	8.98039	0.713454	0.722117	0.988004	0.323151	0.555681
ENSMUSG00000005886|Ncoa2	596.632	0.71537	0.164477	4.34936	1.36537e-05	0.000151704
ENSMUSG00000099183|Gm27881	0	NA	NA	NA	NA	NA
ENSMUSG00000102639|Gm38223	1.56258	-0.596567	2.06355	-0.289098	0.772507	NA
ENSMUSG00000087782|Gm23169	0	NA	NA	NA	NA	NA
ENSMUSG00000103495|Gm37409	7.91345	-1.22382	0.826094	-1.48145	0.138486	0.321578
ENSMUSG00000102664|Gm38380	7.35796	-0.390441	0.810377	-0.481802	0.629947	0.811135
ENSMUSG00000103506|Gm38376	8.80575	-0.542184	0.776099	-0.698601	0.484801	0.705288
ENSMUSG00000103085|Gm38120	13.9755	-1.6676	0.667732	-2.49741	0.0125104	0.052853
ENSMUSG00000104170|Gm37702	1.26308	-2.64801	2.64733	-1.00026	0.317186	NA
ENSMUSG00000101171|Gm7593	0.296854	-0.0559804	4.08047	-0.0137191	0.989054	NA
ENSMUSG00000025935|Tram1	6679.64	-0.0313601	0.127933	-0.245129	0.806356	0.911369
ENSMUSG00000025937|Lactb2	385.495	-0.43087	0.168125	-2.5628	0.0103833	0.045562
ENSMUSG00000102982|Gm38319	17.5745	-0.705477	0.592784	-1.19011	0.234005	0.453612
ENSMUSG00000067813|Xkr9	8.07031	-4.5956	1.33811	-3.43441	0.000593849	0.00420353
ENSMUSG00000097711|Gm5523	3.44808	0.378985	1.08171	0.350358	0.72607	0.867724
ENSMUSG00000081201|Smt3h2-ps4	31.9944	-0.0863379	0.375136	-0.230151	0.817975	0.916438
ENSMUSG00000082193|Rpl5-ps1	194.636	0.222986	0.17509	1.27355	0.202824	0.413845
ENSMUSG00000073737|Gm10566	33.5227	0.554683	0.405397	1.36825	0.171235	0.370335
ENSMUSG00000101652|Gm6060	0	NA	NA	NA	NA	NA
ENSMUSG00000092083|Kcnb2	0.275214	-1.69391	4.0563	-0.417599	0.676241	NA
ENSMUSG00000102937|Gm38116	0	NA	NA	NA	NA	NA
ENSMUSG00000104149|Gm37138	0.374276	-2.04767	4.02755	-0.508416	0.611161	NA
ENSMUSG00000088829|Gm25227	0	NA	NA	NA	NA	NA
ENSMUSG00000025925|Terf1	356.331	-0.215081	0.143279	-1.50114	0.13332	0.313059
ENSMUSG00000032719|Sbspon	0	NA	NA	NA	NA	NA
ENSMUSG00000088943|Gm23259	0	NA	NA	NA	NA	NA
ENSMUSG00000104379|Gm37509	1.71445	-2.24312	1.98479	-1.13015	0.258411	NA
ENSMUSG00000067795|4930444P10Rik	1.00273	-3.49013	3.95173	-0.88319	0.377133	NA
ENSMUSG00000043716|Rpl7	1383.09	0.343998	0.166782	2.06256	0.0391543	0.128226
ENSMUSG00000025921|Rdh10	328.099	-1.2001	0.155338	-7.72573	1.11218e-14	3.98062e-13
ENSMUSG00000100868|Gm28095	0	NA	NA	NA	NA	NA
ENSMUSG00000025920|Stau2	487.088	-0.640196	0.153716	-4.16481	3.11615e-05	0.000316301
ENSMUSG00000089982|Gm7568	0	NA	NA	NA	NA	NA
ENSMUSG00000102457|Gm38342	11.6293	-1.46538	0.680056	-2.15479	0.0311784	0.107615
ENSMUSG00000025939|Ube2w	482.448	0.102111	0.139644	0.731222	0.464644	0.688785
ENSMUSG00000079658|Tceb1	588.927	-0.508382	0.135553	-3.75044	0.000176527	0.00145219
ENSMUSG00000097744|D030040B21Rik	0	NA	NA	NA	NA	NA
ENSMUSG00000025940|Tmem70	342.508	-0.187523	0.460781	-0.406967	0.684032	0.844157
ENSMUSG00000025779|Ly96	238.51	-0.520993	0.21958	-2.37268	0.0176595	0.0691851
ENSMUSG00000091020|Gm5828	216.567	0.770809	0.178934	4.30778	1.64901e-05	0.00017961
ENSMUSG00000101589|Rbm6-ps1	29.8947	0.282605	0.391864	0.721181	0.470798	0.693655
ENSMUSG00000100554|Gm7690	14.2447	-1.10887	0.585576	-1.89364	0.0582726	0.172722
ENSMUSG00000089787|Gm15825	0	NA	NA	NA	NA	NA
ENSMUSG00000042596|Tfap2d	0	NA	NA	NA	NA	NA
ENSMUSG00000100720|Gm10075	91.7093	-0.283443	0.234833	-1.207	0.227432	0.446019
ENSMUSG00000100204|Gm4849	22.3672	0.206188	0.461687	0.446597	0.655166	0.827782
ENSMUSG00000043760|Pkhd1	0	NA	NA	NA	NA	NA
ENSMUSG00000104095|Gm37315	0	NA	NA	NA	NA	NA
ENSMUSG00000089914|4930486I03Rik	0	NA	NA	NA	NA	NA
ENSMUSG00000070175|Gm24162	0	NA	NA	NA	NA	NA
ENSMUSG00000090142|Gm15795	9.30594	0.506162	0.675712	0.74908	0.453809	0.678951
ENSMUSG00000041872|Il17f	0	NA	NA	NA	NA	NA
ENSMUSG00000041859|Mcm3	3121.08	-0.0963059	0.233756	-0.411993	0.680345	0.842323
ENSMUSG00000097934|6720483E21Rik	0	NA	NA	NA	NA	NA
ENSMUSG00000077314|Gm24171	0	NA	NA	NA	NA	NA
ENSMUSG00000025931|Paqr8	25.1441	-0.662101	0.468115	-1.4144	0.157245	0.350138
ENSMUSG00000041809|Efhc1	19.8432	-0.581679	0.536124	-1.08497	0.277935	0.506665
ENSMUSG00000041779|Tram2	332.577	0.642287	0.254193	2.52676	0.0115119	0.0494884
ENSMUSG00000099971|Gm28287	0	NA	NA	NA	NA	NA
ENSMUSG00000025933|Tmem14a	19.4541	0.0162388	0.637931	0.0254554	0.979692	0.990204
ENSMUSG00000102633|Gm38224	0.8079	0.664964	2.48691	0.267386	0.789172	NA
ENSMUSG00000085079|Khdc1b	0	NA	NA	NA	NA	NA
ENSMUSG00000028033|Kcnq5	0	NA	NA	NA	NA	NA
ENSMUSG00000104138|Gm36949	0	NA	NA	NA	NA	NA
ENSMUSG00000103748|Gm38243	0	NA	NA	NA	NA	NA
ENSMUSG00000097109|Gm26580	0	NA	NA	NA	NA	NA
ENSMUSG00000082935|Gm7658	104.325	0.456462	0.219456	2.07997	0.0375285	0.124398
ENSMUSG00000099692|Gm5696	0.275214	-1.69391	4.0563	-0.417599	0.676241	NA
ENSMUSG00000102766|Gm6420	0.275214	-1.69391	4.0563	-0.417599	0.676241	NA
ENSMUSG00000026158|Ogfrl1	1806.1	1.58534	0.371976	4.26194	2.02661e-05	0.00021565
ENSMUSG00000026156|B3gat2	69.2194	-1.99353	0.676489	-2.94688	0.00321002	0.0175096
ENSMUSG00000026155|Smap1	602.779	0.553032	0.498408	1.1096	0.267173	0.494484
ENSMUSG00000102495|Gm26524	0.137607	-1.01776	4.08047	-0.249422	0.803034	NA
ENSMUSG00000026154|Sdhaf4	197.323	-0.331738	0.226746	-1.46304	0.143457	0.329212
ENSMUSG00000026153|Fam135a	475.597	0.120809	0.146171	0.826492	0.408525	0.640197
ENSMUSG00000102398|Gm37580	2.31412	0.109659	1.93497	0.0566724	0.954806	NA
ENSMUSG00000099997|Tubb4b-ps2	61.5348	0.205871	0.35531	0.579412	0.562311	0.764858
ENSMUSG00000100131|Gm28439	1452.55	-0.490476	0.186104	-2.63549	0.00840166	0.0383999
ENSMUSG00000067736|Gm10222	135.364	-1.05769	1.94742	-0.543122	NA	NA
ENSMUSG00000101939|Gm28438	277.495	-0.0892194	0.226452	-0.393988	0.69359	0.84935
ENSMUSG00000101111|Gm28437	12073.3	-0.202433	0.125957	-1.60716	0.10802	0.270429
ENSMUSG00000100862|Gm10925	8801.1	-0.36111	0.137952	-2.61765	0.00885384	0.0399869
ENSMUSG00000102070|Gm28661	4524.02	-0.321113	0.148503	-2.16233	0.0305927	0.106235
ENSMUSG00000101249|Gm29216	3833.39	0.172947	0.401859	0.430367	0.666929	0.833588
ENSMUSG00000073725|Lmbrd1	1712.56	-0.0104209	0.143537	-0.0726004	0.942124	0.97503
ENSMUSG00000100450|Gm9443	0.137607	-1.01776	4.08047	-0.249422	0.803034	NA
ENSMUSG00000033569|Adgrb3	1.37628	-1.10167	2.56741	-0.429099	0.667851	NA
ENSMUSG00000080849|Gm15702	0	NA	NA	NA	NA	NA
ENSMUSG00000104257|Gm20172	0	NA	NA	NA	NA	NA
ENSMUSG00000096866|Gm22260	0	NA	NA	NA	NA	NA
ENSMUSG00000102296|Gm37543	0	NA	NA	NA	NA	NA
ENSMUSG00000103209|Gm37331	0	NA	NA	NA	NA	NA
ENSMUSG00000104027|Gm37211	0	NA	NA	NA	NA	NA
ENSMUSG00000102407|Gm37862	0	NA	NA	NA	NA	NA
ENSMUSG00000103214|Gm38286	0	NA	NA	NA	NA	NA
ENSMUSG00000104100|Gm37880	0.184678	0.905792	4.08047	0.221982	0.824328	NA
ENSMUSG00000084740|Gm25294	0	NA	NA	NA	NA	NA
ENSMUSG00000103889|Gm37011	0	NA	NA	NA	NA	NA
ENSMUSG00000101301|Gm29214	0	NA	NA	NA	NA	NA
ENSMUSG00000104221|Gm37051	0	NA	NA	NA	NA	NA
ENSMUSG00000102250|Gm38260	0	NA	NA	NA	NA	NA
ENSMUSG00000102317|Gm37628	0	NA	NA	NA	NA	NA
ENSMUSG00000103563|8030445P17Rik	0	NA	NA	NA	NA	NA
ENSMUSG00000102465|Gm38198	0	NA	NA	NA	NA	NA
ENSMUSG00000103924|Gm37895	0	NA	NA	NA	NA	NA
ENSMUSG00000104132|Gm36952	0.167122	-1.01776	4.08047	-0.249422	0.803034	NA
ENSMUSG00000102747|Gm37602	0	NA	NA	NA	NA	NA
ENSMUSG00000102386|2900022M07Rik	0	NA	NA	NA	NA	NA
ENSMUSG00000103004|2900002M20Rik	0	NA	NA	NA	NA	NA
ENSMUSG00000102659|Gm37077	0.442336	-2.32686	4.00662	-0.580754	0.561406	NA
ENSMUSG00000101726|Gm7858	0.425989	0.696496	4.05172	0.171901	0.863515	NA
ENSMUSG00000100261|Gm6473	41.7762	-0.518337	0.3563	-1.45478	0.145732	0.332823
ENSMUSG00000099492|Gm5525	94.1111	0.503231	0.265483	1.89553	0.0580221	0.172158
ENSMUSG00000086240|Gm7846	4.02923	0.575532	1.01591	0.566519	0.571041	0.77118
ENSMUSG00000081557|Gm5697	2.59156	0.149256	1.32819	0.112375	0.910526	0.959969
ENSMUSG00000048874|Phf3	565.44	0.224629	0.150766	1.48992	0.136245	0.317828
ENSMUSG00000103783|Gm37522	2.69031	-2.27702	1.49097	-1.52721	0.126709	0.302086
ENSMUSG00000104315|Gm37906	3.67542	0.265469	1.42704	0.186027	0.852423	0.933105
ENSMUSG00000026064|Ptp4a1	1100.75	0.094652	0.204069	0.463825	0.642773	0.819799
ENSMUSG00000070960|Gm19680	345.428	-0.0795717	0.144603	-0.550277	0.582129	0.778716
ENSMUSG00000026058|Khdrbs2	0	NA	NA	NA	NA	NA
ENSMUSG00000064688|Gm25814	0	NA	NA	NA	NA	NA
ENSMUSG00000103482|Gm37999	0	NA	NA	NA	NA	NA
ENSMUSG00000104313|Gm37911	0	NA	NA	NA	NA	NA
ENSMUSG00000102865|Gm9839	0.167122	-1.01776	4.08047	-0.249422	0.803034	NA
ENSMUSG00000102321|Gm37792	0	NA	NA	NA	NA	NA
ENSMUSG00000091318|Gm5415	0.167122	-1.01776	4.08047	-0.249422	0.803034	NA
ENSMUSG00000089489|Gm24732	0	NA	NA	NA	NA	NA
ENSMUSG00000104498|Gm37110	0.792845	0.617559	2.18438	0.282716	0.777394	NA
ENSMUSG00000102917|Gm37724	0.999999	-0.0584544	1.85833	-0.0314553	0.974906	NA
ENSMUSG00000100481|Gm7114	26.3279	0.540464	0.48759	1.10844	0.267672	0.494875
ENSMUSG00000102714|Gm37618	0.599695	1.27455	4.00449	0.318279	0.750273	NA
ENSMUSG00000102093|Gm17813	0.7036	0.117034	3.92713	0.0298014	0.976225	NA
ENSMUSG00000101682|Gm29228	3.1896	-0.553955	1.1336	-0.48867	0.625075	0.808352
ENSMUSG00000026134|Prim2	457.908	-0.236688	0.217053	-1.09046	0.275511	0.503623
ENSMUSG00000103746|1700001G17Rik	12.0057	-1.91069	0.813398	-2.34903	0.0188226	0.0728923
ENSMUSG00000004768|Rab23	113.175	-0.152801	0.426321	-0.358417	0.720031	0.864724
ENSMUSG00000103072|Gm37905	0	NA	NA	NA	NA	NA
ENSMUSG00000042215|Bag2	112.37	-0.744208	0.254751	-2.92131	0.00348559	0.018674
ENSMUSG00000042197|Zfp451	924.833	0.345232	0.216992	1.59099	0.111612	0.277218
ENSMUSG00000081402|Gm15455	42.2036	0.0518488	0.359817	0.144098	0.885423	0.947428
ENSMUSG00000042182|Bend6	158.149	-1.47069	0.292289	-5.03161	4.8637e-07	7.00917e-06
ENSMUSG00000104416|Gm37067	0	NA	NA	NA	NA	NA
ENSMUSG00000101462|Gm3052	7.5482	-1.56356	0.847667	-1.84455	0.0651033	0.186831
ENSMUSG00000092852|Mir5103	1.13761	-0.429006	1.76551	-0.242993	0.808011	NA
ENSMUSG00000102336|Gm37233	20.6431	-1.873	3.73814	-0.50105	NA	NA
ENSMUSG00000026131|Dst	1366.06	0.476827	0.262572	1.81598	0.0693729	0.19564
ENSMUSG00000103596|Gm37354	0	NA	NA	NA	NA	NA
ENSMUSG00000099382|Gm28631	0	NA	NA	NA	NA	NA
ENSMUSG00000084506|Gm23792	0	NA	NA	NA	NA	NA
ENSMUSG00000105982|Mir6896	0.288382	1.65827	4.05172	0.409275	0.682338	NA
ENSMUSG00000096992|Gm26788	13.9644	0.33642	0.608375	0.552982	0.580276	0.777315
ENSMUSG00000104475|D630036G22Rik	11.1667	-1.42147	0.844255	-1.6837	0.0922397	0.241281
ENSMUSG00000103364|Gm38157	16.2853	0.575603	0.561927	1.02434	0.305676	0.536168
ENSMUSG00000103001|A930005N03Rik	5.10581	0.280963	1.14914	0.244498	0.806845	0.911716
ENSMUSG00000026127|Imp4	1696.8	0.0540862	0.123168	0.439126	0.66057	0.830508
ENSMUSG00000042111|Ccdc115	1101.28	0.0687891	0.126082	0.54559	0.585348	0.781375
ENSMUSG00000101711|Gm28306	4.94614	-0.827313	0.970041	-0.852863	0.393735	0.626876
ENSMUSG00000026126|Ptpn18	715.449	0.0329455	0.164819	0.199888	0.841568	0.928791
ENSMUSG00000100280|Gm28417	68.3509	0.304411	0.2785	1.09304	0.274377	0.502662
ENSMUSG00000101223|4930568A12Rik	7.90168	-1.01888	1.6228	-0.627854	0.530099	0.739859
ENSMUSG00000026125|Prss39	0	NA	NA	NA	NA	NA
ENSMUSG00000026124|Cfc1	0	NA	NA	NA	NA	NA
ENSMUSG00000101803|Gm28419	0	NA	NA	NA	NA	NA
ENSMUSG00000037529|Prss40	0	NA	NA	NA	NA	NA
ENSMUSG00000037509|Arhgef4	130.029	-0.506668	0.225614	-2.24572	0.0247217	0.0904843
ENSMUSG00000102537|Gm37224	0	NA	NA	NA	NA	NA
ENSMUSG00000102612|Gm37845	0	NA	NA	NA	NA	NA
ENSMUSG00000037503|Fam168b	2926.18	0.283426	0.273678	1.03562	0.300379	0.530814
ENSMUSG00000104002|Gm38336	13.7078	-0.119439	0.633457	-0.188551	0.850445	0.932265
ENSMUSG00000104358|Gm37127	2.76124	0.073223	1.50025	0.048807	0.961073	0.982325
ENSMUSG00000026123|Plekhb2	2788.07	0.379567	0.104127	3.64523	0.000267154	0.00209519
ENSMUSG00000103548|Gm37670	0.137607	-1.01776	4.08047	-0.249422	0.803034	NA
ENSMUSG00000103760|Gm8009	4.22601	0.412133	0.98053	0.420317	0.674254	0.838003
ENSMUSG00000104523|Gm37335	0	NA	NA	NA	NA	NA
ENSMUSG00000045216|Hs6st1	1416.26	0.244716	1.06653	0.229451	0.818518	0.91657
ENSMUSG00000102202|Gm33280	6.43499	-1.11018	1.18029	-0.940595	0.346913	0.580637
ENSMUSG00000098752|Mir6897	0	NA	NA	NA	NA	NA
ENSMUSG00000037470|Uggt1	3324.11	0.451528	0.175102	2.57866	0.00991837	0.0439234
ENSMUSG00000047180|Neurl3	508.392	-0.091856	0.17274	-0.531759	0.594893	0.788408
ENSMUSG00000037447|Arid5a	1368.58	1.62967	0.265841	6.13027	8.77327e-10	1.8991e-08
ENSMUSG00000102762|4930403P22Rik	3.76606	-0.664256	1.11013	-0.598357	0.549602	0.754394
ENSMUSG00000010453|Kansl3	1370.09	0.43377	0.13969	3.10522	0.00190135	0.0113226
ENSMUSG00000037432|Fer1l5	56.8982	-0.0292997	0.364645	-0.0803513	0.935958	0.97222
ENSMUSG00000098680|Mir6898	0.137607	-1.01776	4.08047	-0.249422	0.803034	NA
ENSMUSG00000001143|Lman2l	1676.93	-0.230318	0.098432	-2.33987	0.0192906	0.0743402
ENSMUSG00000106081|AC084391.1	0.144191	0.905792	4.08047	0.221982	0.824328	NA
ENSMUSG00000037408|Cnnm4	292.616	0.440715	0.206769	2.13144	0.033053	0.112634
ENSMUSG00000104316|Gm37909	5.59095	0.174528	1.06342	0.164119	0.869637	0.939764
ENSMUSG00000102845|Gm38033	0	NA	NA	NA	NA	NA
ENSMUSG00000001138|Cnnm3	259.184	-2.02037	0.614923	-3.28556	0.00101778	0.00672144
ENSMUSG00000067653|Ankrd23	147.391	-0.411206	0.253658	-1.6211	0.104996	0.264947
ENSMUSG00000109510|Gm43543	9.73284	-1.46784	1.05526	-1.39097	0.164234	0.360738
ENSMUSG00000079610|Ankrd39	365.913	-0.103433	0.230401	-0.448927	0.653485	0.82651
ENSMUSG00000026121|Sema4c	2475.6	1.0388	0.200134	5.19051	2.09722e-07	3.20559e-06
ENSMUSG00000087589|D430040D24Rik	18.2317	0.367985	0.603251	0.610003	0.54186	0.748516
ENSMUSG00000046337|Fam178b	8.72947	1.55533	1.09884	1.41544	0.15694	0.349881
ENSMUSG00000077939|Gm24133	0	NA	NA	NA	NA	NA
ENSMUSG00000089906|Gm6428	26.065	-0.282277	0.443726	-0.636152	0.524677	0.736395
ENSMUSG00000061518|Cox5b	638.803	0.383718	0.123544	3.10591	0.00189693	0.0113156
ENSMUSG00000037351|Actr1b	1885.22	-0.0378184	0.130578	-0.289622	0.772105	0.893967
ENSMUSG00000102416|4933424G06Rik	0.477739	2.36589	3.99619	0.592035	0.553827	NA
ENSMUSG00000104237|Gm33533	0	NA	NA	NA	NA	NA
ENSMUSG00000026117|Zap70	0.501366	-2.49121	3.99601	-0.623423	0.533006	NA
ENSMUSG00000097291|Gm18828	0	NA	NA	NA	NA	NA
ENSMUSG00000026116|Tmem131	1782.81	1.16575	0.207807	5.60976	2.02603e-08	3.6371e-07
ENSMUSG00000103016|Gm37506	0	NA	NA	NA	NA	NA
ENSMUSG00000102930|Gm38115	16.4299	0.263735	0.591382	0.445964	0.655623	0.827993
ENSMUSG00000103159|F830112A20Rik	3.06131	-0.249437	1.38912	-0.179565	0.857494	0.935506
ENSMUSG00000080054|Rpl12-ps1	1.14419	0.331192	1.7671	0.187422	0.85133	NA
ENSMUSG00000050122|Vwa3b	2.80761	1.67943	2.24445	0.748259	0.454304	0.679301
ENSMUSG00000103603|Gm37020	0	NA	NA	NA	NA	NA
ENSMUSG00000026113|Inpp4a	246.051	0.820464	0.215419	3.80869	0.000139705	0.00118529
ENSMUSG00000102879|Gm37135	0.318493	1.78203	4.04002	0.441095	0.659145	NA
ENSMUSG00000086064|4930439A04Rik	2.04996	0.620603	2.02161	0.306984	0.758855	NA
ENSMUSG00000026112|Coa5	4620.49	1.29648	0.173791	7.45997	8.65421e-14	2.91489e-12
ENSMUSG00000026111|Unc50	1198.61	-0.161828	0.110154	-1.46911	0.141803	0.326889
ENSMUSG00000026110|Mgat4a	3306.74	0.227114	0.171011	1.32806	0.184157	0.388078
ENSMUSG00000103948|4930594C11Rik	17.8961	0.39417	1.63506	0.241074	0.809498	0.912779
ENSMUSG00000087233|4930594C11Rik	25.6181	-0.472918	0.937547	-0.504421	0.613966	0.800133
ENSMUSG00000026090|2010300C02Rik	43.2194	1.45256	0.410555	3.53805	0.000403099	0.00298907
ENSMUSG00000104365|4930470B04Rik	1.48387	1.4568	2.54461	0.572503	0.566981	NA
ENSMUSG00000102650|Gm19863	0	NA	NA	NA	NA	NA
ENSMUSG00000089767|4930556I23Rik	0.275214	-1.69391	4.0563	-0.417599	0.676241	NA
ENSMUSG00000060771|Tsga10	218.087	0.264043	0.232621	1.13508	0.256342	0.481825
ENSMUSG00000097268|Gm26805	0	NA	NA	NA	NA	NA
ENSMUSG00000037216|Lipt1	36.1414	0.470183	0.4167	1.12835	0.259173	0.48502
ENSMUSG00000026088|Mitd1	185.511	0.182274	0.213292	0.854576	0.392786	0.625887
ENSMUSG00000026087|Mrpl30	340.087	0.370691	0.191526	1.93546	0.0529333	0.160674
ENSMUSG00000058407|Txndc9	749.217	-0.137191	0.148229	-0.925531	0.35469	0.588202
ENSMUSG00000026083|Eif5b	889.024	0.0961983	0.133206	0.722179	0.470184	0.693256
ENSMUSG00000026082|Rev1	591.594	0.0913896	0.139866	0.65341	0.513492	0.726106
ENSMUSG00000103804|Gm37062	1.27257	-1.55072	2.22014	-0.698477	0.484879	NA
ENSMUSG00000048814|Lonrf2	0.738712	2.97978	3.96545	0.751436	0.45239	NA
ENSMUSG00000026080|Chst10	229.737	-1.04166	0.437644	-2.38016	0.0173054	0.0681403
ENSMUSG00000103647|Gm37707	0	NA	NA	NA	NA	NA
ENSMUSG00000026078|Pdcl3	1060.4	-0.612517	0.268135	-2.28436	0.0223505	0.0834991
ENSMUSG00000103046|Gm37309	12.4103	-0.644189	0.73733	-0.873677	0.382294	0.615962
ENSMUSG00000103182|Gm37091	0.633598	0.0563011	2.64658	0.0212731	0.983028	NA
ENSMUSG00000073702|Rpl31	403.112	0.356459	0.195452	1.82377	0.0681867	0.193363
ENSMUSG00000003134|Tbc1d8	1586.03	0.919215	0.107266	8.5695	1.03937e-17	4.56897e-16
ENSMUSG00000102607|Gm37265	1.03345	-1.01988	2.33426	-0.436919	0.66217	NA
ENSMUSG00000104827|Gm24826	0.137607	-1.01776	4.08047	-0.249422	0.803034	NA
ENSMUSG00000065629|Gm24826	0	NA	NA	NA	NA	NA
ENSMUSG00000003135|Cnot11	517.294	0.192268	0.128396	1.49746	0.134274	0.314823
ENSMUSG00000048234|Rnf149	1582.94	0.631465	0.457503	1.38024	0.167512	0.365559
ENSMUSG00000085894|Gm15832	59.3332	3.29079	0.990831	3.32124	0.000896177	0.00602276
ENSMUSG00000064936|Gm23722	1.78792	1.50996	1.67671	0.900551	0.367827	NA
ENSMUSG00000077704|Snord89	0.874201	-1.97657	2.85096	-0.6933	0.488121	NA
ENSMUSG00000102471|Gm5100	0.137607	-1.01776	4.08047	-0.249422	0.803034	NA
ENSMUSG00000050967|Creg2	4.71389	-0.295988	1.70798	-0.173297	0.862418	0.937103
ENSMUSG00000097083|D930019O06Rik	0.554034	2.56098	3.985	0.642655	0.520448	NA
ENSMUSG00000057173|Rfx8	0.501366	-2.49121	3.99601	-0.623423	0.533006	NA
ENSMUSG00000026074|Map4k4	846.294	0.192777	0.303449	0.635286	0.525242	0.736736
ENSMUSG00000103560|Gm38070	0	NA	NA	NA	NA	NA
ENSMUSG00000026072|Il1r1	32.5567	0.879879	0.434229	2.0263	0.0427339	0.13693
ENSMUSG00000026073|Il1r2	5.23005	1.92261	1.09495	1.75589	0.0791068	0.215579
ENSMUSG00000102975|Gm37347	0.184678	0.905792	4.08047	0.221982	0.824328	NA
ENSMUSG00000097899|Gm16894	3.38408	0.497919	1.80687	0.275571	0.782878	0.899576
ENSMUSG00000070942|Il1rl2	1404.35	0.211133	0.159814	1.32112	0.186461	0.391014
ENSMUSG00000103230|Gm17970	3.44294	-0.172851	1.25022	-0.138257	0.890038	0.950575
ENSMUSG00000026069|Il1rl1	220.7	-2.4074	0.312263	-7.70953	1.2628e-14	4.49159e-13
ENSMUSG00000026070|Il18r1	0	NA	NA	NA	NA	NA
ENSMUSG00000026068|Il18rap	52.8898	-0.310155	0.491225	-0.631391	0.527785	0.73791
ENSMUSG00000103270|Gm37915	1.49711	-4.05745	3.00641	-1.3496	0.177144	NA
ENSMUSG00000041945|Mfsd9	207.684	0.0992047	0.239631	0.413989	0.678882	0.841437
ENSMUSG00000100178|Gm5267	1.18468	0.389084	1.76792	0.22008	0.825809	NA
ENSMUSG00000060424|Pantr1	0	NA	NA	NA	NA	NA
ENSMUSG00000104199|4930420N18Rik	0	NA	NA	NA	NA	NA
ENSMUSG00000077448|Gm23126	0	NA	NA	NA	NA	NA
ENSMUSG00000060679|Mrps9	393.307	0.130025	0.148157	0.87762	0.38015	0.61397
ENSMUSG00000070939|Tgfbrap1	1839.65	0.0508414	0.138439	0.367248	0.713434	0.860801
ENSMUSG00000100269|Gm28782	0	NA	NA	NA	NA	NA
ENSMUSG00000041878|8430432A02Rik	6.35238	-0.998834	0.914025	-1.09279	0.274488	0.502704
ENSMUSG00000010290|AI597479	507.428	-0.0606306	0.172883	-0.350704	0.725811	0.867724
ENSMUSG00000008136|Fhl2	0.477739	2.36589	3.99619	0.592035	0.553827	NA
ENSMUSG00000094497|Gm8210	144.456	0.347743	0.207601	1.67505	0.0939238	0.244418
ENSMUSG00000066877|Nck2	9.34838	0.931789	0.699781	1.33154	0.18301	0.386537
ENSMUSG00000103422|Gm37536	0	NA	NA	NA	NA	NA
ENSMUSG00000103945|Gm38228	0.334244	-1.90709	4.03967	-0.472089	0.636863	NA
ENSMUSG00000026051|1500015O10Rik	4.5189	-1.78524	2.81242	-0.634772	0.525577	0.736814
ENSMUSG00000100635|Gm29157	0.99574	-3.4622	3.47374	-0.996678	0.318921	NA
ENSMUSG00000100764|Gm29155	1.13844	-2.51368	2.21322	-1.13576	0.256058	NA
ENSMUSG00000100480|Gm29156	1.27975	-0.663832	2.16297	-0.306907	0.758914	NA
ENSMUSG00000057363|Uxs1	490.633	-0.0166924	0.167543	-0.0996306	0.920638	0.965464
ENSMUSG00000090243|Gm16103	85.0607	0.351701	0.316583	1.11093	0.2666	0.493851
ENSMUSG00000100701|Gm19587	7.1737	-0.00699283	0.777773	-0.00899084	0.992826	0.996722
ENSMUSG00000041763|Tpp2	2511.64	0.185022	0.165544	1.11766	0.26371	0.490749
ENSMUSG00000047343|Mettl21c	4.79825	0.255114	1.25058	0.203995	0.838357	0.92656
ENSMUSG00000090106|Gm15838	0	NA	NA	NA	NA	NA
ENSMUSG00000091844|Gm8251	0.419405	-0.732125	4.0563	-0.180491	0.856767	NA
ENSMUSG00000026049|Tex30	253.288	-0.315531	0.245498	-1.28527	0.198698	0.408107
ENSMUSG00000101104|Gm29247	1.87744	-4.40544	2.81542	-1.56476	0.11764	NA
ENSMUSG00000041684|Bivm	239.323	0.165406	0.286608	0.577114	0.563863	0.765813
ENSMUSG00000026047|Kdelc1	517.256	-0.243533	0.120677	-2.01807	0.0435844	0.138964
ENSMUSG00000026048|Ercc5	686.737	-0.299451	0.197349	-1.51737	0.129174	0.30643
ENSMUSG00000101937|Gm5268	6.85443	0.837957	0.860804	0.973459	0.330325	0.563066
ENSMUSG00000026043|Col3a1	9.47546	-0.50624	0.949828	-0.532981	0.594047	0.787823
ENSMUSG00000105211|AC125167.1	0.351345	-0.0559804	4.08047	-0.0137191	0.989054	NA
ENSMUSG00000100361|Gm7063	0.137607	-1.01776	4.08047	-0.249422	0.803034	NA
ENSMUSG00000025995|Wdr75	530.546	0.240665	0.141453	1.70138	0.0888716	0.235254
ENSMUSG00000084817|Gm5526	199.851	-0.0751767	0.186725	-0.402608	0.687237	0.845866
ENSMUSG00000098549|Gm5269	0.275214	-1.69391	4.0563	-0.417599	0.676241	NA
ENSMUSG00000025993|Slc40a1	3428.64	-1.45841	0.238318	-6.1196	9.38115e-10	2.02048e-08
ENSMUSG00000099946|Gm9496	0	NA	NA	NA	NA	NA
ENSMUSG00000090682|Gm3852	3.63211	-0.0774066	1.12627	-0.068728	0.945206	0.976525
ENSMUSG00000099432|Gm18849	19.363	0.534865	0.494607	1.08139	0.279521	0.508339
ENSMUSG00000041144|Dnah7b	0	NA	NA	NA	NA	NA
ENSMUSG00000101262|Gm8326	166.389	0.302008	0.20716	1.45785	0.144881	0.331532
ENSMUSG00000101337|Dnah7c	2.09114	0.987654	2.42015	0.408097	0.683203	NA
ENSMUSG00000025986|Slc39a10	1175.74	-0.0336644	0.135603	-0.248258	0.803935	0.910069
ENSMUSG00000103129|Gm37393	0.369356	1.96888	4.02408	0.489274	0.624648	NA
ENSMUSG00000100213|Gm28151	4.0076	-1.43718	1.16832	-1.23012	0.218651	0.43401
ENSMUSG00000100160|Gm28527	9.69202	0.583302	0.845968	0.689508	0.490503	0.709862
ENSMUSG00000101921|Gm28825	1.81532	-0.346895	1.43911	-0.241049	0.809517	NA
ENSMUSG00000081185|Gm4852	15.5426	0.0746644	0.566627	0.13177	0.895166	0.952976
ENSMUSG00000100033|Gm8337	293.228	0.304046	0.157243	1.9336	0.0531619	0.161146
ENSMUSG00000094968|Gm22419	0.322285	-0.0559804	4.08047	-0.0137191	0.989054	NA
ENSMUSG00000026109|Tmeff2	0.83561	-3.22733	3.96064	-0.814852	0.415157	NA
ENSMUSG00000100671|Gm28322	0	NA	NA	NA	NA	NA
ENSMUSG00000101242|Gm28319	0	NA	NA	NA	NA	NA
ENSMUSG00000099924|Gm28320	0	NA	NA	NA	NA	NA
ENSMUSG00000092906|Gm25736	0.137607	-1.01776	4.08047	-0.249422	0.803034	NA
ENSMUSG00000026107|Nabp1	126.826	0.360398	0.269587	1.33685	0.181271	0.383952
ENSMUSG00000018417|Myo1b	47.4341	-1.52531	0.40283	-3.78648	0.000152794	0.00127662
ENSMUSG00000101724|Gm29453	0	NA	NA	NA	NA	NA
ENSMUSG00000100313|Gm28323	0.159246	0.905792	4.08047	0.221982	0.824328	NA
ENSMUSG00000072324|Gm8420	6.10241	0.296882	0.843189	0.352094	0.724768	0.867152
ENSMUSG00000062939|Stat4	0	NA	NA	NA	NA	NA
ENSMUSG00000026104|Stat1	14183.7	4.40164	0.10677	41.2253	0	0
ENSMUSG00000099569|Gm18301	1.82333	4.29113	2.14506	2.00047	0.0454496	NA
ENSMUSG00000101628|Gm28177	200.777	6.30099	1.85312	3.4002	0.00067336	0.00466805
ENSMUSG00000078291|Gm3940	10.769	0.243832	0.656986	0.371138	0.710535	0.859301
ENSMUSG00000026103|Gls	809.857	1.11094	0.357066	3.11129	0.00186274	0.0111465
ENSMUSG00000002881|Nab1	445.668	1.59858	0.469752	3.40303	0.000666418	0.004624
ENSMUSG00000101501|Rps27a-ps1	3.95701	-0.32584	1.0333	-0.31534	0.752503	0.882436
ENSMUSG00000100120|Gm553	0	NA	NA	NA	NA	NA
ENSMUSG00000099878|Gm28178	0	NA	NA	NA	NA	NA
ENSMUSG00000100007|Gm5527	91.9537	-0.28172	0.237391	-1.18674	0.235332	0.455169
ENSMUSG00000043015|Tmem194b	134.201	-1.08895	0.296566	-3.67188	0.00024077	0.00190923
ENSMUSG00000041439|Mfsd6	6.72412	-1.71062	1.35759	-1.26005	0.207653	0.419514
ENSMUSG00000100302|Gm29670	0	NA	NA	NA	NA	NA
ENSMUSG00000026102|Inpp1	24.2625	0.00878919	0.463849	0.0189484	0.984882	0.992391
ENSMUSG00000041426|Hibch	88.0023	-1.14155	0.303412	-3.76237	0.000168307	0.00139597
ENSMUSG00000089802|Gm16107	0.414309	-2.17887	4.01723	-0.542381	0.587556	NA
ENSMUSG00000043629|1700019D03Rik	5.8575	-3.36311	1.37708	-2.44221	0.0145978	0.0596235
ENSMUSG00000100763|Gm28777	0	NA	NA	NA	NA	NA
ENSMUSG00000026098|Pms1	231.796	0.0837086	0.180064	0.464882	0.642016	0.819746
ENSMUSG00000100679|Gm28778	0	NA	NA	NA	NA	NA
ENSMUSG00000026096|Osgepl1	202.364	0.139239	0.173895	0.800709	0.4233	0.653201
ENSMUSG00000099913|Gm28551	43.03	22.1749	3.90777	5.67458	NA	NA
ENSMUSG00000101838|Gm18800	0	NA	NA	NA	NA	NA
ENSMUSG00000026097|Ormdl1	1104.93	-0.419516	0.106291	-3.94687	7.91807e-05	0.000723986
ENSMUSG00000026095|Asnsd1	603.526	-0.0100835	0.2374	-0.0424747	0.96612	0.984173
ENSMUSG00000096141|Dnah7a	0.915675	-3.34892	3.46143	-0.967496	0.333296	NA
ENSMUSG00000092657|Gm25240	0.184678	0.905792	4.08047	0.221982	0.824328	NA
ENSMUSG00000026094|Stk17b	1047.34	-0.0239717	0.239873	-0.0999352	0.920396	0.965447
ENSMUSG00000042807|Hecw2	0.870722	-0.469313	3.72487	-0.125994	0.899736	NA
ENSMUSG00000098443|Mir7681	0.207154	-1.01776	4.08047	-0.249422	0.803034	NA
ENSMUSG00000087949|Gm24251	0	NA	NA	NA	NA	NA
ENSMUSG00000102868|Gm37633	0	NA	NA	NA	NA	NA
ENSMUSG00000094013|Gm25829	0.322285	-0.0559804	4.08047	-0.0137191	0.989054	NA
ENSMUSG00000025983|Ccdc150	0.668488	-2.90574	3.97395	-0.731196	0.464659	NA
ENSMUSG00000041303|Gtf3c3	573.956	0.499324	0.139551	3.57808	0.000346123	0.00262332
ENSMUSG00000073678|Pgap1	248.187	1.75691	0.2699	6.5095	7.54011e-11	1.85197e-09
ENSMUSG00000104136|Gm36955	6.43141	1.98668	1.16562	1.70439	0.0883084	0.233997
ENSMUSG00000052331|Ankrd44	1734.22	0.270334	0.135385	1.99678	0.0458488	0.144279
ENSMUSG00000101674|4930444A19Rik	11.3984	-0.399466	0.638578	-0.625556	0.531606	0.740942
ENSMUSG00000089245|Gm24053	0.631098	-1.45554	3.1195	-0.466595	0.640789	NA
ENSMUSG00000102503|Gm37370	15.2919	-1.30097	0.602269	-2.16012	0.0307636	0.106661
ENSMUSG00000102642|A130048G24Rik	10.0175	-0.966542	0.759153	-1.27319	0.202952	0.41397
ENSMUSG00000025982|Sf3b1	9984.88	0.260076	0.119338	2.17931	0.0293084	0.102858
ENSMUSG00000025981|Coq10b	436.743	0.485163	0.157031	3.08961	0.00200422	0.0118325
ENSMUSG00000101122|Gm17971	32.8244	0.352365	0.488857	0.720793	0.471037	0.69368
ENSMUSG00000103030|E330011M16Rik	6.78662	-0.284572	0.880361	-0.323244	0.74651	0.879195
ENSMUSG00000025980|Hspd1	2009.63	0.540374	0.100054	5.40084	6.63305e-08	1.09765e-06
ENSMUSG00000073676|Hspe1	357.859	0.524118	0.195329	2.68325	0.00729102	0.0343079
ENSMUSG00000089670|Gm16581	11.5281	-0.395149	0.63599	-0.621314	0.534393	0.74301
ENSMUSG00000025979|Mob4	561.56	-0.298338	0.251943	-1.18415	0.236354	0.456415
ENSMUSG00000061863|Gm6822	4.01969	0.083413	1.00703	0.0828308	0.933986	0.971249
ENSMUSG00000025978|Rftn2	16.1663	0.512731	0.651579	0.786905	0.431338	0.660786
ENSMUSG00000097649|Gm10561	0	NA	NA	NA	NA	NA
ENSMUSG00000046994|Mars2	145.741	0.00739419	0.236741	0.0312332	0.975084	0.987759
ENSMUSG00000025977|Boll	0.636986	2.78031	3.97407	0.699614	0.484168	NA
ENSMUSG00000100215|Gm8292	7.83659	-0.190318	0.771582	-0.246659	0.805172	0.910635
ENSMUSG00000100944|Gm28900	0.855808	-0.598019	2.16562	-0.276143	0.782438	NA
ENSMUSG00000038331|Satb2	19.7131	-1.64224	0.651034	-2.52251	0.011652	0.0499529
ENSMUSG00000087022|9130024F11Rik	3.39836	-0.398498	1.14934	-0.346718	0.728803	0.868513
ENSMUSG00000104310|Gm4081	0	NA	NA	NA	NA	NA
ENSMUSG00000094128|Gm23943	0	NA	NA	NA	NA	NA
ENSMUSG00000100309|Gm6644	0	NA	NA	NA	NA	NA
ENSMUSG00000102831|Gm37382	0.184678	0.905792	4.08047	0.221982	0.824328	NA
ENSMUSG00000038349|Plcl1	188.865	-0.119752	0.273757	-0.437441	0.661792	0.831007
ENSMUSG00000102145|Gm38056	357.875	0.408351	0.142656	2.86248	0.00420335	0.0217842
ENSMUSG00000097519|4930558J18Rik	13.6132	-0.58954	0.78791	-0.748232	0.45432	0.679301
ENSMUSG00000038323|1700066M21Rik	169.701	-0.397625	0.224101	-1.77431	0.0760114	0.209474
ENSMUSG00000025971|9430016H08Rik	336.438	0.303097	0.173841	1.74353	0.0812405	0.22003
ENSMUSG00000048495|Tyw5	105.682	0.167378	0.25205	0.664068	0.506647	0.721245
ENSMUSG00000102685|Gm37373	0.688686	-0.00973001	2.61915	-0.00371495	0.997036	NA
ENSMUSG00000038305|Spats2l	318.193	3.88375	0.326412	11.8983	1.20744e-32	1.07255e-30
ENSMUSG00000091283|Gm17234	0	NA	NA	NA	NA	NA
ENSMUSG00000054770|Kctd18	349.951	0.244526	0.153892	1.58894	0.112074	0.277981
ENSMUSG00000026039|Sgol2a	335.537	-0.111551	0.29133	-0.382904	0.701791	0.854807
ENSMUSG00000063558|Aox1	0	NA	NA	NA	NA	NA
ENSMUSG00000103839|Gm37607	3.82856	-1.22402	1.20472	-1.01602	0.309621	0.540599
ENSMUSG00000051223|Bzw1	5472.47	0.133349	0.103684	1.28611	0.198405	0.407703
ENSMUSG00000026034|Clk1	2518.55	-0.887385	0.155932	-5.69084	1.26414e-08	2.33037e-07
ENSMUSG00000026035|Ppil3	196.404	0.205942	0.18853	1.09236	0.274677	0.502998
ENSMUSG00000026036|Nif3l1	362.447	0.364308	0.181079	2.01187	0.0442336	0.140538
ENSMUSG00000026037|Orc2	628.902	0.0729041	0.157728	0.462214	0.643928	0.820165
ENSMUSG00000094245|Gm23966	0	NA	NA	NA	NA	NA
ENSMUSG00000085054|Gm15834	7.25781	-0.757434	1.19817	-0.632159	0.527283	0.737789
ENSMUSG00000038174|Fam126b	184.064	-0.290547	0.262329	-1.10757	0.268049	0.495292
ENSMUSG00000026032|Ndufb3	365.927	-0.114968	0.219971	-0.522652	0.601216	0.791833
ENSMUSG00000047528|Als2cr12	0.872527	3.2244	3.51181	0.918158	0.358536	NA
ENSMUSG00000059647|Cbx3-ps7	17.6582	0.0491317	0.498912	0.0984777	0.921553	0.965893
ENSMUSG00000102059|Gm20257	75.5369	-0.205796	0.526482	-0.390889	0.695879	0.851179
ENSMUSG00000026031|Cflar	1960.2	0.0352379	0.163864	0.215044	0.829733	0.922201
ENSMUSG00000026029|Casp8	2828.11	-0.182375	0.135026	-1.35067	0.176801	0.378082
ENSMUSG00000102719|Gm37760	106.776	-0.102831	0.35993	-0.285696	0.775111	0.895296
ENSMUSG00000099719|Gm28802	0	NA	NA	NA	NA	NA
ENSMUSG00000026028|Trak2	348.733	0.511556	0.251242	2.03611	0.0417394	0.134457
ENSMUSG00000026027|Stradb	991.624	-0.389764	0.26565	-1.46721	0.14232	0.327464
ENSMUSG00000099752|Gm29018	0	NA	NA	NA	NA	NA
ENSMUSG00000072295|Als2cr11	2.20861	0.720664	2.37494	0.303445	0.761551	NA
ENSMUSG00000077616|Gm25502	0	NA	NA	NA	NA	NA
ENSMUSG00000038079|Tmem237	446.816	-0.169526	0.180677	-0.938282	0.3481	0.58156
ENSMUSG00000079550|Mpp4	4.17236	0.455726	1.9148	0.238001	0.81188	0.913884
ENSMUSG00000099563|Gm19125	0	NA	NA	NA	NA	NA
ENSMUSG00000026024|Als2	613.555	0.29828	0.176906	1.68609	0.0917777	0.240481
ENSMUSG00000097573|G730003C15Rik	9.46792	-0.571086	0.733516	-0.77856	0.436239	0.664258
ENSMUSG00000101586|Gm29017	1.48199	0.460831	2.06386	0.223286	0.823313	NA
ENSMUSG00000041075|Fzd7	321.217	-0.0229138	0.302598	-0.0757235	0.939639	0.973835
ENSMUSG00000097819|Gm26813	4.31115	-0.647905	1.28939	-0.502491	0.615322	0.801222
ENSMUSG00000047361|Gm973	10.3405	-3.67512	1.83734	-2.00024	0.0454743	0.143443
ENSMUSG00000099811|Gm28411	0	NA	NA	NA	NA	NA
ENSMUSG00000101409|1700122D07Rik	0	NA	NA	NA	NA	NA
ENSMUSG00000026021|Sumo1	889.457	-0.00298394	0.133719	-0.022315	0.982197	0.990983
ENSMUSG00000089276|Gm24545	0	NA	NA	NA	NA	NA
ENSMUSG00000103821|D430013B06Rik	1.27567	-0.567135	2.16414	-0.262061	0.793275	NA
ENSMUSG00000026020|Nop58	655.79	0.246353	0.148339	1.66075	0.0967646	0.249389
ENSMUSG00000077345|Snord70	0	NA	NA	NA	NA	NA
ENSMUSG00000077358|Gm26293	0.984107	2.17095	2.29463	0.946101	0.344097	NA
ENSMUSG00000089093|Snord11	0	NA	NA	NA	NA	NA
ENSMUSG00000089512|Gm26287	0.959967	0.0117499	2.05503	0.00571763	0.995438	NA
ENSMUSG00000067336|Bmpr2	481.385	-0.428543	0.213225	-2.00981	0.044451	0.141124
ENSMUSG00000104052|Gm38125	8.68396	-1.14225	0.888817	-1.28514	0.198744	0.408154
ENSMUSG00000103131|Gm37977	4.71774	-0.0990924	0.958062	-0.10343	0.917622	0.964071
ENSMUSG00000100901|Gm18829	2.67013	0.499895	1.86733	0.267705	0.788926	0.902713
ENSMUSG00000026018|Ica1l	10.8531	0.68808	1.05675	0.65113	0.514963	0.727825
ENSMUSG00000041040|Fam117b	1190.26	0.475073	0.393114	1.20849	0.22686	0.445304
ENSMUSG00000103696|Gm37531	46.9866	0.157319	0.532832	0.29525	0.767803	0.891454
ENSMUSG00000026019|Wdr12	893.926	0.311892	0.13421	2.32391	0.0201306	0.076693
ENSMUSG00000026017|Carf	97.8634	-0.313481	0.342207	-0.916058	0.359636	0.593246
ENSMUSG00000082609|Gm15464	61.2014	0.397801	0.301323	1.32018	0.186774	0.391306
ENSMUSG00000073664|Nbeal1	235.325	-0.226865	0.238504	-0.951202	0.341502	0.575119
ENSMUSG00000100516|Gm29332	0	NA	NA	NA	NA	NA
ENSMUSG00000049439|Cyp20a1	431.32	0.271663	0.148277	1.83213	0.0669323	0.190613
ENSMUSG00000103822|6030460B20Rik	3.56797	1.89024	1.36407	1.38574	0.165827	0.363176
ENSMUSG00000026782|Abi2	203.082	-0.413378	0.263148	-1.57089	0.116208	0.285016
ENSMUSG00000026014|Raph1	88.974	-1.48606	0.321582	-4.6211	3.81709e-06	4.67429e-05
ENSMUSG00000084400|Gm11576	0.275214	-1.69391	4.0563	-0.417599	0.676241	NA
ENSMUSG00000081562|Gm11575	9.32677	0.427816	0.737872	0.579797	0.562052	0.764735
ENSMUSG00000082160|Gm11578	4.89372	-0.8253	0.996313	-0.828353	0.40747	0.639187
ENSMUSG00000101188|Eif4a-ps4	1828.92	0.216336	0.188295	1.14892	0.250589	0.474869
ENSMUSG00000026012|Cd28	3.08724	1.40872	2.22497	0.633142	0.526641	0.737641
ENSMUSG00000102549|Gm38137	4.08559	-0.396246	1.1878	-0.333597	0.738684	0.87523
ENSMUSG00000026011|Ctla4	2.03146	4.44646	3.80814	1.16762	0.242959	NA
ENSMUSG00000081382|Rpl18-ps1	223.305	0.283636	0.208533	1.36015	0.173782	0.374052
ENSMUSG00000026009|Icos	132.036	-1.31689	0.221056	-5.95728	2.56463e-09	5.16663e-08
ENSMUSG00000102561|Gm37039	0.896677	-3.3184	3.47777	-0.954173	0.339996	NA
ENSMUSG00000082804|Rpl17-ps1	0.67113	-1.54761	2.58053	-0.599726	0.548689	NA
ENSMUSG00000084333|Gm11599	61.6038	0.460119	0.288128	1.59692	0.110282	0.274649
ENSMUSG00000025969|Nrp2	492.577	0.177647	0.206009	0.862325	0.388509	0.622021
ENSMUSG00000100811|Gm29083	0	NA	NA	NA	NA	NA
ENSMUSG00000103032|Gm37121	4.36184	-3.5477	1.65081	-2.14907	0.0316291	0.108885
ENSMUSG00000052062|Pard3b	137.204	-0.844259	0.261631	-3.22691	0.00125134	0.00802261
ENSMUSG00000103656|Gm37205	0	NA	NA	NA	NA	NA
ENSMUSG00000104081|Gm38278	0	NA	NA	NA	NA	NA
ENSMUSG00000085842|Pard3bos1	0.334244	-1.90709	4.03967	-0.472089	0.636863	NA
ENSMUSG00000101509|Gm29641	0	NA	NA	NA	NA	NA
ENSMUSG00000085019|Pard3bos2	0	NA	NA	NA	NA	NA
ENSMUSG00000102359|Gm38351	1.10106	-0.61012	3.5065	-0.173997	0.861868	NA
ENSMUSG00000085400|Pard3bos3	0	NA	NA	NA	NA	NA
ENSMUSG00000100750|Gm29084	0	NA	NA	NA	NA	NA
ENSMUSG00000103002|Gm38075	0.855158	-3.2752	3.56283	-0.919269	0.357955	NA
ENSMUSG00000104402|Gm38012	1.43659	-4.01378	2.28837	-1.75399	0.0794319	NA
ENSMUSG00000100344|Gm29640	0.442336	-2.32686	4.00662	-0.580754	0.561406	NA
ENSMUSG00000040865|Ino80d	222.773	-0.287366	0.211188	-1.36071	0.173605	0.373882
ENSMUSG00000104991|Gm44468	0	NA	NA	NA	NA	NA
ENSMUSG00000088953|Gm24942	0	NA	NA	NA	NA	NA
ENSMUSG00000081617|Rps13-ps7	0	NA	NA	NA	NA	NA
ENSMUSG00000084799|Ino80dos	43.4858	-0.62114	0.39807	-1.56038	0.11867	0.289071
ENSMUSG00000077884|Gm24557	0	NA	NA	NA	NA	NA
ENSMUSG00000025968|Ndufs1	1847.68	0.0235965	0.102005	0.231327	0.817061	0.916369
ENSMUSG00000025967|Eef1b2	805.792	0.128331	0.159943	0.802353	0.422349	0.652379
ENSMUSG00000081429|Rps27-ps1	1.61354	-1.29259	1.76488	-0.732396	0.463927	NA
ENSMUSG00000101599|Gm20342	69.3326	-0.586305	0.299637	-1.95672	0.0503809	0.15518
ENSMUSG00000064602|Snora41	10.4811	0.132808	0.799895	0.166032	0.868132	0.939423
ENSMUSG00000064612|Gm26457	3.38413	1.0694	1.22006	0.876513	0.380751	0.614536
ENSMUSG00000105060|Gm26457	1.87253	1.41035	1.58017	0.892527	0.372111	NA
ENSMUSG00000098850|Gm27390	2.70756	2.12693	1.5029	1.41522	0.157004	0.349897
ENSMUSG00000081643|Gm11605	106.656	0.293595	0.251132	1.16909	0.242368	0.463746
ENSMUSG00000025964|Adam23	0.652737	-0.0690627	3.9871	-0.0173215	0.98618	NA
ENSMUSG00000087823|Gm22281	0	NA	NA	NA	NA	NA
ENSMUSG00000025962|Fastkd2	661.603	0.0856662	0.142088	0.602909	0.546569	0.752143
ENSMUSG00000097272|Gm26649	0	NA	NA	NA	NA	NA
ENSMUSG00000098487|Mir6899	0	NA	NA	NA	NA	NA
ENSMUSG00000086836|Gm13748	0	NA	NA	NA	NA	NA
ENSMUSG00000025959|Klf7	849.974	-0.561134	0.165448	-3.39161	0.000694842	0.0047995
ENSMUSG00000086721|Gm13750	1.02543	-0.0117209	2.04965	-0.00571849	0.995437	NA
ENSMUSG00000101895|Gm28981	0	NA	NA	NA	NA	NA
ENSMUSG00000025958|Creb1	811.333	-0.0610774	0.313782	-0.194649	0.845668	0.930232
ENSMUSG00000025956|Mettl21a	537.984	-0.269437	0.16374	-1.64552	0.0998635	0.255349
ENSMUSG00000101832|Gm28982	0	NA	NA	NA	NA	NA
ENSMUSG00000087213|2810408I11Rik	21.6683	0.457252	0.502675	0.909638	0.363013	0.597379
ENSMUSG00000070871|Ccnyl1	153.108	-0.0806428	0.514113	-0.156858	0.875357	0.942007
ENSMUSG00000045005|Fzd5	42.9605	0.189098	0.380468	0.497015	0.619178	0.804303
ENSMUSG00000102140|Gm38058	2.82457	0.347241	2.98369	0.11638	0.907352	0.958751
ENSMUSG00000051344|Plekhm3	424.643	-0.263094	0.260332	-1.01061	0.312202	0.544053
ENSMUSG00000097264|Rpl31-ps24	0.334244	-1.90709	4.03967	-0.472089	0.636863	NA
ENSMUSG00000084416|Rpl10a-ps1	368.696	-0.0172779	0.146309	-0.118092	0.905995	0.958079
ENSMUSG00000044429|Cryga	0	NA	NA	NA	NA	NA
ENSMUSG00000044816|D630023F18Rik	1.78873	-1.43317	2.50057	-0.573138	0.566551	NA
ENSMUSG00000100846|Gm28845	0.275214	-1.69391	4.0563	-0.417599	0.676241	NA
ENSMUSG00000025950|Idh1	1599.14	-0.808623	0.144425	-5.59892	2.15694e-08	3.86805e-07
ENSMUSG00000025949|Pikfyve	577.388	0.410704	0.214785	1.91216	0.0558553	0.167351
ENSMUSG00000015222|Map2	6.30354	0.0134925	1.00231	0.0134614	0.98926	0.994247
ENSMUSG00000088850|Gm24729	0	NA	NA	NA	NA	NA
ENSMUSG00000073656|Gm10558	0	NA	NA	NA	NA	NA
ENSMUSG00000065694|Gm25411	0	NA	NA	NA	NA	NA
ENSMUSG00000055567|Unc80	0.344761	-1.93924	4.0368	-0.48039	0.63095	NA
ENSMUSG00000103375|Gm37181	0	NA	NA	NA	NA	NA
ENSMUSG00000026005|Rpe	463.069	0.200373	0.397701	0.503829	0.614382	0.800499
ENSMUSG00000082057|Gm15789	0.991982	0.966442	2.78912	0.346504	0.728964	NA
ENSMUSG00000102776|Gm38162	9.00202	0.547712	0.777304	0.70463	0.481041	0.701989
ENSMUSG00000103382|Gm37755	6.29136	-2.11272	1.46204	-1.44505	0.148444	0.337032
ENSMUSG00000026004|Kansl1l	384.988	-1.0675	0.206708	-5.16428	2.41367e-07	3.66194e-06
ENSMUSG00000103706|6820402A03Rik	17.2823	-1.55223	0.542996	-2.85863	0.0042547	0.0220155
ENSMUSG00000102559|Gm37570	6.92158	-0.469696	0.926481	-0.506968	0.612177	0.799388
ENSMUSG00000102374|Gm38387	11.0485	-0.17884	0.705946	-0.253334	0.80001	0.908353
ENSMUSG00000103756|Gm37285	3.14419	0.0820221	1.11561	0.0735223	0.94139	0.974793
ENSMUSG00000103553|Gm38218	4.21938	-0.675207	1.45308	-0.464675	0.642164	0.819768
ENSMUSG00000026003|Acadl	1197.43	0.36235	0.111097	3.26157	0.00110797	0.00721972
ENSMUSG00000089420|Gm27934	0.334244	-1.90709	4.03967	-0.472089	0.636863	NA
ENSMUSG00000082769|Gm15793	3.34342	-0.163488	1.1757	-0.139056	0.889406	0.950326
ENSMUSG00000061816|Myl1	0	NA	NA	NA	NA	NA
ENSMUSG00000094191|Rpl31-ps14	11.3864	0.293858	0.615339	0.477554	0.632968	0.813219
ENSMUSG00000026000|Lancl1	686.411	-0.345057	0.143345	-2.40719	0.0160759	0.0643962
ENSMUSG00000082473|Kif22-ps	2	-0.0592364	1.36768	-0.0433116	0.965453	NA
ENSMUSG00000096031|Gm23189	0.52944	-0.972942	3.30507	-0.294379	0.768469	NA
ENSMUSG00000062209|Erbb4	0.482369	-2.4358	3.99946	-0.609034	0.542502	NA
ENSMUSG00000102449|Gm37100	0	NA	NA	NA	NA	NA
ENSMUSG00000083795|Gm15670	0	NA	NA	NA	NA	NA
ENSMUSG00000080539|Gm25542	0	NA	NA	NA	NA	NA
ENSMUSG00000103307|Gm19335	0	NA	NA	NA	NA	NA
ENSMUSG00000104508|Gm37735	0	NA	NA	NA	NA	NA
ENSMUSG00000103642|Gm37769	0	NA	NA	NA	NA	NA
ENSMUSG00000103809|Gm37061	0	NA	NA	NA	NA	NA
ENSMUSG00000087514|Gm16076	0	NA	NA	NA	NA	NA
ENSMUSG00000084332|Gm8840	1.79284	0.241961	1.43849	0.168205	0.866422	NA
ENSMUSG00000100354|Gm29113	0.64457	0.330961	3.99957	0.0827491	0.934051	NA
ENSMUSG00000101156|Gm29114	0	NA	NA	NA	NA	NA
ENSMUSG00000025997|Ikzf2	69.5406	-0.593501	0.344268	-1.72395	0.0847171	0.2269
ENSMUSG00000099954|Gm28112	0.748553	-3.05506	3.68471	-0.829119	0.407037	NA
ENSMUSG00000100815|Gm29112	3.08394	-2.26552	1.65392	-1.36978	0.170755	0.369949
ENSMUSG00000053153|Spag16	3.67668	-5.36381	3.33244	-1.60958	0.107491	0.269457
ENSMUSG00000089345|Gm22665	0	NA	NA	NA	NA	NA
ENSMUSG00000080524|Gm23879	0	NA	NA	NA	NA	NA
ENSMUSG00000101730|Gm28580	0.207154	-1.01776	4.08047	-0.249422	0.803034	NA
ENSMUSG00000103052|Gm38272	0	NA	NA	NA	NA	NA
ENSMUSG00000104287|Gm37456	0	NA	NA	NA	NA	NA
ENSMUSG00000075952|Gm23422	0	NA	NA	NA	NA	NA
ENSMUSG00000026196|Bard1	33.8918	-0.384886	0.743785	-0.51747	0.604828	0.79366
ENSMUSG00000089965|Gm16236	0.985398	0.0741467	2.34697	0.0315925	0.974797	NA
ENSMUSG00000101551|Gm8870	1.30344	0.65554	1.68227	0.389675	0.696777	NA
ENSMUSG00000101617|Gm6947	0.296854	-0.0559804	4.08047	-0.0137191	0.989054	NA
ENSMUSG00000026192|Atic	427.037	0.92497	0.170678	5.41939	5.98033e-08	9.96373e-07
ENSMUSG00000026193|Fn1	1051.18	6.09154	0.456488	13.3444	1.27762e-40	1.45057e-38
ENSMUSG00000073652|Apol7d	0	NA	NA	NA	NA	NA
ENSMUSG00000101834|Gm5829	0.275214	-1.69391	4.0563	-0.417599	0.676241	NA
ENSMUSG00000100319|Gm5256	127.361	0.196144	0.223478	0.877687	0.380113	0.613969
ENSMUSG00000101211|Gm28818	0	NA	NA	NA	NA	NA
ENSMUSG00000101496|Gm8885	40.8218	0.108236	0.337526	0.320673	0.748458	0.88008
ENSMUSG00000026189|Pecr	477.634	0.31095	0.148205	2.0981	0.035896	0.120395
ENSMUSG00000094655|Gm25360	7.43315	-2.50783	0.941398	-2.66394	0.00772313	0.0359496
ENSMUSG00000039395|Mreg	10.6573	0.28014	0.753572	0.371749	0.710079	0.859111
ENSMUSG00000097131|D230017M19Rik	22.6998	-0.235222	0.521868	-0.450732	0.652183	0.825807
ENSMUSG00000093843|Gm25939	15.9871	-2.41602	0.781566	-3.09126	0.0019931	0.011787
ENSMUSG00000094050|Gm23472	12.1005	-2.03917	0.71455	-2.85377	0.00432032	0.0222961
ENSMUSG00000093956|Gm24497	12.3306	-2.18642	0.703176	-3.10935	0.00187502	0.0112005
ENSMUSG00000026188|Tmem169	2.03679	-0.188552	2.43198	-0.0775305	0.938202	NA
ENSMUSG00000026187|Xrcc5	241.713	-0.686899	0.295555	-2.3241	0.0201203	0.076693
ENSMUSG00000039372|March4	1.67122	-4.22658	3.93383	-1.07442	0.282635	NA
ENSMUSG00000085812|Gm15843	5.75402	0.536094	0.851253	0.62977	0.528845	0.738781
ENSMUSG00000039354|Smarcal1	677.056	0.140298	0.118349	1.18545	0.235838	0.455778
ENSMUSG00000046330|Rpl37a	742.296	0.426048	0.249394	1.70834	0.0875738	0.232553
ENSMUSG00000039323|Igfbp2	14.2223	-0.759831	1.63643	-0.464324	0.642416	0.819768
ENSMUSG00000055322|Tns1	680.155	1.65645	0.246473	6.7206	1.80976e-11	4.81032e-10
ENSMUSG00000061815|Rufy4	0.955707	-3.40617	3.42987	-0.99309	0.320666	NA
ENSMUSG00000026180|Cxcr2	157.611	0.0614417	0.302141	0.203355	0.838858	0.926934
ENSMUSG00000006304|Arpc2	11291	0.0682597	0.084829	0.804674	0.421008	0.651422
ENSMUSG00000064272|Gpbar1	10.591	-0.123786	0.784461	-0.157797	0.874617	0.941743
ENSMUSG00000101503|Gm28364	0.459892	-0.732125	4.0563	-0.180491	0.856767	NA
ENSMUSG00000006299|Aamp	3512.89	-0.140389	0.112203	-1.25121	0.210859	0.423496
ENSMUSG00000026179|Pnkd	226.052	-0.540543	0.205137	-2.63504	0.00841276	0.038431
ENSMUSG00000006301|Tmbim1	1137.85	0.38821	0.126429	3.07058	0.00213644	0.0124498
ENSMUSG00000103013|Gm37503	5.73235	-1.43479	1.15845	-1.23855	0.215514	0.430074
ENSMUSG00000099931|Gm29358	5.9231	-1.26417	1.19902	-1.05434	0.291729	0.522175
ENSMUSG00000103403|Gm37931	3.17843	-1.25492	1.20381	-1.04246	0.297198	0.527889
ENSMUSG00000073650|Catip	32.2616	-0.349572	0.427312	-0.818071	0.413317	0.644726
ENSMUSG00000026177|Slc11a1	8332.66	1.5191	0.112246	13.5337	9.89835e-42	1.1466e-39
ENSMUSG00000026176|Ctdsp1	151.857	-0.0823333	0.324139	-0.254006	0.799491	0.908094
ENSMUSG00000065468|Mir26b	0.641615	-1.47614	3.10997	-0.474648	0.635038	NA
ENSMUSG00000026175|Vil1	0	NA	NA	NA	NA	NA
ENSMUSG00000033364|Usp37	624.69	-0.156447	0.17002	-0.920169	0.357484	0.591403
ENSMUSG00000026173|Plcd4	4.67139	-0.46557	1.33359	-0.349111	0.727006	0.868035
ENSMUSG00000026135|Zfp142	426.223	0.356915	0.185544	1.92362	0.0544025	0.164146
ENSMUSG00000026174|Rqcd1	1225.45	0.131766	0.127252	1.03547	0.300451	0.530814
ENSMUSG00000103227|Gm37733	8.16337	-0.901895	0.863737	-1.04418	0.296403	0.52735
ENSMUSG00000093155|Gm25035	0.66621	1.52892	3.11185	0.491323	0.623198	NA
ENSMUSG00000026172|Bcs1l	187.605	-0.028888	0.201621	-0.143279	0.88607	0.947884
ENSMUSG00000026171|Rnf25	334.669	0.1821	0.165177	1.10246	0.270263	0.497758
ENSMUSG00000033276|Stk36	39.4362	-0.215811	0.497716	-0.433602	0.664577	0.83219
ENSMUSG00000033257|Ttll4	493.604	1.01547	0.389431	2.60758	0.00911836	0.0409765
ENSMUSG00000026170|Cyp27a1	1000.29	0.354758	0.155472	2.28182	0.0225001	0.0840028
ENSMUSG00000099472|Gm29539	0	NA	NA	NA	NA	NA
ENSMUSG00000033227|Wnt6	7.49231	0.632138	0.806675	0.783634	0.433255	0.661889
ENSMUSG00000006538|Ihh	1.52755	1.39362	3.27228	0.425886	0.670191	NA
ENSMUSG00000026162|Nhej1	75.3388	-0.146187	0.320707	-0.455828	0.648514	0.823436
ENSMUSG00000026205|Slc23a3	0.83561	-3.22733	3.96064	-0.814852	0.415157	NA
ENSMUSG00000049339|Fam134a	1180.55	-0.00879631	0.355455	-0.0247466	0.980257	0.990404
ENSMUSG00000033159|Cnppd1	1743.06	0.0418743	0.0986889	0.424306	0.671343	0.836081
ENSMUSG00000026197|Zfand2b	302.484	-0.310738	0.179941	-1.72689	0.0841875	0.225944
ENSMUSG00000033124|Atg9a	822.381	-0.0872804	0.130237	-0.670167	0.502751	0.718375
ENSMUSG00000026199|Ankzf1	522.674	-0.22084	0.161619	-1.36643	0.171805	0.371157
ENSMUSG00000026200|Glb1l	430.494	-0.247572	0.223402	-1.10819	0.26778	0.49502
ENSMUSG00000099519|Gm29253	132.773	-5.02591	1.33551	-3.7633	0.000167688	0.00139151
ENSMUSG00000026198|Abcb6	627.051	0.631237	0.199817	3.15908	0.0015827	0.00972191
ENSMUSG00000099204|Gm27943	1.30344	0.65554	1.68227	0.389675	0.696777	NA
ENSMUSG00000026201|Stk16	343.512	-0.34082	0.182828	-1.86416	0.0622993	0.181181
ENSMUSG00000026202|Tuba4a	198.076	-0.292937	0.317407	-0.922906	0.356056	0.589667
ENSMUSG00000026204|Ptprn	0	NA	NA	NA	NA	NA
ENSMUSG00000101840|Gm28294	0	NA	NA	NA	NA	NA
ENSMUSG00000026203|Dnajb2	200.909	-0.162025	0.193563	-0.837066	0.402555	0.635548
ENSMUSG00000026209|Dnpep	1148.08	-0.0202311	0.124389	-0.162644	0.870799	0.940072
ENSMUSG00000026207|Speg	314.722	-0.267317	0.178105	-1.5009	0.133382	0.313161
ENSMUSG00000086053|Gm15178	0	NA	NA	NA	NA	NA
ENSMUSG00000033021|Gmppa	584.667	0.329473	0.17675	1.86407	0.0623123	0.181188
ENSMUSG00000032997|Chpf	52.0922	0.14091	0.452399	0.311473	0.755441	0.88391
ENSMUSG00000026211|Obsl1	5.20574	-2.46677	1.64908	-1.49585	0.134693	0.315506
ENSMUSG00000051703|Tmem198	0.933939	-0.196647	3.63769	-0.0540582	0.956889	NA
ENSMUSG00000026213|Stk11ip	1353.15	0.256064	0.103166	2.48207	0.0130621	0.0546888
ENSMUSG00000006576|Slc4a3	4.30532	-0.445321	1.94738	-0.228677	0.81912	0.916757
ENSMUSG00000082012|Gm5257	3.44763	0.336615	1.07464	0.313234	0.754103	0.883535
ENSMUSG00000089326|Gm25974	0	NA	NA	NA	NA	NA
ENSMUSG00000102904|Gm38265	1.20715	-0.524889	1.76642	-0.297148	0.766353	NA
ENSMUSG00000026235|Epha4	4.57635	-1.7716	1.70477	-1.0392	0.298711	0.529258
ENSMUSG00000099141|Mir6352	0	NA	NA	NA	NA	NA
ENSMUSG00000099561|Gm28410	0	NA	NA	NA	NA	NA
ENSMUSG00000102945|Gm37884	0	NA	NA	NA	NA	NA
ENSMUSG00000026245|Farsb	919.852	0.495088	0.137181	3.60901	0.00030737	0.00236197
ENSMUSG00000032908|Sgpp2	9.44576	0.251998	1.15683	0.217835	0.827558	0.921424
ENSMUSG00000101798|Gm28995	1.00084	-2.28965	2.28947	-1.00008	0.317272	NA
ENSMUSG00000104018|4833412K13Rik	7.68271	0.388185	0.798259	0.48629	0.626762	0.809066
ENSMUSG00000032883|Acsl3	280.486	-0.642247	0.187193	-3.43094	0.000601489	0.00424534
ENSMUSG00000079470|Utp14b	48.9121	-1.05502	0.423239	-2.49272	0.0126767	0.0533717
ENSMUSG00000099377|Gm6159	96.5309	-0.0278014	0.230607	-0.120557	0.904042	0.957017
ENSMUSG00000099706|Gm29536	0	NA	NA	NA	NA	NA
ENSMUSG00000047330|Kcne4	1.0828	-3.59286	3.30188	-1.08812	0.27654	NA
ENSMUSG00000101324|Gm29187	0	NA	NA	NA	NA	NA
ENSMUSG00000072978|Gm5830	37.847	0.613946	0.351423	1.74703	0.0806322	0.218859
ENSMUSG00000050711|Scg2	3.72126	-0.853145	1.88192	-0.453337	0.650306	0.824375
ENSMUSG00000073643|Wdfy1	1530.36	-0.0379975	0.103789	-0.366103	0.714288	0.861467
ENSMUSG00000104497|Gm10555	0	NA	NA	NA	NA	NA
ENSMUSG00000026248|Mrpl44	288.548	-0.106948	0.220234	-0.485612	0.627242	0.809228
ENSMUSG00000026249|Serpine2	12792.1	-1.05639	0.161302	-6.54915	5.7866e-11	1.44825e-09
ENSMUSG00000067106|Gm5529	499.753	0.108837	0.159203	0.683634	0.494206	0.712075
ENSMUSG00000100397|Gm28071	13.3235	0.156931	0.589156	0.266366	0.789957	0.903591
ENSMUSG00000103404|Gm37932	1.43316	-1.58099	2.14288	-0.737789	0.460643	NA
ENSMUSG00000004364|Cul3	504.81	-1.10785	0.390107	-2.83986	0.00451338	0.0231392
ENSMUSG00000103525|Gm37262	20.2206	0.291871	0.611764	0.477098	0.633292	0.813393
ENSMUSG00000103076|Gm37902	2.58582	-1.00022	1.49076	-0.670946	0.502255	0.718124
ENSMUSG00000101722|Gm29125	0	NA	NA	NA	NA	NA
ENSMUSG00000090637|Gm6189	0.137607	-1.01776	4.08047	-0.249422	0.803034	NA
ENSMUSG00000038608|Dock10	3173.51	0.20081	0.189052	1.06219	0.288148	0.517767
ENSMUSG00000102721|A630081D01Rik	3.25486	-1.20364	1.19042	-1.01111	0.311966	0.543807
ENSMUSG00000104488|Gm38062	3.24359	-1.04388	1.39267	-0.749556	0.453522	0.678699
ENSMUSG00000103192|Gm37645	3.47458	-1.36381	1.25081	-1.09034	0.275563	0.503651
ENSMUSG00000055980|Irs1	1.00273	-3.49013	3.95173	-0.88319	0.377133	NA
ENSMUSG00000022591|Gm9747	1.26603	-1.31256	2.66454	-0.492601	0.622295	NA
ENSMUSG00000054976|Nyap2	0.501366	-2.49121	3.99601	-0.623423	0.533006	NA
ENSMUSG00000087008|Gm5530	9.12267	0.652817	0.70487	0.926153	0.354367	0.588004
ENSMUSG00000100561|Gm7516	0.511883	-2.51306	3.2373	-0.776282	0.437583	NA
ENSMUSG00000026142|Rhbdd1	807.914	0.309286	0.150185	2.05937	0.0394591	0.128904
ENSMUSG00000104493|Gm19552	0.829781	-0.851668	2.95038	-0.288664	0.772838	NA
ENSMUSG00000100786|Gm28940	0	NA	NA	NA	NA	NA
ENSMUSG00000096779|Gm22112	0.184678	0.905792	4.08047	0.221982	0.824328	NA
ENSMUSG00000067158|Col4a4	3.35981	-1.19198	1.84156	-0.647264	0.517461	0.729771
ENSMUSG00000079465|Col4a3	4.85039	0.991284	1.3988	0.708666	0.478531	0.700327
ENSMUSG00000065055|n-R5s213	0	NA	NA	NA	NA	NA
ENSMUSG00000097564|C430014B12Rik	5.82819	-0.707633	1.23549	-0.572754	0.566811	0.76788
ENSMUSG00000026150|Mff	1127.98	0.168385	0.183425	0.918003	0.358617	0.592363
ENSMUSG00000101450|Gm28941	5.25458	0.598671	1.14557	0.522599	0.601254	0.791833
ENSMUSG00000026159|Agfg1	790.514	0.410521	0.315254	1.30219	0.192851	0.400071
ENSMUSG00000093782|Gm22396	0.625723	1.42901	2.6177	0.545901	0.585134	NA
ENSMUSG00000101784|Gm7553	6.92917	0.710079	0.793059	0.895367	0.370591	0.604511
ENSMUSG00000026163|Sphkap	2.02064	-2.20879	3.11734	-0.708551	0.478603	NA
ENSMUSG00000104374|Gm37517	0	NA	NA	NA	NA	NA
ENSMUSG00000079140|Gm6374	1.32887	0.684938	1.68379	0.406783	0.684168	NA
ENSMUSG00000045658|Pid1	1092.44	-1.3278	0.166693	-7.96558	1.64457e-15	6.2794e-14
ENSMUSG00000098851|Mir6353	0.167122	-1.01776	4.08047	-0.249422	0.803034	NA
ENSMUSG00000101934|Gm18304	0.856645	-3.25485	2.72837	-1.19296	0.232883	NA
ENSMUSG00000102750|Gm37058	0.884672	-3.32147	3.44859	-0.963137	0.335479	NA
ENSMUSG00000104396|Gm37959	0.432573	2.23632	4.00449	0.558453	0.576535	NA
ENSMUSG00000036766|Dner	4.03361	-0.646244	1.87121	-0.345362	0.729822	0.869014
ENSMUSG00000102481|Gm37925	0	NA	NA	NA	NA	NA
ENSMUSG00000093254|Mir5126	0	NA	NA	NA	NA	NA
ENSMUSG00000026219|Trip12	1407.05	0.622518	0.161538	3.8537	0.000116344	0.00101301
ENSMUSG00000073633|Fbxo36	30.8367	-0.000196065	0.429637	-0.000456351	0.999636	0.999828
ENSMUSG00000103505|Gm38374	0.707787	0.597899	3.87801	0.154177	0.87747	NA
ENSMUSG00000104503|Gm37738	1.93658	0.372671	1.45445	0.256229	0.797774	NA
ENSMUSG00000096802|Gm15433	29.1098	5.42399	0.854205	6.34974	2.15673e-10	5.02377e-09
ENSMUSG00000026220|Slc16a14	0.576764	2.6476	3.98049	0.665145	0.505958	NA
ENSMUSG00000089844|A530032D15Rik	25.4967	1.71327	0.47727	3.58973	0.000331026	0.00252115
ENSMUSG00000072109|A530040E14Rik	78.6567	3.28077	0.404256	8.11559	4.83427e-16	1.93642e-14
ENSMUSG00000089716|Gm6264	15.7054	0.835121	0.537237	1.55447	0.120071	0.291697
ENSMUSG00000079457|Gm7609	46.8888	4.48876	0.532006	8.43741	3.24437e-17	1.38707e-15
ENSMUSG00000052477|C130026I21Rik	84.5207	1.3913	0.427422	3.25509	0.00113358	0.00735529
ENSMUSG00000090252|Gm16028	1.70457	4.19044	2.29443	1.82636	0.0677963	NA
ENSMUSG00000079455|Gm16026	96.8214	2.94551	0.444713	6.62339	3.51062e-11	9.00988e-10
ENSMUSG00000064281|Rpl19-ps1	147.015	0.608336	0.207604	2.93027	0.0033867	0.0182641
ENSMUSG00000098842|Gm27907	2	-0.0592364	1.36768	-0.0433116	0.965453	NA
ENSMUSG00000089976|Gm2389	1.0897	0.480666	1.95287	0.246133	0.805579	NA
ENSMUSG00000073631|Gm10553	4.68246	3.04331	1.2384	2.45745	0.0139928	0.0576663
ENSMUSG00000090128|Gm16038	1.67279	1.18856	1.56238	0.76074	0.446813	NA
ENSMUSG00000101279|Gm18342	20.152	1.07818	0.763329	1.41248	0.15781	0.350906
ENSMUSG00000061852|Gm7582	43.1619	4.12884	0.505007	8.17581	2.9388e-16	1.19674e-14
ENSMUSG00000099693|Gm29284	14.5051	2.18065	0.62736	3.47591	0.000509129	0.00368992
ENSMUSG00000089763|Gm2635	10.8401	4.97302	1.22684	4.05351	5.04555e-05	0.000485142
ENSMUSG00000091199|Gm2619	33.0515	3.62556	0.518751	6.98903	2.7679e-12	8.04286e-11
ENSMUSG00000089652|Gm16025	2.80002	0.490378	1.22155	0.401438	0.688097	0.846049
ENSMUSG00000089937|Gm7281	0.966856	0.370601	3.61551	0.102503	0.918357	NA
ENSMUSG00000096292|Gm2666	12.8513	4.61928	1.03163	4.47767	7.54611e-06	8.759e-05
ENSMUSG00000101751|Gm2427	15.0524	1.01087	0.669937	1.50891	0.131322	0.309897
ENSMUSG00000090186|Gm7592	46.747	4.61591	0.546769	8.44215	3.11541e-17	1.33526e-15
ENSMUSG00000089714|Gm16092	3.51347	0.839767	1.35782	0.618468	0.536267	0.744373
ENSMUSG00000094127|G530012D18Rik	0	NA	NA	NA	NA	NA
ENSMUSG00000070034|Sp110	989.205	2.22305	0.203992	10.8977	1.18168e-27	9.05183e-26
ENSMUSG00000090103|Gm16094	1.50483	4.01229	2.26039	1.77504	0.0758911	NA
ENSMUSG00000070031|Sp140	358.197	0.6366	0.20049	3.17522	0.00149724	0.00930867
ENSMUSG00000073628|Gm10552	15.8137	3.85892	0.810437	4.76153	1.92127e-06	2.49343e-05
ENSMUSG00000026222|Sp100	1673.81	3.71338	0.124681	29.783	6.47856e-195	5.8457e-192
ENSMUSG00000064414|n-R5s215	0.655238	1.42893	2.59128	0.551439	0.581333	NA
ENSMUSG00000090246|Gm17017	12.4119	0.823715	0.836491	0.984727	0.324758	0.557596
ENSMUSG00000052760|A630001G21Rik	521.578	-0.204326	0.272169	-0.75073	0.452815	0.678336
ENSMUSG00000098634|Mir8096	0.334244	-1.90709	4.03967	-0.472089	0.636863	NA
ENSMUSG00000094834|Gm25472	0	NA	NA	NA	NA	NA
ENSMUSG00000100217|9930111H07Rik	0	NA	NA	NA	NA	NA
ENSMUSG00000036707|Cab39	2421.72	0.333456	0.385615	0.86474	0.387182	0.620798
ENSMUSG00000026223|Itm2c	11415.8	0.389901	0.104178	3.74265	0.000182093	0.00149368
ENSMUSG00000099342|Gm18180	119.055	-0.0746202	0.219722	-0.339612	0.734149	0.872288
ENSMUSG00000026227|2810459M11Rik	3.16133	-5.13881	2.52136	-2.03811	0.0415388	0.133936
ENSMUSG00000026229|Psmd1	4164.38	0.167495	0.113846	1.47124	0.141226	0.325857
ENSMUSG00000077274|Gm22786	0.167122	-1.01776	4.08047	-0.249422	0.803034	NA
ENSMUSG00000026228|Htr2b	1.60493	0.895412	2.4672	0.362926	0.71666	NA
ENSMUSG00000062590|Armc9	164.872	-0.326525	0.241282	-1.35329	0.175963	0.377151
ENSMUSG00000087538|Gm16341	0	NA	NA	NA	NA	NA
ENSMUSG00000094638|Gm21972	7.06931	0.322009	1.38819	0.231962	0.816567	0.9163
ENSMUSG00000103272|Gm37914	1.90192	-0.588844	1.63959	-0.359141	0.71949	NA
ENSMUSG00000099644|Gm28626	0	NA	NA	NA	NA	NA
ENSMUSG00000079445|B3gnt7	143.802	-0.135158	0.27626	-0.489243	0.624669	0.80813
ENSMUSG00000026234|Ncl	4553.35	0.632801	0.100309	6.30849	2.8177e-10	6.47541e-09
ENSMUSG00000064823|Snord82	0.656075	-1.54771	2.59335	-0.596801	0.55064	NA
ENSMUSG00000064696|Gm24148	0.792845	0.617559	2.18438	0.282716	0.777394	NA
ENSMUSG00000064837|Snora75	1.83561	-1.47097	1.67097	-0.880308	0.378692	NA
ENSMUSG00000104627|Mir3535	1.68785	1.20276	1.60243	0.750585	0.452902	NA
ENSMUSG00000073627|C130036L24Rik	30.824	0.175641	0.428577	0.409823	0.681936	0.84321
ENSMUSG00000026238|Ptma	2129.02	0.222998	0.103989	2.14443	0.0319986	0.109849
ENSMUSG00000026239|Pde6d	313.747	-0.245959	0.195484	-1.25821	0.208317	0.42046
ENSMUSG00000102927|Gm37152	1.26749	0.617885	2.63503	0.234489	0.814605	NA
ENSMUSG00000026240|Cops7b	423.66	0.182811	0.129114	1.41588	0.15681	0.349812
ENSMUSG00000026241|Nppc	0	NA	NA	NA	NA	NA
ENSMUSG00000100225|Gm29097	0	NA	NA	NA	NA	NA
ENSMUSG00000102956|Gm37017	0.288382	1.65827	4.05172	0.409275	0.682338	NA
ENSMUSG00000084106|Gm6136	221.593	0.396148	0.182985	2.16492	0.0303936	0.105736
ENSMUSG00000053333|Dis3l2	812.084	0.259359	0.128956	2.01122	0.0443023	0.14073
ENSMUSG00000102649|Gm38021	4.63267	-1.99184	1.30004	-1.53214	0.125489	0.30022
ENSMUSG00000103984|Gm37447	9.12187	-0.929364	0.753056	-1.23412	0.217157	0.432045
ENSMUSG00000102383|Gm38142	14.3737	-0.500474	0.69234	-0.722873	0.469758	0.693118
ENSMUSG00000104400|Gm38010	2.02881	-2.43557	2.41222	-1.00968	0.312648	NA
ENSMUSG00000100768|Gm29055	3.94106	-1.02678	1.15352	-0.890128	0.373397	0.606934
ENSMUSG00000102571|Gm37967	4.62346	-0.503069	0.962709	-0.522556	0.601283	0.791833
ENSMUSG00000104121|Gm37485	2.59894	-0.750744	1.32252	-0.567661	0.570265	0.770668
ENSMUSG00000102293|Gm37541	0.459892	-0.732125	4.0563	-0.180491	0.856767	NA
ENSMUSG00000099401|Gm28375	0.788762	0.794744	2.97822	0.266852	0.789583	NA
ENSMUSG00000026246|Alppl2	0	NA	NA	NA	NA	NA
ENSMUSG00000101625|Gm29371	0.511883	-2.51306	3.2373	-0.776282	0.437583	NA
ENSMUSG00000026247|Ecel1	2.30246	1.28098	1.84318	0.694987	0.487063	NA
ENSMUSG00000026253|Chrng	2.8478	-3.04869	1.66309	-1.83314	0.0667817	0.190215
ENSMUSG00000026254|Eif4e2	1632.76	-0.041785	0.152079	-0.274759	0.783501	0.899775
ENSMUSG00000026255|Efhd1	2.17899	-1.45897	2.33928	-0.623686	0.532834	NA
ENSMUSG00000089821|Efhd1os	0	NA	NA	NA	NA	NA
ENSMUSG00000048000|Gigyf2	602.332	-0.00175176	0.191017	-0.00917067	0.992683	0.996688
ENSMUSG00000095281|Gm22549	0	NA	NA	NA	NA	NA
ENSMUSG00000079436|Kcnj13	3.77232	-1.50734	1.12108	-1.34454	0.178773	0.3804
ENSMUSG00000089613|Gm23504	0.578652	0.0751455	3.22257	0.0233185	0.981396	NA
ENSMUSG00000026259|Ngef	4.67942	-5.71166	3.19113	-1.78986	0.0734771	0.204395
ENSMUSG00000079434|Neu2	0.318493	1.78203	4.04002	0.441095	0.659145	NA
ENSMUSG00000091123|Gm17181	0.366401	-0.0559804	4.08047	-0.0137191	0.989054	NA
ENSMUSG00000090994|Gm6153	6.27657	0.373089	0.842253	0.442966	0.657791	0.828837
ENSMUSG00000026288|Inpp5d	13967.2	0.473488	0.124737	3.79587	0.000147124	0.00123885
ENSMUSG00000026289|Atg16l1	1239.37	-0.0222199	0.124739	-0.178131	0.85862	0.935506
ENSMUSG00000087968|Gm25395	6.29225	-0.802261	0.851973	-0.941651	0.346371	0.580241
ENSMUSG00000089281|Scarna6	0.281798	-0.0559804	4.08047	-0.0137191	0.989054	NA
ENSMUSG00000056055|Sag	23.5505	-1.73148	0.63804	-2.71374	0.00665277	0.031984
ENSMUSG00000070738|Dgkd	3488.56	-0.506723	0.15621	-3.24386	0.00117921	0.00761735
ENSMUSG00000005501|Usp40	825.031	0.45052	0.181603	2.48079	0.0131091	0.0548419
ENSMUSG00000101942|Gm19582	31.9147	-0.69538	0.727253	-0.956174	0.338984	0.572258
ENSMUSG00000103996|4833421G17Rik	14.4897	-3.18473	0.824407	-3.86305	0.000111979	0.000979976
ENSMUSG00000103591|Gm38365	63.0544	-1.55559	0.548956	-2.83372	0.00460099	0.0235062
ENSMUSG00000084021|Gm5832	28.1518	0.0365757	0.45395	0.0805721	0.935782	0.97222
ENSMUSG00000090165|Ugt1a10	37.9126	0.088313	0.346664	0.254751	0.798915	0.908032
ENSMUSG00000082837|Gm15373	1.35005	1.29448	2.15389	0.600996	0.547843	NA
ENSMUSG00000090145|Ugt1a6b	85.5804	0.563423	0.530005	1.06305	0.287758	0.517276
ENSMUSG00000090124|Ugt1a7c	2643.6	0.29694	0.145674	2.03839	0.0415112	0.133873
ENSMUSG00000081261|Gm15370	0.598987	-1.21708	4.01723	-0.302966	0.761915	NA
ENSMUSG00000054545|Ugt1a6a	103.745	-0.000389624	0.435517	-0.000894624	0.999286	0.999578
ENSMUSG00000081602|Gm15369	0.288382	1.65827	4.05172	0.409275	0.682338	NA
ENSMUSG00000081488|Gm15368	0.657738	2.82169	3.81546	0.73954	0.459579	NA
ENSMUSG00000089960|Ugt1a1	89.8164	-0.0862812	0.56945	-0.151517	0.879568	0.94405
ENSMUSG00000089943|Ugt1a5	98.7484	0.391837	0.619637	0.632366	0.527148	0.737789
ENSMUSG00000090175|Ugt1a9	82.9468	0.0983041	0.479999	0.204801	0.837728	0.926282
ENSMUSG00000090171|Ugt1a2	84.7537	0.696488	0.47173	1.47646	0.139822	0.323452
ENSMUSG00000089675|Ugt1a8	26.1601	0.123394	0.474069	0.260288	0.794642	0.905807
ENSMUSG00000082677|Gm15371	2.33934	-0.154973	1.48207	-0.104566	0.916721	NA
ENSMUSG00000084195|Gm15372	1.08311	-0.265665	2.28342	-0.116345	0.907379	NA
ENSMUSG00000083277|Gm15376	0.275214	-1.69391	4.0563	-0.417599	0.676241	NA
ENSMUSG00000082513|Gm15374	1.21633	-0.0180926	2.11587	-0.00855091	0.993177	NA
ENSMUSG00000092220|Gm20528	59.178	0.14042	0.340137	0.412833	0.679729	0.841878
ENSMUSG00000081984|Dnajb3	4.4598	0.514991	1.06149	0.48516	0.627563	0.80943
ENSMUSG00000079429|Mroh2a	43.0562	-1.29344	0.399445	-3.23809	0.00120335	0.00776154
ENSMUSG00000044783|Hjurp	3214.52	-0.801794	0.225729	-3.55202	0.00038228	0.00285818
ENSMUSG00000062310|Glrp1	122.826	0.284557	0.20672	1.37654	0.168656	0.366911
ENSMUSG00000100798|Gm19589	0.688036	-2.96445	3.9713	-0.746469	0.455384	NA
ENSMUSG00000104057|Gm38130	1.90667	-0.239703	1.70814	-0.14033	0.8884	NA
ENSMUSG00000100367|Gm29336	3.73462	1.45342	1.718	0.845995	0.397556	0.630149
ENSMUSG00000049866|Arl4c	1032.81	-0.0366718	0.238572	-0.153714	0.877835	0.943097
ENSMUSG00000099378|1700067G17Rik	0	NA	NA	NA	NA	NA
ENSMUSG00000099544|Gm18699	4.85626	-0.12033	0.956925	-0.125746	0.899933	0.955026
ENSMUSG00000036206|Sh3bp4	310.304	2.69912	0.251315	10.74	6.60512e-27	4.9234e-25
ENSMUSG00000102700|Gm38312	2.40137	0.791228	1.42149	0.556618	0.577789	NA
ENSMUSG00000055013|Agap1	228.173	0.140786	0.370646	0.37984	0.704064	0.855946
ENSMUSG00000088371|Gm25180	0	NA	NA	NA	NA	NA
ENSMUSG00000102009|4933400F21Rik	1.14562	-1.36796	2.68167	-0.510113	0.609972	NA
ENSMUSG00000101662|Gm28499	1.59649	-1.11014	1.80557	-0.61484	0.53866	NA
ENSMUSG00000104114|Gm37297	14.6298	-2.12813	0.68866	-3.09025	0.00199991	0.0118147
ENSMUSG00000103252|Gm37521	2.75953	-1.82373	1.85263	-0.984403	0.324917	0.557596
ENSMUSG00000088775|Gm26037	0.471851	-2.41098	4.00104	-0.602588	0.546783	NA
ENSMUSG00000044337|Ackr3	47.8528	-2.12526	0.368793	-5.76274	8.27585e-09	1.56257e-07
ENSMUSG00000034486|Gbx2	0.593707	0.144113	4.0156	0.0358882	0.971372	NA
ENSMUSG00000092627|D130058E05Rik	1.60172	-0.597703	2.53411	-0.235863	0.813539	NA
ENSMUSG00000034432|Cops8	572.766	-0.144719	0.219098	-0.660523	0.508918	0.723291
ENSMUSG00000048126|Col6a3	78.9994	-1.75146	0.485821	-3.60516	0.000311965	0.00239406
ENSMUSG00000103061|Gm36970	0	NA	NA	NA	NA	NA
ENSMUSG00000026303|Mlph	256.005	-1.7006	0.303761	-5.59848	2.16241e-08	3.8738e-07
ENSMUSG00000026305|Lrrfip1	1488.34	0.683279	0.14054	4.8618	1.16322e-06	1.57273e-05
ENSMUSG00000100018|Gm7776	55.6357	1.98685	0.320708	6.19519	5.82133e-10	1.28775e-08
ENSMUSG00000034353|Ramp1	748.87	-1.96847	0.206217	-9.54566	1.35238e-21	7.47907e-20
ENSMUSG00000034343|Ube2f	937.072	0.0399544	0.11318	0.353018	0.724075	0.86688
ENSMUSG00000083064|Gm7785	40.4864	0.134082	0.337354	0.397452	0.691034	0.847734
ENSMUSG00000026307|Scly	485.329	0.729904	0.194063	3.76117	0.000169119	0.00140183
ENSMUSG00000090322|Gm17090	0.414309	-2.17887	4.01723	-0.542381	0.587556	NA
ENSMUSG00000097285|Gm26683	1.38116	-0.611095	2.61977	-0.233263	0.815558	NA
ENSMUSG00000047443|Fam132b	9.06514	-1.16237	1.16029	-1.0018	0.316442	0.549174
ENSMUSG00000026309|Ilkap	810.159	-0.143677	0.170057	-0.844878	0.398179	0.630969
ENSMUSG00000067071|Hes6	743.533	-0.194843	0.131582	-1.48077	0.138667	0.321824
ENSMUSG00000055866|Per2	104.556	0.255625	0.303253	0.842941	0.399262	0.63186
ENSMUSG00000034292|Traf3ip1	88.4649	0.115763	0.491636	0.235465	0.813848	0.914088
ENSMUSG00000026311|Asb1	322.005	0.11796	0.22481	0.524711	0.599784	0.791321
ENSMUSG00000102745|Gm37600	0.735107	-1.687	3.83306	-0.440118	0.659851	NA
ENSMUSG00000103101|Gm37048	0.184678	0.905792	4.08047	0.221982	0.824328	NA
ENSMUSG00000096941|Gm26720	7.54197	-3.87222	1.97142	-1.96418	0.0495098	0.153102
ENSMUSG00000102565|Gm37036	0	NA	NA	NA	NA	NA
ENSMUSG00000026313|Hdac4	295.417	-0.35724	0.257505	-1.38732	0.165345	0.362445
ENSMUSG00000026260|Ndufa10	1319.46	0.0957011	0.115271	0.83023	0.406409	0.638047
ENSMUSG00000098288|Mir6900	0.608167	-0.0208088	2.65976	-0.00782355	0.993758	NA
ENSMUSG00000073616|Myeov2	489.972	0.211925	0.188526	1.12411	0.260965	0.486937
ENSMUSG00000100781|Gm29481	0	NA	NA	NA	NA	NA
ENSMUSG00000034220|Gpc1	10.7892	0.70698	0.858897	0.823125	0.410437	0.641885
ENSMUSG00000101995|Gm29480	0	NA	NA	NA	NA	NA
ENSMUSG00000065470|Mir149	0	NA	NA	NA	NA	NA
ENSMUSG00000034212|Ankmy1	0	NA	NA	NA	NA	NA
ENSMUSG00000047067|Dusp28	71.1157	0.805787	0.313941	2.56669	0.0102676	0.0451468
ENSMUSG00000097251|5033417F24Rik	5.61227	0.283999	0.925752	0.306776	0.759014	0.885809
ENSMUSG00000026269|Rnpepl1	1719.66	0.673178	0.715498	0.940852	0.346781	0.580605
ENSMUSG00000026270|Capn10	280.82	-0.109285	0.185934	-0.587764	0.556691	0.760168
ENSMUSG00000100632|9430060I03Rik	14.9703	-0.894436	0.6489	-1.37839	0.168084	0.366014
ENSMUSG00000026271|Gpr35	1125.47	2.12988	0.163911	12.9941	1.32217e-38	1.39922e-36
ENSMUSG00000014602|Kif1a	82.4753	1.82394	0.33376	5.46483	4.63353e-08	7.86744e-07
ENSMUSG00000084989|Crocc2	3.42102	-5.26159	2.56122	-2.05433	0.0399437	0.13009
ENSMUSG00000047793|Sned1	10.4745	-1.8565	0.915422	-2.02803	0.0425576	0.13657
ENSMUSG00000098997|Mir6901	0.207154	-1.01776	4.08047	-0.249422	0.803034	NA
ENSMUSG00000026273|Mterf4	210.591	-0.128574	0.190486	-0.67498	0.499689	0.716547
ENSMUSG00000101172|Gm28535	0	NA	NA	NA	NA	NA
ENSMUSG00000026274|Pask	254.88	-0.122931	0.287802	-0.427136	0.66928	0.834853
ENSMUSG00000026275|Ppp1r7	917.754	0.131714	0.107157	1.22917	0.219008	0.434618
ENSMUSG00000106302|Mir6902	0.829085	1.79035	2.92843	0.611368	0.540956	NA
ENSMUSG00000100351|Gm7867	16.0929	0.3333	0.517275	0.644338	0.519356	0.731322
ENSMUSG00000064389|Gm26446	1.34605	-2.73857	2.07235	-1.32148	0.186341	NA
ENSMUSG00000098689|Mir6345	0.281798	-0.0559804	4.08047	-0.0137191	0.989054	NA
ENSMUSG00000034107|Ano7	28.7068	-0.677763	0.571388	-1.18617	0.235556	0.455438
ENSMUSG00000034088|Hdlbp	3327.04	0.399693	0.105267	3.79695	0.000146489	0.00123589
ENSMUSG00000090489|Gm17415	2.80744	0.0932679	1.19486	0.0780575	0.937782	0.973146
ENSMUSG00000026276|Sept2	2703.71	0.234558	0.114315	2.05186	0.0401831	0.130671
ENSMUSG00000034066|Farp2	82.3987	0.628433	0.285366	2.2022	0.0276512	0.0982697
ENSMUSG00000103854|Gm37250	1.03177	3.46804	3.32686	1.04244	0.297209	NA
ENSMUSG00000026277|Stk25	849.74	-0.071906	0.187737	-0.383015	0.701709	0.854807
ENSMUSG00000100927|Gm28536	1.60144	-0.54775	2.02634	-0.270315	0.786918	NA
ENSMUSG00000026278|Bok	4.67242	-5.70801	2.43603	-2.34316	0.019121	0.0737812
ENSMUSG00000101952|Gm10550	0.621463	-2.7747	3.98027	-0.697113	0.485732	NA
ENSMUSG00000026280|Atg4b	861.635	-0.118711	0.132227	-0.897782	0.369302	0.602982
ENSMUSG00000026279|Thap4	206.598	-0.31341	0.22626	-1.38517	0.165999	0.363425
ENSMUSG00000026281|Dtymk	696.82	-0.35445	0.167067	-2.1216	0.0338713	0.115056
ENSMUSG00000026283|Ing5	437.147	0.193417	0.251084	0.770326	0.441107	0.668996
ENSMUSG00000088961|Gm22089	0	NA	NA	NA	NA	NA
ENSMUSG00000073609|D2hgdh	172.24	0.239396	0.209595	1.14218	0.253378	0.478614
ENSMUSG00000094651|Gal3st2	0	NA	NA	NA	NA	NA
ENSMUSG00000093805|Gm9994	2.9626	-0.612235	1.84963	-0.331004	0.740641	0.876177
ENSMUSG00000101660|Gm18666	22.2274	0.164365	0.478457	0.343532	0.731198	0.87023
ENSMUSG00000099624|Gm7889	30.8505	0.0817064	0.410339	0.199119	0.84217	0.928934
ENSMUSG00000026285|Pdcd1	60.0458	-0.527799	0.375186	-1.40677	0.159497	0.35349
ENSMUSG00000100347|Gm7895	126.84	-0.208706	0.201217	-1.03722	0.299633	0.530234
ENSMUSG00000051185|Fam174a	1082.43	0.37094	0.132219	2.8055	0.00502384	0.0252577
ENSMUSG00000103973|BC055308	4.60779	-1.13229	0.974069	-1.16244	0.245058	0.467587
ENSMUSG00000081051|Gm15427	868.961	0.316567	0.172351	1.83676	0.0662455	0.18938
ENSMUSG00000103197|Gm37642	1.83135	-4.3508	2.85418	-1.52436	0.127418	NA
ENSMUSG00000040710|St8sia4	197.743	-1.8199	0.307036	-5.9273	3.07949e-09	6.13893e-08
ENSMUSG00000100589|4930533P14Rik	0	NA	NA	NA	NA	NA
ENSMUSG00000095610|Gm26245	0	NA	NA	NA	NA	NA
ENSMUSG00000100362|Gm1833	12.7834	-0.586295	0.592412	-0.989674	0.322333	0.554902
ENSMUSG00000097814|Panct2	0	NA	NA	NA	NA	NA
ENSMUSG00000045463|Slco6b1	0	NA	NA	NA	NA	NA
ENSMUSG00000040693|Slco4c1	0.550428	-2.64681	3.987	-0.66386	0.50678	NA
ENSMUSG00000044757|Gm6430	1626.97	0.197085	0.139866	1.40909	0.158808	0.352557
ENSMUSG00000100454|Gm28901	17.8165	0.631534	0.573983	1.10027	0.271216	0.498952
ENSMUSG00000026331|Slco6c1	0	NA	NA	NA	NA	NA
ENSMUSG00000044768|D1Ertd622e	1053.7	-0.118803	0.129099	-0.920251	0.357441	0.591389
ENSMUSG00000026333|Gin1	128.756	-0.459138	0.226085	-2.03082	0.042273	0.135819
ENSMUSG00000040648|Ppip5k2	1441.05	0.649875	0.14513	4.47788	7.53892e-06	8.75658e-05
ENSMUSG00000026335|Pam	18.1053	0.760442	0.55253	1.37629	0.168731	0.366911
ENSMUSG00000089169|Gm25413	0	NA	NA	NA	NA	NA
ENSMUSG00000089706|B230216N24Rik	0.513547	2.45929	3.99065	0.616263	0.537721	NA
ENSMUSG00000096085|Gm24465	0	NA	NA	NA	NA	NA
ENSMUSG00000089782|Gm3531	72.7393	0.261239	0.286134	0.912996	0.361245	0.595098
ENSMUSG00000104140|Gm37140	0.275214	-1.69391	4.0563	-0.417599	0.676241	NA
ENSMUSG00000099634|Gm29462	10.8057	0.279032	0.661672	0.421707	0.673239	0.837582
ENSMUSG00000026336|Slco6d1	0	NA	NA	NA	NA	NA
ENSMUSG00000089791|Gm3555	3.77875	-1.47869	1.18131	-1.25174	0.210665	0.42343
ENSMUSG00000067028|Cntnap5b	0	NA	NA	NA	NA	NA
ENSMUSG00000100662|Gm19029	0	NA	NA	NA	NA	NA
ENSMUSG00000087883|Gm23602	0	NA	NA	NA	NA	NA
ENSMUSG00000099835|Gm29668	0.895003	1.91475	2.84491	0.673043	0.50092	NA
ENSMUSG00000104104|Gm37877	0.275214	-1.69391	4.0563	-0.417599	0.676241	NA
ENSMUSG00000100794|Gm29667	19.5531	0.505619	0.508557	0.994223	0.320115	0.552872
ENSMUSG00000082431|Tdpx-ps1	47.277	-0.125559	0.343312	-0.365728	0.714568	0.861684
ENSMUSG00000099375|Gm28187	2.55793	-4.84625	1.90056	-2.54991	0.0107752	0.046981
ENSMUSG00000101214|Gm28403	0	NA	NA	NA	NA	NA
ENSMUSG00000056536|Pign	2098.81	0.535495	0.189113	2.83161	0.00463144	0.0236173
ENSMUSG00000076999|Gm22426	0	NA	NA	NA	NA	NA
ENSMUSG00000101656|Gm8004	0	NA	NA	NA	NA	NA
ENSMUSG00000067017|Gm3608	2683.38	0.143774	0.0989196	1.45344	0.1461	0.333255
ENSMUSG00000101219|Gm20302	0.322285	-0.0559804	4.08047	-0.0137191	0.989054	NA
ENSMUSG00000100672|Gm28404	3.54446	-0.0221982	1.19002	-0.0186537	0.985117	0.992528
ENSMUSG00000101330|Gm10193	127.096	-0.240681	0.258008	-0.932844	0.350901	0.584289
ENSMUSG00000026319|2310035C23Rik	496.007	0.733105	0.288162	2.54407	0.0109568	0.0475793
ENSMUSG00000104044|Gm37566	7.82108	-0.343733	1.04558	-0.32875	0.742345	0.877255
ENSMUSG00000026321|Tnfrsf11a	3835.41	0.608979	0.251136	2.4249	0.0153126	0.0619586
ENSMUSG00000099843|Gm7160	12.2436	-0.715096	0.610046	-1.1722	0.241117	0.462417
ENSMUSG00000038866|Zcchc2	300.322	-0.357859	0.441181	-0.811138	0.417286	0.648062
ENSMUSG00000097612|Gm26509	0.412821	-2.23855	4.01282	-0.55785	0.576947	NA
ENSMUSG00000044340|Phlpp1	86.4897	-0.434036	0.294523	-1.47369	0.140565	0.324672
ENSMUSG00000103291|Gm38235	5.85761	-1.75174	1.25658	-1.39405	0.163303	0.3593
ENSMUSG00000099604|Gm6651	139.347	0.415165	0.205602	2.01927	0.0434597	0.13867
ENSMUSG00000054006|D630008O14Rik	0.83561	-3.22733	3.96064	-0.814852	0.415157	NA
ENSMUSG00000098344|Mir3473f	0.159246	0.905792	4.08047	0.221982	0.824328	NA
ENSMUSG00000057329|Bcl2	205.56	-1.12304	0.207935	-5.40092	6.6301e-08	1.09765e-06
ENSMUSG00000103348|Gm37053	4.3453	-1.1786	1.23054	-0.957792	0.338168	0.571369
ENSMUSG00000009905|Kdsr	408.308	-0.308665	0.179058	-1.72383	0.0847385	0.226922
ENSMUSG00000009907|Vps4b	2117.56	-0.0190885	0.153685	-0.124205	0.901153	0.955632
ENSMUSG00000067006|Serpinb5	0	NA	NA	NA	NA	NA
ENSMUSG00000059956|Serpinb12	0.275214	-1.69391	4.0563	-0.417599	0.676241	NA
ENSMUSG00000084228|Gm8080	0	NA	NA	NA	NA	NA
ENSMUSG00000044594|Serpinb3a	0	NA	NA	NA	NA	NA
ENSMUSG00000058017|Serpinb3d	0	NA	NA	NA	NA	NA
ENSMUSG00000083884|Gm15388	0	NA	NA	NA	NA	NA
ENSMUSG00000073602|Serpinb3b	0	NA	NA	NA	NA	NA
ENSMUSG00000080729|Gm8084	0	NA	NA	NA	NA	NA
ENSMUSG00000081114|Gm15390	0	NA	NA	NA	NA	NA
ENSMUSG00000073601|Serpinb3c	0	NA	NA	NA	NA	NA
ENSMUSG00000026315|Serpinb8	4.97994	-3.30678	1.51176	-2.18737	0.0287156	0.101237
ENSMUSG00000100025|Gm8141	40.7301	0.157629	0.362159	0.435248	0.663382	0.831648
ENSMUSG00000100555|Gm8173	4.43987	0.0781314	1.25841	0.0620873	0.950493	0.97817
ENSMUSG00000038702|Dsel	104.326	0.0288298	0.302112	0.0954277	0.923975	0.966761
ENSMUSG00000101875|Gm6028	7.78523	0.727496	0.788021	0.923194	0.355906	0.589609
ENSMUSG00000100515|Gm17916	0.137607	-1.01776	4.08047	-0.249422	0.803034	NA
ENSMUSG00000026374|Tsn	1217.18	-0.197301	0.150568	-1.31038	0.190068	0.396078
ENSMUSG00000026377|Nifk	947.442	0.429692	0.112989	3.80297	0.000142972	0.00121043
ENSMUSG00000099936|Gm28867	0	NA	NA	NA	NA	NA
ENSMUSG00000064302|Clasp1	577.769	0.24283	0.228066	1.06474	0.286996	0.516562
ENSMUSG00000077257|Gm26080	0	NA	NA	NA	NA	NA
ENSMUSG00000107722|2900060B14Rik	12.3639	-0.715151	1.5994	-0.447136	0.654777	0.827631
ENSMUSG00000080542|Gm22710	2.48002	-0.0134922	1.47594	-0.00914139	0.992706	0.996688
ENSMUSG00000100770|Gm28466	1.2204	-3.7656	2.50004	-1.50622	0.132011	NA
ENSMUSG00000037035|Inhbb	0.412821	-2.23855	4.01282	-0.55785	0.576947	NA
ENSMUSG00000048402|Gli2	1.66714	-1.32805	2.44827	-0.542445	0.587512	NA
ENSMUSG00000098273|Mir6346	0	NA	NA	NA	NA	NA
ENSMUSG00000101437|Gm29454	2.77908	-0.528846	1.23774	-0.427268	0.669184	0.834849
ENSMUSG00000004451|Ralb	3466.42	0.0230349	0.0957898	0.240474	0.809963	0.912824
ENSMUSG00000098923|Tmem185b	1009.43	-0.331846	0.13694	-2.4233	0.0153804	0.0622002
ENSMUSG00000098447|Gm27184	1.61152	1.4799	2.44779	0.604588	0.545453	NA
ENSMUSG00000101731|3830432H09Rik	0	NA	NA	NA	NA	NA
ENSMUSG00000084505|Gm25322	0	NA	NA	NA	NA	NA
ENSMUSG00000026383|Epb41l5	72.5537	-0.513519	0.287189	-1.78809	0.0737615	0.205021
ENSMUSG00000102687|Gm37219	0.747065	-3.07694	3.62923	-0.847822	0.396537	NA
ENSMUSG00000026384|Ptpn4	91.797	0.544629	0.25367	2.147	0.0317936	0.109276
ENSMUSG00000103146|Gm37745	2.84808	0.379314	1.49121	0.254366	0.799213	0.908088
ENSMUSG00000100436|Gm29657	0	NA	NA	NA	NA	NA
ENSMUSG00000090277|Gm8338	0	NA	NA	NA	NA	NA
ENSMUSG00000091876|Gm3851	50.7419	-0.38819	0.302489	-1.28332	0.199381	0.409197
ENSMUSG00000036975|Tmem177	228.578	-0.10832	0.179447	-0.603633	0.546088	0.751676
ENSMUSG00000036962|Cfap221	1.83834	-4.36403	3.87986	-1.12479	0.260678	NA
ENSMUSG00000092245|Gm17973	0	NA	NA	NA	NA	NA
ENSMUSG00000026387|Sctr	0	NA	NA	NA	NA	NA
ENSMUSG00000050777|Tmem37	747.374	-1.16139	0.175158	-6.63049	3.34576e-11	8.63851e-10
ENSMUSG00000026385|Dbi	341.729	-0.376681	0.255867	-1.47218	0.140973	0.325414
ENSMUSG00000026388|3110009E18Rik	16.5581	-0.444817	0.796028	-0.558795	0.576302	0.774734
ENSMUSG00000026389|Steap3	74.09	-0.395776	0.289901	-1.36521	0.172187	0.371634
ENSMUSG00000003721|Insig2	764.383	-0.439195	0.150883	-2.91084	0.00360462	0.0192037
ENSMUSG00000104253|Gm37174	17.8773	-1.97951	0.64819	-3.0539	0.00225886	0.013039
ENSMUSG00000026339|Ccdc93	1069.58	-0.184106	0.13459	-1.3679	0.171343	0.370523
ENSMUSG00000085857|Gm15392	0.825643	-3.22453	3.96074	-0.814123	0.415575	NA
ENSMUSG00000001674|Ddx18	543.268	0.24717	0.143672	1.72038	0.0853635	0.227991
ENSMUSG00000100405|Gm28911	34.5463	0.385471	0.363701	1.05986	0.289209	0.519001
ENSMUSG00000026341|Actr3	8258.12	0.676666	0.229886	2.94348	0.00324545	0.0176747
ENSMUSG00000026342|Slc35f5	978.141	-0.175918	0.121348	-1.44971	0.147141	0.33496
ENSMUSG00000026343|Gpr39	0	NA	NA	NA	NA	NA
ENSMUSG00000026344|Lypd1	0	NA	NA	NA	NA	NA
ENSMUSG00000036155|Mgat5	373.34	-0.74944	0.209061	-3.5848	0.000337339	0.00256354
ENSMUSG00000106307|Gm23370	0	NA	NA	NA	NA	NA
ENSMUSG00000106489|Gm23370	0	NA	NA	NA	NA	NA
ENSMUSG00000103390|Gm38301	0	NA	NA	NA	NA	NA
ENSMUSG00000026347|Tmem163	2.27436	-1.09959	1.86965	-0.588124	0.556449	NA
ENSMUSG00000099471|Gm8451	53.554	0.514502	0.325775	1.57932	0.114263	0.281577
ENSMUSG00000065687|Gm23734	1.12838	-2.4516	2.66916	-0.918491	0.358362	NA
ENSMUSG00000104378|Gm37510	35.4119	-1.39717	0.455705	-3.06594	0.00216985	0.0126058
ENSMUSG00000104039|Gm37772	3.71686	-4.35552	1.62657	-2.67773	0.00741222	0.0347285
ENSMUSG00000026348|Acmsd	0	NA	NA	NA	NA	NA
ENSMUSG00000102014|2900009J06Rik	0	NA	NA	NA	NA	NA
ENSMUSG00000026349|Ccnt2	1351.98	0.0806805	0.165623	0.487134	0.626164	0.808781
ENSMUSG00000051590|Map3k19	9.96609	-1.46099	0.812094	-1.79904	0.0720131	0.201362
ENSMUSG00000036104|Rab3gap1	1369.29	-0.207426	0.131758	-1.57429	0.11542	0.283449
ENSMUSG00000099760|Gm28800	0	NA	NA	NA	NA	NA
ENSMUSG00000036086|Zranb3	166.18	-0.158018	0.291281	-0.542495	0.587478	0.782755
ENSMUSG00000058603|Rpl28-ps1	63.9863	0.476777	0.305077	1.56281	0.118097	0.288133
ENSMUSG00000104164|Gm38248	11.1776	-1.24317	0.674618	-1.84278	0.0653609	0.187445
ENSMUSG00000102782|Gm37625	1.52235	-1.99046	2.10607	-0.945104	0.344606	NA
ENSMUSG00000103999|Gm38026	0.609458	-2.78187	3.88015	-0.716948	0.473406	NA
ENSMUSG00000056211|R3hdm1	551.836	0.0548304	0.176421	0.310793	0.755958	0.884051
ENSMUSG00000101535|Gm29383	0	NA	NA	NA	NA	NA
ENSMUSG00000104239|Gm37588	0.144191	0.905792	4.08047	0.221982	0.824328	NA
ENSMUSG00000065520|Mir128-1	0.144191	0.905792	4.08047	0.221982	0.824328	NA
ENSMUSG00000103497|Gm37407	7.43908	-0.61849	0.908426	-0.680837	0.495975	0.713488
ENSMUSG00000102179|Gm37868	2.2401	-1.39581	1.48958	-0.937048	0.348734	NA
ENSMUSG00000026353|Ubxn4	1185.04	-0.160077	0.103002	-1.55412	0.120156	0.291818
ENSMUSG00000026354|Lct	0	NA	NA	NA	NA	NA
ENSMUSG00000026355|Mcm6	2938.5	-0.245952	0.194771	-1.26277	0.206671	0.418395
ENSMUSG00000026356|Dars	1427.82	0.102432	0.111499	0.918681	0.358262	0.592062
ENSMUSG00000100078|Gm6170	816.829	0.517315	0.175038	2.95544	0.0031222	0.0170958
ENSMUSG00000045382|Cxcr4	11.9498	-1.88103	0.706454	-2.66263	0.00775329	0.035999
ENSMUSG00000042581|Thsd7b	0.668488	-2.90574	3.97395	-0.731196	0.464659	NA
ENSMUSG00000103742|Gm38240	0	NA	NA	NA	NA	NA
ENSMUSG00000103637|Gm38330	0	NA	NA	NA	NA	NA
ENSMUSG00000104130|Gm36951	0	NA	NA	NA	NA	NA
ENSMUSG00000102800|Gm37479	0	NA	NA	NA	NA	NA
ENSMUSG00000103803|Gm37064	0	NA	NA	NA	NA	NA
ENSMUSG00000103281|Gm37278	0	NA	NA	NA	NA	NA
ENSMUSG00000100623|Gm29428	0.159246	0.905792	4.08047	0.221982	0.824328	NA
ENSMUSG00000089648|Gm15790	37.1166	0.254094	0.361317	0.703244	0.481904	0.702828
ENSMUSG00000094122|Rpl31-ps9	28.905	0.307845	0.397139	0.775157	0.438247	0.665848
ENSMUSG00000042510|AA986860	28.2931	-0.165486	0.408137	-0.405467	0.685134	0.844968
ENSMUSG00000099556|Gm28857	0	NA	NA	NA	NA	NA
ENSMUSG00000101904|Gm29427	1.20289	-3.73561	3.31904	-1.12551	0.260373	NA
ENSMUSG00000100257|C4bp-ps1	0	NA	NA	NA	NA	NA
ENSMUSG00000026409|Pfkfb2	147.601	0.058186	0.307708	0.189095	0.850018	0.932177
ENSMUSG00000046404|Yod1	290.176	-0.0158984	0.248672	-0.0639332	0.949023	0.977901
ENSMUSG00000104515|Gm37163	1.57252	-0.4202	2.02673	-0.207329	0.835753	NA
ENSMUSG00000016528|Mapkapk2	4697.49	1.34386	0.738087	1.82074	0.0686468	0.194365
ENSMUSG00000102856|Gm37084	64.9301	-0.937345	0.356446	-2.6297	0.0085461	0.0388801
ENSMUSG00000088705|Gm25549	2.13972	1.25842	1.57672	0.798127	0.424797	NA
ENSMUSG00000089256|Gm25717	1.76319	0.313127	1.96076	0.159697	0.87312	NA
ENSMUSG00000016526|Dyrk3	10.9981	0.445545	0.65578	0.679412	0.496877	0.714216
ENSMUSG00000026427|Eif2d	562.338	0.230485	0.144016	1.60041	0.109509	0.273198
ENSMUSG00000026430|Rassf5	3701.37	0.275017	0.101433	2.71132	0.00670156	0.0321375
ENSMUSG00000101729|Gm17796	0	NA	NA	NA	NA	NA
ENSMUSG00000042349|Ikbke	274.462	4.88	0.407972	11.9616	5.64577e-33	5.0412e-31
ENSMUSG00000102027|Gm28914	0.369356	1.96888	4.02408	0.489274	0.624648	NA
ENSMUSG00000102055|Gm28913	0.369356	1.96888	4.02408	0.489274	0.624648	NA
ENSMUSG00000055184|Fam72a	342.853	-0.592619	0.240169	-2.46751	0.0136056	0.0565604
ENSMUSG00000026425|Srgap2	6993.16	-0.164551	0.136742	-1.20337	0.228834	0.447692
ENSMUSG00000104060|Gm37954	116.709	-1.2132	0.381788	-3.17768	0.00148456	0.00925168
ENSMUSG00000101778|Gm29488	57.6802	-0.98799	0.475363	-2.07839	0.0376734	0.124696
ENSMUSG00000102733|Gm38262	6.57777	-0.994405	0.866756	-1.14727	0.251269	0.475733
ENSMUSG00000076287|Gm24273	0.638973	-2.84497	3.88686	-0.731946	0.464202	NA
ENSMUSG00000099959|Gm29487	2.04406	-3.41628	1.96178	-1.74142	0.0816099	NA
ENSMUSG00000026432|Avpr1b	0.412821	-2.23855	4.01282	-0.55785	0.576947	NA
ENSMUSG00000004552|Ctse	230.769	0.824203	0.267892	3.07662	0.0020936	0.0122645
ENSMUSG00000052688|Rab7b	46.613	-0.37482	0.33175	-1.12983	0.25855	0.484329
ENSMUSG00000042251|Pm20d1	44.7693	-0.81191	0.358515	-2.26465	0.0235342	0.0871613
ENSMUSG00000013275|Slc41a1	490.629	-0.00466563	0.143735	-0.0324599	0.974105	0.98723
ENSMUSG00000026433|Rab29	252.03	0.159173	0.198973	0.799975	0.423725	0.653576
ENSMUSG00000103975|Gm37676	0	NA	NA	NA	NA	NA
ENSMUSG00000026434|Nucks1	1009.33	0.261919	0.166947	1.56888	0.116676	0.285675
ENSMUSG00000103569|Gm38067	1.17964	-0.777104	2.63967	-0.294395	0.768456	NA
ENSMUSG00000100037|Gm29103	0.887824	0.484553	2.46433	0.196627	0.84412	NA
ENSMUSG00000026435|Slc45a3	5.61772	-0.806408	1.037	-0.777634	0.436785	0.664912
ENSMUSG00000026436|Elk4	465.293	0.306046	0.185175	1.65274	0.098384	0.25216
ENSMUSG00000059149|Mfsd4	153.262	0.4598	0.348086	1.32094	0.186521	0.391015
ENSMUSG00000097454|Gm26892	0	NA	NA	NA	NA	NA
ENSMUSG00000026437|Cdk18	90.8446	-1.06668	0.337345	-3.16199	0.00156697	0.00965534
ENSMUSG00000099874|Gm29629	0.334244	-1.90709	4.03967	-0.472089	0.636863	NA
ENSMUSG00000089808|Gm7241	16.0046	0.0260452	0.558833	0.0466065	0.962827	0.982834
ENSMUSG00000042115|Klhdc8a	0.477739	2.36589	3.99619	0.592035	0.553827	NA
ENSMUSG00000009772|Nuak2	1802.85	2.06569	0.254981	8.10134	5.43566e-16	2.14721e-14
ENSMUSG00000042066|Tmcc2	45.5384	0.503247	0.469032	1.07295	0.283295	0.512699
ENSMUSG00000090079|Gm15849	0	NA	NA	NA	NA	NA
ENSMUSG00000042046|Dstyk	365.125	-0.409763	0.360269	-1.13738	0.25538	0.480754
ENSMUSG00000097760|6030442K20Rik	5.04716	-0.117003	0.934814	-0.125161	0.900396	0.955253
ENSMUSG00000026439|Rbbp5	754.325	0.0537694	0.177706	0.302575	0.762213	0.887617
ENSMUSG00000048174|Tmem81	53.7024	0.18078	0.390624	0.462798	0.643509	0.819883
ENSMUSG00000053024|Cntn2	3.53736	1.32631	2.34606	0.565336	0.571845	0.771676
ENSMUSG00000026443|Lrrn2	3.34586	-1.27549	1.76319	-0.723401	0.469434	0.693014
ENSMUSG00000106377|Gm44300	0	NA	NA	NA	NA	NA
ENSMUSG00000054387|Mdm4	1312.67	-0.15505	0.189602	-0.817763	0.413492	0.644798
ENSMUSG00000100228|Gm29257	12.629	0.111304	0.586642	0.189732	0.84952	0.932044
ENSMUSG00000026447|Pik3c2b	64.526	-1.37479	0.463405	-2.96672	0.00300991	0.0166189
ENSMUSG00000101102|Gm28609	0	NA	NA	NA	NA	NA
ENSMUSG00000102425|Gm26616	26.742	-0.0612815	0.990952	-0.0618411	0.950689	0.97817
ENSMUSG00000046062|Ppp1r15b	3318.07	0.691674	0.164532	4.20388	2.62379e-05	0.000272125
ENSMUSG00000041757|Plekha6	3.75305	-0.452627	1.14495	-0.395325	0.692603	0.849052
ENSMUSG00000101693|Gm19461	0.288382	1.65827	4.05172	0.409275	0.682338	NA
ENSMUSG00000070644|Etnk2	3.78812	-1.80948	1.40477	-1.2881	0.19771	0.406709
ENSMUSG00000070643|Sox13	113.032	0.758987	0.464943	1.63243	0.102589	0.260483
ENSMUSG00000090553|Snrpe	383.917	0.181694	0.198025	0.917528	0.358866	0.592545
ENSMUSG00000097014|Gm26706	1.03177	3.46804	3.32686	1.04244	0.297209	NA
ENSMUSG00000102976|Zc3h11a	207.285	0.80605	0.299371	2.69248	0.00709226	0.0336534
ENSMUSG00000094410|Gm38394	1031.51	-0.512016	0.149687	-3.42057	0.000624891	0.00438883
ENSMUSG00000102049|Zbed6	9.18168	-1.01911	1.22705	-0.830535	0.406236	0.637916
ENSMUSG00000051998|Lax1	1.91198	4.36582	2.05294	2.12662	0.033452	NA
ENSMUSG00000026463|Atp2b4	11.5692	-1.27722	0.78864	-1.61952	0.105335	0.265489
ENSMUSG00000098606|Mir6903	0	NA	NA	NA	NA	NA
ENSMUSG00000102509|Gm37368	0	NA	NA	NA	NA	NA
ENSMUSG00000010311|Optc	0	NA	NA	NA	NA	NA
ENSMUSG00000090208|Gm15851	0	NA	NA	NA	NA	NA
ENSMUSG00000041577|Prelp	20.8903	-21.9632	3.90894	-5.61871	NA	NA
ENSMUSG00000041559|Fmod	7.10833	-6.3087	2.27567	-2.77224	0.0055672	0.0275611
ENSMUSG00000020423|Btg2	12092.9	-2.57192	0.288602	-8.91166	5.02762e-19	2.36795e-17
ENSMUSG00000102380|Gm38140	130.665	-3.94334	0.367304	-10.7359	6.90509e-27	5.12471e-25
ENSMUSG00000073559|Gm8618	2.3715	0.199269	1.29398	0.153997	0.877612	NA
ENSMUSG00000064246|Chil1	15.643	-3.75396	1.03159	-3.63902	0.000273682	0.00213856
ENSMUSG00000042429|Adora1	394.581	4.40659	0.241362	18.2572	1.8131e-74	4.03686e-72
ENSMUSG00000042451|Mybph	72.2115	0.782825	0.312992	2.5011	0.0123807	0.0524086
ENSMUSG00000026458|Ppfia4	8794.44	0.69806	0.106081	6.58045	4.69026e-11	1.18599e-09
ENSMUSG00000042305|Tmem183a	1050.71	0.0886741	0.178852	0.495796	0.620039	0.804689
ENSMUSG00000050526|4933406M09Rik	0.501366	-2.49121	3.99601	-0.623423	0.533006	NA
ENSMUSG00000026456|Cyb5r1	399.239	-0.133826	0.289184	-0.462772	0.643528	0.819883
ENSMUSG00000026457|Adipor1	5758.9	-0.280529	0.109823	-2.55437	0.0106381	0.0464779
ENSMUSG00000101061|Platr1	0.966856	0.370601	3.61551	0.102503	0.918357	NA
ENSMUSG00000102722|Gm37935	0.275214	-1.69391	4.0563	-0.417599	0.676241	NA
ENSMUSG00000026455|Klhl12	139.478	0.181097	0.294655	0.614606	0.538815	0.746696
ENSMUSG00000077202|Gm25612	0.470559	0.764692	3.39625	0.225158	0.821857	NA
ENSMUSG00000042229|Rabif	610.488	0.109103	0.148033	0.73702	0.46111	0.685495
ENSMUSG00000096712|Gm15454	39.5472	0.285232	0.363409	0.784878	0.432525	0.661414
ENSMUSG00000042207|Kdm5b	599.1	-0.435961	0.221552	-1.96776	0.0490953	0.151985
ENSMUSG00000026452|Syt2	3.28688	-0.876793	1.34058	-0.654042	0.513084	0.725986
ENSMUSG00000073557|Ppp1r12b	139.689	-0.133886	0.260892	-0.513186	0.607821	0.796192
ENSMUSG00000077846|Gm22232	0.275214	-1.69391	4.0563	-0.417599	0.676241	NA
ENSMUSG00000101168|Gm28892	2.06186	-1.80602	1.67238	-1.07991	0.280183	NA
ENSMUSG00000103614|Gm37949	12.9002	-0.836553	0.78327	-1.06803	0.285508	0.515084
ENSMUSG00000103976|Gm37677	11.8598	-1.75875	0.846701	-2.07718	0.0377854	0.124936
ENSMUSG00000097993|Ptprv	23.5502	2.45251	0.810547	3.02575	0.00248017	0.0141169
ENSMUSG00000097988|Gm10535	0	NA	NA	NA	NA	NA
ENSMUSG00000031506|Ptpn7	485.577	2.19641	0.199643	11.0017	3.74986e-28	2.94897e-26
ENSMUSG00000026429|Ube2t	155.41	-0.836774	0.308465	-2.7127	0.00667372	0.0320424
ENSMUSG00000026426|Arl8a	1106.04	0.31971	0.416331	0.767922	0.442533	0.670448
ENSMUSG00000085311|Gm15445	15.9941	-0.335504	0.59034	-0.568324	0.569815	0.770452
ENSMUSG00000087721|Gm26280	4.95775	-0.0991005	1.06497	-0.0930543	0.92586	0.967556
ENSMUSG00000026424|Gpr37l1	8.55594	-4.77742	2.12414	-2.2491	0.024506	0.0898674
ENSMUSG00000079139|Gm4204	108.354	-0.203206	0.247555	-0.820853	0.41173	0.643045
ENSMUSG00000003051|Elf3	0	NA	NA	NA	NA	NA
ENSMUSG00000041926|Rnpep	3585.29	0.373103	0.104858	3.55817	0.000373446	0.00280436
ENSMUSG00000097680|Gm26642	18.9228	-0.899017	0.705116	-1.27499	0.202312	0.413232
ENSMUSG00000062580|Timm17a	555.105	0.0795037	0.13769	0.577412	0.563661	0.765783
ENSMUSG00000041889|Shisa4	8.62717	-1.81833	1.34119	-1.35576	0.175176	0.376107
ENSMUSG00000100620|Gm28277	1.74054	-0.710416	2.03274	-0.349487	0.726724	NA
ENSMUSG00000041879|Ipo9	2831.48	-0.0487847	0.108014	-0.45165	0.651521	0.825366
ENSMUSG00000009418|Nav1	194.821	-1.82406	0.284576	-6.40976	1.45751e-10	3.47532e-09
ENSMUSG00000093515|Mir1231	0	NA	NA	NA	NA	NA
ENSMUSG00000054412|Gm4793	1.24843	-3.81225	3.11613	-1.22339	0.221181	NA
ENSMUSG00000090399|Gm38399	8.23412	-2.43972	1.53798	-1.58631	0.112668	0.278969
ENSMUSG00000104524|Gm37333	2.76625	-3.03297	1.82218	-1.66448	0.0960175	0.248097
ENSMUSG00000102474|2610012C04Rik	0.896677	-3.3184	3.47777	-0.954173	0.339996	NA
ENSMUSG00000026421|Csrp1	450.417	0.918398	0.195835	4.68965	2.73673e-06	3.44989e-05
ENSMUSG00000041801|Phlda3	87.449	-1.07154	0.313861	-3.41404	0.000640077	0.00447897
ENSMUSG00000026418|Tnni1	0	NA	NA	NA	NA	NA
ENSMUSG00000101482|Gm28883	5.02696	-0.501578	1.03932	-0.482602	0.629378	0.810917
ENSMUSG00000026411|Tmem9	804.921	-0.637874	0.185887	-3.43152	0.000600213	0.00423808
ENSMUSG00000026407|Cacna1s	30.9208	2.3409	0.506389	4.62274	3.7871e-06	4.6442e-05
ENSMUSG00000102838|Gm37014	0	NA	NA	NA	NA	NA
ENSMUSG00000102717|Gm37759	20.5933	0.253036	0.571192	0.442996	0.657768	0.828837
ENSMUSG00000086264|Gm15850	14.3915	-2.51701	0.787536	-3.19606	0.00139318	0.00876181
ENSMUSG00000041642|Kif21b	1635.71	-0.456783	0.179639	-2.54278	0.0109974	0.0476833
ENSMUSG00000052759|Gpr25	0	NA	NA	NA	NA	NA
ENSMUSG00000041570|Camsap2	458.69	0.540161	0.188428	2.86667	0.00414819	0.0215505
ENSMUSG00000097433|Gm26781	2.58344	0.465994	1.78721	0.260739	0.794294	0.905807
ENSMUSG00000026404|Ddx59	226.793	0.151988	0.213545	0.711738	0.476627	0.699059
ENSMUSG00000097403|9230116N13Rik	26.9469	0.624428	0.408865	1.52722	0.126706	0.302086
ENSMUSG00000041498|Kif14	48.9828	0.0506622	0.531187	0.0953753	0.924017	0.966761
ENSMUSG00000099337|Gm29486	0.525647	0.820256	4.04001	0.203033	0.839109	NA
ENSMUSG00000101413|Gm29485	1.64032	0.493021	1.71356	0.287718	0.773563	NA
ENSMUSG00000041483|Zfp281	934.513	0.382513	0.118999	3.21442	0.00130709	0.00832417
ENSMUSG00000104360|Gm8762	1.61489	0.45419	2.03014	0.223723	0.822972	NA
ENSMUSG00000103953|Gm29718	49.5958	-0.00141526	0.351789	-0.00402304	0.99679	0.998537
ENSMUSG00000098045|Gm26979	0	NA	NA	NA	NA	NA
ENSMUSG00000098145|Gm26936	0	NA	NA	NA	NA	NA
ENSMUSG00000065565|Mir181a-1	0	NA	NA	NA	NA	NA
ENSMUSG00000065458|Mir181b-1	0	NA	NA	NA	NA	NA
ENSMUSG00000104197|Gm37632	0.518922	-0.945305	4.03967	-0.234005	0.814981	NA
ENSMUSG00000088564|Gm23782	0	NA	NA	NA	NA	NA
ENSMUSG00000098243|Gm4258	6.71119	-1.1221	0.871802	-1.2871	0.198059	0.407235
ENSMUSG00000103038|Gm37124	12.7393	-2.24636	0.763549	-2.942	0.00326097	0.0177254
ENSMUSG00000102142|Gm26930	9.44915	-1.31945	0.742066	-1.77808	0.0753904	0.208265
ENSMUSG00000104118|Gm37298	10.2634	-1.58218	0.814124	-1.94341	0.0519661	0.158561
ENSMUSG00000103427|Gm37534	8.31153	-2.72495	0.981429	-2.77652	0.00549444	0.0272481
ENSMUSG00000098206|A430106G13Rik	5.15246	-0.512392	0.949145	-0.539845	0.589304	0.784274
ENSMUSG00000102277|A130050O07Rik	3.27906	-4.15799	1.74806	-2.37863	0.017377	0.0683439
ENSMUSG00000104145|D130019J16Rik	1.96372	-2.33741	1.95527	-1.19544	0.231915	NA
ENSMUSG00000026395|Ptprc	4213.72	0.324117	0.155016	2.09087	0.0365398	0.121946
ENSMUSG00000104291|A130071D04Rik	104.483	-1.10027	0.27898	-3.94392	8.01618e-05	0.000731786
ENSMUSG00000099510|Gm28501	0	NA	NA	NA	NA	NA
ENSMUSG00000026393|Nek7	2208.97	0.123243	0.701387	0.175714	0.860519	0.936186
ENSMUSG00000102448|Gm37101	35.4376	-1.50133	0.562863	-2.66731	0.00764601	0.0356495
ENSMUSG00000102651|Gm37080	2.54974	0.352975	1.48076	0.238375	0.811591	0.913743
ENSMUSG00000079283|2310009B15Rik	39.5411	0.215401	0.351336	0.613091	0.539816	0.747304
ENSMUSG00000102626|Gm18553	0.334244	-1.90709	4.03967	-0.472089	0.636863	NA
ENSMUSG00000085481|Gm16304	0.414309	-2.17887	4.01723	-0.542381	0.587556	NA
ENSMUSG00000085361|Gm16305	1.5585	-0.491539	1.64125	-0.29949	0.764566	NA
ENSMUSG00000056268|Dennd1b	537.739	0.870179	0.146953	5.92149	3.19032e-09	6.35248e-08
ENSMUSG00000104900|4930596I21Rik	2.30881	-0.49677	1.34362	-0.369724	0.711588	NA
ENSMUSG00000102157|Gm37470	7.62011	-1.00586	0.797527	-1.26122	0.20723	0.418906
ENSMUSG00000102243|Gm37718	9.79711	0.311434	0.845097	0.368518	0.712487	0.860301
ENSMUSG00000104436|Gm37423	11.543	1.10412	0.686367	1.60864	0.107694	0.26985
ENSMUSG00000105936|Gm43544	6.47821	-0.773075	0.904725	-0.854486	0.392836	0.625909
ENSMUSG00000102451|Gm37655	3.8017	-0.702479	1.06565	-0.659204	0.509764	0.72352
ENSMUSG00000063681|Crb1	0.550428	-2.64681	3.987	-0.66386	0.50678	NA
ENSMUSG00000033964|Zbtb41	261.178	0.179594	0.289452	0.62046	0.534955	0.743516
ENSMUSG00000033952|Aspm	310.172	-0.238957	0.305325	-0.782632	0.433843	0.662291
ENSMUSG00000090623|Cfhr3	0	NA	NA	NA	NA	NA
ENSMUSG00000070594|Gm4788	196.457	-2.87874	2.70618	-1.06376	0.287436	0.517002
ENSMUSG00000033898|Cfhr2	575.382	-1.26505	0.214212	-5.9056	3.51366e-09	6.93988e-08
ENSMUSG00000089991|Gm16332	856.616	-1.56161	0.303323	-5.14834	2.62808e-07	3.96617e-06
ENSMUSG00000104496|Gm5837	133.996	0.215071	0.219575	0.979485	0.32734	0.560359
ENSMUSG00000085867|Gm5834	19.0733	-4.98576	3.22566	-1.54566	0.122187	0.295036
ENSMUSG00000102905|Gm38266	0.973972	-0.27654	2.85633	-0.0968166	0.922872	NA
ENSMUSG00000087930|Gm26048	0	NA	NA	NA	NA	NA
ENSMUSG00000103691|Gm38019	0	NA	NA	NA	NA	NA
ENSMUSG00000026365|Cfh	12650.3	-1.24294	0.197281	-6.30033	2.97006e-10	6.80732e-09
ENSMUSG00000102740|Gm37599	11.3418	-0.712949	0.63811	-1.11728	0.263874	0.490967
ENSMUSG00000101795|Gm5835	365.705	0.5747	0.13672	4.20349	2.62832e-05	0.00027243
ENSMUSG00000026361|Cdc73	492.464	0.593954	0.323845	1.83407	0.0666439	0.189977
ENSMUSG00000033849|B3galt2	3.85135	0.63293	1.77983	0.355612	0.722131	0.865696
ENSMUSG00000089640|Gm6397	19.7512	0.119347	0.490446	0.243343	0.80774	0.91233
ENSMUSG00000018196|Glrx2	176.724	0.418537	0.389399	1.07483	0.282452	0.511778
ENSMUSG00000018199|Trove2	287.509	-0.00465122	0.216087	-0.0215248	0.982827	0.991152
ENSMUSG00000018189|Uchl5	787.76	0.197236	0.129066	1.52818	0.126469	0.301772
ENSMUSG00000100455|Gm29170	148.077	-1.07444	0.292184	-3.67726	0.000235749	0.00187288
ENSMUSG00000088323|Gm25663	1.44892	-0.367751	1.59306	-0.230845	0.817435	NA
ENSMUSG00000026360|Rgs2	6975.99	-1.314	0.192208	-6.83635	8.12384e-12	2.25e-10
ENSMUSG00000100389|Rbm6-ps2	0.482369	-2.4358	3.99946	-0.609034	0.542502	NA
ENSMUSG00000026358|Rgs1	382.443	-1.66813	0.34383	-4.85163	1.22452e-06	1.64266e-05
ENSMUSG00000100441|Gm7266	1.47728	0.80112	2.12827	0.376418	0.706606	NA
ENSMUSG00000026357|Rgs18	2.25469	-4.65015	1.97525	-2.35421	0.0185623	NA
ENSMUSG00000101049|Gm8856	1.49613	0.247746	1.8087	0.136975	0.891051	NA
ENSMUSG00000099964|Gm29514	0	NA	NA	NA	NA	NA
ENSMUSG00000102403|Gm38187	0	NA	NA	NA	NA	NA
ENSMUSG00000035131|Brinp3	0	NA	NA	NA	NA	NA
ENSMUSG00000087627|A230059L01Rik	0	NA	NA	NA	NA	NA
ENSMUSG00000085822|Gm15584	0	NA	NA	NA	NA	NA
ENSMUSG00000090323|Gm5263	4.37858	0.604892	1.08059	0.559782	0.575628	0.774187
ENSMUSG00000080078|Gm15583	74.5404	0.437744	0.300498	1.45673	0.145191	0.332012
ENSMUSG00000104331|Gm38284	0.137607	-1.01776	4.08047	-0.249422	0.803034	NA
ENSMUSG00000082588|Gm15443	42.1665	-0.371604	0.340538	-1.09123	0.275173	0.503406
ENSMUSG00000056220|Pla2g4a	1700.34	0.119603	0.180931	0.661043	0.508585	0.722984
ENSMUSG00000077516|n-R5s219	0.137607	-1.01776	4.08047	-0.249422	0.803034	NA
ENSMUSG00000032487|Ptgs2	42.1051	1.76632	0.584193	3.02352	0.00249849	0.014207
ENSMUSG00000099875|Gm15453	167.178	0.445626	0.192185	2.31874	0.0204092	0.0775651
ENSMUSG00000100690|Gm4322	0.344761	-1.93924	4.0368	-0.48039	0.63095	NA
ENSMUSG00000006010|BC003331	734.673	-0.0266559	0.124859	-0.213489	0.830946	0.922512
ENSMUSG00000006005|Tpr	1675.24	0.150142	0.122175	1.22891	0.219105	0.434711
ENSMUSG00000006014|Prg4	2.66139	-2.1944	1.74183	-1.25983	0.207731	0.419623
ENSMUSG00000096851|Gm22756	0.137607	-1.01776	4.08047	-0.249422	0.803034	NA
ENSMUSG00000101519|Ska2l-ps	0.322285	-0.0559804	4.08047	-0.0137191	0.989054	NA
ENSMUSG00000066842|Hmcn1	0	NA	NA	NA	NA	NA
ENSMUSG00000093650|Gm20631	0	NA	NA	NA	NA	NA
ENSMUSG00000023150|Ivns1abp	15018.9	-0.556804	0.136914	-4.06682	4.76591e-05	0.000460839
ENSMUSG00000100954|Gm10138	60.6708	-0.731881	0.318661	-2.29674	0.0216335	0.0813345
ENSMUSG00000052748|Swt1	270.811	-0.199189	0.225321	-0.884024	0.376683	0.610499
ENSMUSG00000026484|Rnf2	1468.41	-0.235019	0.16928	-1.38834	0.165033	0.361898
ENSMUSG00000053286|Trmt1l	800.747	-0.19307	0.131501	-1.4682	0.142051	0.327248
ENSMUSG00000106406|Mir7682	0.648199	-0.135039	2.63681	-0.051213	0.959156	NA
ENSMUSG00000103928|Gm37893	12.9317	-0.51856	0.665688	-0.778984	0.435989	0.664114
ENSMUSG00000103238|Gm36527	15.8116	-0.902959	0.744556	-1.21275	0.225226	0.443061
ENSMUSG00000100551|Gm19503	0.688686	-0.00973001	2.61915	-0.00371495	0.997036	NA
ENSMUSG00000026483|Fam129a	228.513	0.282451	0.266445	1.06007	0.289112	0.5189
ENSMUSG00000100594|2810414N06Rik	41.1615	-0.276897	0.400975	-0.690559	0.489842	0.709458
ENSMUSG00000043019|Edem3	898.204	0.518964	0.200595	2.58713	0.00967799	0.0430848
ENSMUSG00000032666|1700025G04Rik	72.2361	-2.74398	0.3608	-7.60527	2.84311e-14	9.92716e-13
ENSMUSG00000084557|Gm25279	0	NA	NA	NA	NA	NA
ENSMUSG00000100685|Gm28610	0	NA	NA	NA	NA	NA
ENSMUSG00000014980|Tsen15	196.2	-0.64134	0.179161	-3.5797	0.000343995	0.00261158
ENSMUSG00000032649|Colgalt2	2.83403	-0.522799	1.4466	-0.361398	0.717802	0.863761
ENSMUSG00000080878|Gm15618	0	NA	NA	NA	NA	NA
ENSMUSG00000026482|Rgl1	2578.49	-0.321683	0.158388	-2.03097	0.0422576	0.135795
ENSMUSG00000086145|Gm15479	0.414309	-2.17887	4.01723	-0.542381	0.587556	NA
ENSMUSG00000099868|Gm28792	0	NA	NA	NA	NA	NA
ENSMUSG00000055547|Apobec4	0	NA	NA	NA	NA	NA
ENSMUSG00000080950|Gm7278	18.2361	1.06278	0.547871	1.93984	0.0523995	0.159704
ENSMUSG00000008475|Arpc5	4502.49	0.140359	0.640935	0.218991	0.826657	0.920871
ENSMUSG00000042772|Smg7	1061.9	0.37805	0.184578	2.04819	0.0405414	0.131612
ENSMUSG00000026480|Ncf2	3036.9	0.0108557	0.102354	0.10606	0.915535	0.962704
ENSMUSG00000100394|Gm28791	8.94194	0.00601903	0.854034	0.00704776	0.994377	0.997362
ENSMUSG00000100702|Gm8976	11.7023	0.435367	0.609306	0.71453	0.4749	0.69748
ENSMUSG00000026478|Lamc1	190.297	-0.0680383	0.25615	-0.265619	0.790533	0.903888
ENSMUSG00000103818|Gm38009	0.369356	1.96888	4.02408	0.489274	0.624648	NA
ENSMUSG00000079138|Gm8818	8.22207	-0.995104	0.748134	-1.33011	0.183481	0.387162
ENSMUSG00000073538|E330020D12Rik	19.1985	-0.402798	0.568442	-0.7086	0.478573	0.700327
ENSMUSG00000042708|Shcbp1l	9.93305	0.00633591	0.726222	0.00872447	0.993039	0.996818
ENSMUSG00000064435|Gm25588	0.7036	0.117034	3.92713	0.0298014	0.976225	NA
ENSMUSG00000103543|Gm37669	2.54778	-1.11382	1.34895	-0.825693	0.408978	0.64079
ENSMUSG00000042699|Dhx9	653.355	0.805558	0.216218	3.72567	0.000194794	0.00158302
ENSMUSG00000042684|Npl	2150.04	-0.581872	0.145143	-4.00895	6.09892e-05	0.000573159
ENSMUSG00000099858|Gm6652	47.5028	-0.329122	0.330192	-0.996759	0.318882	0.551655
ENSMUSG00000042671|Rgs8	0.501366	-2.49121	3.99601	-0.623423	0.533006	NA
ENSMUSG00000100945|Gm29529	0	NA	NA	NA	NA	NA
ENSMUSG00000100334|C230024C17Rik	0	NA	NA	NA	NA	NA
ENSMUSG00000026475|Rgs16	2.7723	-0.597074	2.36909	-0.252027	0.80102	0.908757
ENSMUSG00000066800|Rnasel	251.25	-0.786421	0.226214	-3.47644	0.000508114	0.00368646
ENSMUSG00000100183|Gm28512	15.3162	-2.3316	0.715524	-3.25859	0.00111967	0.00727656
ENSMUSG00000099568|Gm28513	1.83426	-1.51451	2.39164	-0.633251	0.52657	NA
ENSMUSG00000042641|Rgsl1	1.86141	-4.37859	2.81124	-1.55753	0.119344	NA
ENSMUSG00000045968|Teddm2	23.5489	-0.638443	0.477975	-1.33572	0.18164	0.384543
ENSMUSG00000102459|Gm38352	0	NA	NA	NA	NA	NA
ENSMUSG00000047053|Teddm1a	0	NA	NA	NA	NA	NA
ENSMUSG00000043282|Teddm1b	0.840753	-0.639639	2.16877	-0.294932	0.768046	NA
ENSMUSG00000026473|Glul	4952.44	-0.168393	0.186794	-0.901494	0.367326	0.601359
ENSMUSG00000099227|Mir8114	285.002	0.324861	1.57366	0.206436	0.83645	0.925526
ENSMUSG00000088669|Gm25336	0	NA	NA	NA	NA	NA
ENSMUSG00000101903|Gm29291	106.708	-1.03533	0.316511	-3.27107	0.00107142	0.00701352
ENSMUSG00000100502|Gm28286	18.621	-1.42168	0.937333	-1.51672	0.129337	0.30663
ENSMUSG00000100627|A830008E24Rik	157.002	-0.885548	0.316286	-2.79984	0.00511284	0.0256675
ENSMUSG00000004110|Cacna1e	2.80424	4.91378	1.98413	2.47654	0.0132663	0.055378
ENSMUSG00000101880|Gm29282	0	NA	NA	NA	NA	NA
ENSMUSG00000101433|Gm29441	0	NA	NA	NA	NA	NA
ENSMUSG00000096950|Gm9530	10.0954	-1.80683	0.727819	-2.48252	0.0130455	0.0546695
ENSMUSG00000056708|Ier5	4408.62	-0.965466	0.252596	-3.82218	0.000132277	0.00112993
ENSMUSG00000026471|Mr1	599.288	0.50805	0.174682	2.90843	0.00363245	0.0193095
ENSMUSG00000026470|Stx6	732.597	-0.930228	0.413763	-2.24822	0.0245625	0.0900169
ENSMUSG00000104181|Gm8850	2.83069	-0.166919	1.32708	-0.125779	0.899907	0.955026
ENSMUSG00000033722|BC034090	0.609458	-2.78187	3.88015	-0.716948	0.473406	NA
ENSMUSG00000103670|Gm37622	0	NA	NA	NA	NA	NA
ENSMUSG00000026469|Xpr1	579.172	0.963743	0.201173	4.79063	1.66262e-06	2.17587e-05
ENSMUSG00000093286|Gm22569	0.144191	0.905792	4.08047	0.221982	0.824328	NA
ENSMUSG00000033701|Acbd6	378.463	0.00672008	0.180685	0.0371923	0.970332	0.985587
ENSMUSG00000026468|Lhx4	0	NA	NA	NA	NA	NA
ENSMUSG00000102299|Gm37539	0.334244	-1.90709	4.03967	-0.472089	0.636863	NA
ENSMUSG00000033684|Qsox1	4652.9	-0.218515	0.127509	-1.71372	0.0865797	0.230667
ENSMUSG00000033671|Cep350	739.125	0.084513	0.160541	0.526427	0.598592	0.7902
ENSMUSG00000103717|Gm38038	0	NA	NA	NA	NA	NA
ENSMUSG00000102558|Gm37571	1.226	-1.27292	2.2099	-0.576006	0.564611	NA
ENSMUSG00000103771|Gm36934	0.296854	-0.0559804	4.08047	-0.0137191	0.989054	NA
ENSMUSG00000077419|Gm23744	0.952928	-1.06553	2.06414	-0.51621	0.605708	NA
ENSMUSG00000102837|Gm37383	1.60371	-4.17227	2.19069	-1.90455	0.0568385	NA
ENSMUSG00000102833|Gm9694	4.43871	-2.16266	1.09238	-1.97977	0.047729	0.148674
ENSMUSG00000026466|Tor1aip1	1944.29	0.263004	0.252153	1.04303	0.296933	0.527724
ENSMUSG00000050565|Tor1aip2	1252.09	0.672618	0.286694	2.34612	0.0189701	0.0732793
ENSMUSG00000102964|9430034N14Rik	157.293	0.395405	0.271598	1.45585	0.145435	0.332444
ENSMUSG00000026602|Nphs2	3.04565	2.34026	1.62416	1.44091	0.14961	0.339062
ENSMUSG00000026601|Axdnd1	0.334244	-1.90709	4.03967	-0.472089	0.636863	NA
ENSMUSG00000078193|Gm2000	250.4	0.325015	0.234383	1.38668	0.165539	0.362729
ENSMUSG00000026600|Soat1	1651.2	0.234321	0.138283	1.6945	0.0901701	0.237571
ENSMUSG00000103199|Gm37648	2.9523	1.118	1.78875	0.625016	0.531961	0.741261
ENSMUSG00000101523|Gm10031	76.4325	0.331322	0.272077	1.21775	0.223319	0.440269
ENSMUSG00000026596|Abl2	171.286	-0.493173	0.228807	-2.15541	0.0311297	0.107468
ENSMUSG00000104293|Gm38043	8.09048	-1.55203	0.979817	-1.584	0.113194	0.279825
ENSMUSG00000060519|Tor3a	3400.28	1.68304	0.195385	8.61396	7.05785e-18	3.11855e-16
ENSMUSG00000102961|Gm19918	0	NA	NA	NA	NA	NA
ENSMUSG00000033557|Fam20b	971.211	0.0759118	0.210301	0.360967	0.718124	0.863904
ENSMUSG00000046057|Gm15428	36.9006	-0.224817	0.47222	-0.476085	0.634014	0.814258
ENSMUSG00000026594|Ralgps2	536.154	-0.472281	0.173119	-2.72808	0.00637048	0.0308693
ENSMUSG00000101964|Gm28693	0.609458	-2.78187	3.88015	-0.716948	0.473406	NA
ENSMUSG00000033544|Angptl1	5.69818	-0.611532	1.22512	-0.499162	0.617665	0.80319
ENSMUSG00000103303|Gm37802	10.5262	-0.961834	0.726788	-1.3234	0.185701	0.39025
ENSMUSG00000102960|Gm37943	4.12197	-2.36841	1.41704	-1.67137	0.0946483	0.245496
ENSMUSG00000101905|4930439D14Rik	3.84006	-1.62108	1.31163	-1.23593	0.216484	0.430999
ENSMUSG00000070565|Rasal2	205.958	-0.201508	0.290802	-0.692941	0.488347	0.708069
ENSMUSG00000102391|Gm37578	0.892048	0.247634	3.71222	0.0667077	0.946814	NA
ENSMUSG00000087632|Gm6058	0.369356	1.96888	4.02408	0.489274	0.624648	NA
ENSMUSG00000049881|2810025M15Rik	530.582	-0.536537	0.15805	-3.39474	0.00068694	0.00475112
ENSMUSG00000103808|Gm37060	11.3333	-0.638669	0.690207	-0.92533	0.354794	0.588202
ENSMUSG00000102326|Gm37788	4.04958	-0.903857	1.34989	-0.669577	0.503127	0.718411
ENSMUSG00000033488|BC026585	210.173	0.506219	0.179965	2.81287	0.00491015	0.0247952
ENSMUSG00000087093|Gm15486	0	NA	NA	NA	NA	NA
ENSMUSG00000026589|Sec16b	17.5786	-1.45731	0.684597	-2.12872	0.0332778	0.113319
ENSMUSG00000026587|Astn1	2.317	-0.826813	2.03851	-0.405597	0.685039	NA
ENSMUSG00000103762|Gm37861	0	NA	NA	NA	NA	NA
ENSMUSG00000103971|Gm37679	0	NA	NA	NA	NA	NA
ENSMUSG00000070103|Mir488	0	NA	NA	NA	NA	NA
ENSMUSG00000102508|Gm37367	0	NA	NA	NA	NA	NA
ENSMUSG00000102618|Gm37848	0	NA	NA	NA	NA	NA
ENSMUSG00000089536|Scarna3a	0	NA	NA	NA	NA	NA
ENSMUSG00000105399|Mir1843b	0	NA	NA	NA	NA	NA
ENSMUSG00000040782|Rfwd2	615.769	0.115324	0.788313	0.146292	0.883691	0.946519
ENSMUSG00000103572|Gm37115	8.10368	0.0884989	0.794931	0.111329	0.911355	0.96043
ENSMUSG00000103186|Gm37088	0.656529	-1.4559	3.0861	-0.47176	0.637098	NA
ENSMUSG00000015829|Tnr	1.43491	-0.176308	2.06183	-0.0855105	0.931856	NA
ENSMUSG00000103225|Gm37731	0	NA	NA	NA	NA	NA
ENSMUSG00000073528|Gm10530	0	NA	NA	NA	NA	NA
ENSMUSG00000103719|Gm38039	0	NA	NA	NA	NA	NA
ENSMUSG00000090394|4930523C07Rik	5.79161	-0.26368	1.22315	-0.215574	0.82932	0.922155
ENSMUSG00000026729|4930562F07Rik	0	NA	NA	NA	NA	NA
ENSMUSG00000026725|Tnn	0	NA	NA	NA	NA	NA
ENSMUSG00000058267|Mrps14	655.817	0.13239	0.14823	0.893134	0.371785	0.605539
ENSMUSG00000014226|Cacybp	1661.46	0.485787	0.119236	4.07415	4.61836e-05	0.00044885
ENSMUSG00000103006|4933417C20Rik	14.396	-2.03856	0.722872	-2.82009	0.00480105	0.024321
ENSMUSG00000026721|Rabgap1l	112.684	-0.384622	0.266274	-1.44446	0.148611	0.337142
ENSMUSG00000104302|Gm36975	0	NA	NA	NA	NA	NA
ENSMUSG00000089204|Mir1927	0	NA	NA	NA	NA	NA
ENSMUSG00000103693|Gm37529	1.77557	-2.17479	2.45982	-0.884125	0.376629	NA
ENSMUSG00000104026|Gm37212	0.288382	1.65827	4.05172	0.409275	0.682338	NA
ENSMUSG00000104020|Gm37215	0	NA	NA	NA	NA	NA
ENSMUSG00000103391|Gm38302	0	NA	NA	NA	NA	NA
ENSMUSG00000077759|Gm23528	0	NA	NA	NA	NA	NA
ENSMUSG00000102172|Gm37873	0.334244	-1.90709	4.03967	-0.472089	0.636863	NA
ENSMUSG00000104053|Gm38126	1.69814	-1.33607	2.05792	-0.649234	0.516187	NA
ENSMUSG00000103632|Gm38329	0.434461	-0.732125	4.0563	-0.180491	0.856767	NA
ENSMUSG00000103200|Gm37328	0.275214	-1.69391	4.0563	-0.417599	0.676241	NA
ENSMUSG00000103522|9430087J23Rik	0.304729	-1.79203	4.05023	-0.442452	0.658162	NA
ENSMUSG00000103432|6720464F23Rik	4.21133	-1.18751	1.29464	-0.917255	0.359009	0.592649
ENSMUSG00000103343|Gm37052	1.16198	-2.52876	3.46555	-0.729683	0.465584	NA
ENSMUSG00000040423|Rc3h1	452.807	0.165065	0.212658	0.776202	0.43763	0.665666
ENSMUSG00000103739|Gm37653	9.80638	-0.535839	0.819419	-0.653925	0.51316	0.725986
ENSMUSG00000103846|Gm37809	1.2204	-3.7656	2.50004	-1.50622	0.132011	NA
ENSMUSG00000057499|Gm6177	0.137607	-1.01776	4.08047	-0.249422	0.803034	NA
ENSMUSG00000026715|Serpinc1	1.93537	-1.09406	1.55578	-0.703223	0.481917	NA
ENSMUSG00000103680|Gm37072	0	NA	NA	NA	NA	NA
ENSMUSG00000043467|Zbtb37	261.729	-0.5797	0.200726	-2.88801	0.00387682	0.0204003
ENSMUSG00000103222|Gm37729	0.275214	-1.69391	4.0563	-0.417599	0.676241	NA
ENSMUSG00000104016|Gm37362	10.5113	-0.117358	0.756598	-0.155113	0.876732	0.942497
ENSMUSG00000053332|Gas5	607.242	0.2845	0.152034	1.87129	0.0613043	0.179138
ENSMUSG00000077220|Snord78	9.35836	-1.80702	1.52113	-1.18794	0.234856	0.454613
ENSMUSG00000064816|Gm22357	38.4296	0.0277961	0.543828	0.051112	0.959236	0.981597
ENSMUSG00000065160|Mir5117	4.99773	0.113537	1.25759	0.0902814	0.928064	0.968218
ENSMUSG00000065228|Gm25789	3.40661	0.721812	1.16182	0.621277	0.534418	0.74301
ENSMUSG00000105780|Snord80	2.49978	-0.197766	1.48492	-0.133183	0.894049	0.952437
ENSMUSG00000080463|Gm22489	0.999999	-0.0584544	1.85833	-0.0314553	0.974906	NA
ENSMUSG00000064440|Gm26224	0.999999	-0.0584544	1.85833	-0.0314553	0.974906	NA
ENSMUSG00000064968|Snord47	0.999999	-0.0584544	1.85833	-0.0314553	0.974906	NA
ENSMUSG00000084667|Gm23212	0.999999	-0.0584544	1.85833	-0.0314553	0.974906	NA
ENSMUSG00000065735|Snord80	0.840753	-0.639639	2.16877	-0.294932	0.768046	NA
ENSMUSG00000102864|Gm37634	0	NA	NA	NA	NA	NA
ENSMUSG00000026709|Dars2	421.644	0.0352258	0.163509	0.215436	0.829427	0.922155
ENSMUSG00000026705|Klhl20	385.003	0.506543	0.258259	1.96138	0.0498351	0.153835
ENSMUSG00000026708|Cenpl	449.278	0.210874	0.244234	0.863411	0.387911	0.621354
ENSMUSG00000044835|Ankrd45	172.335	3.55016	0.31514	11.2653	1.94602e-29	1.60397e-27
ENSMUSG00000049160|4930469G21Rik	0	NA	NA	NA	NA	NA
ENSMUSG00000026701|Prdx6	595.79	0.294263	0.173221	1.69877	0.0893617	0.23621
ENSMUSG00000066755|Tnfsf18	20.26	2.25499	0.588868	3.82937	0.000128474	0.00110073
ENSMUSG00000040323|Gm15429	228.711	0.253254	0.217974	1.16185	0.245296	0.467885
ENSMUSG00000103625|Gm37357	1.17514	-1.40762	2.21159	-0.636472	0.524469	NA
ENSMUSG00000102254|Gm7496	0	NA	NA	NA	NA	NA
ENSMUSG00000040297|Suco	762.58	0.248088	0.150381	1.64973	0.0989976	0.253429
ENSMUSG00000086277|4930558K02Rik	0	NA	NA	NA	NA	NA
ENSMUSG00000103393|Gm38304	0.318493	1.78203	4.04002	0.441095	0.659145	NA
ENSMUSG00000026698|Pigc	463.034	-0.799952	0.425509	-1.87999	0.0601095	0.176731
ENSMUSG00000040265|Dnm3	3.87769	-0.49237	1.08166	-0.4552	0.648965	0.823663
ENSMUSG00000090260|2810442N19Rik	0.334244	-1.90709	4.03967	-0.472089	0.636863	NA
ENSMUSG00000102994|Gm37767	0	NA	NA	NA	NA	NA
ENSMUSG00000078190|Dnm3os	0	NA	NA	NA	NA	NA
ENSMUSG00000070126|Mir199a-2	0	NA	NA	NA	NA	NA
ENSMUSG00000065516|Mir214	0	NA	NA	NA	NA	NA
ENSMUSG00000089933|Gm16101	0	NA	NA	NA	NA	NA
ENSMUSG00000066752|Gm10176	0.275214	-1.69391	4.0563	-0.417599	0.676241	NA
ENSMUSG00000026694|Mettl13	381.635	0.0831961	0.159735	0.52084	0.602478	0.792098
ENSMUSG00000026696|Vamp4	656.281	-0.173885	0.14714	-1.18177	0.237299	0.457621
ENSMUSG00000040225|Prrc2c	1046.59	-0.341715	0.21022	-1.62551	0.104054	0.263034
ENSMUSG00000098259|Gm27616	1.48986	-0.176567	2.11842	-0.0833485	0.933574	NA
ENSMUSG00000040181|Fmo1	7.01272	-1.349	0.827016	-1.63116	0.102856	0.261046
ENSMUSG00000088951|Gm24940	0.159246	0.905792	4.08047	0.221982	0.824328	NA
ENSMUSG00000040124|Gorab	171.288	0.0230851	0.200206	0.115307	0.908202	0.958751
ENSMUSG00000102117|Rpsa-ps1	79.9273	0.420991	0.267447	1.57411	0.115462	0.283472
ENSMUSG00000040113|Mettl11b	0	NA	NA	NA	NA	NA
ENSMUSG00000026585|Kifap3	450.573	0.0104469	0.180836	0.0577698	0.953932	0.979587
ENSMUSG00000041406|BC055324	198.904	-0.432371	0.282364	-1.53125	0.125707	0.300574
ENSMUSG00000041396|Mettl18	62.9129	-0.457716	0.380328	-1.20348	0.228792	0.447692
ENSMUSG00000026584|Scyl3	628.035	0.30519	0.128296	2.37879	0.0173695	0.0683299
ENSMUSG00000026581|Sell	7.47429	1.73942	1.72474	1.00851	0.313211	0.545256
ENSMUSG00000040918|Slc19a2	256.357	0.123559	0.235578	0.524492	0.599937	0.791321
ENSMUSG00000026578|Ccdc181	111.159	0.514527	0.266759	1.92881	0.0537546	0.162563
ENSMUSG00000026577|Blzf1	451.714	-0.0441076	0.144119	-0.30605	0.759567	0.886163
ENSMUSG00000026575|Nme7	168.047	-0.0263312	0.220001	-0.119686	0.904732	0.957275
ENSMUSG00000103493|Gm37411	0.432573	2.23632	4.00449	0.558453	0.576535	NA
ENSMUSG00000026576|Atp1b1	9.19924	-1.66748	0.907494	-1.83746	0.0661426	0.189193
ENSMUSG00000026572|Tbx19	1.21309	-1.63562	2.22297	-0.735783	0.461863	NA
ENSMUSG00000089967|Gm16550	11.7604	-0.804852	0.641266	-1.2551	0.209443	0.4218
ENSMUSG00000040848|Sft2d2	4645.5	-0.523503	0.176454	-2.9668	0.00300914	0.0166189
ENSMUSG00000040843|Tiprl	1066.49	-0.477816	0.115355	-4.14213	3.44093e-05	0.000343572
ENSMUSG00000102302|Gm38190	20.9024	-0.201391	0.52461	-0.383886	0.701063	0.854595
ENSMUSG00000040836|Gpr161	1.58827	-1.79211	2.47445	-0.724245	0.468915	NA
ENSMUSG00000026571|Dcaf6	92.8232	0.103335	0.278389	0.371189	0.710496	0.859301
ENSMUSG00000104427|Gm38368	0	NA	NA	NA	NA	NA
ENSMUSG00000089299|Gm24637	0.304729	-1.79203	4.05023	-0.442452	0.658162	NA
ENSMUSG00000102401|Gm37864	3.50707	0.486904	1.27133	0.382989	0.701728	0.854807
ENSMUSG00000103763|Gm37860	1.73805	0.683116	2.47163	0.276383	0.782254	NA
ENSMUSG00000026568|Mpc2	391.92	-0.138871	0.167737	-0.82791	0.407721	0.639347
ENSMUSG00000026566|Mpzl1	104.677	-1.91574	0.313963	-6.10181	1.04876e-09	2.24468e-08
ENSMUSG00000103098|Gm37559	0	NA	NA	NA	NA	NA
ENSMUSG00000104517|Gm18407	4.81995	-0.769593	0.96509	-0.797432	0.4252	0.654885
ENSMUSG00000040723|Rcsd1	3073.27	-0.624794	0.1501	-4.16252	3.14758e-05	0.000318736
ENSMUSG00000105249|Gm44458	0	NA	NA	NA	NA	NA
ENSMUSG00000040713|Creg1	5159.65	-0.356455	0.129532	-2.75186	0.00592572	0.0290425
ENSMUSG00000089829|Gm16565	0	NA	NA	NA	NA	NA
ENSMUSG00000088618|Gm24808	0	NA	NA	NA	NA	NA
ENSMUSG00000005763|Cd247	1.47742	3.98569	3.9361	1.0126	0.311252	NA
ENSMUSG00000094394|Gm23402	0.167122	-1.01776	4.08047	-0.249422	0.803034	NA
ENSMUSG00000102363|Gm32999	0	NA	NA	NA	NA	NA
ENSMUSG00000103768|Gm37856	0	NA	NA	NA	NA	NA
ENSMUSG00000102154|Gm37469	0	NA	NA	NA	NA	NA
ENSMUSG00000026565|Pou2f1	261.388	-0.460381	0.200088	-2.30089	0.0213978	0.0806782
ENSMUSG00000099008|Gm17976	1.23417	-1.50103	2.66411	-0.563425	0.573146	NA
ENSMUSG00000026564|Dusp27	916.656	-1.04268	0.216837	-4.80857	1.52015e-06	2.00936e-05
ENSMUSG00000040612|Ildr2	21.5212	1.02624	0.560429	1.83117	0.0670753	0.190893
ENSMUSG00000091393|5330438I03Rik	2.07362	-2.24834	2.40622	-0.934388	0.350104	NA
ENSMUSG00000026563|Tada1	645.75	-0.274014	0.13007	-2.10666	0.0351468	0.118427
ENSMUSG00000040596|Pogk	814.021	-0.476814	0.142004	-3.35774	0.000785819	0.00534394
ENSMUSG00000089853|Gm15853	0.96325	-3.44476	3.95315	-0.871395	0.383539	NA
ENSMUSG00000103400|Gm15853	21.1367	0.138688	0.555147	0.249821	0.802726	0.909641
ENSMUSG00000084093|Gm16418	14.2819	-0.0703592	0.586356	-0.119994	0.904488	0.957185
ENSMUSG00000096172|Gm22992	0.999999	-0.0584544	1.85833	-0.0314553	0.974906	NA
ENSMUSG00000086925|Gm6286	27.572	0.173588	0.400321	0.433623	0.664562	0.83219
ENSMUSG00000102548|Gm16701	0	NA	NA	NA	NA	NA
ENSMUSG00000097823|Gm16701	0	NA	NA	NA	NA	NA
ENSMUSG00000102870|Gm17868	19.8383	-0.516493	0.473765	-1.09019	0.275629	0.503719
ENSMUSG00000026558|Uck2	122.628	0.721312	0.252735	2.85402	0.00431695	0.0222854
ENSMUSG00000103139|Gm37982	0	NA	NA	NA	NA	NA
ENSMUSG00000102909|Gm2453	0	NA	NA	NA	NA	NA
ENSMUSG00000052428|Tmco1	1416.12	-0.507788	0.129367	-3.92516	8.66719e-05	0.000780412
ENSMUSG00000088246|Gm25911	78.343	0.725943	0.555886	1.30592	0.191579	0.398354
ENSMUSG00000095752|Gm24182	0.137607	-1.01776	4.08047	-0.249422	0.803034	NA
ENSMUSG00000026687|Aldh9a1	1292.72	-0.218306	0.104358	-2.0919	0.0364474	0.121709
ENSMUSG00000026688|Mgst3	197.881	-0.816443	0.180115	-4.53289	5.81808e-06	6.90278e-05
ENSMUSG00000015843|Rxrg	1.74254	0.582343	2.44706	0.237977	0.811899	NA
ENSMUSG00000093538|Gm20711	0	NA	NA	NA	NA	NA
ENSMUSG00000052534|Pbx1	40.1179	-0.772919	0.383582	-2.015	0.0439044	0.139699
ENSMUSG00000103780|Gm37524	0.986981	-1.06741	3.60155	-0.296375	0.766943	NA
ENSMUSG00000102594|Gm38381	1.11082	-3.64248	3.25421	-1.11931	0.263006	NA
ENSMUSG00000058622|Gm5265	1.31145	-0.119899	2.16994	-0.0552545	0.955936	NA
ENSMUSG00000026683|Nuf2	550.916	-0.59475	0.248007	-2.39812	0.0164793	0.0655808
ENSMUSG00000026678|Rgs5	0.550428	-2.64681	3.987	-0.66386	0.50678	NA
ENSMUSG00000038530|Rgs4	2.4832	-2.0666	3.02309	-0.683606	0.494224	0.712075
ENSMUSG00000026675|Hsd17b7	253.945	0.0109955	0.198738	0.0553267	0.955878	0.980552
ENSMUSG00000097503|3110045C21Rik	5.50231	-2.36098	1.50909	-1.56451	0.117698	0.287357
ENSMUSG00000026674|Ddr2	0.554034	2.56098	3.985	0.642655	0.520448	NA
ENSMUSG00000026670|Uap1	784.459	0.260774	0.124985	2.08644	0.0369384	0.122937
ENSMUSG00000103908|Gm37502	0	NA	NA	NA	NA	NA
ENSMUSG00000104266|Gm37748	1.83835	-0.56408	2.02596	-0.278426	0.780686	NA
ENSMUSG00000026667|Uhmk1	1054.77	0.661322	0.137018	4.82653	1.38929e-06	1.84779e-05
ENSMUSG00000044306|4930500M09Rik	2.9012	-5.03367	1.92973	-2.60849	0.00909422	0.0408787
ENSMUSG00000073494|Sh2d1b2	0.851979	1.00791	3.70376	0.272131	0.785521	NA
ENSMUSG00000096964|Gm6345	5.99874	-1.21412	1.40138	-0.866377	0.386283	0.620021
ENSMUSG00000102418|Sh2d1b1	28.0506	1.49335	0.464902	3.21218	0.0013173	0.00838132
ENSMUSG00000038473|Nos1ap	165.623	-1.37814	0.220343	-6.25453	3.98723e-10	9.03e-09
ENSMUSG00000042800|1700015E13Rik	12.3178	-2.64269	1.06379	-2.48422	0.0129837	0.0544768
ENSMUSG00000102752|Gm7694	226.609	-1.41636	0.273867	-5.17171	2.31961e-07	3.52861e-06
ENSMUSG00000102193|Gm7299	9.90473	0.211306	0.654859	0.322674	0.746942	0.879444
ENSMUSG00000038463|Olfml2b	1615.79	-1.09336	0.1617	-6.76163	1.36451e-11	3.68395e-10
ENSMUSG00000096310|Gm23523	0	NA	NA	NA	NA	NA
ENSMUSG00000096547|Gm25235	0	NA	NA	NA	NA	NA
ENSMUSG00000026663|Atf6	1477.27	0.707206	0.167568	4.2204	2.43865e-05	0.000254153
ENSMUSG00000053925|Gm9929	7.37574	-1.15608	0.88753	-1.30258	0.192719	0.399901
ENSMUSG00000096968|Gm26620	5.08966	0.16234	0.961687	0.168807	0.865948	0.93882
ENSMUSG00000026659|Dusp12	311.359	-0.0674297	0.173998	-0.387532	0.698362	0.852819
ENSMUSG00000070524|Fcrlb	37.7156	0.927121	0.366161	2.53201	0.0113412	0.0488912
ENSMUSG00000038421|Fcrla	2.03812	4.45243	2.77027	1.60722	0.108006	NA
ENSMUSG00000089838|Gm2962	14.993	0.0488938	0.54718	0.0893559	0.928799	0.968458
ENSMUSG00000103676|Gm38204	0	NA	NA	NA	NA	NA
ENSMUSG00000059498|Fcgr3	18498.4	0.217532	0.114644	1.89746	0.0577668	0.171609
ENSMUSG00000099119|Mir6546	0	NA	NA	NA	NA	NA
ENSMUSG00000104340|Gm10522	1.3683	1.17286	3.34365	0.350773	0.725759	NA
ENSMUSG00000026656|Fcgr2b	4727.43	0.444163	0.151066	2.94018	0.0032802	0.0178074
ENSMUSG00000059089|Fcgr4	2483.9	4.25075	0.16048	26.4877	1.34267e-154	7.19333e-152
ENSMUSG00000065905|Gm26110	0.999999	-0.0584544	1.85833	-0.0314553	0.974906	NA
ENSMUSG00000026649|Cfap126	18.3095	-0.293601	0.53497	-0.548817	0.583131	0.779326
ENSMUSG00000058076|Sdhc	1014.56	0.0457568	0.138846	0.32955	0.74174	0.877113
ENSMUSG00000005677|Nr1i3	4.20812	-0.258262	1.27248	-0.20296	0.839166	0.927096
ENSMUSG00000005674|Tomm40l	286.921	0.102373	0.285254	0.358882	0.719683	0.864628
ENSMUSG00000005681|Apoa2	0	NA	NA	NA	NA	NA
ENSMUSG00000038370|Pcp4l1	14.4966	-1.70063	0.757582	-2.24481	0.0247803	0.0906408
ENSMUSG00000058715|Fcer1g	8912.44	-0.174645	0.151565	-1.15228	0.249207	0.47278
ENSMUSG00000013593|Ndufs2	2406.78	0.0489863	0.113	0.433507	0.664646	0.832216
ENSMUSG00000006403|Adamts4	6.57442	-6.19935	1.49479	-4.14729	3.36431e-05	0.000336706
ENSMUSG00000052423|B4galt3	889.318	-0.268174	0.155544	-1.72411	0.0846884	0.226859
ENSMUSG00000062729|Ppox	1067.27	-0.449571	0.196668	-2.28594	0.0222576	0.0832791
ENSMUSG00000053483|Usp21	1214.67	-0.0171535	0.144793	-0.118469	0.905696	0.957851
ENSMUSG00000062963|Ufc1	419.946	-0.19134	0.172989	-1.10608	0.268692	0.496118
ENSMUSG00000079137|Rpl27-ps1	24.5483	0.723185	0.485307	1.49016	0.136182	0.317828
ENSMUSG00000103983|Gm20045	24.2862	-0.0894769	0.547634	-0.163388	0.870213	0.939834
ENSMUSG00000013973|Dedd	351.771	-0.0515895	0.23916	-0.215711	0.829213	0.922155
ENSMUSG00000013997|Nit1	480.736	-0.226686	0.142531	-1.59043	0.111738	0.277467
ENSMUSG00000045259|Klhdc9	1.67122	-4.22658	3.93383	-1.07442	0.282635	NA
ENSMUSG00000006412|Pfdn2	225.661	0.149291	0.346933	0.430316	0.666966	0.833588
ENSMUSG00000102929|Gm37154	3.46335	0.594512	1.49227	0.398396	0.690338	0.847487
ENSMUSG00000006411|Pvrl4	1069.82	1.08983	0.111342	9.7881	1.26657e-22	7.5135e-21
ENSMUSG00000048865|Arhgap30	5213.42	0.570244	0.152486	3.73964	0.000184286	0.00150951
ENSMUSG00000026641|Usf1	1381	0.0248623	0.110005	0.22601	0.821194	0.9177
ENSMUSG00000103711|Tstd1	10.2177	-0.479626	0.70702	-0.678376	0.497533	0.71492
ENSMUSG00000038235|F11r	4911.67	-0.258886	0.179944	-1.4387	0.150234	0.339881
ENSMUSG00000097045|Gm26641	2.19802	-1.85082	2.32504	-0.79604	0.426009	NA
ENSMUSG00000060244|Alyref2	107.921	-0.695071	0.233329	-2.97893	0.00289254	0.0160433
ENSMUSG00000094668|Gm24871	1.48237	-1.03187	1.63507	-0.631086	0.527984	NA
ENSMUSG00000091993|B930036N10Rik	15.1239	-1.3606	0.857147	-1.58736	0.112432	0.278464
ENSMUSG00000004709|Cd244	11.8186	3.37886	1.15502	2.92536	0.00344063	0.0184968
ENSMUSG00000004707|Ly9	1542.4	2.18489	0.23168	9.43063	4.07618e-21	2.15685e-19
ENSMUSG00000038179|Slamf7	21.6193	3.79159	0.72376	5.23874	1.61681e-07	2.52907e-06
ENSMUSG00000103219|Gm37787	0	NA	NA	NA	NA	NA
ENSMUSG00000098316|Mir7683	0	NA	NA	NA	NA	NA
ENSMUSG00000103083|A630035G10Rik	1.72359	0.754693	2.05646	0.366987	0.713629	NA
ENSMUSG00000015355|Cd48	1204.98	1.24747	0.141234	8.83269	1.02187e-18	4.7094e-17
ENSMUSG00000103137|Gm37981	2.22227	-0.572363	1.85543	-0.308479	0.757718	NA
ENSMUSG00000103883|Gm37010	4.54705	1.54473	1.11421	1.38639	0.165627	0.362783
ENSMUSG00000059058|Tma7-ps	7.7557	0.302166	0.745595	0.405268	0.68528	0.844969
ENSMUSG00000015316|Slamf1	110.999	1.62833	0.270162	6.02723	1.66795e-09	3.47874e-08
ENSMUSG00000038147|Cd84	3299.52	0.672785	0.117044	5.74816	9.02201e-09	1.69412e-07
ENSMUSG00000073492|Gm10521	7.56772	0.720432	0.92149	0.781812	0.434325	0.662874
ENSMUSG00000104413|Gm37065	0	NA	NA	NA	NA	NA
ENSMUSG00000015314|Slamf6	571.896	1.31478	0.176346	7.45568	8.9408e-14	2.98212e-12
ENSMUSG00000026556|Vangl2	270.715	0.0727379	0.169943	0.428013	0.668642	0.834476
ENSMUSG00000003458|Ncstn	7468.5	0.106083	0.0837636	1.26645	0.205351	0.41675
ENSMUSG00000026553|Copa	6537.29	0.46383	0.125765	3.68807	0.00022596	0.00180768
ENSMUSG00000102779|Gm38164	1.07085	1.29417	2.28344	0.566765	0.570874	NA
ENSMUSG00000103380|Gm37756	4.08468	1.38917	1.32269	1.05026	0.293599	0.524209
ENSMUSG00000089803|Gm10171	80.1035	0.441788	0.251425	1.75714	0.0788947	0.215172
ENSMUSG00000003464|Pex19	941.454	-0.0198277	0.135389	-0.14645	0.883566	0.946519
ENSMUSG00000026554|Dcaf8	2783.32	0.0925923	0.0994292	0.931238	0.35173	0.585273
ENSMUSG00000013698|Pea15a	6726.76	-0.0746077	0.100476	-0.742541	0.457759	0.681945
ENSMUSG00000007107|Atp1a4	0	NA	NA	NA	NA	NA
ENSMUSG00000103617|Gm37950	0	NA	NA	NA	NA	NA
ENSMUSG00000007122|Casq1	0.554034	2.56098	3.985	0.642655	0.520448	NA
ENSMUSG00000092085|Gm17224	0	NA	NA	NA	NA	NA
ENSMUSG00000038034|Igsf8	4786.86	0.315211	0.108147	2.91465	0.00356087	0.0190239
ENSMUSG00000007097|Atp1a2	61.3744	-1.96491	0.449946	-4.367	1.25967e-05	0.000140689
ENSMUSG00000038026|Kcnj9	15.0559	-1.06405	0.641084	-1.65976	0.0969627	0.249861
ENSMUSG00000102413|Gm36937	0.720955	2.96717	3.96596	0.74816	0.454363	NA
ENSMUSG00000044708|Kcnj10	283.503	0.44309	0.190312	2.32823	0.0198998	0.0759995
ENSMUSG00000050229|Pigm	537.851	-0.11171	0.142483	-0.784025	0.433025	0.661775
ENSMUSG00000103357|Gm7804	5.98788	-0.293915	1.02325	-0.287235	0.773932	0.894699
ENSMUSG00000026548|Slamf9	391.429	-0.506141	0.180263	-2.80779	0.00498833	0.0251012
ENSMUSG00000037995|Igsf9	29.9984	-0.360404	0.567092	-0.635529	0.525083	0.736736
ENSMUSG00000026547|Tagln2	758.922	-0.157974	0.235134	-0.671847	0.501681	0.717872
ENSMUSG00000104351|Gm37125	45.2174	-2.08293	0.481922	-4.32214	1.54525e-05	0.000169711
ENSMUSG00000026546|Cfap45	7.22624	-3.45086	1.31846	-2.61734	0.00886184	0.0400079
ENSMUSG00000085184|4933439K11Rik	4.88783	0.733874	0.920319	0.797413	0.425211	0.654885
ENSMUSG00000049598|Vsig8	0	NA	NA	NA	NA	NA
ENSMUSG00000053318|Slamf8	1926.36	2.65536	0.144977	18.3158	6.19249e-75	1.39689e-72
ENSMUSG00000026544|Dusp23	17.1194	0.329172	0.505126	0.651664	0.514618	0.727458
ENSMUSG00000060128|Gm2710	48.0579	-0.346991	0.310252	-1.11842	0.263388	0.490392
ENSMUSG00000005339|Fcer1a	0.825643	-3.22453	3.96074	-0.814123	0.415575	NA
ENSMUSG00000037872|Ackr1	0	NA	NA	NA	NA	NA
ENSMUSG00000005338|Cadm3	0.414309	-2.17887	4.01723	-0.542381	0.587556	NA
ENSMUSG00000037860|Aim2	518.301	0.794809	0.189976	4.18374	2.86758e-05	0.000294206
ENSMUSG00000037849|Gm4955	124.921	5.22037	0.560958	9.30618	1.32513e-20	6.86343e-19
ENSMUSG00000070501|BC094916	111.374	5.32063	0.653409	8.14287	3.86023e-16	1.55717e-14
ENSMUSG00000104989|Gm44481	0	NA	NA	NA	NA	NA
ENSMUSG00000073491|Pydc4	36.9868	5.44969	0.825232	6.60383	4.00667e-11	1.02066e-09
ENSMUSG00000043263|Pyhin1	301.907	4.77028	0.299363	15.9347	3.6371e-57	5.8825e-55
ENSMUSG00000106299|Gm44339	0	NA	NA	NA	NA	NA
ENSMUSG00000066677|Pydc3	156.463	4.93784	0.53298	9.26459	1.95828e-20	9.9919e-19
ENSMUSG00000073490|AI607873	1121.92	5.0711	0.329312	15.3991	1.65974e-53	2.54059e-51
ENSMUSG00000073489|Ifi204	1716.2	6.72248	0.269792	24.9173	4.8349e-137	2.18131e-134
ENSMUSG00000090222|Gm16340	0.888673	2.06773	2.81776	0.733819	0.463059	NA
ENSMUSG00000090272|Mndal	50.2733	5.06143	0.685163	7.38719	1.49965e-13	4.88782e-12
ENSMUSG00000039997|Ifi203	30.2281	4.67676	0.813779	5.74697	9.08562e-09	1.70247e-07
ENSMUSG00000102433|Gm38050	11.7774	4.26528	1.83374	2.326	0.0200184	0.0763505
ENSMUSG00000026536|Mnda	360.157	6.47614	0.365519	17.7176	3.06531e-70	6.25615e-68
ENSMUSG00000026535|Ifi202b	1368.17	5.81992	0.31036	18.7521	1.8594e-78	4.61993e-76
ENSMUSG00000054203|Ifi205	29.386	8.30434	1.30156	6.38029	1.76749e-10	4.19112e-09
ENSMUSG00000026532|Spta1	0.96325	-3.44476	3.95315	-0.871395	0.383539	NA
ENSMUSG00000026527|Rgs7	0.870722	-0.469313	3.72487	-0.125994	0.899736	NA
ENSMUSG00000104343|5730408A14Rik	0	NA	NA	NA	NA	NA
ENSMUSG00000026526|Fh1	990.925	0.0140144	0.114099	0.122827	0.902244	0.956092
ENSMUSG00000039783|Kmo	1.58411	1.43047	2.4826	0.576198	0.564481	NA
ENSMUSG00000026525|Opn3	137.242	-0.202533	0.228547	-0.886175	0.375523	0.609537
ENSMUSG00000078185|Chml	177.391	-0.7456	0.325956	-2.28742	0.0221712	0.0830471
ENSMUSG00000039748|Exo1	212.585	-0.149109	0.317221	-0.470049	0.63832	0.817584
ENSMUSG00000094820|Gm23805	0	NA	NA	NA	NA	NA
ENSMUSG00000055214|Pld5	0.983735	-3.46456	2.60955	-1.32764	0.184295	NA
ENSMUSG00000104363|Gm38081	0	NA	NA	NA	NA	NA
ENSMUSG00000103277|Gm37916	0	NA	NA	NA	NA	NA
ENSMUSG00000078184|Rbm8a2	30.9455	0.0228034	0.391777	0.0582051	0.953585	0.979466
ENSMUSG00000057335|Cep170	955.111	-0.0850834	0.217292	-0.391563	0.695381	0.850733
ENSMUSG00000103435|Gm36992	0	NA	NA	NA	NA	NA
ENSMUSG00000065573|Mir350	0	NA	NA	NA	NA	NA
ENSMUSG00000084749|Gm25288	0.159246	0.905792	4.08047	0.221982	0.824328	NA
ENSMUSG00000104154|Gm38104	2.56348	-3.78692	2.23426	-1.69493	0.0900883	0.237429
ENSMUSG00000103634|3110062G12Rik	0.550428	-2.64681	3.987	-0.66386	0.50678	NA
ENSMUSG00000093132|Gm25993	0	NA	NA	NA	NA	NA
ENSMUSG00000102475|Gm37246	0	NA	NA	NA	NA	NA
ENSMUSG00000019699|Akt3	72.331	0.336537	0.345807	0.973194	0.330457	0.5631
ENSMUSG00000102749|Gm37598	3.04312	-0.598532	1.86637	-0.320692	0.748444	0.88008
ENSMUSG00000102427|Gm37463	0.334244	-1.90709	4.03967	-0.472089	0.636863	NA
ENSMUSG00000103584|Gm38053	3.51906	-0.19201	1.10857	-0.173206	0.862489	0.937103
ENSMUSG00000087082|Gm15423	1.63064	-0.709937	1.65975	-0.427737	0.668843	NA
ENSMUSG00000026504|Sdccag8	425.584	0.152149	0.174835	0.870246	0.384166	0.618029
ENSMUSG00000103367|Gm38158	255.12	-1.1151	0.218367	-5.10653	3.2812e-07	4.8746e-06
ENSMUSG00000102211|Gm37490	4.252	-1.53602	1.27079	-1.20871	0.226775	0.44524
ENSMUSG00000103251|Gm37519	9.05212	-0.669919	0.873854	-0.766625	0.443304	0.671058
ENSMUSG00000103163|Gm38146	2.38285	-0.622236	1.5807	-0.393645	0.693843	NA
ENSMUSG00000102133|Gm37106	0.782178	-0.218064	3.80106	-0.0573694	0.954251	NA
ENSMUSG00000103646|Gm37706	5.32613	-1.60405	1.04081	-1.54116	0.123279	0.296797
ENSMUSG00000104391|Gm37960	1.01801	1.15202	2.39732	0.480547	0.630838	NA
ENSMUSG00000097892|Gm26801	1.25163	-1.72827	3.38761	-0.510173	0.60993	NA
ENSMUSG00000063659|Zbtb18	695.515	-0.380079	0.34239	-1.11008	0.266966	0.494322
ENSMUSG00000103043|Gm37306	3.48306	-1.05646	1.29422	-0.816286	0.414337	0.645535
ENSMUSG00000015962|1700016C15Rik	0	NA	NA	NA	NA	NA
ENSMUSG00000089657|Gm16585	1.3126	-1.60341	1.90015	-0.843832	0.398763	NA
ENSMUSG00000015961|Adss	658.619	-0.203627	0.131536	-1.54807	0.121605	0.294379
ENSMUSG00000104097|Gm37313	0.636986	2.78031	3.97407	0.699614	0.484168	NA
ENSMUSG00000091476|Gm16432	3.7927	0.781098	1.31417	0.594364	0.552269	0.756646
ENSMUSG00000095731|Gm25312	0	NA	NA	NA	NA	NA
ENSMUSG00000102493|Gm8010	38.5077	-0.0251316	0.346035	-0.0726273	0.942103	0.97503
ENSMUSG00000026502|Desi2	679.854	-0.243829	0.11556	-2.10997	0.0348605	0.117623
ENSMUSG00000104126|Gm37486	36.6946	-0.254514	0.403671	-0.630498	0.528369	0.738297
ENSMUSG00000086350|B230369F24Rik	14.23	-0.733272	0.58967	-1.24353	0.213673	0.427795
ENSMUSG00000026500|Cox20	140.432	-0.460764	0.265066	-1.7383	0.0821579	0.221569
ENSMUSG00000100725|Gm28062	62.8967	-0.79024	1.05562	-0.748599	0.454099	0.679118
ENSMUSG00000039630|Hnrnpu	9960.67	0.409083	0.117025	3.49569	0.000472842	0.00346279
ENSMUSG00000089788|Gm16586	313.026	-0.678604	0.327592	-2.07149	0.0383127	0.126241
ENSMUSG00000026495|Efcab2	55.8898	-0.540992	0.317429	-1.70429	0.0883266	0.234009
ENSMUSG00000104279|Gm38300	2.81577	-0.193296	1.19579	-0.161647	0.871584	0.940183
ENSMUSG00000055067|Smyd3	299.381	-0.14358	0.172638	-0.831684	0.405588	0.637692
ENSMUSG00000096474|Gm5561	22.8906	0.498382	0.449298	1.10925	0.267324	0.494604
ENSMUSG00000082395|Gm15480	1.79368	-0.865042	1.47033	-0.588331	0.55631	NA
ENSMUSG00000038949|Cnst	416.624	-0.176622	0.16301	-1.0835	0.278586	0.507338
ENSMUSG00000026492|Tfb2m	230.646	-0.0655104	0.167324	-0.391519	0.695413	0.850733
ENSMUSG00000038936|Sccpdh	842.39	-0.444239	0.147997	-3.00167	0.00268499	0.0150844
ENSMUSG00000026491|Ahctf1	670.075	0.406801	0.183048	2.22237	0.0262583	0.0946303
ENSMUSG00000073486|Gm10518	1.48437	-1.2626	2.4897	-0.507128	0.612065	NA
ENSMUSG00000087236|Gm1305	2.7712	-0.18453	1.18761	-0.155379	0.876523	0.942497
ENSMUSG00000104418|Gm37070	26.047	0.226901	0.42977	0.527959	0.597528	0.789948
ENSMUSG00000026490|Cdc42bpa	107.2	-0.96354	0.346552	-2.78036	0.00542988	0.0269826
ENSMUSG00000102194|Gm38169	0	NA	NA	NA	NA	NA
ENSMUSG00000103636|Gm38331	1.94655	1.9812	2.40486	0.823833	0.410035	NA
ENSMUSG00000026489|Adck3	250.94	-0.19603	0.208527	-0.940071	0.347181	0.58086
ENSMUSG00000010609|Psen2	411.037	0.388751	0.146336	2.65657	0.00789398	0.0365078
ENSMUSG00000102923|Gm31728	0	NA	NA	NA	NA	NA
ENSMUSG00000038855|Itpkb	375.497	0.269703	0.267415	1.00856	0.313188	0.545256
ENSMUSG00000103772|Gm36933	13.4053	-1.0296	0.791516	-1.3008	0.193328	0.400825
ENSMUSG00000104388|Gm37033	31.1416	-0.978084	0.5293	-1.84788	0.0646195	0.185816
ENSMUSG00000103123|Gm37390	2.45164	-1.98573	1.51939	-1.30693	0.191238	NA
ENSMUSG00000055676|Gm5069	4.22794	-0.949475	1.07202	-0.885689	0.375785	0.609678
ENSMUSG00000053963|6330403A02Rik	0.412821	-2.23855	4.01282	-0.55785	0.576947	NA
ENSMUSG00000104210|Gm37984	0	NA	NA	NA	NA	NA
ENSMUSG00000026496|Parp1	2614.85	-0.285005	0.105052	-2.71299	0.00666792	0.0320424
ENSMUSG00000098926|Mir6904	1.16712	-0.473191	1.76618	-0.267918	0.788762	NA
ENSMUSG00000058729|Lin9	312.241	-0.257247	0.191585	-1.34273	0.17936	0.380845
ENSMUSG00000026497|Mixl1	0.275214	-1.69391	4.0563	-0.417599	0.676241	NA
ENSMUSG00000026499|Acbd3	1715.44	0.324281	0.118105	2.7457	0.00603812	0.0295006
ENSMUSG00000103649|Gm37768	15.3159	0.124271	0.567163	0.219109	0.826565	0.920868
ENSMUSG00000103156|Gm38293	1.15153	0.786842	3.48016	0.226093	0.821129	NA
ENSMUSG00000060743|H3f3a	2759.42	-0.305046	0.181913	-1.67687	0.0935671	0.243935
ENSMUSG00000073485|H3f3aos	9.1001	-2.44232	0.893719	-2.73276	0.00628068	0.0305118
ENSMUSG00000097347|Gm17275	36.4903	-1.23562	0.401657	-3.0763	0.00209588	0.0122676
ENSMUSG00000038806|Sde2	713.13	-0.00968377	0.151098	-0.0640892	0.948899	0.977901
ENSMUSG00000103979|Gm20305	3.88383	-0.227654	1.04335	-0.218196	0.827276	0.921424
ENSMUSG00000066652|Lefty2	8.76024	-0.926128	0.727616	-1.27283	0.20308	0.414076
ENSMUSG00000026520|Pycr2	1391.68	-0.436403	0.134117	-3.25391	0.00113828	0.00737796
ENSMUSG00000038793|Lefty1	101.408	-1.1073	0.249555	-4.43711	9.1173e-06	0.000104623
ENSMUSG00000085563|2210411M09Rik	2.04419	1.02917	2.41694	0.425815	0.670242	NA
ENSMUSG00000026519|Tmem63a	5939.53	-0.315704	0.0773108	-4.08357	4.4349e-05	0.000432491
ENSMUSG00000038776|Ephx1	219.026	-0.849395	0.212019	-4.00623	6.16966e-05	0.000578309
ENSMUSG00000103930|Gm36961	2.25636	-0.0689561	1.31976	-0.0522489	0.95833	NA
ENSMUSG00000103178|Fgfr3-ps	0	NA	NA	NA	NA	NA
ENSMUSG00000026516|Nvl	791.554	0.36729	0.181889	2.01931	0.0434554	0.13867
ENSMUSG00000062169|Cnih4	659.43	-0.0294956	0.127828	-0.230745	0.817513	0.916423
ENSMUSG00000038733|Wdr26	2267.94	0.140304	0.177597	0.790016	0.429519	0.658941
ENSMUSG00000081214|Rpl35a-ps2	35.4753	0.569857	0.372797	1.5286	0.126364	0.301724
ENSMUSG00000054135|A430110L20Rik	19.6587	-3.40442	0.934048	-3.6448	0.000267595	0.00209769
ENSMUSG00000103260|Gm8146	11.0046	-0.26678	0.701527	-0.380284	0.703734	0.855661
ENSMUSG00000026514|Cnih3	0.275214	-1.69391	4.0563	-0.417599	0.676241	NA
ENSMUSG00000102276|2900069G24Rik	0	NA	NA	NA	NA	NA
ENSMUSG00000089888|Gm16547	0	NA	NA	NA	NA	NA
ENSMUSG00000089927|Gm16539	0	NA	NA	NA	NA	NA
ENSMUSG00000047369|Dnah14	25.0628	-0.426474	0.801088	-0.532368	0.594471	0.788086
ENSMUSG00000103100|Gm37664	0	NA	NA	NA	NA	NA
ENSMUSG00000064970|Gm23690	0	NA	NA	NA	NA	NA
ENSMUSG00000004880|Lbr	2056.55	-0.36542	0.123006	-2.97074	0.00297078	0.0164294
ENSMUSG00000089429|Gm26004	1.2818	-0.0398837	1.67674	-0.0237864	0.981023	NA
ENSMUSG00000022995|Enah	6.40124	0.792269	0.866957	0.91385	0.360796	0.594529
ENSMUSG00000103722|2700078F05Rik	0	NA	NA	NA	NA	NA
ENSMUSG00000103317|Gm38359	0	NA	NA	NA	NA	NA
ENSMUSG00000102950|Gm37018	0	NA	NA	NA	NA	NA
ENSMUSG00000102760|Gm37258	0	NA	NA	NA	NA	NA
ENSMUSG00000103018|Gm17968	0	NA	NA	NA	NA	NA
ENSMUSG00000026511|Srp9	781.099	0.108311	0.122877	0.881458	0.37807	0.611821
ENSMUSG00000038633|Degs1	1586.73	-0.238785	0.256316	-0.931602	0.351542	0.585074
ENSMUSG00000047539|Fbxo28	486.04	0.179675	0.203182	0.884306	0.376531	0.610454
ENSMUSG00000097260|Gm5706	0.506963	1.0071	4.02408	0.250269	0.802379	NA
ENSMUSG00000073482|Gm10517	1.20761	-0.396678	1.94874	-0.203556	0.8387	NA
ENSMUSG00000026510|Trp53bp2	401.156	-0.0217757	0.154434	-0.141003	0.887867	0.949392
ENSMUSG00000102234|Gm37885	0	NA	NA	NA	NA	NA
ENSMUSG00000104415|Gm37069	1.97915	-2.50598	2.33287	-1.07421	0.282731	NA
ENSMUSG00000026509|Capn2	312.782	-0.630985	0.153203	-4.11863	3.81136e-05	0.00037748
ENSMUSG00000038576|Susd4	0.621463	-2.7747	3.98027	-0.697113	0.485732	NA
ENSMUSG00000102291|Gm37542	3.65408	-2.73474	1.43724	-1.90277	0.0570704	0.170011
ENSMUSG00000079164|Tlr5	149.035	-2.36254	0.308684	-7.65357	1.95481e-14	6.878e-13
ENSMUSG00000104367|Gm38079	6.47304	-3.65265	1.25426	-2.91219	0.00358901	0.0191502
ENSMUSG00000094807|Gm24975	0.44892	-0.836136	3.43796	-0.243207	0.807845	NA
ENSMUSG00000030768|Disp1	444.483	0.136745	0.181196	0.754679	0.450441	0.676866
ENSMUSG00000102478|BC085271	64.3522	0.832552	0.628939	1.32374	0.185589	0.390205
ENSMUSG00000046836|Brox	2133.49	-0.246147	0.272792	-0.902324	0.366885	0.601039
ENSMUSG00000042901|Aida	158.253	0.833915	0.249431	3.34327	0.00082797	0.00560613
ENSMUSG00000056050|Mia3	1318.95	0.274378	0.123319	2.22495	0.0260845	0.0941457
ENSMUSG00000072258|Taf1a	194.145	-0.344023	0.224769	-1.53056	0.125877	0.300898
ENSMUSG00000053461|Hhipl2	0	NA	NA	NA	NA	NA
ENSMUSG00000104022|Gm37214	0.288382	1.65827	4.05172	0.409275	0.682338	NA
ENSMUSG00000039384|Dusp10	100.235	1.62439	0.394585	4.1167	3.84339e-05	0.000379557
ENSMUSG00000044854|1700056E22Rik	6.2676	-0.966647	1.12377	-0.860184	0.389688	0.623267
ENSMUSG00000103308|Gm37800	5.20657	-2.67334	1.43854	-1.85837	0.0631169	0.182968
ENSMUSG00000102606|Rpl21-ps1	9.7939	-1.15497	0.78595	-1.46952	0.141692	0.326676
ENSMUSG00000103314|Gm38358	5.38216	0.195512	0.881186	0.221874	0.824412	0.919506
ENSMUSG00000102158|Gm34342	6.49844	-0.414046	1.27324	-0.325192	0.745036	0.878079
ENSMUSG00000039377|Hlx	534.169	0.497386	0.206843	2.40466	0.0161875	0.0646747
ENSMUSG00000073481|Marc2	1312.38	-0.0824331	0.139147	-0.592416	0.553572	0.757733
ENSMUSG00000088559|Mir1981	1.29685	-0.0176833	1.67756	-0.0105411	0.99159	NA
ENSMUSG00000026620|Mark1	1.03428	-3.52844	3.31187	-1.06539	0.286698	NA
ENSMUSG00000102784|Gm38251	0	NA	NA	NA	NA	NA
ENSMUSG00000077571|Snora36b	0	NA	NA	NA	NA	NA
ENSMUSG00000105770|Mir664	0	NA	NA	NA	NA	NA
ENSMUSG00000103613|Gm34882	0.334244	-1.90709	4.03967	-0.472089	0.636863	NA
ENSMUSG00000104368|2010103J01Rik	0.369356	1.96888	4.02408	0.489274	0.624648	NA
ENSMUSG00000039318|Rab3gap2	1148.41	0.237412	0.107359	2.21138	0.0270098	0.0965505
ENSMUSG00000065581|Mir194-1	0.481532	0.911047	3.39954	0.267991	0.788706	NA
ENSMUSG00000065562|Mir215	1.02377	-3.51357	2.53309	-1.38707	0.16542	NA
ENSMUSG00000026618|Iars2	1678.44	0.649755	0.121669	5.34035	9.27698e-08	1.50326e-06
ENSMUSG00000026617|Bpnt1	504.152	0.0995122	0.170088	0.585062	0.558506	0.761797
ENSMUSG00000102526|Gm37785	4.02445	0.455989	1.16161	0.392548	0.694654	0.850068
ENSMUSG00000097261|4930532G15Rik	13.7832	-1.23613	0.615444	-2.00851	0.0445893	0.141432
ENSMUSG00000026615|Eprs	3263.97	0.149545	0.08508	1.7577	0.0787982	0.214981
ENSMUSG00000097615|Gm2061	0	NA	NA	NA	NA	NA
ENSMUSG00000026614|Slc30a10	0	NA	NA	NA	NA	NA
ENSMUSG00000102546|Gm9722	2.24047	0.798632	1.32985	0.600545	0.548143	NA
ENSMUSG00000039246|Lyplal1	146.692	-0.504659	0.266482	-1.89378	0.058254	0.172697
ENSMUSG00000103056|Gm38268	1.37557	-2.76929	2.0731	-1.33582	0.181607	NA
ENSMUSG00000039239|Tgfb2	4.39627	-5.62497	1.76641	-3.18441	0.00145049	0.00908554
ENSMUSG00000089045|Gm26169	0	NA	NA	NA	NA	NA
ENSMUSG00000100393|Gm29491	0	NA	NA	NA	NA	NA
ENSMUSG00000001305|Rrp15	326.193	0.250425	0.159945	1.5657	0.11742	0.28684
ENSMUSG00000097784|A430105J06Rik	7.03371	-1.54979	0.830604	-1.86585	0.0620617	0.180581
ENSMUSG00000097935|Gm3809	9.53815	0.670224	0.674656	0.993432	0.3205	0.553199
ENSMUSG00000026611|Spata17	1.21633	-0.0180926	2.11587	-0.00855091	0.993177	NA
ENSMUSG00000089831|Gm15508	0	NA	NA	NA	NA	NA
ENSMUSG00000106839|Gm43497	0	NA	NA	NA	NA	NA
ENSMUSG00000107163|Gm43496	0	NA	NA	NA	NA	NA
ENSMUSG00000089947|Gm15509	0	NA	NA	NA	NA	NA
ENSMUSG00000089730|1700007P06Rik	0	NA	NA	NA	NA	NA
ENSMUSG00000039210|Gpatch2	390.589	0.0812063	0.155098	0.523581	0.60057	0.791587
ENSMUSG00000104394|Gm21710	56.9728	-0.194677	0.494113	-0.393994	0.693586	0.84935
ENSMUSG00000104245|Gm38155	9.26614	-0.404876	0.759213	-0.533284	0.593837	0.787679
ENSMUSG00000026610|Esrrg	2.08069	1.3803	1.90057	0.726256	0.467682	NA
ENSMUSG00000103961|Gm36388	0	NA	NA	NA	NA	NA
ENSMUSG00000103401|Gm37929	0	NA	NA	NA	NA	NA
ENSMUSG00000103577|9330162B11Rik	0	NA	NA	NA	NA	NA
ENSMUSG00000103732|Gm38315	0	NA	NA	NA	NA	NA
ENSMUSG00000026608|Kctd3	510.105	0.105434	0.155843	0.67654	0.498698	0.715694
ENSMUSG00000037624|Kcnk2	3.12566	-2.08187	1.64186	-1.26799	0.204801	0.416243
ENSMUSG00000103669|2900042K21Rik	0	NA	NA	NA	NA	NA
ENSMUSG00000104507|A430027H14Rik	1.37737	-0.00779856	2.1189	-0.00368047	0.997063	NA
ENSMUSG00000093791|Gm24092	0.999999	-0.0584544	1.85833	-0.0314553	0.974906	NA
ENSMUSG00000102824|Gm3837	16.9507	-0.0983741	0.513432	-0.191601	0.848055	0.931554
ENSMUSG00000026605|Cenpf	559.404	-0.442595	0.225621	-1.96167	0.0498006	0.153779
ENSMUSG00000103374|Gm37239	1.32267	-1.78464	2.58067	-0.691544	0.489224	NA
ENSMUSG00000104435|Gm37422	40.8133	0.762886	0.742311	1.02772	0.304083	0.534372
ENSMUSG00000026603|Smyd2	402.505	0.809562	0.223515	3.62196	0.000292381	0.00226263
ENSMUSG00000103467|Gm38245	1.55058	-0.631774	2.02137	-0.312548	0.754624	NA
ENSMUSG00000010175|Prox1	176.294	-1.346	0.312974	-4.30066	1.70287e-05	0.000184889
ENSMUSG00000099404|Gm28172	0	NA	NA	NA	NA	NA
[truncated: 45,732 more rows]

## Sheet: B.ZIKV_1_DESeq2_genes
Supplementary File 2B
DESeq2 differential expression analysis results for PRJNA487357 comparing ZIKV and control samples
	baseMean	log2FoldChange	lfcSE	stat	pvalue	padj
ENSMUSG00000102348|Gm10568	3.41449	2.72795	2.33607	1.16775	0.242907	0.771048
ENSMUSG00000102948|Gm6101	0	NA	NA	NA	NA	NA
ENSMUSG00000025900|Rp1	1.93554	-1.55936	2.60927	-0.597623	0.550091	NA
ENSMUSG00000109048|Rp1	0	NA	NA	NA	NA	NA
ENSMUSG00000104123|Gm37483	0	NA	NA	NA	NA	NA
ENSMUSG00000025902|Sox17	111.368	-0.378809	0.396527	-0.955315	0.339418	0.850144
ENSMUSG00000104238|Gm37587	1.984	1.80171	2.5643	0.702614	0.482296	NA
ENSMUSG00000102851|Gm18956	0	NA	NA	NA	NA	NA
ENSMUSG00000104017|Gm37363	0.494849	2.36213	3.99172	0.591756	0.554014	NA
ENSMUSG00000089699|Gm1992	0	NA	NA	NA	NA	NA
ENSMUSG00000103201|Gm37329	0.498277	2.37121	3.99119	0.59411	0.552439	NA
ENSMUSG00000103147|Gm7341	0.896934	-0.778564	3.9409	-0.19756	0.843389	NA
ENSMUSG00000051951|Xkr4	363.284	0.00758557	0.272594	0.0278274	0.9778	0.997473
ENSMUSG00000102331|Gm19938	17.8997	-0.368365	0.918149	-0.401204	0.68827	0.973073
ENSMUSG00000103161|Gm38148	1.70904	-4.2927	3.09816	-1.38556	0.16588	NA
ENSMUSG00000103025|Gm37686	1.51072	-1.0356	2.79512	-0.370503	0.711007	NA
ENSMUSG00000103377|Gm37180	1.11596	1.49182	3.75311	0.39749	0.691006	NA
ENSMUSG00000102269|Gm7357	0	NA	NA	NA	NA	NA
ENSMUSG00000104328|Gm37323	0	NA	NA	NA	NA	NA
ENSMUSG00000033845|Mrpl15	847.393	-0.177522	0.182146	-0.974613	0.329752	0.842053
ENSMUSG00000103922|Gm6123	49.6659	-0.224881	0.403484	-0.557349	0.577289	0.952627
ENSMUSG00000102275|Gm37144	16.7831	0.683797	0.715414	0.955806	0.33917	0.850135
ENSMUSG00000025903|Lypla1	1087.92	-0.0967049	0.185344	-0.521759	0.601838	0.958593
ENSMUSG00000033813|Tcea1	4103.32	-0.0498238	0.106504	-0.467813	0.639919	0.964371
ENSMUSG00000104217|Gm37988	7.49029	-0.374516	0.975577	-0.383891	0.701059	0.975593
ENSMUSG00000062588|Gm6104	253.071	-0.354413	0.252885	-1.40148	0.161072	0.660272
ENSMUSG00000103280|Gm37277	36.2323	-0.405723	0.454851	-0.891992	0.372397	0.872497
ENSMUSG00000002459|Rgs20	238.894	-0.0394959	0.225944	-0.174804	0.861234	0.991555
ENSMUSG00000091305|Gm17100	0	NA	NA	NA	NA	NA
ENSMUSG00000102653|Gm37079	0.438604	2.20416	4.00143	0.550844	0.581741	NA
ENSMUSG00000085623|Gm16041	0.498277	2.37121	3.99119	0.59411	0.552439	NA
ENSMUSG00000091665|Gm17101	1.08308	3.49868	3.59242	0.973906	0.330103	NA
ENSMUSG00000033793|Atp6v1h	4070.52	-0.0668518	0.165972	-0.40279	0.687103	0.973073
ENSMUSG00000104046|Gm37567	0.859952	-2.08227	3.97083	-0.524392	0.600006	NA
ENSMUSG00000025905|Oprk1	18.988	-0.831299	0.783017	-1.06166	0.288389	0.813542
ENSMUSG00000033774|Npbwr1	9.21504	0.988635	1.14461	0.863732	0.387735	0.884036
ENSMUSG00000025907|Rb1cc1	2038.13	0.0613935	0.163632	0.375192	0.707518	0.976141
ENSMUSG00000090031|4732440D04Rik	184.932	-1.00335	1.09509	-0.916227	0.359548	0.863251
ENSMUSG00000087247|Fam150a	0.438604	2.20416	4.00143	0.550844	0.581741	NA
ENSMUSG00000102706|Gm7417	0.584189	-2.72351	3.98659	-0.683167	0.494501	NA
ENSMUSG00000103355|Gm2147	4.97843	-1.55613	1.17112	-1.32875	0.18393	0.694769
ENSMUSG00000103845|Gm19026	87.0558	-0.303748	0.343217	-0.885001	0.376156	0.875676
ENSMUSG00000033740|St18	638.134	-0.957733	0.350182	-2.73496	0.00623879	0.0998669
ENSMUSG00000103329|Gm42492	11.0079	-0.545244	0.983372	-0.554464	0.579262	0.952627
ENSMUSG00000102135|Gm37108	5.34245	-0.657015	1.40979	-0.466039	0.641188	0.964579
ENSMUSG00000051285|Pcmtd1	887.133	-0.153117	0.284027	-0.539091	0.589824	0.956407
ENSMUSG00000098201|Gm26983	0	NA	NA	NA	NA	NA
ENSMUSG00000103509|Gm38372	43.8796	-1.05931	0.495881	-2.13623	0.0326607	0.291153
ENSMUSG00000048538|Gm9826	40.3626	0.174822	0.549868	0.317934	0.750535	0.983158
ENSMUSG00000097797|Gm26901	29.5917	-0.0203601	0.576437	-0.0353206	0.971824	0.997473
ENSMUSG00000025909|Sntg1	243.511	-0.106079	0.209811	-0.50559	0.613145	0.960843
ENSMUSG00000102647|Gm38024	0	NA	NA	NA	NA	NA
ENSMUSG00000086235|Gm16284	0	NA	NA	NA	NA	NA
ENSMUSG00000102253|Gm38259	0.584189	-2.72351	3.98659	-0.683167	0.494501	NA
ENSMUSG00000093970|Gm23358	0	NA	NA	NA	NA	NA
ENSMUSG00000103884|Gm37005	0	NA	NA	NA	NA	NA
ENSMUSG00000086195|Gm6152	0.146201	0.831273	4.08047	0.20372	0.838573	NA
ENSMUSG00000104504|Gm7445	0	NA	NA	NA	NA	NA
ENSMUSG00000103819|Gm38008	0	NA	NA	NA	NA	NA
ENSMUSG00000103933|Gm36964	4.6202	-0.0911617	1.18049	-0.0772235	0.938446	0.996879
ENSMUSG00000076135|Gm24276	1.3355	-0.849439	1.93529	-0.438922	0.660718	NA
ENSMUSG00000102871|Gm37143	0.713751	-3.04405	3.97083	-0.766604	0.443317	NA
ENSMUSG00000084353|Gm15452	25.2307	-0.569654	0.636869	-0.89446	0.371076	0.872064
ENSMUSG00000066693|Gm7493	4.57928	-0.716575	1.21346	-0.590522	0.554841	0.946952
ENSMUSG00000102316|Gm37629	4.95432	-0.186009	1.46826	-0.126687	0.899188	0.994444
ENSMUSG00000061024|Rrs1	549.965	0.152222	0.158447	0.960714	0.336696	0.848275
ENSMUSG00000101571|Gm6187	0	NA	NA	NA	NA	NA
ENSMUSG00000025911|Adhfe1	54.5791	0.975571	0.526292	1.85367	0.0637867	0.423659
ENSMUSG00000079671|2610203C22Rik	28.5134	0.219291	0.564042	0.388785	0.697435	0.975081
ENSMUSG00000081441|Gm6161	100.861	-0.327985	0.332123	-0.987542	0.323377	0.837725
ENSMUSG00000067879|3110035E14Rik	1372.23	-0.389827	0.269795	-1.4449	0.148487	0.635871
ENSMUSG00000025912|Mybl1	246.228	-0.827371	0.234636	-3.52619	0.000421589	0.0126336
ENSMUSG00000097893|1700034P13Rik	0.859437	-0.929584	3.95498	-0.235041	0.814177	NA
ENSMUSG00000045210|Vcpip1	1856.59	0.116013	0.136349	0.850858	0.394848	0.887762
ENSMUSG00000025915|Sgk3	295.971	0.40527	0.190121	2.13165	0.0330357	0.292556
ENSMUSG00000046334|Gm6195	0	NA	NA	NA	NA	NA
ENSMUSG00000088916|Gm22607	0	NA	NA	NA	NA	NA
ENSMUSG00000046101|Mcmdc2	28.8053	-0.176361	0.685152	-0.257404	0.796867	0.987446
ENSMUSG00000098234|Snhg6	475.17	0.231949	0.155235	1.49418	0.135128	0.611008
ENSMUSG00000093178|Snord87	10.8213	-0.407181	0.769954	-0.528838	0.596918	0.958527
ENSMUSG00000025916|Ppp1r42	18.3885	1.2913	0.667134	1.93559	0.0529178	0.386236
ENSMUSG00000087199|Gm15818	0	NA	NA	NA	NA	NA
ENSMUSG00000099032|Tcf24	126.436	0.77207	0.291326	2.65019	0.0080446	0.119785
ENSMUSG00000104025|E330040D14Rik	1.74599	-1.33435	2.24542	-0.594256	0.552341	NA
ENSMUSG00000056763|Cspp1	1289.95	-0.0673453	0.162637	-0.414085	0.678812	0.970417
ENSMUSG00000102356|1700047N06Rik	0	NA	NA	NA	NA	NA
ENSMUSG00000025917|Cops5	2632.24	-0.228091	0.163448	-1.3955	0.162867	0.663126
ENSMUSG00000102556|Gm37569	1.02279	-0.388097	3.84937	-0.100821	0.919693	NA
ENSMUSG00000088153|Gm26348	0.923099	0.174855	3.92182	0.0445852	0.964438	NA
ENSMUSG00000067851|Arfgef1	2399.27	0.0384824	0.136385	0.28216	0.777821	0.986466
ENSMUSG00000042501|Cpa6	1.07904	-0.230419	3.80027	-0.0606323	0.951652	NA
ENSMUSG00000103810|Gm38005	0	NA	NA	NA	NA	NA
ENSMUSG00000083422|Gm15604	0	NA	NA	NA	NA	NA
ENSMUSG00000094979|Gm25253	0	NA	NA	NA	NA	NA
ENSMUSG00000081417|Gm15603	0.483681	-0.986642	3.99071	-0.247235	0.804727	NA
ENSMUSG00000100212|Gm5522	3.68518	0.422856	1.31225	0.322237	0.747273	0.982953
ENSMUSG00000048960|Prex2	322.875	-0.135414	0.24596	-0.550553	0.58194	0.953681
ENSMUSG00000077318|Gm24173	0	NA	NA	NA	NA	NA
ENSMUSG00000101827|Gm28686	0	NA	NA	NA	NA	NA
ENSMUSG00000057715|A830018L16Rik	145.141	-0.0252131	0.347137	-0.0726317	0.942099	0.996879
ENSMUSG00000103825|Gm38178	0	NA	NA	NA	NA	NA
ENSMUSG00000099845|Gm29273	0	NA	NA	NA	NA	NA
ENSMUSG00000103561|Gm38069	0.42825	-2.31778	4.01213	-0.577693	0.563471	NA
ENSMUSG00000016918|Sulf1	2170.55	0.12261	0.192031	0.638491	0.523154	0.937968
ENSMUSG00000025938|Slco5a1	1158.93	-0.398396	0.138177	-2.88323	0.00393619	0.0709107
ENSMUSG00000005886|Ncoa2	1727.3	-0.0130608	0.151281	-0.0863347	0.9312	0.99661
ENSMUSG00000099183|Gm27881	0	NA	NA	NA	NA	NA
ENSMUSG00000102639|Gm38223	0	NA	NA	NA	NA	NA
ENSMUSG00000104170|Gm37702	0.498277	2.37121	3.99119	0.59411	0.552439	NA
ENSMUSG00000087782|Gm23169	0	NA	NA	NA	NA	NA
ENSMUSG00000102664|Gm38380	1.2086	-0.554313	3.65637	-0.151602	0.879501	NA
ENSMUSG00000103085|Gm38120	3.65681	1.09246	1.8261	0.59825	0.549673	0.945337
ENSMUSG00000103495|Gm37409	1.25871	0.918249	3.61844	0.253769	0.799674	NA
ENSMUSG00000103506|Gm38376	0.42825	-2.31778	4.01213	-0.577693	0.563471	NA
ENSMUSG00000101476|Gm29570	1.13407	-3.68879	3.94788	-0.934374	0.350111	NA
ENSMUSG00000025935|Tram1	1417.12	0.218483	0.167713	1.30272	0.19267	0.7066
ENSMUSG00000025937|Lactb2	223.525	0.442458	0.274621	1.61116	0.107146	0.548873
ENSMUSG00000102982|Gm38319	2.40909	-3.71567	2.02117	-1.83838	0.066007	NA
ENSMUSG00000067813|Xkr9	0.571	-2.72626	3.98644	-0.683883	0.494049	NA
ENSMUSG00000097711|Gm5523	5.1059	0.204019	1.15263	0.177003	0.859506	0.991304
ENSMUSG00000102166|Gm36947	1.45104	-1.18805	2.80879	-0.422977	0.672312	NA
ENSMUSG00000025932|Eya1	231.839	0.478063	0.372478	1.28347	0.199329	0.715195
ENSMUSG00000102588|Gm37444	0	NA	NA	NA	NA	NA
ENSMUSG00000095853|Gm22616	0.638742	1.40231	3.64208	0.385031	0.700215	NA
ENSMUSG00000054493|Gm9947	6.0651	0.695538	1.42732	0.487303	0.626044	0.961217
ENSMUSG00000025930|Msc	26.7116	1.17123	0.710684	1.64803	0.0993464	0.531494
ENSMUSG00000081201|Smt3h2-ps4	44.5721	-0.284065	0.402675	-0.705446	0.480533	0.92264
ENSMUSG00000082193|Rpl5-ps1	549.08	-0.0952349	0.159814	-0.595911	0.551235	0.946137
ENSMUSG00000032769|Trpa1	16.5615	-0.307813	1.01074	-0.304544	0.760714	0.984983
ENSMUSG00000073737|Gm10566	64.4758	-0.269527	0.330818	-0.81473	0.415227	0.898512
ENSMUSG00000088829|Gm25227	0	NA	NA	NA	NA	NA
ENSMUSG00000092083|Kcnb2	227.357	0.318938	0.911084	0.350065	0.72629	0.979142
ENSMUSG00000104149|Gm37138	1.21203	-0.545364	3.65413	-0.149246	0.881359	NA
ENSMUSG00000102937|Gm38116	1.11596	1.49182	3.75311	0.39749	0.691006	NA
ENSMUSG00000025925|Terf1	393.376	0.0196767	0.210747	0.0933661	0.925613	0.995556
ENSMUSG00000088943|Gm23259	0.146201	0.831273	4.08047	0.20372	0.838573	NA
ENSMUSG00000104379|Gm37509	16.5011	0.664849	0.888933	0.747918	0.45451	0.914431
ENSMUSG00000032719|Sbspon	9.09682	0.382885	0.910701	0.420429	0.674172	0.969851
ENSMUSG00000067795|4930444P10Rik	26.8352	-0.352311	0.672751	-0.523687	0.600496	0.958593
ENSMUSG00000100868|Gm28095	0	NA	NA	NA	NA	NA
ENSMUSG00000025920|Stau2	3045.17	-0.0991921	0.173954	-0.57022	0.568529	0.951123
ENSMUSG00000089982|Gm7568	0	NA	NA	NA	NA	NA
ENSMUSG00000043716|Rpl7	18925.1	-0.239706	0.135127	-1.77393	0.0760747	0.467381
ENSMUSG00000104165|Gm38249	5.14936	1.7544	1.65831	1.05795	0.290078	0.815292
ENSMUSG00000025921|Rdh10	629.076	0.115839	0.20283	0.571113	0.567923	0.95088
ENSMUSG00000102457|Gm38342	5.31875	-0.0845476	1.07878	-0.0783734	0.937531	0.996879
ENSMUSG00000025939|Ube2w	1456.91	0.0200998	0.207681	0.0967818	0.9229	0.995556
ENSMUSG00000079658|Tceb1	2660.52	-0.211999	0.15216	-1.39326	0.163541	0.664589
ENSMUSG00000025940|Tmem70	780.296	0.146905	0.185276	0.792898	0.427837	0.904452
ENSMUSG00000025779|Ly96	13.3812	0.444891	0.856458	0.519454	0.603444	0.958648
ENSMUSG00000091020|Gm5828	33.2221	-0.0862632	0.454719	-0.189706	0.849539	0.990136
ENSMUSG00000101640|Gm28376	0	NA	NA	NA	NA	NA
ENSMUSG00000104133|4921511E07Rik	0	NA	NA	NA	NA	NA
ENSMUSG00000042686|Jph1	119.21	-0.367612	0.328841	-1.1179	0.26361	0.7905
ENSMUSG00000025777|Gdap1	3147.17	-0.156864	0.205429	-0.763592	0.44511	0.912251
ENSMUSG00000099899|Gm28784	3.98861	5.37709	1.93071	2.78504	0.00535212	0.0897135
ENSMUSG00000101589|Rbm6-ps1	19.2797	0.654146	0.696346	0.939398	0.347526	0.855456
ENSMUSG00000067780|Pi15	21.1973	0.618188	0.617221	1.00157	0.316553	0.833266
ENSMUSG00000100053|Gm28154	6.4168	-0.500111	1.03235	-0.484437	0.628075	0.961507
ENSMUSG00000085125|Gm16070	6.67135	1.46034	1.25157	1.16681	0.243288	0.771048
ENSMUSG00000099895|Gm28153	0	NA	NA	NA	NA	NA
ENSMUSG00000025776|Crispld1	273.875	0.592727	0.365105	1.62344	0.104495	0.543316
ENSMUSG00000100554|Gm7690	2.7211	0.743236	2.05583	0.361527	0.717706	0.978219
ENSMUSG00000102001|Gm28755	0	NA	NA	NA	NA	NA
ENSMUSG00000101717|Gm28756	21.8881	-0.614818	0.613956	-1.0014	0.316632	0.833266
ENSMUSG00000099473|Gm18775	20.8432	-0.284075	0.625778	-0.453955	0.649861	0.966649
ENSMUSG00000099591|Gm17969	24.6779	-0.645059	0.549008	-1.17495	0.240013	0.769183
ENSMUSG00000089787|Gm15825	0.877208	3.19877	3.95456	0.80888	0.418584	NA
ENSMUSG00000042596|Tfap2d	252.562	0.287923	0.233274	1.23427	0.217102	0.738853
ENSMUSG00000100720|Gm10075	185.727	-0.515736	0.223559	-2.30694	0.0210583	0.224393
ENSMUSG00000025927|Tfap2b	1324.93	0.748385	0.30859	2.42517	0.0153011	0.183052
ENSMUSG00000043760|Pkhd1	1.06531	-0.182243	3.8126	-0.0478	0.961876	NA
ENSMUSG00000104095|Gm37315	0	NA	NA	NA	NA	NA
ENSMUSG00000089914|4930486I03Rik	0	NA	NA	NA	NA	NA
ENSMUSG00000070175|Gm24162	0	NA	NA	NA	NA	NA
ENSMUSG00000090142|Gm15795	30.3396	-0.370977	0.467652	-0.793276	0.427617	0.904426
ENSMUSG00000041859|Mcm3	1632.91	-0.384642	0.197846	-1.94415	0.0518778	0.382744
ENSMUSG00000099714|Gm20587	0.923099	0.174855	3.92182	0.0445852	0.964438	NA
ENSMUSG00000097934|6720483E21Rik	11.0739	1.26318	0.77815	1.62331	0.104523	0.543316
ENSMUSG00000077314|Gm24171	0	NA	NA	NA	NA	NA
ENSMUSG00000025931|Paqr8	959.654	0.0480392	0.263756	0.182135	0.855477	0.990566
ENSMUSG00000100929|Gm28064	0.778919	-3.14169	3.96667	-0.79202	0.428349	NA
ENSMUSG00000041809|Efhc1	82.1857	0.134014	0.308164	0.434877	0.663652	0.96942
ENSMUSG00000041779|Tram2	303.22	0.0539137	0.20241	0.266358	0.789963	0.987446
ENSMUSG00000100819|Gm2693	0.378023	-2.09483	4.02943	-0.519883	0.603145	NA
ENSMUSG00000025933|Tmem14a	187.854	-0.113962	0.234559	-0.485858	0.627068	0.961287
ENSMUSG00000025934|Gsta3	13.5154	1.7915	0.768291	2.3318	0.0197113	0.215038
ENSMUSG00000099343|Gm28836	0	NA	NA	NA	NA	NA
ENSMUSG00000096375|Gm7094	1.19559	0.094701	2.98678	0.0317067	0.974706	NA
ENSMUSG00000041722|Khdc1c	0.770789	3.00847	3.96126	0.759473	0.44757	NA
ENSMUSG00000085507|Gm2709	0	NA	NA	NA	NA	NA
ENSMUSG00000028033|Kcnq5	192.818	-0.102576	0.427703	-0.239831	0.810462	0.987683
ENSMUSG00000103748|Gm38243	0	NA	NA	NA	NA	NA
ENSMUSG00000097109|Gm26580	1.94303	0.749791	2.60977	0.287301	0.773882	NA
ENSMUSG00000082935|Gm7658	45.1512	-0.370186	0.422126	-0.876957	0.38051	0.879391
ENSMUSG00000104138|Gm36949	0.42825	-2.31778	4.01213	-0.577693	0.563471	NA
ENSMUSG00000041670|Rims1	672.62	0.0782193	0.355882	0.21979	0.826035	0.988391
ENSMUSG00000097642|Gm26866	0.332185	1.78378	4.03295	0.442301	0.658271	NA
ENSMUSG00000101227|Gm29506	0.33748	-1.94834	4.04229	-0.481988	0.629815	NA
ENSMUSG00000073730|4933415F23Rik	3.0516	1.03269	1.55136	0.665665	0.505625	0.931532
ENSMUSG00000065567|Mir30c-2	0.16495	0.831273	4.08047	0.20372	0.838573	NA
ENSMUSG00000097970|Gm27028	10.5149	0.346791	0.789532	0.439236	0.660491	0.968639
ENSMUSG00000026158|Ogfrl1	1044.82	-0.0878995	0.152172	-0.577631	0.563513	0.949544
ENSMUSG00000099503|Gm28822	1.08594	-1.19581	3.79229	-0.315326	0.752514	NA
ENSMUSG00000026155|Smap1	1323.52	0.0245289	0.127505	0.192375	0.847448	0.990136
ENSMUSG00000026156|B3gat2	1510.69	0.100694	0.157219	0.640469	0.521868	0.937693
ENSMUSG00000102495|Gm26524	1.13161	2.3278	3.01508	0.77205	0.440085	NA
ENSMUSG00000026154|Sdhaf4	579.966	-0.238845	0.208913	-1.14328	0.252924	0.778088
ENSMUSG00000026153|Fam135a	2123.56	0.125065	0.193674	0.645751	0.518441	0.936461
ENSMUSG00000026147|Col9a1	469.938	3.8686	1.24635	3.10395	0.00190957	0.0413503
ENSMUSG00000026141|Col19a1	25.0175	-0.495417	0.752806	-0.658094	0.510478	0.932577
ENSMUSG00000077463|Gm26418	0	NA	NA	NA	NA	NA
ENSMUSG00000099997|Tubb4b-ps2	14.7331	-0.0773188	0.68977	-0.112094	0.910749	0.995171
ENSMUSG00000100131|Gm28439	18989	-0.386873	0.234188	-1.65197	0.0985401	0.530221
ENSMUSG00000067736|Gm10222	3880.79	-1.92163	2.19975	-0.873568	NA	NA
ENSMUSG00000101939|Gm28438	5326.67	-0.247897	0.255255	-0.971175	0.331461	0.843669
ENSMUSG00000101111|Gm28437	76179.4	-0.170509	0.166328	-1.02513	0.3053	0.825758
ENSMUSG00000100862|Gm10925	61471.1	-0.324515	0.131202	-2.4734	0.0133836	0.167461
ENSMUSG00000102070|Gm28661	48339.9	-0.417742	0.134291	-3.11072	0.00186629	0.0408587
ENSMUSG00000101249|Gm29216	44734.5	-0.102725	0.109953	-0.934261	0.350169	0.858235
ENSMUSG00000073725|Lmbrd1	1183.4	0.0128498	0.15307	0.0839472	0.933098	0.99661
ENSMUSG00000033569|Adgrb3	1638.24	-0.215362	0.170807	-1.26085	0.207362	0.728013
ENSMUSG00000096866|Gm22260	0	NA	NA	NA	NA	NA
ENSMUSG00000102296|Gm37543	0.936881	3.28884	3.7763	0.870916	0.3838	NA
ENSMUSG00000102407|Gm37862	2.50047	1.79079	2.49464	0.717854	0.472848	0.92071
ENSMUSG00000103214|Gm38286	0.498277	2.37121	3.99119	0.59411	0.552439	NA
ENSMUSG00000084740|Gm25294	0	NA	NA	NA	NA	NA
ENSMUSG00000103889|Gm37011	0	NA	NA	NA	NA	NA
ENSMUSG00000101301|Gm29214	0.438604	2.20416	4.00143	0.550844	0.581741	NA
ENSMUSG00000104221|Gm37051	0	NA	NA	NA	NA	NA
ENSMUSG00000103004|2900002M20Rik	0	NA	NA	NA	NA	NA
ENSMUSG00000080849|Gm15702	0.859952	-2.08227	3.97083	-0.524392	0.600006	NA
ENSMUSG00000102386|2900022M07Rik	7.96598	0.595424	0.919194	0.647768	0.517135	0.935496
ENSMUSG00000102465|Gm38198	8.1917	-0.0642621	1.09047	-0.0589309	0.953007	0.997473
ENSMUSG00000103563|8030445P17Rik	1.92578	-1.53983	3.23882	-0.475431	0.63448	NA
ENSMUSG00000104257|Gm20172	1.15235	-0.710171	3.69453	-0.192222	0.847568	NA
ENSMUSG00000104027|Gm37211	2.63556	-2.12472	2.43322	-0.873211	0.382548	0.879682
ENSMUSG00000102747|Gm37602	2.75281	-0.134395	2.46638	-0.0544908	0.956544	0.997473
ENSMUSG00000103924|Gm37895	3.47463	0.00921425	1.93794	0.00475466	0.996206	0.999526
ENSMUSG00000102659|Gm37077	3.87968	0.299076	1.878	0.159252	0.87347	0.99313
ENSMUSG00000104100|Gm37880	1.65063	0.359026	2.72695	0.131658	0.895255	NA
ENSMUSG00000103209|Gm37331	0.713751	-3.04405	3.97083	-0.766604	0.443317	NA
ENSMUSG00000104132|Gm36952	1.89403	1.16204	2.62886	0.44203	0.658467	NA
ENSMUSG00000102317|Gm37628	2.89919	0.290583	1.98342	0.146506	0.883522	0.99313
ENSMUSG00000102250|Gm38260	1.06928	-0.226173	3.78545	-0.059748	0.952356	NA
ENSMUSG00000086240|Gm7846	2.66069	0.195774	1.43565	0.136366	0.891532	0.994444
ENSMUSG00000104516|Gm9884	32.936	-0.138317	0.496986	-0.278312	0.780773	0.987051
ENSMUSG00000099492|Gm5525	95.5942	-0.00573441	0.35817	-0.0160103	0.987226	0.997812
ENSMUSG00000100261|Gm6473	26.402	-0.258375	0.54249	-0.476276	0.633878	0.962808
ENSMUSG00000048874|Phf3	2925.55	-0.105795	0.121202	-0.872881	0.382728	0.879795
ENSMUSG00000104315|Gm37906	3.51271	-0.172131	2.37082	-0.0726039	0.942121	0.996879
ENSMUSG00000103783|Gm37522	1.70688	0.435392	2.71351	0.160454	0.872524	NA
ENSMUSG00000026064|Ptp4a1	2608.46	-0.16249	0.284142	-0.571864	0.567414	0.950809
ENSMUSG00000086727|4931428L18Rik	0	NA	NA	NA	NA	NA
ENSMUSG00000100910|Gm29128	0	NA	NA	NA	NA	NA
ENSMUSG00000099796|Gm7893	0.567034	-2.68415	3.98877	-0.672928	0.500993	NA
ENSMUSG00000050217|Lgsn	0	NA	NA	NA	NA	NA
ENSMUSG00000070960|Gm19680	39.02	0.00568264	0.490966	0.0115744	0.990765	0.998691
ENSMUSG00000064688|Gm25814	0	NA	NA	NA	NA	NA
ENSMUSG00000026058|Khdrbs2	747.028	-0.24527	0.221229	-1.10867	0.267573	0.794642
ENSMUSG00000089489|Gm24732	0	NA	NA	NA	NA	NA
ENSMUSG00000102865|Gm9839	22.1221	-0.32569	0.834477	-0.390293	0.69632	0.975081
ENSMUSG00000103482|Gm37999	6.56741	0.921031	1.33685	0.688955	0.490852	0.926748
ENSMUSG00000104313|Gm37911	0.42825	-2.31778	4.01213	-0.577693	0.563471	NA
ENSMUSG00000104498|Gm37110	2.20334	-0.37524	1.58257	-0.237108	0.812573	NA
ENSMUSG00000102321|Gm37792	4.78083	-0.598169	1.17728	-0.508095	0.611387	0.960127
ENSMUSG00000091318|Gm5415	52.9266	-0.578086	0.686649	-0.841895	0.399847	0.890541
ENSMUSG00000104433|Gm37426	4.15163	-0.742011	1.80532	-0.411013	0.681063	0.971222
ENSMUSG00000102917|Gm37724	5.27397	-0.465306	1.06628	-0.436381	0.66256	0.969125
ENSMUSG00000100481|Gm7114	21.8877	-0.58476	0.637113	-0.917828	0.358709	0.862476
ENSMUSG00000104230|Gm37591	0.42825	-2.31778	4.01213	-0.577693	0.563471	NA
ENSMUSG00000102714|Gm37618	0.830462	3.11029	3.95757	0.78591	0.43192	NA
ENSMUSG00000102093|Gm17813	0	NA	NA	NA	NA	NA
ENSMUSG00000101682|Gm29228	2.51762	0.133497	1.76535	0.0756207	0.939721	0.996879
ENSMUSG00000103746|1700001G17Rik	35.7438	-0.071414	0.449412	-0.158905	0.873743	0.99313
ENSMUSG00000026134|Prim2	792.525	-0.147297	0.171484	-0.858958	0.390364	0.886184
ENSMUSG00000102198|Gm38173	6.64468	-0.48664	1.09321	-0.445147	0.656214	0.968211
ENSMUSG00000004768|Rab23	588.072	-0.120366	0.180624	-0.666388	0.505163	0.931287
ENSMUSG00000103072|Gm37905	1.16036	3.59333	3.54645	1.01322	0.310956	NA
ENSMUSG00000042215|Bag2	241.66	0.0822179	0.232196	0.354089	0.723273	0.979118
ENSMUSG00000042197|Zfp451	2028.01	0.392205	0.789512	0.496769	0.619352	0.960843
ENSMUSG00000081402|Gm15455	17.0286	0.332978	0.616778	0.539867	0.589288	0.956282
ENSMUSG00000042182|Bend6	1132.06	-0.177591	0.339741	-0.522724	0.601166	0.958593
ENSMUSG00000103596|Gm37354	0	NA	NA	NA	NA	NA
ENSMUSG00000099382|Gm28631	0	NA	NA	NA	NA	NA
ENSMUSG00000084506|Gm23792	0	NA	NA	NA	NA	NA
ENSMUSG00000026131|Dst	4562.89	-0.248921	0.212002	-1.17415	0.240336	0.769348
ENSMUSG00000105982|Mir6896	0.166092	0.831273	4.08047	0.20372	0.838573	NA
ENSMUSG00000096992|Gm26788	21.6617	1.09931	1.21207	0.906968	0.364424	0.867613
ENSMUSG00000103001|A930005N03Rik	0	NA	NA	NA	NA	NA
ENSMUSG00000104416|Gm37067	1.10213	-0.585251	3.0541	-0.191628	0.848034	NA
ENSMUSG00000103364|Gm38157	8.51454	0.512393	1.0598	0.48348	0.628755	0.961814
ENSMUSG00000104475|D630036G22Rik	12.2075	-0.0947009	0.725007	-0.130621	0.896075	0.994444
ENSMUSG00000102336|Gm37233	135.317	-0.712107	0.298456	-2.38597	0.0170341	0.196475
ENSMUSG00000092852|Mir5103	0.455044	0.743781	4.03986	0.184111	0.853927	NA
ENSMUSG00000101462|Gm3052	33.9472	-0.126915	0.447084	-0.283873	0.776507	0.986466
ENSMUSG00000026127|Imp4	1176.22	-0.0499858	0.155535	-0.321379	0.747923	0.982953
ENSMUSG00000042111|Ccdc115	665.195	0.301459	0.200288	1.50513	0.132292	0.607233
ENSMUSG00000101711|Gm28306	2.82217	-0.256638	1.68517	-0.152292	0.878956	0.99313
ENSMUSG00000026126|Ptpn18	83.0684	0.822243	0.371736	2.2119	0.0269736	0.260266
ENSMUSG00000100280|Gm28417	11.2066	-0.122153	0.841873	-0.145097	0.884634	0.99313
ENSMUSG00000045815|1700101I19Rik	3.89238	0.0727253	2.00674	0.0362405	0.971091	0.997473
ENSMUSG00000100524|Gm28418	0	NA	NA	NA	NA	NA
ENSMUSG00000104098|AA619741	0	NA	NA	NA	NA	NA
ENSMUSG00000037509|Arhgef4	887.229	0.357168	0.238921	1.49492	0.134935	0.610779
ENSMUSG00000102612|Gm37845	0	NA	NA	NA	NA	NA
ENSMUSG00000037503|Fam168b	10975.3	-0.258294	0.113928	-2.26718	0.0233793	0.236938
ENSMUSG00000102499|Gm36984	0	NA	NA	NA	NA	NA
ENSMUSG00000045174|Amer3	1301.27	-0.131346	0.196702	-0.667741	0.504299	0.931154
ENSMUSG00000103521|Gm29730	0.903185	-0.811973	3.93777	-0.206201	0.836634	NA
ENSMUSG00000104002|Gm38336	109.345	0.0317824	0.272042	0.116829	0.906996	0.995171
ENSMUSG00000102537|Gm37224	0.2855	-1.74481	4.06238	-0.429503	0.667557	NA
ENSMUSG00000104358|Gm37127	6.71688	-1.51322	1.15573	-1.30932	0.190425	0.702817
ENSMUSG00000026123|Plekhb2	1489.33	-0.212574	0.13572	-1.56627	0.117286	0.569908
ENSMUSG00000103760|Gm8009	0.42825	-2.31778	4.01213	-0.577693	0.563471	NA
ENSMUSG00000104523|Gm37335	0	NA	NA	NA	NA	NA
ENSMUSG00000045216|Hs6st1	1842.05	0.0804891	0.143407	0.561262	0.574619	0.951904
ENSMUSG00000102202|Gm33280	14.8559	0.297761	0.787644	0.37804	0.705401	0.976141
ENSMUSG00000037470|Uggt1	2374.9	0.0123309	0.131144	0.0940254	0.925089	0.995556
ENSMUSG00000098752|Mir6897	0.473792	0.817635	4.02646	0.203066	0.839084	NA
ENSMUSG00000047180|Neurl3	47.9457	2.50423	0.436911	5.73166	9.94503e-09	9.27601e-07
ENSMUSG00000037447|Arid5a	122.823	2.72787	0.384321	7.09789	1.26672e-12	1.79558e-10
ENSMUSG00000010453|Kansl3	2008.31	0.0146487	0.130662	0.112111	0.910735	0.995171
ENSMUSG00000098680|Mir6898	0	NA	NA	NA	NA	NA
ENSMUSG00000037432|Fer1l5	148.691	-0.156129	0.24845	-0.628412	0.529734	0.938519
ENSMUSG00000001143|Lman2l	1096.02	0.234265	0.144739	1.61853	0.105548	0.544963
ENSMUSG00000104316|Gm37909	0	NA	NA	NA	NA	NA
ENSMUSG00000037408|Cnnm4	252.496	0.119462	0.194263	0.614948	0.538589	0.941861
ENSMUSG00000106081|AC084391.1	1.48742	-0.461844	1.84349	-0.250528	0.802179	NA
ENSMUSG00000001138|Cnnm3	773.441	-0.153035	0.141121	-1.08442	0.278177	0.805611
ENSMUSG00000102845|Gm38033	0.2855	-1.74481	4.06238	-0.429503	0.667557	NA
ENSMUSG00000067653|Ankrd23	175.618	0.446007	0.272986	1.63381	0.102299	0.538778
ENSMUSG00000109510|Gm43543	3.08291	0.722627	1.55731	0.464024	0.642631	0.96495
ENSMUSG00000079610|Ankrd39	189.429	0.295194	0.272135	1.08473	0.27804	0.805611
ENSMUSG00000046337|Fam178b	1.4685	-0.972062	3.49292	-0.278295	0.780786	NA
ENSMUSG00000089906|Gm6428	0.16495	0.831273	4.08047	0.20372	0.838573	NA
ENSMUSG00000077939|Gm24133	0	NA	NA	NA	NA	NA
ENSMUSG00000087589|D430040D24Rik	115.63	-0.353834	0.297878	-1.18785	0.234893	0.762757
ENSMUSG00000026121|Sema4c	1723.05	-0.191178	0.273186	-0.699809	0.484047	0.923189
ENSMUSG00000061518|Cox5b	1820.75	-0.00635711	0.141379	-0.0449649	0.964135	0.997473
ENSMUSG00000037351|Actr1b	2931.67	0.177066	0.103775	1.70625	0.0879609	0.503241
ENSMUSG00000102416|4933424G06Rik	5.53594	-0.42414	1.1237	-0.377449	0.70584	0.976141
ENSMUSG00000104237|Gm33533	6.17093	-1.04091	1.10478	-0.942193	0.346094	0.854404
ENSMUSG00000097291|Gm18828	0	NA	NA	NA	NA	NA
ENSMUSG00000026117|Zap70	29.4648	0.392984	0.596819	0.658464	0.51024	0.932577
ENSMUSG00000026116|Tmem131	2148.32	-0.251027	0.134235	-1.87006	0.0614754	0.416263
ENSMUSG00000103016|Gm37506	0	NA	NA	NA	NA	NA
ENSMUSG00000102930|Gm38115	0.737093	-1.76448	3.98644	-0.44262	0.658041	NA
ENSMUSG00000103159|F830112A20Rik	1.54421	0.191263	3.42949	0.05577	0.955525	NA
ENSMUSG00000080054|Rpl12-ps1	3.39296	1.55248	1.41737	1.09533	0.273373	0.801402
ENSMUSG00000050122|Vwa3b	11.0089	0.520173	0.766702	0.678456	0.497483	0.930329
ENSMUSG00000103603|Gm37020	1.17853	-2.57048	2.97533	-0.863933	0.387625	NA
ENSMUSG00000026114|Cnga3	6.8967	1.64944	1.27674	1.29192	0.196384	0.711124
ENSMUSG00000026113|Inpp4a	1506.66	-0.0230666	0.329914	-0.0699169	0.94426	0.996879
ENSMUSG00000086064|4930439A04Rik	0.332185	1.78378	4.03295	0.442301	0.658271	NA
ENSMUSG00000102879|Gm37135	0	NA	NA	NA	NA	NA
ENSMUSG00000026112|Coa5	2246.42	-0.0357297	0.115372	-0.309691	0.756796	0.984983
ENSMUSG00000026111|Unc50	781.987	0.194488	0.162801	1.19464	0.232229	0.758843
ENSMUSG00000026110|Mgat4a	749.357	0.324579	0.23048	1.40827	0.159051	0.657046
ENSMUSG00000087233|4930594C11Rik	2.93832	-0.485314	1.96305	-0.247225	0.804734	0.987683
ENSMUSG00000103948|4930594C11Rik	0	NA	NA	NA	NA	NA
ENSMUSG00000089767|4930556I23Rik	0	NA	NA	NA	NA	NA
ENSMUSG00000026090|2010300C02Rik	130.463	0.166039	0.378899	0.438216	0.66123	0.968639
ENSMUSG00000104365|4930470B04Rik	0	NA	NA	NA	NA	NA
ENSMUSG00000102650|Gm19863	0	NA	NA	NA	NA	NA
ENSMUSG00000097268|Gm26805	6.3095	1.47252	1.26186	1.16694	0.243233	0.771048
ENSMUSG00000060771|Tsga10	848.636	-0.0255688	0.132488	-0.192989	0.846967	0.990136
ENSMUSG00000026088|Mitd1	498.983	1.72735	0.250686	6.89048	5.56051e-12	6.92525e-10
ENSMUSG00000037216|Lipt1	124.121	0.167729	0.281589	0.59565	0.551409	0.946137
ENSMUSG00000026087|Mrpl30	1559.94	0.18476	0.170265	1.08514	0.277862	0.805498
ENSMUSG00000061584|Lyg2	0	NA	NA	NA	NA	NA
ENSMUSG00000058407|Txndc9	1736.08	-0.155529	0.128012	-1.21496	0.224381	0.748483
ENSMUSG00000026083|Eif5b	3774.53	-0.0724747	0.102899	-0.704325	0.48123	0.9229
ENSMUSG00000026082|Rev1	1346.38	0.185309	0.210774	0.879184	0.379302	0.878467
ENSMUSG00000103804|Gm37062	15.9217	-0.864008	0.703065	-1.22892	0.219104	0.741682
ENSMUSG00000085391|Gm16150	3.98976	-0.339677	1.50846	-0.225182	0.821838	0.988391
ENSMUSG00000087131|Gm16152	0	NA	NA	NA	NA	NA
ENSMUSG00000102984|Gm34727	0	NA	NA	NA	NA	NA
ENSMUSG00000037138|Aff3	2075.92	-0.091005	0.147555	-0.616751	0.537399	0.941136
ENSMUSG00000085280|Gm16151	0.2855	-1.74481	4.06238	-0.429503	0.667557	NA
ENSMUSG00000048814|Lonrf2	2997.42	0.0487159	0.238215	0.204504	0.83796	0.988544
ENSMUSG00000103647|Gm37707	0	NA	NA	NA	NA	NA
ENSMUSG00000026080|Chst10	686.602	-0.745263	0.377262	-1.97545	0.0482167	0.368022
ENSMUSG00000026078|Pdcl3	1243.16	0.299545	0.142219	2.10622	0.0351849	0.305198
ENSMUSG00000103046|Gm37309	67.1782	-0.0689053	0.462917	-0.14885	0.881672	0.99313
ENSMUSG00000092553|Gm20428	0	NA	NA	NA	NA	NA
ENSMUSG00000026077|Npas2	33.336	0.0230328	0.53976	0.0426722	0.965963	0.997473
ENSMUSG00000092563|Gm3617	0.455044	0.743781	4.03986	0.184111	0.853927	NA
ENSMUSG00000003134|Tbc1d8	374.68	0.153163	0.210785	0.726632	0.467452	0.918925
ENSMUSG00000102607|Gm37265	0	NA	NA	NA	NA	NA
ENSMUSG00000073702|Rpl31	12393.3	0.034529	0.132569	0.26046	0.794509	0.987446
ENSMUSG00000003135|Cnot11	960.617	-0.113874	0.147385	-0.772629	0.439742	0.9103
ENSMUSG00000064936|Gm23722	0.99084	3.36573	3.7902	0.888009	0.374536	NA
ENSMUSG00000048234|Rnf149	794.372	0.200792	0.175594	1.1435	0.25283	0.778088
ENSMUSG00000085894|Gm15832	83.7497	0.0850824	0.779188	0.109194	0.913049	0.995556
ENSMUSG00000077704|Snord89	3.08594	0.365852	1.39562	0.262142	0.793212	0.987446
ENSMUSG00000097083|D930019O06Rik	10.814	0.202314	1.26461	0.159981	0.872896	0.99313
ENSMUSG00000050967|Creg2	286.471	0.217972	0.333128	0.654319	0.512906	0.934157
ENSMUSG00000057173|Rfx8	8.76967	-0.265925	2.08877	-0.127312	0.898694	0.994444
ENSMUSG00000101634|1700066B17Rik	0.378023	-2.09483	4.02943	-0.519883	0.603145	NA
ENSMUSG00000026074|Map4k4	11767.4	-0.216461	0.123528	-1.75233	0.0797167	0.4791
ENSMUSG00000026073|Il1r2	6.15417	-0.39198	1.12578	-0.348184	0.727702	0.979142
ENSMUSG00000102975|Gm37347	0	NA	NA	NA	NA	NA
ENSMUSG00000102985|4930456G14Rik	8.32533	-0.334213	1.03258	-0.323667	0.74619	0.982653
ENSMUSG00000097899|Gm16894	8.25056	-1.58345	1.58391	-0.999714	0.317449	0.83365
ENSMUSG00000070942|Il1rl2	52.6597	-0.565113	0.537438	-1.05149	0.293032	0.816089
ENSMUSG00000103230|Gm17970	0.720653	-0.563208	3.97854	-0.141562	0.887426	NA
ENSMUSG00000103560|Gm38070	0.730391	-1.76172	3.98659	-0.441913	0.658552	NA
ENSMUSG00000026072|Il1r1	56.6008	0.0783122	0.484785	0.16154	0.871668	0.99313
ENSMUSG00000026070|Il18r1	2.02956	0.862535	3.2009	0.269466	0.787571	NA
ENSMUSG00000026068|Il18rap	4.74593	1.10061	1.4231	0.773392	0.439291	0.910041
ENSMUSG00000026069|Il1rl1	3.81372	0.701794	1.82294	0.384979	0.700253	0.975408
ENSMUSG00000103679|Gm37623	0	NA	NA	NA	NA	NA
ENSMUSG00000026062|Slc9a2	16.6284	0.764096	0.905823	0.843538	0.398928	0.88969
ENSMUSG00000103270|Gm37915	2.48574	-4.82014	2.79976	-1.72163	0.0851371	0.494305
ENSMUSG00000041945|Mfsd9	163.897	0.0827645	0.23906	0.346208	0.729186	0.979142
ENSMUSG00000104441|Gm35801	0	NA	NA	NA	NA	NA
ENSMUSG00000026065|Slc9a4	1.21203	-0.545364	3.65413	-0.149246	0.881359	NA
ENSMUSG00000102676|Gm37435	0.498277	2.37121	3.99119	0.59411	0.552439	NA
ENSMUSG00000079588|Tmem182	6.93816	-0.138518	1.30397	-0.106228	0.915402	0.995556
ENSMUSG00000100832|Gm29260	507.849	-0.298403	0.186806	-1.5974	0.110178	0.555815
ENSMUSG00000053640|Gm9915	8.3306	-1.81296	1.14844	-1.57863	0.114422	0.564666
ENSMUSG00000101299|Gm28175	3.93152	0.39564	1.55527	0.254387	0.799196	0.987683
ENSMUSG00000104199|4930420N18Rik	12.2091	0.0532721	0.771963	0.0690086	0.944983	0.996879
ENSMUSG00000060424|Pantr1	1132.43	-0.0361507	0.132015	-0.273838	0.784209	0.98717
ENSMUSG00000093436|Gm20646	53.2066	0.364481	0.38351	0.950381	0.341919	0.851543
ENSMUSG00000045515|Pou3f3	6059.11	-0.421362	0.123333	-3.41645	0.000634441	0.0176446
ENSMUSG00000097063|Pantr2	216.409	-0.488547	0.33816	-1.44472	0.148535	0.635871
ENSMUSG00000099784|Dalir	10.4097	0.21737	1.01196	0.2148	0.829923	0.988391
ENSMUSG00000077448|Gm23126	0	NA	NA	NA	NA	NA
ENSMUSG00000060679|Mrps9	933.931	-0.0559591	0.141938	-0.39425	0.693396	0.97437
ENSMUSG00000041907|Gpr45	473.955	-0.142494	0.182385	-0.781279	0.434638	0.908024
ENSMUSG00000100269|Gm28782	0	NA	NA	NA	NA	NA
ENSMUSG00000070939|Tgfbrap1	1268.79	-0.021355	0.143793	-0.148513	0.881938	0.99313
ENSMUSG00000041878|8430432A02Rik	18.4513	0.177297	0.728802	0.243273	0.807794	0.987683
ENSMUSG00000010290|AI597479	1679.37	-0.0765879	0.151508	-0.505505	0.613204	0.960843
ENSMUSG00000008136|Fhl2	191.281	0.36648	0.2957	1.23936	0.215211	0.736502
ENSMUSG00000094497|Gm8210	3105.53	-0.159609	0.120271	-1.32708	0.184483	0.696002
ENSMUSG00000066877|Nck2	1173.51	-0.264162	0.14014	-1.88499	0.0594314	0.408195
ENSMUSG00000103945|Gm38228	19.1969	-0.464075	0.649324	-0.714705	0.474792	0.921359
ENSMUSG00000103422|Gm37536	0.42825	-2.31778	4.01213	-0.577693	0.563471	NA
ENSMUSG00000100764|Gm29155	2.81688	0.421228	1.4528	0.289943	0.77186	0.986466
ENSMUSG00000026051|1500015O10Rik	170.339	1.16088	0.296733	3.91219	9.14632e-05	0.00354436
ENSMUSG00000100635|Gm29157	3.69722	1.42557	1.52944	0.932087	0.351291	0.859201
ENSMUSG00000057363|Uxs1	747.448	0.0201996	0.199917	0.10104	0.919518	0.995556
ENSMUSG00000090243|Gm16103	1.70363	0.974705	2.26755	0.42985	0.667305	NA
ENSMUSG00000100701|Gm19587	2.27123	0.720694	1.54926	0.465187	0.641797	NA
ENSMUSG00000041763|Tpp2	2121.37	-0.0867717	0.129288	-0.671151	0.502124	0.930654
ENSMUSG00000047343|Mettl21c	17.7042	-0.298082	0.923468	-0.322786	0.746858	0.982653
ENSMUSG00000090106|Gm15838	0	NA	NA	NA	NA	NA
ENSMUSG00000091844|Gm8251	6.98511	0.222413	1.20199	0.185037	0.8532	0.990136
ENSMUSG00000026049|Tex30	335.027	0.0308558	0.194679	0.158495	0.874066	0.99313
ENSMUSG00000101104|Gm29247	3.31041	-5.23566	3.31081	-1.58138	0.113791	0.563617
ENSMUSG00000026047|Kdelc1	660.524	0.0256703	0.181374	0.141532	0.887449	0.993313
ENSMUSG00000041684|Bivm	1093.44	0.0294335	0.164186	0.179269	0.857726	0.991013
ENSMUSG00000026048|Ercc5	1125.91	-0.0540006	0.189878	-0.284396	0.776107	0.986466
ENSMUSG00000046828|Mettl21e	0.973649	-3.46555	3.95471	-0.876309	0.380862	NA
ENSMUSG00000089703|Gm15833	0	NA	NA	NA	NA	NA
ENSMUSG00000101567|Txn-ps1	0.617685	0.169479	4.01464	0.0422153	0.966327	NA
ENSMUSG00000056870|Gulp1	386.184	0.22574	0.199774	1.12998	0.258486	0.785512
ENSMUSG00000101701|4930521E06Rik	0	NA	NA	NA	NA	NA
ENSMUSG00000089877|Gm16102	1.42138	1.1561	2.8278	0.408833	0.682662	NA
ENSMUSG00000103071|Gm38110	1.31484	-0.74101	2.46766	-0.300288	0.763957	NA
ENSMUSG00000102319|Gm37626	0.713751	-3.04405	3.97083	-0.766604	0.443317	NA
ENSMUSG00000026043|Col3a1	10605.4	0.834733	0.311394	2.68064	0.00734825	0.112532
ENSMUSG00000105211|AC125167.1	289.836	0.621235	0.32064	1.93748	0.0526864	0.385461
ENSMUSG00000104476|Gm38211	1.58074	0.783535	3.43412	0.228162	0.81952	NA
ENSMUSG00000026042|Col5a2	3111.98	0.752312	0.277301	2.71298	0.00666808	0.104869
ENSMUSG00000025995|Wdr75	1394.7	0.0441138	0.122588	0.359854	0.718956	0.978264
ENSMUSG00000084817|Gm5526	81.5572	-0.144571	0.319253	-0.45284	0.650664	0.967084
ENSMUSG00000098549|Gm5269	0.740544	-0.489247	3.49705	-0.139903	0.888737	NA
ENSMUSG00000025993|Slc40a1	555.139	-0.0737706	0.186337	-0.395899	0.692179	0.97399
ENSMUSG00000090682|Gm3852	1.26363	-0.819427	2.47939	-0.330496	0.741026	NA
ENSMUSG00000099432|Gm18849	9.41509	-0.154243	0.814672	-0.189332	0.849833	0.990136
ENSMUSG00000101447|Gm28826	0	NA	NA	NA	NA	NA
ENSMUSG00000081185|Gm4852	11.7801	-0.920924	0.806177	-1.14233	0.253315	0.778369
ENSMUSG00000098876|Mir6350	0.14275	-1.09228	4.08047	-0.267685	0.788942	NA
ENSMUSG00000100033|Gm8337	17.9203	-0.553776	0.707419	-0.782812	0.433738	0.907743
ENSMUSG00000041144|Dnah7b	181.134	0.332872	0.245452	1.35616	0.175048	0.682763
ENSMUSG00000096047|n-R5s211	0	NA	NA	NA	NA	NA
ENSMUSG00000101337|Dnah7c	47.3484	0.657874	0.476629	1.38026	0.167506	0.671436
ENSMUSG00000103129|Gm37393	0	NA	NA	NA	NA	NA
ENSMUSG00000101262|Gm8326	16.4166	-0.497486	0.629961	-0.789709	0.429698	0.90547
ENSMUSG00000025986|Slc39a10	4194.9	-0.156911	0.133264	-1.17744	0.239018	0.767953
ENSMUSG00000100213|Gm28151	88.6131	0.33732	0.355617	0.948549	0.34285	0.85173
ENSMUSG00000100160|Gm28527	1.70977	0.476237	2.03376	0.234165	0.814857	NA
ENSMUSG00000099625|Gm29325	0.75815	-0.412188	3.96454	-0.103969	0.917194	NA
ENSMUSG00000026109|Tmeff2	687.666	0.137349	0.233141	0.589121	0.55578	0.946952
ENSMUSG00000100671|Gm28322	0	NA	NA	NA	NA	NA
ENSMUSG00000092906|Gm25736	0	NA	NA	NA	NA	NA
ENSMUSG00000101242|Gm28319	0	NA	NA	NA	NA	NA
ENSMUSG00000099924|Gm28320	0	NA	NA	NA	NA	NA
ENSMUSG00000045954|Sdpr	336.643	0.713051	0.294351	2.42246	0.015416	0.183608
ENSMUSG00000101799|9330175M20Rik	1.81191	-1.62407	2.6486	-0.613182	0.539756	NA
ENSMUSG00000099741|Gm5253	0.866854	0.0168947	3.93171	0.00429703	0.996571	NA
ENSMUSG00000026107|Nabp1	207.637	0.247311	0.228625	1.08173	0.279371	0.806513
ENSMUSG00000101741|Gm28055	2.10766	0.781714	3.20968	0.243549	0.807581	NA
ENSMUSG00000018417|Myo1b	2871.72	-0.236841	0.155338	-1.52468	0.127339	0.595239
ENSMUSG00000101724|Gm29453	0.768503	3.00446	3.96141	0.758433	0.448192	NA
ENSMUSG00000100313|Gm28323	0.42825	-2.31778	4.01213	-0.577693	0.563471	NA
ENSMUSG00000072324|Gm8420	286.323	1.226	1.31376	0.933198	0.350718	0.858602
ENSMUSG00000062939|Stat4	25.0045	0.267019	0.830266	0.321607	0.747751	0.982953
ENSMUSG00000026104|Stat1	7997.18	5.34192	0.175744	30.396	6.20871e-203	6.68864e-199
ENSMUSG00000099569|Gm18301	2.66085	1.9186	1.9515	0.983144	0.325537	0.839254
ENSMUSG00000101628|Gm28177	147.692	4.71499	1.222	3.85841	0.000114128	0.00427651
ENSMUSG00000078291|Gm3940	5.74274	-0.346113	1.01913	-0.339615	0.734146	0.98087
ENSMUSG00000026103|Gls	3207.14	-0.0591848	0.300531	-0.196934	0.843879	0.989568
ENSMUSG00000002881|Nab1	714.406	-0.172514	0.153503	-1.12385	0.261078	0.7881
ENSMUSG00000101501|Rps27a-ps1	3.57809	0.428082	1.30579	0.327834	0.743037	0.982209
ENSMUSG00000100120|Gm553	0	NA	NA	NA	NA	NA
ENSMUSG00000099878|Gm28178	0	NA	NA	NA	NA	NA
ENSMUSG00000100007|Gm5527	190.51	-0.505926	0.260074	-1.94531	0.0517376	0.382283
ENSMUSG00000043015|Tmem194b	465.484	-0.724371	0.234028	-3.09523	0.00196662	0.0421619
ENSMUSG00000103630|Gm37242	0.856501	-3.30424	3.96034	-0.834332	0.404094	NA
ENSMUSG00000041439|Mfsd6	569.987	-0.184212	0.254097	-0.724967	0.468472	0.918925
ENSMUSG00000100302|Gm29670	0.567034	-2.68415	3.98877	-0.672928	0.500993	NA
ENSMUSG00000026102|Inpp1	510.088	0.140449	0.164355	0.854548	0.392801	0.886983
ENSMUSG00000089802|Gm16107	0	NA	NA	NA	NA	NA
ENSMUSG00000041426|Hibch	532.293	0.221925	0.150859	1.47108	0.14127	0.622838
ENSMUSG00000043629|1700019D03Rik	49.0754	0.629279	0.393299	1.6	0.109598	0.554712
ENSMUSG00000026100|Mstn	20.5569	0.507684	0.879392	0.577312	0.563729	0.949544
ENSMUSG00000060715|1700019A02Rik	0	NA	NA	NA	NA	NA
ENSMUSG00000100763|Gm28777	0.567034	-2.68415	3.98877	-0.672928	0.500993	NA
ENSMUSG00000026098|Pms1	292.359	-0.205063	0.232318	-0.882681	0.377409	0.876633
ENSMUSG00000100679|Gm28778	0	NA	NA	NA	NA	NA
ENSMUSG00000026096|Osgepl1	422.412	0.0793961	0.215999	0.367576	0.71319	0.976784
ENSMUSG00000101838|Gm18800	4.18318	2.20237	1.51631	1.45246	0.146375	0.633439
ENSMUSG00000026097|Ormdl1	1018.54	-0.122972	0.13674	-0.899308	0.368489	0.870584
ENSMUSG00000099913|Gm28551	1155.03	0.0312616	0.150019	0.208384	0.834929	0.988391
ENSMUSG00000026095|Asnsd1	641.923	-0.0248244	0.151717	-0.163624	0.870027	0.99313
ENSMUSG00000092657|Gm25240	0.331042	1.77943	4.03332	0.441183	0.65908	NA
ENSMUSG00000096141|Dnah7a	130.31	0.315125	0.293635	1.07318	0.283189	0.809606
ENSMUSG00000026094|Stk17b	278.41	0.139446	0.248877	0.5603	0.575275	0.951904
ENSMUSG00000042807|Hecw2	429.759	0.356673	0.272932	1.30682	0.191274	0.703843
ENSMUSG00000098443|Mir7681	0	NA	NA	NA	NA	NA
ENSMUSG00000087949|Gm24251	0	NA	NA	NA	NA	NA
ENSMUSG00000102868|Gm37633	0	NA	NA	NA	NA	NA
ENSMUSG00000025983|Ccdc150	5.49152	-0.108568	2.26991	-0.0478294	0.961852	0.997473
ENSMUSG00000041303|Gtf3c3	1353.98	-0.11028	0.131184	-0.840649	0.400545	0.891222
ENSMUSG00000073678|Pgap1	3957.65	-0.28494	0.0988152	-2.88356	0.00393205	0.0708954
ENSMUSG00000104136|Gm36955	3.57983	0.212823	1.35286	0.157313	0.874998	0.99313
ENSMUSG00000052331|Ankrd44	1024.7	-0.110826	0.136063	-0.814524	0.415345	0.898541
ENSMUSG00000101674|4930444A19Rik	2.70143	-1.72963	2.54373	-0.679961	0.496529	0.930199
ENSMUSG00000089245|Gm24053	0	NA	NA	NA	NA	NA
ENSMUSG00000102503|Gm37370	8.14142	0.60622	1.09928	0.551467	0.581313	0.953565
ENSMUSG00000102642|A130048G24Rik	0.42825	-2.31778	4.01213	-0.577693	0.563471	NA
ENSMUSG00000025982|Sf3b1	14363.6	-0.0412176	0.150456	-0.273951	0.784123	0.98717
ENSMUSG00000103030|E330011M16Rik	1.51764	0.703713	2.80569	0.250817	0.801956	NA
ENSMUSG00000025981|Coq10b	541.976	-0.0868666	0.175622	-0.494623	0.620866	0.960843
ENSMUSG00000101122|Gm17971	10.716	-0.950778	0.80459	-1.18169	0.237328	0.766326
ENSMUSG00000073676|Hspe1	1920.58	-0.0024393	0.188479	-0.012942	0.989674	0.998336
ENSMUSG00000025980|Hspd1	6665.12	-0.117624	0.0952184	-1.23531	0.216717	0.738539
ENSMUSG00000089670|Gm16581	13.2113	-0.592132	0.71237	-0.831214	0.405853	0.894304
ENSMUSG00000025979|Mob4	1220.91	0.105232	0.193872	0.542789	0.587275	0.95557
ENSMUSG00000061863|Gm6822	2.36499	-0.627966	1.5917	-0.394527	0.693192	NA
ENSMUSG00000025978|Rftn2	503.141	-0.108375	0.160368	-0.675789	0.499174	0.930341
ENSMUSG00000097649|Gm10561	47.8523	0.00831009	0.467178	0.0177878	0.985808	0.997804
ENSMUSG00000046994|Mars2	705.67	-0.108118	0.175514	-0.616006	0.53789	0.941474
ENSMUSG00000025977|Boll	0.498277	2.37121	3.99119	0.59411	0.552439	NA
ENSMUSG00000100215|Gm8292	100.554	0.297565	0.508942	0.584674	0.558767	0.947648
ENSMUSG00000100309|Gm6644	2.96909	4.95065	3.40875	1.45233	0.146409	0.633439
ENSMUSG00000102831|Gm37382	0.498277	2.37121	3.99119	0.59411	0.552439	NA
ENSMUSG00000038349|Plcl1	511.637	-0.299001	0.180096	-1.66023	0.0968685	0.525405
ENSMUSG00000102145|Gm38056	90.8138	0.657362	0.357859	1.83693	0.0662202	0.430661
ENSMUSG00000099950|9130227L01Rik	5.3687	0.733424	2.19473	0.334175	0.738248	0.981533
ENSMUSG00000102491|Gm36986	0	NA	NA	NA	NA	NA
ENSMUSG00000100944|Gm28900	1.83221	-0.899429	1.7365	-0.517955	0.60449	NA
ENSMUSG00000038331|Satb2	1115.76	-0.807966	0.598566	-1.34984	0.177069	0.685873
ENSMUSG00000094128|Gm23943	0	NA	NA	NA	NA	NA
ENSMUSG00000087022|9130024F11Rik	522.051	-0.726524	0.309181	-2.34984	0.0187817	0.208701
ENSMUSG00000104310|Gm4081	4.55634	-1.63594	1.88753	-0.866708	0.386102	0.882273
ENSMUSG00000101429|BC055402	0.498277	2.37121	3.99119	0.59411	0.552439	NA
ENSMUSG00000097519|4930558J18Rik	25.4139	-0.0102316	0.586873	-0.0174341	0.98609	0.997804
ENSMUSG00000038323|1700066M21Rik	805.827	-0.0195556	0.18816	-0.103931	0.917224	0.995556
ENSMUSG00000025971|9430016H08Rik	652	0.108786	0.158486	0.686409	0.492455	0.92759
ENSMUSG00000048495|Tyw5	256.685	0.208357	0.205376	1.01451	0.310337	0.829224
ENSMUSG00000038305|Spats2l	819.267	0.560497	0.182938	3.06387	0.00218495	0.0456615
ENSMUSG00000091283|Gm17234	0.498277	2.37121	3.99119	0.59411	0.552439	NA
ENSMUSG00000026039|Sgol2a	734.99	-0.351346	0.237338	-1.48036	0.138776	0.619705
ENSMUSG00000054770|Kctd18	839.857	0.026126	0.176246	0.148236	0.882157	0.99313
ENSMUSG00000063558|Aox1	13.5883	0.942498	0.807931	1.16656	0.24339	0.771048
ENSMUSG00000064294|Aox3	10.8874	0.339469	1.00432	0.338008	0.735357	0.981134
ENSMUSG00000089275|Gm24548	0	NA	NA	NA	NA	NA
ENSMUSG00000038242|Aox4	36.999	-0.0221022	0.514642	-0.0429467	0.965744	0.997473
ENSMUSG00000089822|Gm15759	0.498277	2.37121	3.99119	0.59411	0.552439	NA
ENSMUSG00000079554|Aox2	2.98395	4.95674	2.68195	1.84818	0.0645756	0.42614
ENSMUSG00000051223|Bzw1	11645.6	0.476737	0.25536	1.86692	0.0619124	0.417306
ENSMUSG00000103839|Gm37607	71.8455	-0.0347753	0.363832	-0.0955806	0.923854	0.995556
ENSMUSG00000026034|Clk1	3564.24	0.307847	0.152264	2.02179	0.0431977	0.345999
ENSMUSG00000026035|Ppil3	547.542	-0.216292	0.160726	-1.34572	0.178393	0.687473
ENSMUSG00000026036|Nif3l1	1211.68	-0.0295944	0.214199	-0.138163	0.890111	0.993851
ENSMUSG00000026037|Orc2	1250.3	-0.132187	0.166359	-0.794585	0.426855	0.904426
ENSMUSG00000094245|Gm23966	3.05902	-0.724137	1.68519	-0.429707	0.667409	0.969582
ENSMUSG00000085054|Gm15834	13.6921	0.798266	0.763814	1.0451	0.295975	0.818366
ENSMUSG00000038174|Fam126b	743.115	-0.0617894	0.164145	-0.376432	0.706595	0.976141
ENSMUSG00000026032|Ndufb3	1009.36	-0.157921	0.156585	-1.00853	0.313201	0.831731
ENSMUSG00000099490|Gm18802	0	NA	NA	NA	NA	NA
ENSMUSG00000047528|Als2cr12	28.1371	-0.614104	0.528198	-1.16264	0.244975	0.771925
ENSMUSG00000059647|Cbx3-ps7	128.548	-0.466316	0.245804	-1.8971	0.0578144	0.402999
ENSMUSG00000102059|Gm20257	18.8622	0.747401	0.891284	0.838567	0.401712	0.892048
ENSMUSG00000026031|Cflar	695.604	0.35897	0.229192	1.56625	0.117291	0.569908
ENSMUSG00000026029|Casp8	251.098	1.02891	0.238018	4.32283	1.54039e-05	0.000762971
ENSMUSG00000102719|Gm37760	1.67001	0.97974	2.73112	0.358732	0.719796	NA
ENSMUSG00000099719|Gm28802	0	NA	NA	NA	NA	NA
ENSMUSG00000026028|Trak2	2024.51	-0.32985	0.13891	-2.37456	0.01757	0.200347
ENSMUSG00000026027|Stradb	1376.07	-0.145082	0.226289	-0.641137	0.521434	0.937328
ENSMUSG00000038079|Tmem237	842.696	-0.130401	0.151254	-0.862133	0.388615	0.884824
ENSMUSG00000079550|Mpp4	22.9212	0.78395	0.590846	1.32683	0.184566	0.696194
ENSMUSG00000099563|Gm19125	0	NA	NA	NA	NA	NA
ENSMUSG00000026024|Als2	1729.17	-0.0419976	0.146642	-0.286395	0.774576	0.986466
ENSMUSG00000097573|G730003C15Rik	72.8287	-0.0128028	0.319912	-0.0400198	0.968077	0.997473
ENSMUSG00000101586|Gm29017	20.8203	0.0892615	0.606766	0.14711	0.883045	0.99313
ENSMUSG00000099922|Gm29016	0	NA	NA	NA	NA	NA
ENSMUSG00000026023|Cdk15	7.30895	1.10794	1.70517	0.649757	0.515849	0.935496
ENSMUSG00000041075|Fzd7	601.396	0.115561	0.158801	0.727711	0.466791	0.918925
ENSMUSG00000097819|Gm26813	5.45729	-0.901582	1.74443	-0.516836	0.605271	0.958883
ENSMUSG00000099811|Gm28411	0	NA	NA	NA	NA	NA
ENSMUSG00000101409|1700122D07Rik	0	NA	NA	NA	NA	NA
ENSMUSG00000047361|Gm973	92.4883	-0.0599675	0.403566	-0.148594	0.881874	0.99313
ENSMUSG00000026021|Sumo1	4010.41	-0.157732	0.117689	-1.34024	0.180168	0.690531
ENSMUSG00000089276|Gm24545	0.166092	0.831273	4.08047	0.20372	0.838573	NA
ENSMUSG00000103821|D430013B06Rik	17.3076	-0.302739	0.701842	-0.431349	0.666215	0.969436
ENSMUSG00000101400|Gm29596	3.02525	1.43098	1.56534	0.914164	0.360631	0.864406
ENSMUSG00000026020|Nop58	2929.98	0.112795	0.118691	0.950325	0.341947	0.851543
ENSMUSG00000089093|Snord11	0.329899	1.77508	4.0337	0.440063	0.659891	NA
ENSMUSG00000089512|Gm26287	1.42483	1.89577	2.40106	0.789556	0.429787	NA
ENSMUSG00000077345|Snord70	0.721221	-3.03498	3.41123	-0.889703	0.373626	NA
ENSMUSG00000077358|Gm26293	2.15557	-0.0134754	1.74568	-0.00771931	0.993841	NA
ENSMUSG00000104052|Gm38125	0	NA	NA	NA	NA	NA
ENSMUSG00000067336|Bmpr2	3404.62	-0.128483	0.152588	-0.84202	0.399777	0.890478
ENSMUSG00000100901|Gm18829	0	NA	NA	NA	NA	NA
ENSMUSG00000026018|Ica1l	859.94	-0.0350738	0.236939	-0.148029	0.88232	0.99313
ENSMUSG00000026019|Wdr12	1073.5	-0.161028	0.1319	-1.22084	0.222148	0.745779
ENSMUSG00000026017|Carf	308.851	0.0155396	0.227043	0.0684432	0.945433	0.996879
ENSMUSG00000041040|Fam117b	3585.25	-0.0716654	0.173503	-0.41305	0.67957	0.970584
ENSMUSG00000103696|Gm37531	1.79338	0.100511	2.68078	0.0374933	0.970092	NA
ENSMUSG00000082609|Gm15464	77.4979	-0.475968	0.335411	-1.41906	0.155881	0.652539
ENSMUSG00000073664|Nbeal1	1106.19	-0.0285368	0.15247	-0.187163	0.851533	0.990136
ENSMUSG00000100516|Gm29332	0	NA	NA	NA	NA	NA
ENSMUSG00000103822|6030460B20Rik	1.79632	1.13963	2.67678	0.425748	0.670291	NA
ENSMUSG00000049439|Cyp20a1	434.343	0.0999369	0.1818	0.549708	0.58252	0.953759
ENSMUSG00000026782|Abi2	1306.08	0.996078	0.790086	1.26072	0.207409	0.728061
ENSMUSG00000026014|Raph1	1604.98	-0.199823	0.170983	-1.16867	0.242536	0.771048
ENSMUSG00000084400|Gm11576	0.42825	-2.31778	4.01213	-0.577693	0.563471	NA
ENSMUSG00000081562|Gm11575	3.00451	0.985759	1.45167	0.679051	0.497106	0.930329
ENSMUSG00000082160|Gm11578	39.5559	-0.388871	0.483901	-0.803617	0.421618	0.902509
ENSMUSG00000103215|Gm38388	0.2855	-1.74481	4.06238	-0.429503	0.667557	NA
ENSMUSG00000101188|Eif4a-ps4	1325.67	-0.220377	0.141088	-1.56198	0.118292	0.573261
ENSMUSG00000026012|Cd28	11.8073	2.9043	1.12884	2.57282	0.0100873	0.139949
ENSMUSG00000102549|Gm38137	1.28078	-3.87486	3.38496	-1.14473	0.252322	NA
ENSMUSG00000026011|Ctla4	0.733127	-1.72237	3.98877	-0.431805	0.665883	NA
ENSMUSG00000081382|Rpl18-ps1	78.0175	-0.212558	0.369285	-0.575594	0.56489	0.949744
ENSMUSG00000026009|Icos	4.21715	0.539629	1.18489	0.455427	0.648802	0.966346
ENSMUSG00000102561|Gm37039	0.498277	2.37121	3.99119	0.59411	0.552439	NA
ENSMUSG00000082804|Rpl17-ps1	0.67496	-2.94683	3.97525	-0.741293	0.458516	NA
ENSMUSG00000085447|9530026F06Rik	0	NA	NA	NA	NA	NA
ENSMUSG00000084333|Gm11599	53.3346	0.0116319	0.365694	0.0318077	0.974625	0.997473
ENSMUSG00000052062|Pard3b	336.655	0.0859465	0.225093	0.381826	0.70259	0.975837
ENSMUSG00000103656|Gm37205	0	NA	NA	NA	NA	NA
ENSMUSG00000104402|Gm38012	0.498277	2.37121	3.99119	0.59411	0.552439	NA
ENSMUSG00000104081|Gm38278	0.494849	2.36213	3.99172	0.591756	0.554014	NA
ENSMUSG00000085842|Pard3bos1	0	NA	NA	NA	NA	NA
ENSMUSG00000100344|Gm29640	0	NA	NA	NA	NA	NA
ENSMUSG00000101509|Gm29641	0	NA	NA	NA	NA	NA
ENSMUSG00000085019|Pard3bos2	0.498277	2.37121	3.99119	0.59411	0.552439	NA
ENSMUSG00000102359|Gm38351	0	NA	NA	NA	NA	NA
ENSMUSG00000085400|Pard3bos3	0.498277	2.37121	3.99119	0.59411	0.552439	NA
ENSMUSG00000100750|Gm29084	0.19473	-1.09228	4.08047	-0.267685	0.788942	NA
ENSMUSG00000103002|Gm38075	0.42825	-2.31778	4.01213	-0.577693	0.563471	NA
ENSMUSG00000025969|Nrp2	3800.45	-0.17816	0.127644	-1.39576	0.162787	0.663126
ENSMUSG00000100811|Gm29083	0	NA	NA	NA	NA	NA
ENSMUSG00000103032|Gm37121	37.6587	-0.412792	0.460281	-0.896825	0.369812	0.871245
ENSMUSG00000100426|Gm4208	0	NA	NA	NA	NA	NA
ENSMUSG00000104991|Gm44468	0	NA	NA	NA	NA	NA
ENSMUSG00000088953|Gm24942	0	NA	NA	NA	NA	NA
ENSMUSG00000081617|Rps13-ps7	0	NA	NA	NA	NA	NA
ENSMUSG00000040865|Ino80d	1069.33	-0.110569	0.142529	-0.775763	0.437889	0.909663
ENSMUSG00000081429|Rps27-ps1	0	NA	NA	NA	NA	NA
ENSMUSG00000084799|Ino80dos	120.604	0.204211	0.268357	0.760968	0.446676	0.912251
ENSMUSG00000025968|Ndufs1	2852.74	-0.0464976	0.124059	-0.374801	0.707808	0.976141
ENSMUSG00000077884|Gm24557	0.687289	1.40944	3.99119	0.353137	0.723986	NA
ENSMUSG00000025967|Eef1b2	7930.77	-0.150521	0.112455	-1.3385	0.180733	0.691421
ENSMUSG00000094290|Gm27512	0.329899	1.77508	4.0337	0.440063	0.659891	NA
ENSMUSG00000086730|Platr12	0	NA	NA	NA	NA	NA
ENSMUSG00000046856|Gpr1	8.70532	1.39009	1.11984	1.24133	0.214484	0.735794
ENSMUSG00000101599|Gm20342	156.475	-0.0581312	0.278461	-0.208759	0.834636	0.988391
ENSMUSG00000064602|Snora41	15.2419	0.101222	0.707135	0.143144	0.886177	0.99313
ENSMUSG00000064612|Gm26457	3.61559	0.449339	1.30954	0.343127	0.731503	0.979794
ENSMUSG00000105060|Gm26457	2.02281	0.320945	1.71647	0.186979	0.851677	NA
ENSMUSG00000098850|Gm27390	1.58221	-1.194	1.87175	-0.637904	0.523536	NA
ENSMUSG00000102536|1700039I01Rik	6.56087	-0.767024	1.34552	-0.570056	0.56864	0.951215
ENSMUSG00000092705|Gm24513	0	NA	NA	NA	NA	NA
ENSMUSG00000094214|Gm23448	0	NA	NA	NA	NA	NA
ENSMUSG00000027520|Zdbf2	2105.86	-0.159285	0.123057	-1.2944	0.195526	0.710419
ENSMUSG00000081643|Gm11605	115.123	-0.0604583	0.249225	-0.242585	0.808327	0.987683
ENSMUSG00000025964|Adam23	854.451	-0.310468	0.284743	-1.09034	0.275562	0.803417
ENSMUSG00000087823|Gm22281	0.971646	0.0320169	2.71738	0.0117823	0.990599	NA
ENSMUSG00000025962|Fastkd2	540.809	0.00516982	0.181026	0.0285584	0.977217	0.997473
ENSMUSG00000025961|4933402D24Rik	11.8097	0.559039	1.12899	0.495166	0.620483	0.960843
ENSMUSG00000044689|Gm13749	0	NA	NA	NA	NA	NA
ENSMUSG00000098487|Mir6899	0	NA	NA	NA	NA	NA
ENSMUSG00000025959|Klf7	2333.75	-0.404924	0.153034	-2.64597	0.00814574	0.12077
ENSMUSG00000097272|Gm26649	1.28475	-3.88428	3.9427	-0.985184	0.324534	NA
ENSMUSG00000086836|Gm13748	0.14275	-1.09228	4.08047	-0.267685	0.788942	NA
ENSMUSG00000025958|Creb1	3103.5	0.364741	0.704376	0.517821	0.604583	0.958883
ENSMUSG00000025956|Mettl21a	386.046	-0.0393894	0.18944	-0.207925	0.835287	0.988391
ENSMUSG00000101832|Gm28982	0.2855	-1.74481	4.06238	-0.429503	0.667557	NA
ENSMUSG00000087213|2810408I11Rik	44.1454	-0.495454	0.523427	-0.946558	0.343864	0.852872
ENSMUSG00000070871|Ccnyl1	897.612	0.0380133	0.155205	0.244923	0.806516	0.987683
ENSMUSG00000045005|Fzd5	151.579	-0.369532	0.320987	-1.15123	0.249636	0.775801
ENSMUSG00000102140|Gm38058	10.0687	0.24911	1.03689	0.240247	0.810138	0.987683
ENSMUSG00000051344|Plekhm3	384.242	0.215517	0.411465	0.52378	0.600432	0.958593
ENSMUSG00000097264|Rpl31-ps24	0.332185	1.78378	4.03295	0.442301	0.658271	NA
ENSMUSG00000084416|Rpl10a-ps1	1532.08	-0.196695	0.13357	-1.4726	0.14086	0.62223
ENSMUSG00000070870|Cryge	451.938	25.3994	3.90685	6.50123	NA	NA
ENSMUSG00000100774|Gm7329	14.7705	-0.142364	0.688	-0.206924	0.836069	0.988391
ENSMUSG00000044429|Cryga	777.642	26.1579	3.90681	6.69546	NA	NA
ENSMUSG00000100846|Gm28845	0.66437	2.78755	3.9702	0.702119	0.482605	NA
ENSMUSG00000044816|D630023F18Rik	51.4643	0.824236	0.672192	1.22619	0.220126	0.743107
ENSMUSG00000025950|Idh1	9945.43	-0.265965	0.0963625	-2.76004	0.00577937	0.0945499
ENSMUSG00000025949|Pikfyve	1462.64	-0.217331	0.161575	-1.34507	0.178602	0.687784
ENSMUSG00000025946|Pth2r	23.8614	-0.176849	0.685451	-0.258003	0.796404	0.987446
ENSMUSG00000015222|Map2	14191	-0.64871	0.210979	-3.07476	0.00210671	0.044284
ENSMUSG00000088850|Gm24729	0	NA	NA	NA	NA	NA
ENSMUSG00000065694|Gm25411	4.60899	-0.972109	1.45522	-0.668017	0.504122	0.931154
ENSMUSG00000073656|Gm10558	17.8941	-0.335454	0.601053	-0.55811	0.576769	0.952627
ENSMUSG00000055567|Unc80	354.033	0.653789	0.327115	1.99865	0.0456458	0.355691
ENSMUSG00000103375|Gm37181	10.512	0.544963	1.28706	0.423418	0.67199	0.969851
ENSMUSG00000026005|Rpe	856.296	0.0381382	0.139966	0.272481	0.785252	0.987446
ENSMUSG00000103706|6820402A03Rik	0	NA	NA	NA	NA	NA
ENSMUSG00000102776|Gm38162	18.8908	0.184928	0.701313	0.263689	0.79202	0.987446
ENSMUSG00000082057|Gm15789	5.83189	0.0685538	1.06004	0.0646711	0.948436	0.997349
ENSMUSG00000103382|Gm37755	20.1428	0.0149273	0.61373	0.0243222	0.980596	0.997656
ENSMUSG00000026004|Kansl1l	682.492	-0.00400014	0.146529	-0.0272992	0.978221	0.997473
ENSMUSG00000102559|Gm37570	13.8985	0.423499	0.829956	0.510267	0.609865	0.959914
ENSMUSG00000102374|Gm38387	8.52257	-0.0917608	0.924702	-0.0992328	0.920953	0.995556
ENSMUSG00000103756|Gm37285	5.33957	-0.626475	1.11292	-0.562909	0.573497	0.951904
ENSMUSG00000103553|Gm38218	2.24175	-0.53457	2.08782	-0.256043	0.797918	NA
ENSMUSG00000026003|Acadl	613.847	0.177516	0.163087	1.08847	0.276386	0.804078
ENSMUSG00000089420|Gm27934	0	NA	NA	NA	NA	NA
ENSMUSG00000082769|Gm15793	12.2593	0.378211	0.741787	0.509864	0.610147	0.959914
ENSMUSG00000094191|Rpl31-ps14	56.2321	-0.125862	0.37828	-0.332722	0.739344	0.981707
ENSMUSG00000026000|Lancl1	2085.76	0.116602	0.159854	0.729431	0.465738	0.918925
ENSMUSG00000025991|Cps1	5.50112	-0.401851	1.38501	-0.290142	0.771707	0.986466
ENSMUSG00000062209|Erbb4	1429.89	-0.515653	0.23483	-2.19586	0.028102	0.266117
ENSMUSG00000083795|Gm15670	0	NA	NA	NA	NA	NA
ENSMUSG00000080539|Gm25542	0	NA	NA	NA	NA	NA
ENSMUSG00000103307|Gm19335	0.438604	2.20416	4.00143	0.550844	0.581741	NA
ENSMUSG00000103642|Gm37769	0	NA	NA	NA	NA	NA
ENSMUSG00000103809|Gm37061	0.830462	3.11029	3.95757	0.78591	0.43192	NA
ENSMUSG00000087514|Gm16076	0.8763	0.406889	3.93899	0.103298	0.917727	NA
ENSMUSG00000104508|Gm37735	3.31624	-2.53114	1.91187	-1.32391	0.185534	0.697356
ENSMUSG00000102449|Gm37100	1.35825	0.424841	2.87683	0.147677	0.882598	NA
ENSMUSG00000101156|Gm29114	0	NA	NA	NA	NA	NA
ENSMUSG00000025997|Ikzf2	210.599	-0.145788	0.201908	-0.722048	0.470265	0.919368
ENSMUSG00000100815|Gm29112	0.38946	-2.13255	4.02632	-0.529654	0.596352	NA
ENSMUSG00000099954|Gm28112	0	NA	NA	NA	NA	NA
ENSMUSG00000053153|Spag16	68.8499	0.158235	0.424377	0.372863	0.709251	0.976141
ENSMUSG00000089345|Gm22665	0	NA	NA	NA	NA	NA
ENSMUSG00000080524|Gm23879	0	NA	NA	NA	NA	NA
ENSMUSG00000101730|Gm28580	0	NA	NA	NA	NA	NA
ENSMUSG00000103052|Gm38272	0	NA	NA	NA	NA	NA
ENSMUSG00000104287|Gm37456	0	NA	NA	NA	NA	NA
ENSMUSG00000075952|Gm23422	0	NA	NA	NA	NA	NA
ENSMUSG00000045648|Vwc2l	226.294	-0.21099	0.34143	-0.617959	0.536602	0.940608
ENSMUSG00000026196|Bard1	234.38	-0.26875	0.274531	-0.978939	0.32761	0.840693
ENSMUSG00000089965|Gm16236	0.81771	-3.22595	3.95756	-0.815135	0.414995	NA
ENSMUSG00000101551|Gm8870	0.288951	-0.1305	4.08047	-0.0319816	0.974487	NA
ENSMUSG00000050296|Abca12	2.68053	-0.776899	2.00424	-0.387627	0.698292	0.975081
ENSMUSG00000026192|Atic	1791.87	-0.198034	0.174206	-1.13678	0.255629	0.781969
ENSMUSG00000026193|Fn1	3961.08	0.529917	0.197751	2.67972	0.00736843	0.112676
ENSMUSG00000073652|Apol7d	6.0429	0.279311	1.36113	0.205206	0.837411	0.988459
ENSMUSG00000100319|Gm5256	6.84701	-0.25606	1.04299	-0.245504	0.806066	0.987683
ENSMUSG00000101834|Gm5829	1.80312	-0.359606	2.2167	-0.162226	0.871128	NA
ENSMUSG00000101211|Gm28818	1.26335	3.71933	3.42093	1.08723	0.276936	NA
ENSMUSG00000101848|4933417E11Rik	0.498277	2.37121	3.99119	0.59411	0.552439	NA
ENSMUSG00000101764|4930556G22Rik	0	NA	NA	NA	NA	NA
ENSMUSG00000059483|Gm5528	1.01791	-0.0767703	2.69613	-0.0284743	0.977284	NA
ENSMUSG00000101496|Gm8885	125.113	0.544664	0.359104	1.51673	0.129335	0.601017
ENSMUSG00000102123|Gm4319	7.69578	0.000314444	1.6471	0.000190907	0.999848	0.999915
ENSMUSG00000039395|Mreg	32.0038	0.670738	0.495256	1.35433	0.175632	0.683298
ENSMUSG00000026189|Pecr	145.47	0.250843	0.291394	0.860838	0.389327	0.885051
ENSMUSG00000097131|D230017M19Rik	165.011	-0.307348	0.372629	-0.824807	0.409481	0.895411
ENSMUSG00000093956|Gm24497	2.99961	-1.55831	1.61948	-0.962228	0.335935	0.84725
ENSMUSG00000094050|Gm23472	1.07576	-0.444764	2.62871	-0.169195	0.865644	NA
ENSMUSG00000093843|Gm25939	1.61958	1.93198	2.10689	0.916984	0.359151	NA
ENSMUSG00000026188|Tmem169	696.842	-0.00743981	0.244855	-0.0303845	0.97576	0.997473
ENSMUSG00000026187|Xrcc5	915.832	-0.201009	0.184	-1.09244	0.274638	0.802635
ENSMUSG00000039354|Smarcal1	1237.28	-0.231426	0.137848	-1.67885	0.0931818	0.515719
ENSMUSG00000085812|Gm15843	2.85883	-0.319577	1.50693	-0.212072	0.832051	0.988391
ENSMUSG00000039372|March4	946.76	-0.29241	0.281641	-1.03824	0.29916	0.820879
ENSMUSG00000046330|Rpl37a	6774.41	-0.162446	0.145123	-1.11937	0.262982	0.789497
ENSMUSG00000039323|Igfbp2	4185.72	0.246166	0.149054	1.65152	0.098632	0.530221
ENSMUSG00000026185|Igfbp5	4787.13	0.565828	0.22295	2.53791	0.0111515	0.149795
ENSMUSG00000100301|6030407O03Rik	2.44619	-0.315154	2.54315	-0.123923	0.901376	NA
ENSMUSG00000101344|Gm29183	0	NA	NA	NA	NA	NA
ENSMUSG00000088666|Gm25329	0	NA	NA	NA	NA	NA
ENSMUSG00000098504|Mir6351	0	NA	NA	NA	NA	NA
ENSMUSG00000055322|Tns1	775.833	0.445653	0.181458	2.45595	0.0140512	0.173694
ENSMUSG00000061815|Rufy4	8.07225	-0.688811	1.22196	-0.563695	0.572962	0.951904
ENSMUSG00000026180|Cxcr2	9.24931	0.545083	1.15129	0.473454	0.635889	0.963079
ENSMUSG00000006304|Arpc2	5008.03	0.00453434	0.120748	0.037552	0.970045	0.997473
ENSMUSG00000101503|Gm28364	0	NA	NA	NA	NA	NA
ENSMUSG00000006299|Aamp	2950.09	0.0733127	0.120108	0.61039	0.541603	0.943254
ENSMUSG00000006301|Tmbim1	195.71	0.48638	0.252674	1.92493	0.0542382	0.391365
ENSMUSG00000099931|Gm29358	4.49033	0.985966	2.23882	0.440396	0.65965	0.968639
ENSMUSG00000103013|Gm37503	3.50496	-1.03784	1.7522	-0.592306	0.553646	0.946952
ENSMUSG00000026179|Pnkd	1266.63	0.014866	0.115883	0.128285	0.897924	0.994444
ENSMUSG00000103403|Gm37931	0.713751	-3.04405	3.97083	-0.766604	0.443317	NA
ENSMUSG00000073650|Catip	34.3259	0.612592	0.49417	1.23964	0.215109	0.736502
ENSMUSG00000026177|Slc11a1	90.4326	1.33484	0.501545	2.66146	0.00778036	0.117146
ENSMUSG00000065468|Mir26b	0	NA	NA	NA	NA	NA
ENSMUSG00000026176|Ctdsp1	1036.16	-0.151072	0.354716	-0.425895	0.670184	0.969708
ENSMUSG00000026175|Vil1	3.87556	2.07894	1.78214	1.16654	0.243397	0.771048
ENSMUSG00000033364|Usp37	1554.22	-0.154145	0.144913	-1.0637	0.287463	0.812072
ENSMUSG00000026173|Plcd4	144.32	0.341148	0.316739	1.07706	0.281453	0.80836
ENSMUSG00000026135|Zfp142	639.101	-0.260666	0.153003	-1.70366	0.0884442	0.504399
ENSMUSG00000093155|Gm25035	0.166092	0.831273	4.08047	0.20372	0.838573	NA
ENSMUSG00000026171|Rnf25	806.072	0.27609	0.132677	2.08091	0.0374418	0.317357
ENSMUSG00000026174|Rqcd1	1822.87	-0.177722	0.15049	-1.18096	0.237619	0.766657
ENSMUSG00000103227|Gm37733	3.65963	0.147269	1.91695	0.0768245	0.938763	0.996879
ENSMUSG00000026172|Bcs1l	361.913	-0.248448	0.241296	-1.02964	0.303179	0.823566
ENSMUSG00000033276|Stk36	747.304	-0.415283	0.156935	-2.64621	0.00813986	0.12077
ENSMUSG00000033257|Ttll4	845.88	-0.434705	0.2962	-1.46761	0.142211	0.624135
ENSMUSG00000026170|Cyp27a1	42.3517	0.635571	0.505252	1.25793	0.208417	0.729459
ENSMUSG00000099472|Gm29539	0	NA	NA	NA	NA	NA
ENSMUSG00000033227|Wnt6	83.3421	0.496243	0.408146	1.21585	0.224043	0.748116
ENSMUSG00000026167|Wnt10a	8.07574	0.122187	1.28375	0.0951795	0.924172	0.995556
ENSMUSG00000089964|Gm16582	0	NA	NA	NA	NA	NA
ENSMUSG00000090071|Cdk5r2	1109.23	0.197431	0.309985	0.636906	0.524186	0.938164
ENSMUSG00000089653|Gm15841	0	NA	NA	NA	NA	NA
ENSMUSG00000047021|Ccdc108	80.0481	-0.281366	0.463973	-0.606428	0.54423	0.94435
ENSMUSG00000006538|Ihh	12.9044	0.864647	0.72759	1.18837	0.234687	0.762757
ENSMUSG00000103145|Gm37744	0.451593	-0.783025	4.06238	-0.19275	0.847155	NA
ENSMUSG00000026162|Nhej1	72.3581	0.0597461	0.333547	0.179123	0.857841	0.991013
ENSMUSG00000026205|Slc23a3	0	NA	NA	NA	NA	NA
ENSMUSG00000033159|Cnppd1	1302	0.224279	0.14605	1.53563	0.124628	0.589637
ENSMUSG00000049339|Fam134a	2437.31	-0.183954	0.196736	-0.935031	0.349772	0.857653
ENSMUSG00000096094|A630095N17Rik	0	NA	NA	NA	NA	NA
ENSMUSG00000026203|Dnajb2	725.508	0.180359	0.167378	1.07756	0.28123	0.80836
ENSMUSG00000026197|Zfand2b	363.605	-0.0138646	0.192661	-0.0719636	0.942631	0.996879
ENSMUSG00000033124|Atg9a	1298.82	-0.013394	0.139007	-0.0963548	0.923239	0.995556
ENSMUSG00000026200|Glb1l	355.78	-0.398348	0.314583	-1.26627	0.205416	0.724695
ENSMUSG00000026201|Stk16	888.674	-0.104325	0.161838	-0.644623	0.519171	0.936461
ENSMUSG00000026202|Tuba4a	262.576	-0.554362	0.252039	-2.19951	0.0278418	0.264497
ENSMUSG00000099519|Gm29253	95.7539	2.04393	3.13335	0.652312	NA	NA
ENSMUSG00000026198|Abcb6	679.016	0.0197387	0.295452	0.0668085	0.946734	0.997143
ENSMUSG00000026199|Ankzf1	634.713	0.238926	0.162587	1.46953	0.14169	0.623158
ENSMUSG00000099204|Gm27943	1.14648	-0.499704	2.03883	-0.245094	0.806384	NA
ENSMUSG00000100556|Gm28902	0	NA	NA	NA	NA	NA
ENSMUSG00000033061|Resp18	390.036	0.177864	0.403894	0.440374	0.659667	0.968639
ENSMUSG00000101840|Gm28294	1.38601	1.37502	3.55354	0.386944	0.698798	NA
ENSMUSG00000026204|Ptprn	662.709	0.45268	0.211048	2.14492	0.0319593	0.287415
ENSMUSG00000026209|Dnpep	1657.3	-0.0545233	0.139804	-0.389999	0.696537	0.975081
ENSMUSG00000085653|Gm15179	0	NA	NA	NA	NA	NA
ENSMUSG00000026208|Des	184.84	1.87105	0.574711	3.25564	0.00113136	0.0276689
ENSMUSG00000026207|Speg	563.631	0.380127	0.265034	1.43426	0.151499	0.642431
ENSMUSG00000086053|Gm15178	0	NA	NA	NA	NA	NA
ENSMUSG00000033021|Gmppa	529.419	0.174947	0.151856	1.15206	0.249296	0.775524
ENSMUSG00000032997|Chpf	1032.84	0.353209	0.264888	1.33343	0.182392	0.693416
ENSMUSG00000026211|Obsl1	1134.24	0.325424	0.188705	1.72451	0.0846153	0.492602
ENSMUSG00000102605|Gm37264	39.1045	0.472055	0.483273	0.976786	0.328675	0.841561
ENSMUSG00000033007|Asic4	632.045	0.587264	0.186352	3.15137	0.00162508	0.0365872
ENSMUSG00000051703|Tmem198	573.174	0.442666	0.15091	2.93331	0.00335369	0.0632635
ENSMUSG00000032968|Inha	453.145	0.439017	0.192717	2.27804	0.0227244	0.233708
ENSMUSG00000082745|Gm15181	5.24105	0.318777	1.12332	0.283782	0.776578	0.986466
ENSMUSG00000026213|Stk11ip	839.018	-0.1361	0.15951	-0.853237	0.393528	0.887292
ENSMUSG00000006576|Slc4a3	1533.64	0.159734	0.162275	0.984344	0.324946	0.839117
ENSMUSG00000082012|Gm5257	1.1694	-1.45473	2.25602	-0.644822	0.519043	NA
ENSMUSG00000100553|Gm17751	3.38764	-2.55196	2.2729	-1.12278	0.261532	0.788328
ENSMUSG00000098611|Mir6343	0	NA	NA	NA	NA	NA
ENSMUSG00000100827|Gm29069	0.48023	-2.4636	4.00213	-0.615572	0.538177	NA
ENSMUSG00000026235|Epha4	3941.21	-0.51282	0.127885	-4.01	6.07194e-05	0.00253562
ENSMUSG00000099141|Mir6352	0	NA	NA	NA	NA	NA
ENSMUSG00000101849|Gm28386	13.8185	0.886332	0.835866	1.06038	0.288973	0.814417
ENSMUSG00000004872|Pax3	107.341	1.37221	0.39758	3.45141	0.000557664	0.0158934
ENSMUSG00000099561|Gm28410	0	NA	NA	NA	NA	NA
ENSMUSG00000102945|Gm37884	0	NA	NA	NA	NA	NA
ENSMUSG00000101798|Gm28995	0.292403	1.62406	4.04745	0.401255	0.688232	NA
ENSMUSG00000032908|Sgpp2	23.3428	1.22388	0.547347	2.23602	0.0253507	0.248954
ENSMUSG00000026245|Farsb	2110.96	-0.0284946	0.177521	-0.160514	0.872476	0.99313
ENSMUSG00000104018|4833412K13Rik	14.4921	-0.168399	0.820301	-0.20529	0.837346	0.988459
ENSMUSG00000090486|BC035947	15.1989	0.741653	1.14034	0.650378	0.515448	0.935479
ENSMUSG00000012187|Mogat1	1.48798	3.95246	3.26095	1.21206	0.22549	NA
ENSMUSG00000079470|Utp14b	360.925	0.28333	0.179075	1.58219	0.113606	0.56296
ENSMUSG00000032883|Acsl3	2234.81	0.142672	0.1155	1.23526	0.216735	0.738539
ENSMUSG00000099377|Gm6159	170.388	-0.208627	0.269767	-0.773362	0.439308	0.910041
ENSMUSG00000099706|Gm29536	0.498277	2.37121	3.99119	0.59411	0.552439	NA
ENSMUSG00000047330|Kcne4	64.3344	1.0147	0.446849	2.27079	0.0231598	0.236123
ENSMUSG00000101324|Gm29187	0.329899	1.77508	4.0337	0.440063	0.659891	NA
ENSMUSG00000072978|Gm5830	18.4	-0.689926	0.621804	-1.10955	0.267191	0.794485
ENSMUSG00000050711|Scg2	1662.08	0.11096	0.198626	0.558637	0.576409	0.952621
ENSMUSG00000054702|Ap1s3	58.0184	0.934873	0.360545	2.59294	0.0095158	0.134093
ENSMUSG00000102235|Gm37886	0.14275	-1.09228	4.08047	-0.267685	0.788942	NA
ENSMUSG00000073643|Wdfy1	2347.88	0.14031	0.17076	0.821679	0.41126	0.896191
ENSMUSG00000104497|Gm10555	0	NA	NA	NA	NA	NA
ENSMUSG00000026248|Mrpl44	533.407	0.0456296	0.192062	0.237577	0.812209	0.987683
ENSMUSG00000026249|Serpine2	1602.85	0.557382	0.177513	3.13995	0.00168974	0.0376804
ENSMUSG00000067106|Gm5529	28.1135	-0.334115	0.559454	-0.597216	0.550363	0.945841
ENSMUSG00000043230|Fam124b	29.9871	0.439952	0.512362	0.858674	0.390521	0.88626
ENSMUSG00000103525|Gm37262	0.332185	1.78378	4.03295	0.442301	0.658271	NA
ENSMUSG00000004364|Cul3	3634.87	0.0159748	0.12569	0.127097	0.898863	0.994444
ENSMUSG00000103076|Gm37902	13.9972	0.45155	0.672418	0.671532	0.501882	0.930654
ENSMUSG00000038608|Dock10	278.736	0.571228	0.228909	2.49544	0.0125801	0.162306
ENSMUSG00000104488|Gm38062	0	NA	NA	NA	NA	NA
ENSMUSG00000102721|A630081D01Rik	0.899219	-0.769868	3.94013	-0.195391	0.845087	NA
ENSMUSG00000103192|Gm37645	1.25871	0.918249	3.61844	0.253769	0.799674	NA
ENSMUSG00000099949|Gm29124	0.642912	-0.0984921	3.10664	-0.0317037	0.974708	NA
ENSMUSG00000054976|Nyap2	538.854	-0.0772672	0.273957	-0.282041	0.777912	0.986466
ENSMUSG00000087008|Gm5530	5.75133	0.195714	1.11827	0.175016	0.861067	0.991548
ENSMUSG00000100561|Gm7516	0.2855	-1.74481	4.06238	-0.429503	0.667557	NA
ENSMUSG00000022591|Gm9747	0	NA	NA	NA	NA	NA
ENSMUSG00000055980|Irs1	2033.85	0.000250991	0.107819	0.00232789	0.998143	0.999836
ENSMUSG00000026142|Rhbdd1	243.668	0.495483	0.212305	2.33383	0.0196047	0.214309
ENSMUSG00000104493|Gm19552	0	NA	NA	NA	NA	NA
ENSMUSG00000100786|Gm28940	0.809005	0.506784	2.54193	0.19937	0.841973	NA
ENSMUSG00000096779|Gm22112	2.00789	0.85215	1.67778	0.507904	0.611521	NA
ENSMUSG00000067158|Col4a4	56.0553	0.162801	0.381056	0.427237	0.669207	0.969708
ENSMUSG00000079465|Col4a3	20.8736	0.885855	0.73221	1.20984	0.226341	0.751655
ENSMUSG00000065055|n-R5s213	0	NA	NA	NA	NA	NA
ENSMUSG00000097564|C430014B12Rik	4.60627	0.723536	1.42996	0.505984	0.612868	0.960828
ENSMUSG00000026150|Mff	4710.6	-0.0375442	0.128452	-0.292281	0.770072	0.986451
ENSMUSG00000101450|Gm28941	35.1281	-0.655743	0.515037	-1.2732	0.202948	0.720992
ENSMUSG00000026149|Tm4sf20	0.824748	3.10088	3.9579	0.783465	0.433354	NA
ENSMUSG00000026159|Agfg1	3250.54	-0.0709688	0.110885	-0.640024	0.522157	0.937693
ENSMUSG00000093782|Gm22396	0.642912	-0.0984921	3.10664	-0.0317037	0.974708	NA
ENSMUSG00000101784|Gm7553	3.74235	1.36984	1.33504	1.02607	0.30486	0.82541
ENSMUSG00000038496|Slc19a3	28.984	0.123871	0.637228	0.194391	0.84587	0.99006
ENSMUSG00000100432|Gm7539	0	NA	NA	NA	NA	NA
ENSMUSG00000053161|Daw1	25.6488	0.839321	0.653688	1.28398	0.199149	0.715046
ENSMUSG00000104374|Gm37517	0	NA	NA	NA	NA	NA
ENSMUSG00000079140|Gm6374	0.42825	-2.31778	4.01213	-0.577693	0.563471	NA
ENSMUSG00000026163|Sphkap	995.173	-0.362474	0.283005	-1.2808	0.200262	0.716991
ENSMUSG00000045658|Pid1	1004.64	-0.282701	0.131951	-2.14247	0.032156	0.2882
ENSMUSG00000101934|Gm18304	0	NA	NA	NA	NA	NA
ENSMUSG00000098851|Mir6353	0	NA	NA	NA	NA	NA
ENSMUSG00000102750|Gm37058	0.713751	-3.04405	3.97083	-0.766604	0.443317	NA
ENSMUSG00000036766|Dner	4066.37	-0.0564305	0.202896	-0.278124	0.780917	0.987051
ENSMUSG00000093254|Mir5126	0	NA	NA	NA	NA	NA
ENSMUSG00000104396|Gm37959	5.46471	-0.740498	1.72426	-0.429457	0.66759	0.969582
ENSMUSG00000102481|Gm37925	3.05493	-0.392009	2.41886	-0.162064	0.871256	0.99313
ENSMUSG00000026219|Trip12	6642.94	0.000756124	0.129214	0.00585172	0.995331	0.999429
ENSMUSG00000073633|Fbxo36	49.5565	-0.675946	0.501823	-1.34698	0.177986	0.687134
ENSMUSG00000103505|Gm38374	2.85231	-0.91362	2.98759	-0.305805	0.759753	0.984983
ENSMUSG00000104503|Gm37738	4.91127	2.07554	1.38295	1.50081	0.133404	0.609425
ENSMUSG00000096802|Gm15433	2.67803	0.994516	1.79108	0.55526	0.578717	0.952627
ENSMUSG00000026220|Slc16a14	287.601	0.0531103	0.289781	0.183277	0.85458	0.99037
ENSMUSG00000099693|Gm29284	0.329899	1.77508	4.0337	0.440063	0.659891	NA
ENSMUSG00000052477|C130026I21Rik	10.0187	2.39858	0.959018	2.50108	0.0123816	0.161095
ENSMUSG00000061852|Gm7582	3.87722	4.3015	1.79691	2.39383	0.0166733	0.193245
ENSMUSG00000089976|Gm2389	0.715926	-0.197229	3.56359	-0.0553455	0.955863	NA
ENSMUSG00000101279|Gm18342	0	NA	NA	NA	NA	NA
ENSMUSG00000089844|A530032D15Rik	10.0742	-0.0356708	3.74346	-0.00952883	0.992397	0.998934
ENSMUSG00000073631|Gm10553	0.856409	0.358191	3.34658	0.107032	0.914764	NA
ENSMUSG00000072109|A530040E14Rik	7.44333	2.99729	1.19726	2.50347	0.0122984	0.160497
ENSMUSG00000090128|Gm16038	0.331042	1.77943	4.03332	0.441183	0.65908	NA
ENSMUSG00000089716|Gm6264	25.6994	-0.389238	0.587057	-0.663033	0.507309	0.932352
ENSMUSG00000079457|Gm7609	9.5425	3.65792	1.2484	2.93008	0.00338873	0.0636561
ENSMUSG00000090252|Gm16028	0	NA	NA	NA	NA	NA
ENSMUSG00000079455|Gm16026	0.584805	2.61658	3.97811	0.657744	0.510703	NA
ENSMUSG00000091199|Gm2619	5.04592	3.03261	1.58234	1.91654	0.0552963	0.394769
ENSMUSG00000089652|Gm16025	0.166092	0.831273	4.08047	0.20372	0.838573	NA
ENSMUSG00000089937|Gm7281	0	NA	NA	NA	NA	NA
ENSMUSG00000098842|Gm27907	36.0727	0.235271	0.43604	0.539562	0.589499	0.956282
ENSMUSG00000064281|Rpl19-ps1	49.2968	-0.0237263	0.384738	-0.0616687	0.950827	0.997473
ENSMUSG00000089763|Gm2635	0.14275	-1.09228	4.08047	-0.267685	0.788942	NA
ENSMUSG00000096292|Gm2666	0.435153	0.662289	4.04745	0.163631	0.870022	NA
ENSMUSG00000089714|Gm16092	2.19357	-0.711297	3.17947	-0.223715	0.822979	NA
ENSMUSG00000090186|Gm7592	5.57232	4.8486	2.11994	2.28714	0.0221874	0.231278
ENSMUSG00000101751|Gm2427	26.879	0.0165551	1.14153	0.0145025	0.988429	0.998192
ENSMUSG00000094127|G530012D18Rik	0	NA	NA	NA	NA	NA
ENSMUSG00000070034|Sp110	163.556	4.24901	0.422376	10.0598	8.31756e-24	2.35803e-21
ENSMUSG00000070031|Sp140	149.784	1.42961	0.267613	5.34207	9.18915e-08	7.4713e-06
ENSMUSG00000073628|Gm10552	0.666255	1.35206	3.04436	0.444119	0.656957	NA
ENSMUSG00000090246|Gm17017	3.21971	4.01883	1.8658	2.15395	0.0312443	0.283568
ENSMUSG00000026222|Sp100	502.812	5.50548	1.05539	5.21652	1.82319e-07	1.38319e-05
ENSMUSG00000064414|n-R5s215	0.16495	0.831273	4.08047	0.20372	0.838573	NA
ENSMUSG00000052760|A630001G21Rik	30.2081	1.59559	0.499442	3.19475	0.00139952	0.0324687
ENSMUSG00000098634|Mir8096	0	NA	NA	NA	NA	NA
ENSMUSG00000094834|Gm25472	0	NA	NA	NA	NA	NA
ENSMUSG00000100217|9930111H07Rik	0	NA	NA	NA	NA	NA
ENSMUSG00000036707|Cab39	6091.85	-0.0958103	0.106427	-0.900247	0.367989	0.870584
ENSMUSG00000026223|Itm2c	2625.67	0.0610266	0.236797	0.257718	0.796625	0.987446
ENSMUSG00000026224|4933407L21Rik	69.9583	-0.433729	0.431726	-1.00464	0.315071	0.832585
ENSMUSG00000099767|Gm28884	0	NA	NA	NA	NA	NA
ENSMUSG00000049608|Gpr55	10.6908	0.668522	0.860977	0.776469	0.437472	0.909602
ENSMUSG00000099342|Gm18180	219.743	-0.0957817	0.203971	-0.469585	0.638651	0.963787
ENSMUSG00000026226|Spata3	0	NA	NA	NA	NA	NA
ENSMUSG00000026227|2810459M11Rik	397.283	0.0592207	0.313864	0.188682	0.850342	0.990136
ENSMUSG00000026229|Psmd1	4872.79	-0.0847118	0.125691	-0.673966	0.500333	0.930598
ENSMUSG00000026228|Htr2b	4.22107	-1.41948	1.77499	-0.799715	0.423876	0.903394
ENSMUSG00000062590|Armc9	698.194	-0.195211	0.151872	-1.28537	0.198665	0.714834
ENSMUSG00000087538|Gm16341	0	NA	NA	NA	NA	NA
ENSMUSG00000094638|Gm21972	7.19335	-2.81251	1.43622	-1.95827	0.0501978	0.376719
ENSMUSG00000103272|Gm37914	10.953	0.455513	0.876248	0.519845	0.603172	0.958648
ENSMUSG00000077274|Gm22786	0.968641	2.13931	3.23198	0.66192	0.508023	NA
ENSMUSG00000099644|Gm28626	0	NA	NA	NA	NA	NA
ENSMUSG00000079445|B3gnt7	89.2282	0.115405	0.387972	0.297457	0.766118	0.985365
ENSMUSG00000064823|Snord82	0	NA	NA	NA	NA	NA
ENSMUSG00000073627|C130036L24Rik	67.1561	0.131332	0.386445	0.339846	0.733972	0.980797
ENSMUSG00000026234|Ncl	12038.8	-0.146958	0.130846	-1.12314	0.261378	0.788195
ENSMUSG00000104627|Mir3535	3.75906	-0.193093	1.29999	-0.148534	0.881921	0.99313
ENSMUSG00000064837|Snora75	1.52796	-0.514679	1.87671	-0.274246	0.783896	NA
ENSMUSG00000064696|Gm24148	1.39319	-0.923265	1.96457	-0.469958	0.638385	NA
ENSMUSG00000101328|Rpl30-ps6	0	NA	NA	NA	NA	NA
ENSMUSG00000026238|Ptma	24690.4	-0.253673	0.131341	-1.9314	0.0534331	0.388311
ENSMUSG00000102927|Gm37152	5.14997	-1.25115	1.35739	-0.921731	0.356669	0.861799
ENSMUSG00000026239|Pde6d	1167.28	-0.0690948	0.11786	-0.586247	0.55771	0.947446
ENSMUSG00000026240|Cops7b	1340.72	0.0109714	0.122994	0.0892031	0.928921	0.995946
ENSMUSG00000026241|Nppc	36.6083	1.23063	0.55727	2.20832	0.0272222	0.261111
ENSMUSG00000100225|Gm29097	0	NA	NA	NA	NA	NA
ENSMUSG00000100768|Gm29055	0.498277	2.37121	3.99119	0.59411	0.552439	NA
ENSMUSG00000102383|Gm38142	0.498277	2.37121	3.99119	0.59411	0.552439	NA
ENSMUSG00000099401|Gm28375	0	NA	NA	NA	NA	NA
ENSMUSG00000102956|Gm37017	0	NA	NA	NA	NA	NA
ENSMUSG00000053333|Dis3l2	1234.67	-0.0758384	0.129211	-0.586933	0.557248	0.947446
ENSMUSG00000102649|Gm38021	4.74836	0.09258	1.19169	0.077688	0.938076	0.996879
ENSMUSG00000103984|Gm37447	14.7641	-0.0166114	0.702168	-0.0236574	0.981126	0.997703
ENSMUSG00000102571|Gm37967	2.14548	0.945824	2.07598	0.455603	0.648676	NA
ENSMUSG00000104121|Gm37485	1.79395	-0.851277	1.97099	-0.431904	0.665811	NA
ENSMUSG00000102293|Gm37541	0.42825	-2.31778	4.01213	-0.577693	0.563471	NA
ENSMUSG00000104400|Gm38010	0.594343	-1.356	4.01212	-0.337975	0.735382	NA
ENSMUSG00000084106|Gm6136	1075.29	-0.0186874	0.159245	-0.11735	0.906583	0.995171
ENSMUSG00000101940|Akp-ps1	2.0037	0.96923	2.69136	0.360126	0.718753	NA
ENSMUSG00000101625|Gm29371	0	NA	NA	NA	NA	NA
ENSMUSG00000026246|Alppl2	0	NA	NA	NA	NA	NA
ENSMUSG00000099839|Gm29374	26.2987	-0.16293	0.715447	-0.227732	0.819854	0.988391
ENSMUSG00000026247|Ecel1	564.248	-0.178455	0.2172	-0.821613	0.411297	0.896191
ENSMUSG00000036480|Prss56	39.5296	-0.0987917	0.880049	-0.112257	0.91062	0.995171
ENSMUSG00000026254|Eif4e2	1861.52	-0.106218	0.106074	-1.00136	0.31665	0.833266
ENSMUSG00000026255|Efhd1	43.1749	1.04607	0.464208	2.25346	0.0242304	0.241481
ENSMUSG00000089821|Efhd1os	0	NA	NA	NA	NA	NA
ENSMUSG00000095281|Gm22549	0	NA	NA	NA	NA	NA
ENSMUSG00000048000|Gigyf2	2303.11	-0.303737	0.15407	-1.97143	0.0486751	0.36954
ENSMUSG00000089613|Gm23504	0	NA	NA	NA	NA	NA
ENSMUSG00000079436|Kcnj13	80.3559	0.154318	0.362477	0.425731	0.670304	0.969708
ENSMUSG00000026259|Ngef	357.117	-0.0598304	0.343094	-0.174385	0.861563	0.991573
ENSMUSG00000079434|Neu2	2.49264	4.70133	2.19061	2.14613	0.0318628	0.287149
ENSMUSG00000091123|Gm17181	0.146201	0.831273	4.08047	0.20372	0.838573	NA
ENSMUSG00000090994|Gm6153	14.7842	-0.26613	0.669597	-0.397449	0.691037	0.97387
ENSMUSG00000026288|Inpp5d	263.837	1.1884	0.272796	4.35635	1.3225e-05	0.000668885
ENSMUSG00000026289|Atg16l1	1520.43	0.0789516	0.129475	0.609784	0.542005	0.943254
ENSMUSG00000087968|Gm25395	1.19162	0.158073	3.01485	0.0524315	0.958185	NA
ENSMUSG00000089281|Scarna6	3.93447	0.0835827	1.47107	0.0568176	0.954691	0.997473
ENSMUSG00000056055|Sag	7.65464	3.17476	1.39771	2.27141	0.0231224	0.236111
ENSMUSG00000101942|Gm19582	0.778919	-3.14169	3.96667	-0.79202	0.428349	NA
ENSMUSG00000070738|Dgkd	2746.04	0.0350409	0.107232	0.326777	0.743837	0.982209
ENSMUSG00000005501|Usp40	1035.5	0.0722798	0.204808	0.352915	0.724152	0.979118
ENSMUSG00000103996|4833421G17Rik	1.01244	-3.53145	3.67064	-0.962081	0.336009	NA
ENSMUSG00000103591|Gm38365	3.73285	-0.149946	1.2567	-0.119318	0.905024	0.995171
ENSMUSG00000084021|Gm5832	14.5753	-0.355817	0.703093	-0.506074	0.612805	0.960828
ENSMUSG00000090165|Ugt1a10	0	NA	NA	NA	NA	NA
ENSMUSG00000092220|Gm20528	1.24918	3.70381	3.42334	1.08193	0.279284	NA
ENSMUSG00000090175|Ugt1a9	0	NA	NA	NA	NA	NA
ENSMUSG00000089675|Ugt1a8	2.45715	-4.80636	3.56949	-1.34651	0.178138	NA
ENSMUSG00000090124|Ugt1a7c	57.8542	-0.153073	0.542569	-0.282127	0.777846	0.986466
ENSMUSG00000082837|Gm15373	0	NA	NA	NA	NA	NA
ENSMUSG00000084195|Gm15372	0	NA	NA	NA	NA	NA
ENSMUSG00000081261|Gm15370	0	NA	NA	NA	NA	NA
ENSMUSG00000081602|Gm15369	0	NA	NA	NA	NA	NA
ENSMUSG00000082513|Gm15374	0	NA	NA	NA	NA	NA
ENSMUSG00000082677|Gm15371	0	NA	NA	NA	NA	NA
ENSMUSG00000089943|Ugt1a5	0	NA	NA	NA	NA	NA
ENSMUSG00000081488|Gm15368	0	NA	NA	NA	NA	NA
ENSMUSG00000083277|Gm15376	0	NA	NA	NA	NA	NA
ENSMUSG00000090171|Ugt1a2	7.54901	-0.537204	2.60154	-0.206495	0.836404	0.988391
ENSMUSG00000089960|Ugt1a1	0	NA	NA	NA	NA	NA
ENSMUSG00000090145|Ugt1a6b	91.2319	0.512715	0.365919	1.40117	0.161163	0.66028
ENSMUSG00000054545|Ugt1a6a	54.2377	0.307239	0.622196	0.493798	0.621449	0.960843
ENSMUSG00000081984|Dnajb3	115.389	0.150144	0.317263	0.473246	0.636037	0.963079
ENSMUSG00000079429|Mroh2a	167.569	-0.326709	0.280203	-1.16597	0.243626	0.771048
ENSMUSG00000036251|Trpm8	6.02239	0.723635	1.33764	0.540978	0.588523	0.956081
ENSMUSG00000085420|4930453O03Rik	0	NA	NA	NA	NA	NA
ENSMUSG00000044783|Hjurp	1749.66	-0.221694	0.292458	-0.758038	0.448428	0.912251
ENSMUSG00000026295|Spp2	2.92428	4.92755	2.12699	2.31668	0.0205213	0.221187
ENSMUSG00000100908|Gm28888	0	NA	NA	NA	NA	NA
ENSMUSG00000099553|Gm29538	1.9985	-4.51876	3.75797	-1.20245	0.22919	NA
ENSMUSG00000062310|Glrp1	1.51133	1.28737	2.76585	0.465452	0.641608	NA
ENSMUSG00000104057|Gm38130	0	NA	NA	NA	NA	NA
ENSMUSG00000100367|Gm29336	0	NA	NA	NA	NA	NA
ENSMUSG00000049866|Arl4c	2242.52	-0.175448	0.155481	-1.12842	0.259144	0.785903
ENSMUSG00000097398|Platr5	0	NA	NA	NA	NA	NA
ENSMUSG00000036206|Sh3bp4	1012.66	-0.326955	0.153546	-2.12935	0.0332251	0.293428
ENSMUSG00000102700|Gm38312	20.3671	-0.54637	0.802563	-0.680782	0.496009	0.929595
ENSMUSG00000102083|Gm5259	1.12314	-1.38925	2.30513	-0.602679	0.546723	NA
ENSMUSG00000088371|Gm25180	0.292403	1.62406	4.04745	0.401255	0.688232	NA
ENSMUSG00000101662|Gm28499	0.498277	2.37121	3.99119	0.59411	0.552439	NA
ENSMUSG00000102009|4933400F21Rik	0.999251	-3.52455	3.9528	-0.891659	0.372576	NA
ENSMUSG00000088775|Gm26037	0.498277	2.37121	3.99119	0.59411	0.552439	NA
ENSMUSG00000055013|Agap1	2639.97	-0.260433	0.354262	-0.735141	0.462253	0.917354
ENSMUSG00000103252|Gm37521	1.64028	-1.21929	3.37051	-0.361752	0.717537	NA
ENSMUSG00000104114|Gm37297	1.40146	0.509361	3.51565	0.144884	0.884803	NA
ENSMUSG00000092627|D130058E05Rik	38.5133	1.29934	0.762407	1.70426	0.0883316	0.504291
ENSMUSG00000034486|Gbx2	306.753	-0.663503	0.363655	-1.82454	0.0680701	0.438373
ENSMUSG00000067081|Asb18	14.8573	1.0141	0.79966	1.26816	0.204741	0.724062
ENSMUSG00000026301|Iqca	18.6144	0.319242	0.609319	0.523932	0.600326	0.958593
ENSMUSG00000100850|4930434B07Rik	0	NA	NA	NA	NA	NA
ENSMUSG00000104087|Gm38277	0	NA	NA	NA	NA	NA
ENSMUSG00000101951|Gm28721	0	NA	NA	NA	NA	NA
ENSMUSG00000044337|Ackr3	946.159	-0.212658	0.185712	-1.1451	0.252168	0.777329
ENSMUSG00000101028|Gm28723	3.82899	-1.85999	2.25876	-0.823457	0.410248	0.895926
ENSMUSG00000101997|Gm28722	0	NA	NA	NA	NA	NA
ENSMUSG00000034432|Cops8	983.576	-0.337601	0.200139	-1.68683	0.0916359	0.51203
ENSMUSG00000048126|Col6a3	1215.48	0.644634	0.358768	1.7968	0.0723678	0.452451
ENSMUSG00000103061|Gm36970	0	NA	NA	NA	NA	NA
ENSMUSG00000026303|Mlph	27.6657	0.142423	0.556674	0.255846	0.79807	0.987683
ENSMUSG00000026305|Lrrfip1	585.056	-0.0671906	0.179725	-0.373851	0.708515	0.976141
ENSMUSG00000034353|Ramp1	60.2144	0.505075	0.693842	0.727939	0.466651	0.918925
ENSMUSG00000034343|Ube2f	821.015	0.0413164	0.17978	0.229816	0.818235	0.98807
ENSMUSG00000083064|Gm7785	16.5921	0.990304	0.771448	1.2837	0.199248	0.715143
ENSMUSG00000097285|Gm26683	0.830462	3.11029	3.95757	0.78591	0.43192	NA
ENSMUSG00000026307|Scly	318.485	0.335148	0.168742	1.98616	0.0470157	0.362433
ENSMUSG00000090322|Gm17090	0	NA	NA	NA	NA	NA
ENSMUSG00000049515|Espnl	13.6944	2.74872	0.985957	2.78786	0.00530569	0.0890314
ENSMUSG00000026308|Klhl30	11.9027	2.74291	1.05187	2.60765	0.00911656	0.130256
ENSMUSG00000047443|Fam132b	7.02421	1.60252	1.22947	1.30342	0.192431	0.706323
ENSMUSG00000026309|Ilkap	1273.8	-0.0780834	0.171032	-0.456542	0.648	0.966018
ENSMUSG00000067071|Hes6	2323.82	-0.16138	0.196822	-0.81993	0.412256	0.896227
ENSMUSG00000055866|Per2	356.867	0.0794104	0.236642	0.335572	0.737194	0.981134
ENSMUSG00000034292|Traf3ip1	476.336	0.0365758	0.18231	0.200624	0.840992	0.989084
ENSMUSG00000026311|Asb1	836.813	-0.137317	0.178808	-0.767955	0.442514	0.91167
ENSMUSG00000101414|Gm29101	0	NA	NA	NA	NA	NA
ENSMUSG00000007805|Twist2	33.0681	1.36205	0.587193	2.31959	0.0203628	0.220029
ENSMUSG00000100980|Gm29100	11.9971	1.73582	1.16773	1.48649	0.137149	0.615373
ENSMUSG00000102745|Gm37600	0.923099	0.174855	3.92182	0.0445852	0.964438	NA
ENSMUSG00000026313|Hdac4	815.353	-0.0679686	0.199488	-0.340714	0.733319	0.980519
ENSMUSG00000096941|Gm26720	0	NA	NA	NA	NA	NA
ENSMUSG00000102565|Gm37036	0	NA	NA	NA	NA	NA
ENSMUSG00000103101|Gm37048	2.20858	1.03704	3.14993	0.329226	0.741985	NA
ENSMUSG00000098288|Mir6900	0.555552	-1.17077	4.02632	-0.29078	0.77122	NA
ENSMUSG00000026260|Ndufa10	1694.73	-0.303604	0.142974	-2.12349	0.0337126	0.296721
ENSMUSG00000073616|Myeov2	1248.51	-0.0446664	0.201614	-0.221545	0.824668	0.988391
ENSMUSG00000044055|Otos	7.7455	0.55833	1.00366	0.556292	0.578011	0.952627
ENSMUSG00000034220|Gpc1	4309.07	-0.212684	0.149336	-1.4242	0.154389	0.648307
ENSMUSG00000100781|Gm29481	0.42825	-2.31778	4.01213	-0.577693	0.563471	NA
ENSMUSG00000065470|Mir149	1.46109	0.842755	1.8882	0.446327	0.655361	NA
ENSMUSG00000101995|Gm29480	8.51979	-0.303477	0.966822	-0.313891	0.753603	0.983823
ENSMUSG00000034212|Ankmy1	5.98046	2.79493	1.61314	1.7326	0.0831666	0.488848
ENSMUSG00000026269|Rnpepl1	839.841	0.112381	0.13647	0.823486	0.410232	0.895926
ENSMUSG00000047067|Dusp28	236.93	-0.115111	0.207489	-0.55478	0.579045	0.952627
ENSMUSG00000097251|5033417F24Rik	40.4622	-0.0623337	0.46173	-0.135001	0.892611	0.994444
ENSMUSG00000026270|Capn10	1019.73	0.0341081	0.148315	0.229971	0.818114	0.98807
ENSMUSG00000100632|9430060I03Rik	12.7125	-2.75784	1.36148	-2.02562	0.0428042	0.344512
ENSMUSG00000084989|Crocc2	57.6455	0.855214	0.619007	1.38159	0.167098	0.670694
ENSMUSG00000026271|Gpr35	24.9741	1.30177	0.603768	2.15608	0.0310772	0.282885
ENSMUSG00000100021|Gm18697	0	NA	NA	NA	NA	NA
ENSMUSG00000045091|Aqp12	0	NA	NA	NA	NA	NA
ENSMUSG00000014602|Kif1a	12117.7	-0.195755	0.197064	-0.993357	0.320536	0.835671
ENSMUSG00000047793|Sned1	809.26	0.640335	0.214483	2.98548	0.00283132	0.0561432
ENSMUSG00000026273|Mterf4	491.44	0.0442782	0.171484	0.258206	0.796248	0.987446
ENSMUSG00000106302|Mir6902	0.495992	2.36516	3.99155	0.592542	0.553488	NA
ENSMUSG00000098689|Mir6345	0.332185	1.78378	4.03295	0.442301	0.658271	NA
ENSMUSG00000064389|Gm26446	0.978549	2.07985	2.67298	0.7781	0.43651	NA
ENSMUSG00000098997|Mir6901	1.00373	-0.135216	2.14497	-0.0630386	0.949736	NA
ENSMUSG00000100351|Gm7867	20.588	0.23742	0.601943	0.394423	0.693269	0.97437
ENSMUSG00000101172|Gm28535	8.33776	-0.823551	0.968078	-0.850707	0.394932	0.887762
ENSMUSG00000026275|Ppp1r7	1634.99	-0.176475	0.134301	-1.31402	0.18884	0.700188
ENSMUSG00000026274|Pask	530.575	-0.296955	0.267653	-1.10948	0.267225	0.794485
ENSMUSG00000034107|Ano7	0.713751	-3.04405	3.97083	-0.766604	0.443317	NA
ENSMUSG00000026276|Sept2	5207.74	0.114663	0.122164	0.938602	0.347935	0.855896
ENSMUSG00000090489|Gm17415	5.6578	0.0878884	1.09282	0.0804238	0.9359	0.996879
ENSMUSG00000034088|Hdlbp	6522.24	-0.0102895	0.113029	-0.0910337	0.927466	0.995717
ENSMUSG00000034066|Farp2	123.921	0.206974	0.326066	0.634761	0.525584	0.938164
ENSMUSG00000103854|Gm37250	0.14275	-1.09228	4.08047	-0.267685	0.788942	NA
ENSMUSG00000100927|Gm28536	30.7671	-0.220082	0.479299	-0.459174	0.646109	0.965587
ENSMUSG00000026277|Stk25	4878.61	0.0150866	0.0948638	0.159035	0.873642	0.99313
ENSMUSG00000026278|Bok	747.239	-0.611359	0.221046	-2.76576	0.00567904	0.0932626
ENSMUSG00000026279|Thap4	447.235	-0.120989	0.379441	-0.318862	0.749831	0.983158
ENSMUSG00000101952|Gm10550	0	NA	NA	NA	NA	NA
ENSMUSG00000026280|Atg4b	2125.75	-0.0222384	0.111195	-0.199995	0.841484	0.989231
ENSMUSG00000026281|Dtymk	1716.91	-0.0467977	0.135862	-0.34445	0.730508	0.979495
ENSMUSG00000026283|Ing5	515.886	-0.0241315	0.244966	-0.0985097	0.921528	0.995556
ENSMUSG00000088961|Gm22089	0	NA	NA	NA	NA	NA
ENSMUSG00000073609|D2hgdh	325.892	0.166904	0.239919	0.695668	0.486637	0.924528
ENSMUSG00000094651|Gal3st2	1.37001	1.41204	2.89967	0.486966	0.626282	NA
ENSMUSG00000101660|Gm18666	23.76	-0.343239	0.54294	-0.632186	0.527265	0.938294
ENSMUSG00000099624|Gm7889	15.9677	-0.601673	0.661669	-0.909327	0.363178	0.867117
ENSMUSG00000073608|Gm6086	0.68386	1.40036	3.99172	0.350815	0.725727	NA
ENSMUSG00000026285|Pdcd1	6.28841	6.03537	1.67407	3.60521	0.000311899	0.00973939
ENSMUSG00000100347|Gm7895	91.5731	-0.254015	0.300183	-0.846199	0.397442	0.888953
ENSMUSG00000051185|Fam174a	392.118	0.183707	0.173163	1.06089	0.288739	0.813969
ENSMUSG00000103973|BC055308	6.89279	-0.370802	1.15968	-0.319746	0.749161	0.983158
ENSMUSG00000081051|Gm15427	913.826	-0.0465975	0.173957	-0.267869	0.7888	0.987446
ENSMUSG00000040710|St8sia4	2294.89	-0.220157	0.16996	-1.29535	0.1952	0.710419
ENSMUSG00000103197|Gm37642	0.42825	-2.31778	4.01213	-0.577693	0.563471	NA
ENSMUSG00000095955|Gm22360	0.956349	0.901661	2.72894	0.330407	0.741092	NA
ENSMUSG00000097814|Panct2	43.8536	0.126382	0.621582	0.203322	0.838883	0.988816
ENSMUSG00000045463|Slco6b1	0	NA	NA	NA	NA	NA
ENSMUSG00000040693|Slco4c1	31.051	0.256131	0.609876	0.419973	0.674505	0.969851
ENSMUSG00000044757|Gm6430	861.206	-0.206361	0.226083	-0.912767	0.361365	0.865073
ENSMUSG00000100454|Gm28901	5.44324	0.670972	1.07648	0.623304	0.533085	0.939321
ENSMUSG00000044768|D1Ertd622e	1365.6	-0.050152	0.124872	-0.401627	0.687958	0.973073
ENSMUSG00000026333|Gin1	273.766	-0.218984	0.201222	-1.08827	0.276477	0.804126
ENSMUSG00000040648|Ppip5k2	3438.6	-0.0662347	0.145639	-0.454787	0.649262	0.966563
ENSMUSG00000089169|Gm25413	0.146201	0.831273	4.08047	0.20372	0.838573	NA
ENSMUSG00000089706|B230216N24Rik	122.667	-0.267645	0.338088	-0.791643	0.428569	0.904863
ENSMUSG00000096085|Gm24465	0	NA	NA	NA	NA	NA
ENSMUSG00000026335|Pam	2165.04	-0.287486	0.158533	-1.81341	0.0697682	0.444438
ENSMUSG00000089782|Gm3531	33.6045	-0.161964	0.461041	-0.3513	0.725363	0.979142
ENSMUSG00000104140|Gm37140	2.825	-1.28287	2.4227	-0.529521	0.596444	0.958527
ENSMUSG00000099634|Gm29462	4.10087	-0.684848	1.23548	-0.55432	0.57936	0.952627
ENSMUSG00000100182|1810006J02Rik	0	NA	NA	NA	NA	NA
ENSMUSG00000026336|Slco6d1	0	NA	NA	NA	NA	NA
ENSMUSG00000089791|Gm3555	7.54341	-0.77428	1.14915	-0.673784	0.500449	0.930598
ENSMUSG00000100009|Gm7967	6.80356	0.191377	1.02243	0.187179	0.85152	0.990136
ENSMUSG00000104104|Gm37877	0	NA	NA	NA	NA	NA
ENSMUSG00000100662|Gm19029	0	NA	NA	NA	NA	NA
ENSMUSG00000067028|Cntnap5b	94.3252	0.134255	0.383546	0.350036	0.726312	0.979142
ENSMUSG00000087883|Gm23602	0	NA	NA	NA	NA	NA
ENSMUSG00000082431|Tdpx-ps1	489.75	-0.381279	0.208804	-1.82601	0.067849	0.437425
ENSMUSG00000100794|Gm29667	38.7519	-0.377717	0.808343	-0.467274	0.640304	0.9645
ENSMUSG00000099835|Gm29668	1.76231	0.826977	1.96442	0.420978	0.673771	NA
ENSMUSG00000099375|Gm28187	0.42825	-2.31778	4.01213	-0.577693	0.563471	NA
ENSMUSG00000103991|Gm38031	0	NA	NA	NA	NA	NA
ENSMUSG00000084704|n-R5s216	0	NA	NA	NA	NA	NA
ENSMUSG00000103060|Gm36969	0	NA	NA	NA	NA	NA
ENSMUSG00000089866|Gm15699	0	NA	NA	NA	NA	NA
ENSMUSG00000050840|Cdh20	160.494	0.191857	0.296314	0.64748	0.517322	0.935563
ENSMUSG00000099582|Gm29014	0	NA	NA	NA	NA	NA
ENSMUSG00000097482|Gm17634	11.0218	-0.412223	1.3582	-0.303508	0.761503	0.984983
ENSMUSG00000047496|Rnf152	1577.41	0.0770966	0.256573	0.300486	0.763806	0.984983
ENSMUSG00000101214|Gm28403	0	NA	NA	NA	NA	NA
ENSMUSG00000056536|Pign	825.378	0.0900166	0.285778	0.314988	0.752771	0.98365
ENSMUSG00000101219|Gm20302	0.38946	-2.13255	4.02632	-0.529654	0.596352	NA
ENSMUSG00000076999|Gm22426	0.146201	0.831273	4.08047	0.20372	0.838573	NA
ENSMUSG00000101656|Gm8004	0	NA	NA	NA	NA	NA
ENSMUSG00000067017|Gm3608	1479.04	-0.0720552	0.152956	-0.471084	0.63758	0.963462
ENSMUSG00000100672|Gm28404	1.92874	-0.0966664	2.16033	-0.0447461	0.96431	NA
ENSMUSG00000026319|2310035C23Rik	1176.8	0.041908	0.155106	0.270189	0.787015	0.987446
ENSMUSG00000104044|Gm37566	1.25871	0.918249	3.61844	0.253769	0.799674	NA
ENSMUSG00000101330|Gm10193	8.64957	-0.0584765	0.868974	-0.0672937	0.946348	0.997011
ENSMUSG00000026321|Tnfrsf11a	54.5249	1.22897	0.477473	2.57391	0.0100556	0.139689
ENSMUSG00000099843|Gm7160	18.2339	0.194394	0.63303	0.307085	0.758779	0.984983
ENSMUSG00000038866|Zcchc2	450.729	0.447982	0.339727	1.31865	0.187285	0.698898
ENSMUSG00000097612|Gm26509	1.28475	-3.88428	3.9427	-0.985184	0.324534	NA
ENSMUSG00000101583|Gm20753	0.926528	0.183938	3.92129	0.0469076	0.962587	NA
ENSMUSG00000044340|Phlpp1	1102.63	-0.14286	0.163349	-0.874568	0.381809	0.879682
ENSMUSG00000103291|Gm38235	1.5806	-1.38131	3.39023	-0.407438	0.683686	NA
ENSMUSG00000099604|Gm6651	712.215	-0.183405	0.207335	-0.884584	0.376381	0.875676
ENSMUSG00000054006|D630008O14Rik	0	NA	NA	NA	NA	NA
ENSMUSG00000098344|Mir3473f	0	NA	NA	NA	NA	NA
ENSMUSG00000103348|Gm37053	0	NA	NA	NA	NA	NA
ENSMUSG00000057329|Bcl2	690.343	0.0809804	0.182627	0.44342	0.657462	0.968601
ENSMUSG00000009905|Kdsr	617.063	0.285703	0.171517	1.66574	0.0957647	0.523741
ENSMUSG00000009907|Vps4b	1362.34	0.321691	0.276396	1.16388	0.244475	0.771448
ENSMUSG00000062345|Serpinb2	13.8748	-0.953911	0.920054	-1.0368	0.299829	0.82099
ENSMUSG00000092572|Serpinb10	0	NA	NA	NA	NA	NA
ENSMUSG00000102843|Serpinb10	0	NA	NA	NA	NA	NA
ENSMUSG00000026315|Serpinb8	18.6416	1.6196	0.899516	1.80052	0.0717785	0.451429
ENSMUSG00000100025|Gm8141	2.53324	0.051241	1.46463	0.0349856	0.972091	0.997473
ENSMUSG00000026312|Cdh7	386.567	0.0552214	0.24192	0.228263	0.819442	0.988391
ENSMUSG00000047216|Cdh19	11.7954	1.15451	0.913002	1.26452	0.206045	0.725044
ENSMUSG00000102788|Gm38255	0	NA	NA	NA	NA	NA
ENSMUSG00000102160|Gm36944	0	NA	NA	NA	NA	NA
ENSMUSG00000100555|Gm8173	0	NA	NA	NA	NA	NA
ENSMUSG00000102728|Gm37934	1.69734	2.19929	2.22082	0.990306	0.322024	NA
ENSMUSG00000038702|Dsel	528.448	0.30805	0.332997	0.925083	0.354923	0.861343
ENSMUSG00000101875|Gm6028	2.98373	0.499858	1.39001	0.359608	0.71914	0.978264
ENSMUSG00000101054|Gm18406	4.74154	-1.02598	1.75975	-0.583025	0.559877	0.948473
ENSMUSG00000097648|9330185C12Rik	0	NA	NA	NA	NA	NA
ENSMUSG00000100515|Gm17916	11.4989	0.941312	1.10942	0.848476	0.396173	0.888328
ENSMUSG00000092948|Gm23393	0	NA	NA	NA	NA	NA
ENSMUSG00000070695|Cntnap5a	382.73	0.19141	0.388245	0.493014	0.622002	0.960843
ENSMUSG00000100527|Gm28359	0	NA	NA	NA	NA	NA
ENSMUSG00000099571|Gm18182	0	NA	NA	NA	NA	NA
ENSMUSG00000100617|Gm7145	0.2855	-1.74481	4.06238	-0.429503	0.667557	NA
ENSMUSG00000102030|Gm29106	32.147	1.05366	0.496926	2.12035	0.0339767	0.298314
ENSMUSG00000026374|Tsn	4881.73	-0.285565	0.148546	-1.9224	0.0545552	0.391957
ENSMUSG00000026377|Nifk	1615.64	0.0241499	0.121787	0.198296	0.842813	0.989568
ENSMUSG00000026380|Tfcp2l1	78.3459	0.018012	0.487191	0.0369711	0.970508	0.997473
ENSMUSG00000089601|Gm22094	0	NA	NA	NA	NA	NA
ENSMUSG00000101624|Gm28882	0	NA	NA	NA	NA	NA
ENSMUSG00000088363|Gm23497	1.03351	-1.18778	2.37246	-0.500652	0.616616	NA
ENSMUSG00000048402|Gli2	446.181	-0.116289	0.245109	-0.474439	0.635187	0.962916
ENSMUSG00000098273|Mir6346	0	NA	NA	NA	NA	NA
ENSMUSG00000099860|Gm29456	0	NA	NA	NA	NA	NA
ENSMUSG00000101179|Gm29455	8.94556	-0.499477	0.920116	-0.542842	0.587239	0.95557
ENSMUSG00000064302|Clasp1	3382.39	-0.672629	0.200865	-3.34866	0.00081203	0.0217072
ENSMUSG00000077257|Gm26080	0	NA	NA	NA	NA	NA
ENSMUSG00000107722|2900060B14Rik	0	NA	NA	NA	NA	NA
ENSMUSG00000080542|Gm22710	0.38946	-2.13255	4.02632	-0.529654	0.596352	NA
ENSMUSG00000100770|Gm28466	0.498277	2.37121	3.99119	0.59411	0.552439	NA
ENSMUSG00000004451|Ralb	1006.11	0.197903	0.134586	1.47046	0.141438	0.622898
ENSMUSG00000101437|Gm29454	0.292403	1.62406	4.04745	0.401255	0.688232	NA
ENSMUSG00000037035|Inhbb	460.523	-0.181588	0.165956	-1.09419	0.27387	0.801854
ENSMUSG00000098923|Tmem185b	388.335	0.0722076	0.161221	0.447881	0.654239	0.967728
ENSMUSG00000098447|Gm27184	4.06379	-0.287029	1.82423	-0.157343	0.874975	0.99313
ENSMUSG00000084505|Gm25322	0	NA	NA	NA	NA	NA
ENSMUSG00000101731|3830432H09Rik	5.80849	0.493084	1.3593	0.362747	0.716794	0.97812
ENSMUSG00000026383|Epb41l5	748.427	-0.215094	0.177856	-1.20937	0.226521	0.751905
ENSMUSG00000102687|Gm37219	0.498277	2.37121	3.99119	0.59411	0.552439	NA
ENSMUSG00000026384|Ptpn4	2728.36	-0.0819312	0.138879	-0.589948	0.555226	0.946952
ENSMUSG00000100436|Gm29657	0	NA	NA	NA	NA	NA
ENSMUSG00000090277|Gm8338	0	NA	NA	NA	NA	NA
ENSMUSG00000091876|Gm3851	39.8758	-0.549145	0.416167	-1.31953	0.186992	0.698509
ENSMUSG00000103146|Gm37745	4.91311	-0.852869	1.12052	-0.761135	0.446576	0.912251
ENSMUSG00000100636|Gm3551	5.14764	-0.727669	1.14856	-0.633547	0.526376	0.938164
ENSMUSG00000101224|Gm28209	0.995285	-3.50852	3.68903	-0.951068	0.34157	NA
ENSMUSG00000036975|Tmem177	496.466	-0.36359	0.166004	-2.19025	0.0285061	0.267855
ENSMUSG00000036962|Cfap221	4.47049	-1.01027	1.44187	-0.700671	0.483508	0.923189
ENSMUSG00000092245|Gm17973	0.584189	-2.72351	3.98659	-0.683167	0.494501	NA
ENSMUSG00000026387|Sctr	25.1896	0.225074	0.819365	0.274693	0.783552	0.98717
ENSMUSG00000050777|Tmem37	85.6552	0.392506	0.336904	1.16504	0.244004	0.771205
ENSMUSG00000026385|Dbi	2644.25	-0.236713	0.201959	-1.17208	0.241165	0.769433
ENSMUSG00000026388|3110009E18Rik	84.0033	-0.221313	0.316426	-0.699416	0.484292	0.923319
ENSMUSG00000026389|Steap3	92.0899	-0.0761737	0.309296	-0.246281	0.805465	0.987683
ENSMUSG00000036907|C1ql2	75.1148	-0.0290175	0.590495	-0.049141	0.960807	0.997473
ENSMUSG00000026390|Marco	25.3617	-2.04462	3.73633	-0.547226	NA	NA
ENSMUSG00000058665|En1	63.7161	1.67268	0.615207	2.7189	0.00655002	0.103465
ENSMUSG00000097881|Celrr	2.65416	4.79093	2.72374	1.75895	0.0785855	0.475085
ENSMUSG00000101700|Gm29359	0	NA	NA	NA	NA	NA
ENSMUSG00000104332|Gm38283	0	NA	NA	NA	NA	NA
ENSMUSG00000003721|Insig2	649.086	0.046903	0.152216	0.308135	0.75798	0.984983
ENSMUSG00000104253|Gm37174	77.7183	-0.489085	0.325152	-1.50417	0.132537	0.607567
ENSMUSG00000101791|2210011K15Rik	1.44069	-4.04417	3.26295	-1.23942	0.215189	NA
ENSMUSG00000026339|Ccdc93	1185.91	0.00706729	0.120252	0.0587709	0.953135	0.997473
ENSMUSG00000085857|Gm15392	0	NA	NA	NA	NA	NA
ENSMUSG00000083582|Gm15393	0.42825	-2.31778	4.01213	-0.577693	0.563471	NA
ENSMUSG00000081130|Gm8217	0	NA	NA	NA	NA	NA
ENSMUSG00000050534|Htr5b	6.71607	0.991468	1.39895	0.70872	0.478498	0.922382
ENSMUSG00000001674|Ddx18	1302.34	-0.0263216	0.118683	-0.22178	0.824485	0.988391
ENSMUSG00000100405|Gm28911	13.8546	0.102714	0.676643	0.151799	0.879346	0.99313
ENSMUSG00000102681|Gm37221	0	NA	NA	NA	NA	NA
ENSMUSG00000077472|Gm24791	0	NA	NA	NA	NA	NA
ENSMUSG00000102521|Gm37781	0.498277	2.37121	3.99119	0.59411	0.552439	NA
ENSMUSG00000104205|Gm37396	0.498277	2.37121	3.99119	0.59411	0.552439	NA
ENSMUSG00000102902|Gm38263	0	NA	NA	NA	NA	NA
ENSMUSG00000101985|Gm28929	0	NA	NA	NA	NA	NA
ENSMUSG00000101994|Gm18875	0	NA	NA	NA	NA	NA
ENSMUSG00000036815|Dpp10	861.863	0.240557	0.326114	0.737647	0.460729	0.9168
ENSMUSG00000102801|Gm37478	8.29623	-0.367786	0.868312	-0.423564	0.671884	0.969851
ENSMUSG00000104410|Gm37066	0.594343	-1.356	4.01212	-0.337975	0.735382	NA
ENSMUSG00000102940|Gm37551	1.45104	-1.18805	2.80879	-0.422977	0.672312	NA
ENSMUSG00000026341|Actr3	5729.26	0.0384812	0.189102	0.203494	0.838749	0.988805
ENSMUSG00000026342|Slc35f5	804.171	0.337678	0.147905	2.28308	0.0224256	0.232411
ENSMUSG00000026343|Gpr39	14.7943	-0.724987	1.57044	-0.461646	0.644335	0.965582
ENSMUSG00000026344|Lypd1	570.77	0.349528	0.340382	1.02687	0.304482	0.825367
ENSMUSG00000049690|Nckap5	739.568	-0.47851	0.164602	-2.90708	0.00364816	0.0675286
ENSMUSG00000102723|Gm37936	0.332185	1.78378	4.03295	0.442301	0.658271	NA
ENSMUSG00000103824|Gm38177	0.498277	2.37121	3.99119	0.59411	0.552439	NA
ENSMUSG00000104519|Gm37161	8.55596	0.341115	0.921593	0.370137	0.711281	0.97658
ENSMUSG00000104039|Gm37772	0	NA	NA	NA	NA	NA
ENSMUSG00000106307|Gm23370	0	NA	NA	NA	NA	NA
ENSMUSG00000106489|Gm23370	0	NA	NA	NA	NA	NA
ENSMUSG00000065687|Gm23734	0	NA	NA	NA	NA	NA
ENSMUSG00000103390|Gm38301	0.166092	0.831273	4.08047	0.20372	0.838573	NA
ENSMUSG00000026347|Tmem163	576.817	0.180376	0.218646	0.824969	0.409389	0.895321
ENSMUSG00000099471|Gm8451	317.27	-0.172312	0.217561	-0.792017	0.428351	0.904651
ENSMUSG00000036155|Mgat5	1881.28	-0.291445	0.135538	-2.15029	0.0315321	0.285495
ENSMUSG00000104378|Gm37510	4.16324	-0.21832	1.8514	-0.117922	0.90613	0.995171
ENSMUSG00000026348|Acmsd	2.17467	-0.719228	2.56461	-0.280444	0.779137	NA
ENSMUSG00000102014|2900009J06Rik	59.472	-0.348666	0.445866	-0.781997	0.434216	0.907784
ENSMUSG00000026349|Ccnt2	2359.93	-0.0410643	0.146469	-0.280363	0.779199	0.986603
ENSMUSG00000051590|Map3k19	43.6987	0.301054	0.453899	0.663261	0.507163	0.932352
ENSMUSG00000036104|Rab3gap1	1198.88	0.0876263	0.119565	0.732876	0.463634	0.918733
ENSMUSG00000036086|Zranb3	390.674	0.0453455	0.256884	0.176521	0.859884	0.991304
ENSMUSG00000099760|Gm28800	33.0908	-0.45378	0.569209	-0.797211	0.425328	0.903916
ENSMUSG00000058603|Rpl28-ps1	152.159	-0.137519	0.251866	-0.546002	0.585064	0.954768
ENSMUSG00000104164|Gm38248	22.7242	-0.212802	0.706727	-0.301109	0.763332	0.984983
ENSMUSG00000103999|Gm38026	1.25871	0.918249	3.61844	0.253769	0.799674	NA
ENSMUSG00000102782|Gm37625	1.07273	0.542751	3.11554	0.174208	0.861702	NA
ENSMUSG00000101535|Gm29383	0	NA	NA	NA	NA	NA
ENSMUSG00000104239|Gm37588	0.770789	3.00847	3.96126	0.759473	0.44757	NA
ENSMUSG00000056211|R3hdm1	2752.51	-0.0169978	0.147588	-0.115171	0.90831	0.995171
ENSMUSG00000102179|Gm37868	0.498277	2.37121	3.99119	0.59411	0.552439	NA
ENSMUSG00000103497|Gm37407	1.81216	-0.793691	2.29673	-0.345574	0.729663	NA
ENSMUSG00000065520|Mir128-1	0	NA	NA	NA	NA	NA
ENSMUSG00000026353|Ubxn4	3097.72	0.293622	0.099665	2.94609	0.00321815	0.0615247
ENSMUSG00000026354|Lct	13.5877	0.154434	1.19715	0.129001	0.897357	0.994444
ENSMUSG00000026355|Mcm6	2927.7	-0.0215752	0.162752	-0.132565	0.894537	0.994444
ENSMUSG00000026356|Dars	3005.04	0.0739492	0.133677	0.553195	0.58013	0.952938
ENSMUSG00000100078|Gm6170	2471.91	-0.364445	0.13267	-2.74701	0.00601419	0.097065
ENSMUSG00000045382|Cxcr4	894.631	-0.240311	0.175184	-1.37176	0.170137	0.675684
ENSMUSG00000042581|Thsd7b	321.924	-0.125059	0.187068	-0.668524	0.503799	0.931154
ENSMUSG00000103637|Gm38330	0	NA	NA	NA	NA	NA
ENSMUSG00000104130|Gm36951	0	NA	NA	NA	NA	NA
ENSMUSG00000102800|Gm37479	0.584189	-2.72351	3.98659	-0.683167	0.494501	NA
ENSMUSG00000103803|Gm37064	0	NA	NA	NA	NA	NA
ENSMUSG00000103281|Gm37278	0	NA	NA	NA	NA	NA
ENSMUSG00000100623|Gm29428	0.498277	2.37121	3.99119	0.59411	0.552439	NA
ENSMUSG00000089648|Gm15790	5.18682	0.389197	1.11458	0.349187	0.726949	0.979142
ENSMUSG00000103742|Gm38240	1.40146	0.509361	3.51565	0.144884	0.884803	NA
ENSMUSG00000094122|Rpl31-ps9	404.919	0.0505911	0.188468	0.268433	0.788366	0.987446
ENSMUSG00000026399|Cd55	141.097	0.280576	0.272082	1.03122	0.302438	0.822972
ENSMUSG00000102139|Gm37109	0.830462	3.11029	3.95757	0.78591	0.43192	NA
ENSMUSG00000103751|Gm37283	0.584189	-2.72351	3.98659	-0.683167	0.494501	NA
ENSMUSG00000085526|Gm16083	17.3674	0.128414	0.731618	0.175521	0.86067	0.991418
ENSMUSG00000026401|Cd55b	0	NA	NA	NA	NA	NA
ENSMUSG00000087691|Gm15674	6.48573	-1.96578	1.59867	-1.22963	0.218835	0.741597
ENSMUSG00000086825|Gm15675	16.1046	0.350016	0.836172	0.418593	0.675514	0.969851
ENSMUSG00000101904|Gm29427	4.03725	4.36415	2.2247	1.96168	0.0498	0.37491
ENSMUSG00000100257|C4bp-ps1	0	NA	NA	NA	NA	NA
ENSMUSG00000026409|Pfkfb2	1018.73	-0.0473274	0.192643	-0.245674	0.805935	0.987683
ENSMUSG00000104515|Gm37163	0.567034	-2.68415	3.98877	-0.672928	0.500993	NA
ENSMUSG00000046404|Yod1	518.435	-0.00315218	0.209609	-0.0150384	0.988002	0.99796
ENSMUSG00000042510|AA986860	30.2369	1.5979	0.725054	2.20383	0.027536	0.262769
ENSMUSG00000099556|Gm28857	0.378023	-2.09483	4.02943	-0.519883	0.603145	NA
ENSMUSG00000016528|Mapkapk2	1858.32	-0.0253991	0.231049	-0.109929	0.912465	0.995556
ENSMUSG00000088705|Gm25549	0.567034	-2.68415	3.98877	-0.672928	0.500993	NA
ENSMUSG00000102856|Gm37084	6.28907	0.234613	1.2152	0.193066	0.846907	0.990136
ENSMUSG00000016526|Dyrk3	450.736	-0.0253427	0.185053	-0.136949	0.891071	0.994416
ENSMUSG00000026430|Rassf5	118.888	0.878716	0.340681	2.5793	0.00990021	0.137886
ENSMUSG00000101729|Gm17796	0.438604	2.20416	4.00143	0.550844	0.581741	NA
ENSMUSG00000026427|Eif2d	1251.75	-0.0977253	0.15084	-0.647876	0.517065	0.935496
ENSMUSG00000042349|Ikbke	100.96	2.05587	0.326658	6.29363	3.10133e-10	3.42673e-08
ENSMUSG00000102027|Gm28914	0	NA	NA	NA	NA	NA
ENSMUSG00000102055|Gm28913	3.17461	5.04827	1.99788	2.52681	0.0115104	0.152711
ENSMUSG00000026425|Srgap2	3374.85	-0.155862	0.187944	-0.829303	0.406933	0.894386
ENSMUSG00000099959|Gm29487	0	NA	NA	NA	NA	NA
ENSMUSG00000076287|Gm24273	0.14275	-1.09228	4.08047	-0.267685	0.788942	NA
ENSMUSG00000101778|Gm29488	0.571	-2.72626	3.98644	-0.683883	0.494049	NA
ENSMUSG00000104060|Gm37954	0.42825	-2.31778	4.01213	-0.577693	0.563471	NA
ENSMUSG00000102733|Gm38262	0.617685	0.169479	4.01464	0.0422153	0.966327	NA
ENSMUSG00000055184|Fam72a	82.2784	0.0575743	0.374264	0.153833	0.877741	0.99313
ENSMUSG00000052688|Rab7b	55.8596	1.50088	0.439323	3.41635	0.000634667	0.0176446
ENSMUSG00000042268|Slc26a9	7.99586	-0.271893	0.922221	-0.294824	0.768128	0.985698
ENSMUSG00000042251|Pm20d1	7.08997	0.402336	1.69127	0.237889	0.811967	0.987683
ENSMUSG00000013275|Slc41a1	1315.12	0.0207251	0.190842	0.108598	0.913521	0.995556
ENSMUSG00000026433|Rab29	109.758	0.658638	0.326574	2.01681	0.0437152	0.348396
ENSMUSG00000103975|Gm37676	0	NA	NA	NA	NA	NA
ENSMUSG00000026434|Nucks1	5347.17	-0.138538	0.137904	-1.0046	0.315091	0.832585
ENSMUSG00000103569|Gm38067	2.70115	1.43018	2.40936	0.593594	0.552784	0.946684
ENSMUSG00000026435|Slc45a3	80.0073	0.27683	0.388726	0.712145	0.476375	0.921522
ENSMUSG00000026436|Elk4	532.783	-0.0200193	0.210854	-0.094944	0.924359	0.995556
ENSMUSG00000059149|Mfsd4	139.866	0.143954	0.559448	0.257314	0.796937	0.987446
ENSMUSG00000097454|Gm26892	2.45715	-4.80636	3.56949	-1.34651	0.178138	NA
ENSMUSG00000100037|Gm29103	2.67095	1.05678	3.02663	0.349162	0.726968	0.979142
ENSMUSG00000103966|Gm37120	36.2582	0.42441	0.541819	0.783305	0.433448	0.907728
ENSMUSG00000026437|Cdk18	17.3869	0.507806	0.670163	0.757735	0.448609	0.912251
ENSMUSG00000099874|Gm29629	0	NA	NA	NA	NA	NA
ENSMUSG00000065435|Mir135b	0.292403	1.62406	4.04745	0.401255	0.688232	NA
ENSMUSG00000079330|Lemd1	701.994	-0.176268	0.200596	-0.878724	0.379551	0.878467
ENSMUSG00000066936|Gm10188	1.11944	3.54359	2.86378	1.23738	0.215945	NA
ENSMUSG00000097540|1700037F24Rik	37.3764	-0.701171	0.608628	-1.15205	0.2493	0.775524
ENSMUSG00000101549|Gm29630	0.332185	1.78378	4.03295	0.442301	0.658271	NA
ENSMUSG00000089808|Gm7241	8.8886	0.00804155	0.837615	0.00960053	0.99234	0.998934
ENSMUSG00000042115|Klhdc8a	294.219	0.088169	0.230815	0.38199	0.702469	0.975837
ENSMUSG00000009772|Nuak2	503.45	-0.0505178	0.24889	-0.202972	0.839157	0.988974
ENSMUSG00000090079|Gm15849	0	NA	NA	NA	NA	NA
ENSMUSG00000042066|Tmcc2	2102.59	-0.423457	0.275469	-1.53722	0.124239	0.588968
ENSMUSG00000042046|Dstyk	677.471	-0.312682	0.234817	-1.3316	0.182993	0.693416
ENSMUSG00000097760|6030442K20Rik	22.175	-0.771155	0.61929	-1.24522	0.213049	0.734742
ENSMUSG00000026439|Rbbp5	1299.01	-0.12842	0.246384	-0.521221	0.602213	0.958593
ENSMUSG00000048174|Tmem81	58.9398	-0.0743631	0.448251	-0.165896	0.868239	0.99313
ENSMUSG00000053024|Cntn2	5695.01	-0.34885	0.329507	-1.0587	0.289734	0.81517
ENSMUSG00000026442|Nfasc	4253.98	-0.24747	0.136622	-1.81135	0.0700866	0.445585
ENSMUSG00000101126|Gm10538	1.21203	-0.545364	3.65413	-0.149246	0.881359	NA
ENSMUSG00000026443|Lrrn2	1191.83	-0.194173	0.164807	-1.17819	0.238723	0.767953
ENSMUSG00000106377|Gm44300	1.45306	0.238666	2.0441	0.116759	0.907051	NA
ENSMUSG00000054387|Mdm4	3515.47	-0.0692797	0.14795	-0.468265	0.639595	0.964183
ENSMUSG00000026447|Pik3c2b	1266.64	-0.269027	0.137962	-1.95	0.0511761	0.38041
ENSMUSG00000101102|Gm28609	0	NA	NA	NA	NA	NA
ENSMUSG00000100228|Gm29257	38.0063	-0.194441	0.420451	-0.462459	0.643752	0.96536
ENSMUSG00000102425|Gm26616	10.7293	2.18155	0.862409	2.5296	0.0114193	0.151971
ENSMUSG00000046062|Ppp1r15b	2293.06	0.191348	0.121204	1.57872	0.1144	0.564666
ENSMUSG00000041757|Plekha6	1085.44	0.145563	0.258771	0.562516	0.573765	0.951904
ENSMUSG00000101693|Gm19461	4.07795	-0.429719	1.23245	-0.348671	0.727336	0.979142
ENSMUSG00000103421|Golt1a	1.32874	3.78962	3.93857	0.962182	0.335958	NA
ENSMUSG00000102367|Kiss1	0.92512	-2.1799	3.96667	-0.549555	0.582625	NA
ENSMUSG00000098306|Gm28040	2.02956	0.862535	3.2009	0.269466	0.787571	NA
ENSMUSG00000070645|Ren1	14.1499	3.27228	0.999475	3.274	0.00106036	0.0262026
ENSMUSG00000070644|Etnk2	157.243	0.432678	0.284832	1.51907	0.128746	0.599127
ENSMUSG00000070643|Sox13	444.074	-0.118699	0.274767	-0.431998	0.665743	0.969436
ENSMUSG00000090553|Snrpe	2637.16	-0.0936599	0.111505	-0.839958	0.400932	0.891536
ENSMUSG00000097014|Gm26706	0.494849	2.36213	3.99172	0.591756	0.554014	NA
ENSMUSG00000102976|Zc3h11a	560.006	0.637857	0.302093	2.11146	0.0347325	0.302342
ENSMUSG00000094410|Gm38394	3397.58	-0.029087	0.137421	-0.211663	0.83237	0.988391
ENSMUSG00000102049|Zbed6	538.054	1.12963	0.178911	6.31389	2.72102e-10	3.02202e-08
ENSMUSG00000051998|Lax1	2.15704	-1.181	2.54914	-0.463292	0.643155	NA
ENSMUSG00000026463|Atp2b4	1735.63	-0.294522	0.144563	-2.03732	0.041618	0.339326
ENSMUSG00000102509|Gm37368	0.42825	-2.31778	4.01213	-0.577693	0.563471	NA
ENSMUSG00000098606|Mir6903	1.00373	-0.135216	2.14497	-0.0630386	0.949736	NA
ENSMUSG00000010311|Optc	68.2556	-0.0357858	0.487542	-0.0734003	0.941488	0.996879
ENSMUSG00000041577|Prelp	224.533	0.424477	0.339984	1.24852	0.21184	0.733148
ENSMUSG00000090208|Gm15851	1.11356	-0.606309	3.04759	-0.198947	0.842304	NA
ENSMUSG00000100987|Gm1627	0.830462	3.11029	3.95757	0.78591	0.43192	NA
ENSMUSG00000041559|Fmod	369.883	0.195149	0.317995	0.613685	0.539423	0.942418
ENSMUSG00000020423|Btg2	1449.98	-0.268324	0.277016	-0.968624	0.332733	0.844931
ENSMUSG00000026450|Chit1	1.3196	3.78	3.93878	0.959689	0.337212	NA
ENSMUSG00000064246|Chil1	18.2964	-0.305872	0.659294	-0.463939	0.642691	0.96495
ENSMUSG00000042451|Mybph	71.1777	3.75011	1.67316	2.24133	0.025005	0.24631
ENSMUSG00000042429|Adora1	497.156	-0.348815	0.234506	-1.48745	0.136897	0.614989
ENSMUSG00000026459|Myog	161.285	5.71145	3.74143	1.52654	0.126875	0.594143
ENSMUSG00000026458|Ppfia4	578.464	0.150178	0.249664	0.601522	0.547492	0.944975
ENSMUSG00000042305|Tmem183a	3489.92	-0.00400045	0.13118	-0.030496	0.975671	0.997473
ENSMUSG00000026456|Cyb5r1	346.439	0.362532	0.181259	2.00008	0.0454916	0.355683
ENSMUSG00000026457|Adipor1	1964.87	0.0739554	0.121684	0.607764	0.543344	0.943962
ENSMUSG00000102722|Gm37935	6.88997	1.75658	1.01803	1.72547	0.0844435	0.492001
ENSMUSG00000026455|Klhl12	1014.81	-0.0254413	0.162241	-0.156812	0.875393	0.99313
ENSMUSG00000042229|Rabif	1082.9	-0.154517	0.120141	-1.28613	0.198397	0.714229
ENSMUSG00000077202|Gm25612	1.12126	-0.347913	3.08679	-0.11271	0.91026	NA
ENSMUSG00000096712|Gm15454	467.695	-0.10115	0.178978	-0.565152	0.57197	0.951904
ENSMUSG00000101955|Gm29376	1.57947	-4.1695	2.53369	-1.64562	0.0998418	NA
ENSMUSG00000042207|Kdm5b	5208.82	-0.0902294	0.118382	-0.762188	0.445948	0.912251
ENSMUSG00000097435|Gm26783	1.4019	-3.99821	3.3053	-1.20963	0.226419	NA
ENSMUSG00000026452|Syt2	78.9496	0.748544	0.433302	1.72754	0.0840716	0.490493
ENSMUSG00000073557|Ppp1r12b	1259.46	0.0530655	0.169875	0.31238	0.754752	0.984016
ENSMUSG00000077846|Gm22232	0	NA	NA	NA	NA	NA
ENSMUSG00000101168|Gm28892	1.86028	-0.518117	2.20212	-0.235281	0.813991	NA
ENSMUSG00000103614|Gm37949	1.92578	-1.53983	3.23882	-0.475431	0.63448	NA
ENSMUSG00000103976|Gm37677	11.6881	-0.285239	0.95116	-0.299886	0.764264	0.984983
ENSMUSG00000042793|Lgr6	30.4731	0.237054	0.474242	0.499859	0.617174	0.960843
ENSMUSG00000026429|Ube2t	138.726	-0.0762466	0.291417	-0.261641	0.793598	0.987446
ENSMUSG00000097993|Ptprv	36.7422	3.94283	0.801323	4.92041	8.63634e-07	5.70793e-05
ENSMUSG00000097988|Gm10535	0	NA	NA	NA	NA	NA
ENSMUSG00000031506|Ptpn7	30.3386	1.21049	0.666663	1.81574	0.0694096	0.443242
ENSMUSG00000026426|Arl8a	2294.21	-0.838221	0.356912	-2.34854	0.0188474	0.208969
ENSMUSG00000085311|Gm15445	7.65315	-0.585262	1.05191	-0.556382	0.57795	0.952627
ENSMUSG00000087721|Gm26280	8.62925	-0.214581	0.86053	-0.249359	0.803083	0.987683
ENSMUSG00000026424|Gpr37l1	3.96891	-1.0912	1.83742	-0.593875	0.552596	0.946684
ENSMUSG00000079139|Gm4204	174.107	-0.486549	0.216045	-2.25208	0.0243173	0.241893
ENSMUSG00000003051|Elf3	4.80507	1.05267	1.88319	0.558982	0.576174	0.952621
ENSMUSG00000041926|Rnpep	972.098	0.152976	0.199199	0.767955	0.442514	0.91167
ENSMUSG00000097680|Gm26642	95.0641	-0.073113	0.348902	-0.209552	0.834018	0.988391
ENSMUSG00000062580|Timm17a	1060.34	-0.0501907	0.159226	-0.315217	0.752597	0.98365
ENSMUSG00000026421|Csrp1	830.713	0.533283	0.214893	2.48162	0.0130786	0.165177
ENSMUSG00000041801|Phlda3	184.11	1.1196	0.281274	3.98046	6.87806e-05	0.00280941
ENSMUSG00000041782|Lad1	8.00376	1.36781	1.23026	1.11181	0.266221	0.793846
ENSMUSG00000026414|Tnnt2	87.6237	3.22334	1.55646	2.07094	0.0383643	0.322009
ENSMUSG00000101482|Gm28883	5.26278	0.247169	1.18886	0.207905	0.835303	0.988391
ENSMUSG00000051985|Igfn1	3.20514	1.77083	2.90995	0.608542	0.542828	0.943792
ENSMUSG00000087859|Gm22796	0	NA	NA	NA	NA	NA
ENSMUSG00000041879|Ipo9	5510.5	-0.212502	0.125756	-1.68979	0.0910679	0.510843
ENSMUSG00000009418|Nav1	3341.31	-0.0141683	0.247838	-0.0571678	0.954412	0.997473
ENSMUSG00000102474|2610012C04Rik	0	NA	NA	NA	NA	NA
ENSMUSG00000090399|Gm38399	3.16667	1.18922	2.94178	0.40425	0.686029	0.973073
ENSMUSG00000041889|Shisa4	529.874	0.185973	0.167336	1.11138	0.266406	0.793846
ENSMUSG00000100620|Gm28277	0.967498	2.13905	3.92417	0.545096	0.585687	NA
ENSMUSG00000048096|Lmod1	21.4497	0.326715	0.654961	0.49883	0.617899	0.960843
ENSMUSG00000054412|Gm4793	8.01824	0.721803	1.66454	0.433635	0.664554	0.96942
ENSMUSG00000104524|Gm37333	11.423	-0.395978	0.873875	-0.453129	0.650456	0.967053
ENSMUSG00000093515|Mir1231	0.661661	-0.0250497	3.63478	-0.00689166	0.994501	NA
ENSMUSG00000026411|Tmem9	1794.33	0.00755971	0.247751	0.0305134	0.975658	0.997473
ENSMUSG00000097918|Ascl5	0.866854	0.0168947	3.93171	0.00429703	0.996571	NA
ENSMUSG00000026407|Cacna1s	22.3477	2.54144	1.0242	2.48139	0.013087	0.165186
ENSMUSG00000102838|Gm37014	0.567034	-2.68415	3.98877	-0.672928	0.500993	NA
ENSMUSG00000102717|Gm37759	3.20175	0.821151	2.34763	0.349779	0.726504	0.979142
ENSMUSG00000086264|Gm15850	4.86395	0.0600084	2.24732	0.0267022	0.978697	0.997473
ENSMUSG00000041642|Kif21b	10495	-0.298211	0.24946	-1.19543	0.23192	0.758724
ENSMUSG00000041605|5730559C18Rik	232.249	-0.283595	0.204218	-1.38869	0.164928	0.667114
ENSMUSG00000097315|Gm26568	0.2855	-1.74481	4.06238	-0.429503	0.667557	NA
ENSMUSG00000102941|Gm37552	0.2855	-1.74481	4.06238	-0.429503	0.667557	NA
ENSMUSG00000087230|Mroh3	1.40146	0.509361	3.51565	0.144884	0.884803	NA
ENSMUSG00000052759|Gpr25	4.02978	-0.509779	1.61536	-0.315582	0.75232	0.983465
ENSMUSG00000097433|Gm26781	37.5408	-0.378659	0.540544	-0.700515	0.483606	0.923189
ENSMUSG00000041570|Camsap2	3734.3	-0.208249	0.123911	-1.68063	0.0928347	0.514546
ENSMUSG00000097403|9230116N13Rik	33.4303	0.107308	0.56601	0.189586	0.849634	0.990136
ENSMUSG00000026404|Ddx59	351.691	-0.274013	0.202331	-1.35428	0.175647	0.683298
ENSMUSG00000041498|Kif14	358.454	-0.54347	0.277521	-1.9583	0.0501949	0.376719
ENSMUSG00000099337|Gm29486	0	NA	NA	NA	NA	NA
ENSMUSG00000101413|Gm29485	1.69158	0.909117	2.23971	0.405908	0.68481	NA
ENSMUSG00000041483|Zfp281	1672.87	-0.0962717	0.125271	-0.768508	0.442186	0.91167
ENSMUSG00000097113|Gm19705	1.16265	3.59667	3.9431	0.912144	0.361693	NA
ENSMUSG00000103953|Gm29718	9.05937	0.133258	0.865634	0.153942	0.877655	0.99313
ENSMUSG00000026398|Nr5a2	57.2454	0.177298	0.445097	0.398337	0.690382	0.973851
ENSMUSG00000098045|Gm26979	0.896934	-0.778564	3.9409	-0.19756	0.843389	NA
ENSMUSG00000098145|Gm26936	0	NA	NA	NA	NA	NA
ENSMUSG00000065565|Mir181a-1	0	NA	NA	NA	NA	NA
ENSMUSG00000098243|Gm4258	8.29257	-0.295138	1.37577	-0.214525	0.830137	0.988391
ENSMUSG00000102142|Gm26930	4.07956	-1.17081	1.92575	-0.60798	0.543201	0.943962
ENSMUSG00000104118|Gm37298	13.2136	-0.0882374	1.08513	-0.0813153	0.935191	0.996875
ENSMUSG00000104145|D130019J16Rik	10.3633	0.665522	0.938685	0.708994	0.478328	0.922382
ENSMUSG00000065458|Mir181b-1	0.453901	0.739259	4.04027	0.182973	0.854819	NA
ENSMUSG00000103038|Gm37124	6.50729	0.230793	1.11693	0.206631	0.836298	0.988391
ENSMUSG00000103427|Gm37534	11.7954	-0.345779	0.962343	-0.35931	0.719363	0.978304
ENSMUSG00000104197|Gm37632	4.13985	-1.22901	1.47281	-0.834468	0.404017	0.893475
ENSMUSG00000102277|A130050O07Rik	2.26552	0.727048	1.74091	0.417626	0.676221	NA
ENSMUSG00000098206|A430106G13Rik	97.9833	0.529703	1.71211	0.309386	0.757028	0.984983
ENSMUSG00000088564|Gm23782	0.2855	-1.74481	4.06238	-0.429503	0.667557	NA
ENSMUSG00000026395|Ptprc	152.481	2.0687	0.406718	5.08632	3.65085e-07	2.60468e-05
ENSMUSG00000104291|A130071D04Rik	0.936881	3.28884	3.7763	0.870916	0.3838	NA
ENSMUSG00000026393|Nek7	585.792	-0.175698	0.378594	-0.464081	0.642589	0.96495
ENSMUSG00000099510|Gm28501	0	NA	NA	NA	NA	NA
ENSMUSG00000102651|Gm37080	0	NA	NA	NA	NA	NA
ENSMUSG00000102448|Gm37101	1.02279	-0.388097	3.84937	-0.100821	0.919693	NA
ENSMUSG00000019230|Lhx9	1616.27	-0.0803602	0.263271	-0.305237	0.760186	0.984983
ENSMUSG00000079283|2310009B15Rik	192.101	0.0259947	0.320317	0.0811531	0.93532	0.996879
ENSMUSG00000102365|Gm37045	4.72753	0.140213	1.45207	0.0965609	0.923075	0.995556
ENSMUSG00000056268|Dennd1b	623.336	0.0819511	0.249333	0.328682	0.742396	0.982209
ENSMUSG00000104900|4930596I21Rik	0	NA	NA	NA	NA	NA
ENSMUSG00000102626|Gm18553	0.498277	2.37121	3.99119	0.59411	0.552439	NA
ENSMUSG00000085361|Gm16305	0.896483	-0.880863	3.34547	-0.2633	0.792319	NA
ENSMUSG00000105936|Gm43544	0.787251	3.03724	3.96019	0.766944	0.443115	NA
ENSMUSG00000085481|Gm16304	0	NA	NA	NA	NA	NA
ENSMUSG00000104436|Gm37423	1.44476	0.0208682	3.47742	0.00600106	0.995212	NA
ENSMUSG00000102243|Gm37718	3.83612	-0.919292	2.34271	-0.392405	0.694759	0.974693
ENSMUSG00000102157|Gm37470	0.615399	0.160783	4.01539	0.0400418	0.96806	NA
ENSMUSG00000102451|Gm37655	1.78303	-1.38844	3.30056	-0.420669	0.673997	NA
ENSMUSG00000063681|Crb1	287.791	-0.199168	0.20634	-0.965244	0.334423	0.845805
ENSMUSG00000033964|Zbtb41	2436.85	-0.14962	0.119216	-1.25503	0.209467	0.730721
ENSMUSG00000033952|Aspm	1456.76	-0.414287	0.280006	-1.47956	0.13899	0.620146
ENSMUSG00000070594|Gm4788	1.15465	3.5871	3.94334	0.909662	0.363001	NA
ENSMUSG00000033898|Cfhr2	14.6341	0.170466	0.722461	0.235952	0.81347	0.987683
ENSMUSG00000085867|Gm5834	1.32303	3.78284	3.38145	1.1187	0.263267	NA
ENSMUSG00000089991|Gm16332	24.8043	-0.191311	0.65837	-0.290584	0.77137	0.986466
ENSMUSG00000104496|Gm5837	68.237	-0.151702	0.339675	-0.446608	0.655158	0.967728
ENSMUSG00000026365|Cfh	983.149	0.155616	0.275214	0.565436	0.571777	0.951904
ENSMUSG00000052726|Kcnt2	211.44	0.19037	0.235696	0.807694	0.419267	0.901819
ENSMUSG00000102698|Gm37777	0	NA	NA	NA	NA	NA
ENSMUSG00000102368|4930590L20Rik	0	NA	NA	NA	NA	NA
ENSMUSG00000101795|Gm5835	106.03	-0.242318	0.272609	-0.888885	0.374065	0.873988
ENSMUSG00000026361|Cdc73	1521.93	0.0695201	0.109335	0.635845	0.524877	0.938164
ENSMUSG00000033849|B3galt2	865.948	-0.279447	0.313494	-0.891397	0.372716	0.872633
ENSMUSG00000089640|Gm6397	105.909	-0.393778	0.301908	-1.3043	0.192132	0.705826
ENSMUSG00000018196|Glrx2	898.191	0.130858	0.262382	0.498731	0.617969	0.960843
ENSMUSG00000018199|Trove2	3360.7	-0.270089	0.130744	-2.06578	0.0388488	0.324559
ENSMUSG00000018189|Uchl5	623.168	-0.329329	0.164043	-2.00757	0.044689	0.352381
ENSMUSG00000100455|Gm29170	390.868	-0.0951262	0.177252	-0.536672	0.591494	0.95699
ENSMUSG00000088323|Gm25663	1.64665	-0.121622	1.75781	-0.0691896	0.944839	NA
ENSMUSG00000026360|Rgs2	1853.58	0.0995131	0.139122	0.715296	0.474426	0.921314
ENSMUSG00000051079|Rgs13	50.6925	-0.396188	0.490427	-0.807843	0.419181	0.901778
ENSMUSG00000100389|Rbm6-ps2	0.502429	-0.986728	3.94099	-0.250375	0.802297	NA
ENSMUSG00000026358|Rgs1	6.66367	2.48852	1.18588	2.09845	0.0358651	0.308852
ENSMUSG00000100441|Gm7266	3.54399	-0.0855008	1.28909	-0.0663266	0.947118	0.997143
ENSMUSG00000026357|Rgs18	8.25891	0.221601	1.25096	0.177144	0.859395	0.991304
ENSMUSG00000102403|Gm38187	2.26219	4.55762	2.29598	1.98504	0.0471401	NA
ENSMUSG00000087627|A230059L01Rik	0	NA	NA	NA	NA	NA
ENSMUSG00000085822|Gm15584	0	NA	NA	NA	NA	NA
ENSMUSG00000090323|Gm5263	5.37847	-1.04947	1.16152	-0.903536	0.366241	0.869153
ENSMUSG00000035131|Brinp3	358.348	-0.275765	0.389455	-0.70808	0.478896	0.922546
ENSMUSG00000080078|Gm15583	409.081	-0.345023	0.278483	-1.23894	0.215369	0.736502
ENSMUSG00000099964|Gm29514	13.0089	1.38568	1.66357	0.832951	0.404872	0.893475
ENSMUSG00000082588|Gm15443	35.7981	-0.909636	0.452683	-2.00943	0.0444912	0.351879
ENSMUSG00000102309|Gm38189	1.21203	-0.545364	3.65413	-0.149246	0.881359	NA
ENSMUSG00000101011|Gm29398	0.42825	-2.31778	4.01213	-0.577693	0.563471	NA
ENSMUSG00000103724|Gm37096	0.438604	2.20416	4.00143	0.550844	0.581741	NA
ENSMUSG00000104036|Gm37775	0.567034	-2.68415	3.98877	-0.672928	0.500993	NA
ENSMUSG00000056220|Pla2g4a	128.211	1.20735	0.322048	3.74896	0.000177567	0.00614103
ENSMUSG00000077516|n-R5s219	0	NA	NA	NA	NA	NA
ENSMUSG00000097028|Ptgs2os	0	NA	NA	NA	NA	NA
ENSMUSG00000032487|Ptgs2	6.53231	6.09175	2.31847	2.62749	0.00860178	0.125395
ENSMUSG00000099875|Gm15453	36.4274	-0.280057	0.60189	-0.465297	0.641719	0.964579
ENSMUSG00000100690|Gm4322	135.476	-0.555496	0.745055	-0.745577	0.455923	0.914818
ENSMUSG00000006010|BC003331	970.097	0.0979945	0.166778	0.587574	0.556818	0.947155
ENSMUSG00000006014|Prg4	26.0948	-0.336633	0.616322	-0.546197	0.584931	0.954701
ENSMUSG00000006005|Tpr	4561.04	-0.0739811	0.144462	-0.512116	0.60857	0.959914
ENSMUSG00000101519|Ska2l-ps	0.2855	-1.74481	4.06238	-0.429503	0.667557	NA
ENSMUSG00000066842|Hmcn1	246.238	0.635474	0.421895	1.50624	0.132006	0.606759
ENSMUSG00000093650|Gm20631	0.438604	2.20416	4.00143	0.550844	0.581741	NA
ENSMUSG00000100954|Gm10138	66.3825	-0.167753	0.420409	-0.399024	0.689875	0.973798
ENSMUSG00000023150|Ivns1abp	8717.22	-0.174874	0.134717	-1.29809	0.194258	0.709143
ENSMUSG00000052748|Swt1	580.901	-0.0304679	0.182152	-0.167267	0.86716	0.99313
ENSMUSG00000106406|Mir7682	0	NA	NA	NA	NA	NA
ENSMUSG00000026484|Rnf2	3526.72	0.145136	0.156812	0.925543	0.354684	0.861343
ENSMUSG00000053286|Trmt1l	719.59	0.0967161	0.149795	0.645656	0.518502	0.936461
ENSMUSG00000103928|Gm37893	64.9657	-0.178504	0.330789	-0.539631	0.589452	0.956282
ENSMUSG00000103238|Gm36527	3.416	-0.172293	1.61833	-0.106463	0.915215	0.995556
ENSMUSG00000100551|Gm19503	0.2855	-1.74481	4.06238	-0.429503	0.667557	NA
ENSMUSG00000026483|Fam129a	63.0059	1.47775	0.574067	2.57417	0.0100482	0.139676
ENSMUSG00000100594|2810414N06Rik	11.4027	0.831927	1.12141	0.741856	0.458174	0.916435
ENSMUSG00000043019|Edem3	1955.8	-0.252066	0.137793	-1.82932	0.0673523	0.435526
ENSMUSG00000084557|Gm25279	0.498277	2.37121	3.99119	0.59411	0.552439	NA
ENSMUSG00000100685|Gm28610	0	NA	NA	NA	NA	NA
ENSMUSG00000032666|1700025G04Rik	1985.47	-0.165801	0.142155	-1.16634	0.243476	0.771048
ENSMUSG00000014980|Tsen15	348.624	0.0264925	0.174422	0.151887	0.879276	0.99313
ENSMUSG00000080878|Gm15618	0	NA	NA	NA	NA	NA
ENSMUSG00000032649|Colgalt2	140.926	0.339201	0.278788	1.2167	0.223719	0.747462
ENSMUSG00000026482|Rgl1	745.134	0.080445	0.163051	0.493373	0.621749	0.960843
ENSMUSG00000086145|Gm15479	0	NA	NA	NA	NA	NA
ENSMUSG00000099868|Gm28792	0	NA	NA	NA	NA	NA
ENSMUSG00000055547|Apobec4	0	NA	NA	NA	NA	NA
ENSMUSG00000080950|Gm7278	20.5523	0.102538	0.639313	0.160388	0.872575	0.99313
ENSMUSG00000008475|Arpc5	2112.74	0.576933	0.348052	1.6576	0.0973972	0.527134
ENSMUSG00000026480|Ncf2	172.148	1.30895	0.389283	3.36246	0.0007725	0.0207535
ENSMUSG00000042772|Smg7	2289.87	-0.117179	0.124418	-0.941812	0.346289	0.85465
ENSMUSG00000100394|Gm28791	1.69732	1.51044	2.68805	0.561911	0.574177	NA
ENSMUSG00000100702|Gm8976	1.29269	-0.106497	1.94105	-0.0548657	0.956245	NA
ENSMUSG00000042751|Nmnat2	2705.14	-0.226818	0.193265	-1.17361	0.240552	0.769348
ENSMUSG00000099969|Gm28960	0	NA	NA	NA	NA	NA
ENSMUSG00000026479|Lamc2	99.6652	0.657481	0.308552	2.13086	0.0331009	0.292772
ENSMUSG00000026478|Lamc1	2377.66	-0.0217415	0.155663	-0.13967	0.888921	0.993627
ENSMUSG00000103818|Gm38009	0.498277	2.37121	3.99119	0.59411	0.552439	NA
ENSMUSG00000079138|Gm8818	0.617262	-2.82818	3.98106	-0.710409	0.47745	NA
ENSMUSG00000073538|E330020D12Rik	1.88663	1.22918	3.28579	0.374091	0.708337	NA
ENSMUSG00000042708|Shcbp1l	13.5752	1.04669	0.79355	1.31899	0.187172	0.698685
ENSMUSG00000064435|Gm25588	1.51879	-1.12599	2.12012	-0.531096	0.595352	NA
ENSMUSG00000103543|Gm37669	3.76531	0.935431	1.86674	0.501105	0.616297	0.960843
ENSMUSG00000042699|Dhx9	10631.8	-0.194542	0.121723	-1.59823	0.109992	0.555398
ENSMUSG00000042684|Npl	257.912	0.442069	0.35779	1.23556	0.216624	0.738509
ENSMUSG00000099858|Gm6652	9.76499	0.356563	0.851294	0.418848	0.675327	0.969851
ENSMUSG00000042671|Rgs8	1668.22	-0.18324	0.236023	-0.776363	0.437534	0.909602
ENSMUSG00000100945|Gm29529	0	NA	NA	NA	NA	NA
ENSMUSG00000100334|C230024C17Rik	4.25655	5.4721	1.83095	2.98867	0.00280197	0.0557445
ENSMUSG00000099568|Gm28513	2.70783	0.919508	1.99318	0.461326	0.644565	0.965582
ENSMUSG00000026475|Rgs16	660.268	-0.247212	0.228804	-1.08045	0.279942	0.807029
ENSMUSG00000066800|Rnasel	1191.48	-0.477383	0.356753	-1.33814	0.180852	0.691687
ENSMUSG00000100183|Gm28512	71.3769	-0.568108	0.531601	-1.06867	0.285217	0.810852
ENSMUSG00000042641|Rgsl1	8.48095	3.00236	1.39054	2.15912	0.0308406	0.281718
ENSMUSG00000045968|Teddm2	27.79	-0.0326104	0.508814	-0.0640911	0.948898	0.997421
ENSMUSG00000047053|Teddm1a	0.498277	2.37121	3.99119	0.59411	0.552439	NA
ENSMUSG00000102459|Gm38352	2.32402	0.406273	2.57384	0.157848	0.874577	NA
ENSMUSG00000043282|Teddm1b	1.55114	2.04419	2.28002	0.896567	0.36995	NA
ENSMUSG00000026473|Glul	3487.36	-0.0108428	0.157171	-0.0689877	0.944999	0.996879
ENSMUSG00000099227|Mir8114	59.8912	-0.110687	1.78746	-0.0619241	0.950623	0.997473
ENSMUSG00000100502|Gm28286	0	NA	NA	NA	NA	NA
ENSMUSG00000066797|Zfp648	0	NA	NA	NA	NA	NA
ENSMUSG00000004110|Cacna1e	2115.95	-0.336351	0.236284	-1.4235	0.154591	0.648902
ENSMUSG00000096950|Gm9530	10.0258	0.120451	0.937739	0.128449	0.897794	0.994444
ENSMUSG00000056708|Ier5	2064.89	-0.25303	0.154443	-1.63834	0.101352	0.53641
ENSMUSG00000026471|Mr1	104.847	0.537783	0.306352	1.75544	0.0791835	0.477495
ENSMUSG00000026470|Stx6	869.107	-0.18898	0.168085	-1.12431	0.26088	0.787796
ENSMUSG00000104181|Gm8850	2.62458	-0.71833	1.69589	-0.423572	0.671878	0.969851
ENSMUSG00000033722|BC034090	284.784	0.199306	0.229554	0.868232	0.385267	0.881394
ENSMUSG00000103670|Gm37622	2.10913	0.929839	2.54833	0.364882	0.715199	NA
ENSMUSG00000093286|Gm22569	0	NA	NA	NA	NA	NA
ENSMUSG00000026469|Xpr1	7223.14	-0.480564	0.170169	-2.82404	0.00474229	0.0820701
ENSMUSG00000073535|Gm5532	25.9576	-0.0518816	0.593383	-0.0874335	0.930327	0.996511
ENSMUSG00000033701|Acbd6	1115.88	-0.108487	0.142992	-0.758697	0.448034	0.912251
ENSMUSG00000033684|Qsox1	784.629	0.0308744	0.177194	0.17424	0.861677	0.9916
ENSMUSG00000102299|Gm37539	0.604696	2.66098	3.97597	0.669266	0.503326	NA
ENSMUSG00000102558|Gm37571	0	NA	NA	NA	NA	NA
ENSMUSG00000103717|Gm38038	0.756046	-3.10147	3.96835	-0.781552	0.434478	NA
ENSMUSG00000033671|Cep350	1865.55	-0.128772	0.136159	-0.94575	0.344276	0.853304
ENSMUSG00000102837|Gm37383	0	NA	NA	NA	NA	NA
ENSMUSG00000077419|Gm23744	0	NA	NA	NA	NA	NA
ENSMUSG00000103771|Gm36934	1.18472	-1.37491	2.99723	-0.458727	0.64643	NA
ENSMUSG00000102833|Gm9694	3.03984	-0.476885	1.3478	-0.353825	0.72347	0.979118
ENSMUSG00000026466|Tor1aip1	837.428	0.759529	0.239253	3.17458	0.00150052	0.0343208
ENSMUSG00000050565|Tor1aip2	782.255	0.219275	0.162832	1.34663	0.178098	0.687138
ENSMUSG00000102964|9430034N14Rik	7.76285	-0.333756	1.27817	-0.26112	0.794	0.987446
ENSMUSG00000015484|Fam163a	87.066	-0.252228	0.341927	-0.737668	0.460716	0.9168
ENSMUSG00000060985|Tdrd5	23.1136	0.759384	1.0426	0.728354	0.466397	0.918925
ENSMUSG00000102372|A430050A11Rik	0	NA	NA	NA	NA	NA
ENSMUSG00000103705|4930518J20Rik	0.923099	0.174855	3.92182	0.0445852	0.964438	NA
ENSMUSG00000026602|Nphs2	28.9329	-0.492801	0.828006	-0.595166	0.551733	0.946137
ENSMUSG00000026601|Axdnd1	1.63012	-1.98857	2.72411	-0.729988	0.465398	NA
ENSMUSG00000078193|Gm2000	735.388	-0.156791	0.161577	-0.97038	0.331857	0.843979
ENSMUSG00000026600|Soat1	699.575	0.178962	0.138132	1.29559	0.195117	0.710419
ENSMUSG00000103199|Gm37648	1.64028	-1.21929	3.37051	-0.361752	0.717537	NA
ENSMUSG00000101523|Gm10031	752.263	-0.491703	0.178231	-2.7588	0.00580138	0.094838
ENSMUSG00000026596|Abl2	1780.88	-0.116691	0.108159	-1.07888	0.280642	0.807887
ENSMUSG00000104293|Gm38043	3.62889	-0.0893114	1.24559	-0.0717021	0.942839	0.996879
ENSMUSG00000060519|Tor3a	800.286	2.95001	0.224899	13.1171	2.62956e-39	1.23166e-36
ENSMUSG00000102961|Gm19918	0	NA	NA	NA	NA	NA
ENSMUSG00000033557|Fam20b	2043.63	-0.0324998	0.114804	-0.28309	0.777108	0.986466
ENSMUSG00000046057|Gm15428	11.9927	-0.178511	0.755922	-0.23615	0.813316	0.987683
ENSMUSG00000033544|Angptl1	61.6307	3.06539	0.770753	3.97713	6.97517e-05	0.00283026
ENSMUSG00000101905|4930439D14Rik	6.08012	0.640731	1.30071	0.492603	0.622293	0.960843
ENSMUSG00000026594|Ralgps2	2794.53	-0.30086	0.109237	-2.75419	0.00588377	0.0958938
ENSMUSG00000101964|Gm28693	1.49356	-1.01378	2.80084	-0.361956	0.717385	NA
ENSMUSG00000102960|Gm37943	3.50714	0.517671	2.336	0.221605	0.824621	0.988391
ENSMUSG00000103303|Gm37802	7.96499	1.8285	1.29733	1.40943	0.158708	0.656968
ENSMUSG00000026592|Tex35	0.973649	-3.46555	3.95471	-0.876309	0.380862	NA
ENSMUSG00000101768|Gm28694	0	NA	NA	NA	NA	NA
ENSMUSG00000103325|Gm10531	0	NA	NA	NA	NA	NA
ENSMUSG00000070565|Rasal2	2267.14	-0.177396	0.141066	-1.25754	0.208557	0.729585
ENSMUSG00000102326|Gm37788	0.329899	1.77508	4.0337	0.440063	0.659891	NA
ENSMUSG00000102391|Gm37578	0.498277	2.37121	3.99119	0.59411	0.552439	NA
ENSMUSG00000103808|Gm37060	0	NA	NA	NA	NA	NA
ENSMUSG00000049881|2810025M15Rik	831.71	-0.357875	0.163814	-2.18464	0.028915	0.271106
ENSMUSG00000087632|Gm6058	0.866854	0.0168947	3.93171	0.00429703	0.996571	NA
ENSMUSG00000033488|BC026585	195.087	0.509339	0.302303	1.68486	0.0920148	0.512684
ENSMUSG00000087093|Gm15486	0	NA	NA	NA	NA	NA
ENSMUSG00000026589|Sec16b	28.7576	0.352801	0.503918	0.700116	0.483855	0.923189
ENSMUSG00000004031|Brinp2	1102.92	-0.385854	0.348586	-1.10691	0.268332	0.795034
ENSMUSG00000026587|Astn1	4160.1	-0.210542	0.144165	-1.46042	0.144173	0.627928
ENSMUSG00000103971|Gm37679	0.567034	-2.68415	3.98877	-0.672928	0.500993	NA
ENSMUSG00000070103|Mir488	0	NA	NA	NA	NA	NA
ENSMUSG00000103762|Gm37861	9.25719	0.00962718	0.916671	0.0105023	0.991621	0.998784
ENSMUSG00000102508|Gm37367	2.50997	-2.036	2.45968	-0.827747	0.407814	0.894386
ENSMUSG00000102618|Gm37848	4.72673	0.121338	1.47247	0.0824049	0.934325	0.99661
ENSMUSG00000073530|Pappa2	245.585	-0.306679	0.238726	-1.28465	0.198916	0.715046
ENSMUSG00000047661|1600012P17Rik	0	NA	NA	NA	NA	NA
ENSMUSG00000061992|Gm4953	0.42825	-2.31778	4.01213	-0.577693	0.563471	NA
ENSMUSG00000103572|Gm37115	1.32303	3.78284	3.38145	1.1187	0.263267	NA
ENSMUSG00000103186|Gm37088	1.38373	1.38144	2.89507	0.477168	0.633243	NA
ENSMUSG00000040782|Rfwd2	2857.44	-0.00445029	0.129973	-0.0342402	0.972686	0.997473
ENSMUSG00000105399|Mir1843b	0.672693	-1.62081	3.03817	-0.533482	0.5937	NA
ENSMUSG00000089536|Scarna3a	0.925736	1.97511	3.95849	0.498955	0.617811	NA
ENSMUSG00000103225|Gm37731	0.830462	3.11029	3.95757	0.78591	0.43192	NA
ENSMUSG00000073528|Gm10530	1.64028	-1.21929	3.37051	-0.361752	0.717537	NA
ENSMUSG00000015829|Tnr	683.312	-0.219981	0.370994	-0.592949	0.553215	0.946952
ENSMUSG00000103719|Gm38039	0	NA	NA	NA	NA	NA
ENSMUSG00000090394|4930523C07Rik	57.7298	0.238315	0.473207	0.503618	0.61453	0.960843
ENSMUSG00000026729|4930562F07Rik	2.15961	0.182179	2.59941	0.0700846	0.944126	NA
ENSMUSG00000026725|Tnn	6.42694	2.174	1.54393	1.40809	0.159105	0.657046
ENSMUSG00000058267|Mrps14	861.083	-0.0642654	0.153423	-0.418876	0.675307	0.969851
ENSMUSG00000103006|4933417C20Rik	10.1504	0.899224	0.901328	0.997666	0.318441	0.83438
ENSMUSG00000014226|Cacybp	4121.76	0.0262481	0.141397	0.185634	0.852732	0.990136
ENSMUSG00000026721|Rabgap1l	3061.57	-0.144491	0.219678	-0.657741	0.510704	0.932807
ENSMUSG00000104302|Gm36975	0	NA	NA	NA	NA	NA
ENSMUSG00000089204|Mir1927	0	NA	NA	NA	NA	NA
ENSMUSG00000103522|9430087J23Rik	0	NA	NA	NA	NA	NA
ENSMUSG00000104026|Gm37212	0.828064	0.202119	3.94619	0.0512188	0.959151	NA
ENSMUSG00000104020|Gm37215	0	NA	NA	NA	NA	NA
ENSMUSG00000103391|Gm38302	0.498277	2.37121	3.99119	0.59411	0.552439	NA
ENSMUSG00000077759|Gm23528	0	NA	NA	NA	NA	NA
ENSMUSG00000102172|Gm37873	0.731007	2.93686	3.96401	0.740882	0.458765	NA
ENSMUSG00000104053|Gm38126	0	NA	NA	NA	NA	NA
ENSMUSG00000103693|Gm37529	3.6314	-0.00698849	2.06313	-0.00338733	0.997297	0.999836
ENSMUSG00000103200|Gm37328	2.55425	-2.24772	2.40794	-0.933464	0.350581	0.858524
ENSMUSG00000103632|Gm38329	2.88322	0.911429	1.60778	0.566886	0.570792	0.951904
ENSMUSG00000103432|6720464F23Rik	0.866854	0.0168947	3.93171	0.00429703	0.996571	NA
ENSMUSG00000057499|Gm6177	1.54538	0.70977	2.35414	0.301498	0.763034	NA
ENSMUSG00000102864|Gm37634	0.329899	1.77508	4.0337	0.440063	0.659891	NA
ENSMUSG00000026709|Dars2	651.376	-0.257076	0.16482	-1.55973	0.118823	0.5748
ENSMUSG00000040423|Rc3h1	1700.26	0.0190464	0.126458	0.150614	0.88028	0.99313
ENSMUSG00000026715|Serpinc1	19.3599	3.12533	1.23578	2.52904	0.0114374	0.151996
ENSMUSG00000103222|Gm37729	0	NA	NA	NA	NA	NA
ENSMUSG00000043467|Zbtb37	1284.95	-0.290624	0.188566	-1.54123	0.12326	0.586781
ENSMUSG00000103739|Gm37653	4.80697	-1.24464	1.80439	-0.689784	0.49033	0.926143
ENSMUSG00000103343|Gm37052	1.97246	-0.480839	3.23253	-0.14875	0.881751	NA
ENSMUSG00000103846|Gm37809	1.49356	-1.01378	2.80084	-0.361956	0.717385	NA
ENSMUSG00000103680|Gm37072	1.21895	1.64272	2.94599	0.557613	0.577109	NA
ENSMUSG00000104016|Gm37362	0.783778	0.756913	3.9727	0.190529	0.848895	NA
ENSMUSG00000053332|Gas5	3148.95	-0.17116	0.266849	-0.641414	0.521254	0.937282
ENSMUSG00000064816|Gm22357	56.0411	-1.11363	0.861125	-1.29322	0.195934	0.710705
ENSMUSG00000065160|Mir5117	24.0213	0.00302971	1.00925	0.00300193	0.997605	0.999836
ENSMUSG00000105780|Snord80	19.6702	-0.465597	0.580238	-0.802424	0.422308	0.902594
ENSMUSG00000077220|Snord78	1.00373	-0.135216	2.14497	-0.0630386	0.949736	NA
ENSMUSG00000064440|Gm26224	1.00373	-0.135216	2.14497	-0.0630386	0.949736	NA
ENSMUSG00000080463|Gm22489	13.9353	-0.227293	1.66275	-0.136697	0.89127	0.994423
ENSMUSG00000065228|Gm25789	3.46088	-2.63669	1.77125	-1.4886	0.136592	0.61428
ENSMUSG00000064968|Snord47	1.00373	-0.135216	2.14497	-0.0630386	0.949736	NA
ENSMUSG00000084667|Gm23212	1.00373	-0.135216	2.14497	-0.0630386	0.949736	NA
ENSMUSG00000065735|Snord80	1.00373	-0.135216	2.14497	-0.0630386	0.949736	NA
ENSMUSG00000026705|Klhl20	708.029	0.475799	0.164041	2.90049	0.00372576	0.0683193
ENSMUSG00000044835|Ankrd45	634.231	-0.607451	0.199479	-3.04518	0.00232539	0.0482221
ENSMUSG00000049160|4930469G21Rik	2.93039	-0.456671	2.45889	-0.185722	0.852663	0.990136
ENSMUSG00000102817|Gm6185	0.332185	1.78378	4.03295	0.442301	0.658271	NA
ENSMUSG00000026708|Cenpl	291.708	-0.166442	0.210103	-0.792191	0.428249	0.904613
ENSMUSG00000026701|Prdx6	1476.98	-0.0784409	0.135424	-0.579223	0.562438	0.949185
ENSMUSG00000026700|Tnfsf4	0	NA	NA	NA	NA	NA
ENSMUSG00000066755|Tnfsf18	10.7508	1.9353	1.09077	1.77426	0.0760209	0.467354
ENSMUSG00000040323|Gm15429	177.409	0.0221716	0.241183	0.0919284	0.926755	0.995556
ENSMUSG00000000817|Fasl	16.5224	1.75775	0.740488	2.37378	0.0176072	0.200404
ENSMUSG00000103625|Gm37357	3.32411	1.21542	1.52877	0.795034	0.426594	0.90437
ENSMUSG00000102254|Gm7496	6.8029	0.318521	1.00377	0.317325	0.750997	0.983158
ENSMUSG00000040297|Suco	2196.26	0.184047	0.156401	1.17676	0.23929	0.768022
ENSMUSG00000086277|4930558K02Rik	0	NA	NA	NA	NA	NA
ENSMUSG00000103393|Gm38304	0	NA	NA	NA	NA	NA
ENSMUSG00000026698|Pigc	676.922	0.0420476	0.156632	0.268449	0.788354	0.987446
ENSMUSG00000040265|Dnm3	1765.56	0.00968962	0.277209	0.0349542	0.972116	0.997473
ENSMUSG00000090260|2810442N19Rik	5.74962	0.0679263	1.23915	0.0548168	0.956284	0.997473
ENSMUSG00000102994|Gm37767	0	NA	NA	NA	NA	NA
ENSMUSG00000078190|Dnm3os	58.8939	0.426261	0.739379	0.576511	0.56427	0.949544
ENSMUSG00000070126|Mir199a-2	0.16495	0.831273	4.08047	0.20372	0.838573	NA
ENSMUSG00000065516|Mir214	0.831204	1.77862	2.83726	0.626879	0.530739	NA
ENSMUSG00000066752|Gm10176	0	NA	NA	NA	NA	NA
ENSMUSG00000089933|Gm16101	0.42825	-2.31778	4.01213	-0.577693	0.563471	NA
ENSMUSG00000026694|Mettl13	614.919	-0.145268	0.182735	-0.794966	0.426633	0.90437
ENSMUSG00000026696|Vamp4	1101.54	0.038585	0.158662	0.243189	0.807859	0.987683
ENSMUSG00000091060|7420461P10Rik	0	NA	NA	NA	NA	NA
ENSMUSG00000040225|Prrc2c	3691.89	-0.0625734	0.200413	-0.312222	0.754871	0.984016
ENSMUSG00000026697|Myoc	4.89065	2.8156	1.61154	1.74715	0.080611	0.481603
ENSMUSG00000098259|Gm27616	10.757	0.0348049	0.764639	0.0455181	0.963694	0.997473
ENSMUSG00000026692|Fmo4	9.39013	1.06384	1.26056	0.84394	0.398703	0.889569
ENSMUSG00000040181|Fmo1	750.218	0.281023	0.295185	0.952023	0.341086	0.850976
ENSMUSG00000040170|Fmo2	7.57875	0.933837	1.23282	0.757478	0.448764	0.912251
ENSMUSG00000095576|Fmo6	0	NA	NA	NA	NA	NA
ENSMUSG00000026586|Prrx1	569.842	1.00872	0.353402	2.85431	0.00431303	0.0756131
ENSMUSG00000092188|Gm20471	0	NA	NA	NA	NA	NA
ENSMUSG00000096984|Gm26523	1.06531	-0.182243	3.8126	-0.0478	0.961876	NA
ENSMUSG00000103195|Gm37644	0.498277	2.37121	3.99119	0.59411	0.552439	NA
ENSMUSG00000088951|Gm24940	0.16495	0.831273	4.08047	0.20372	0.838573	NA
ENSMUSG00000040124|Gorab	685.965	0.161412	0.172534	0.935539	0.34951	0.857205
ENSMUSG00000102117|Rpsa-ps1	55.4768	-0.312344	0.349381	-0.893991	0.371327	0.872285
ENSMUSG00000040113|Mettl11b	10.1488	0.412041	0.97529	0.42248	0.672675	0.969851
ENSMUSG00000026585|Kifap3	5731.84	-0.111211	0.222023	-0.500899	0.616442	0.960843
ENSMUSG00000026584|Scyl3	640.273	0.0879307	0.196781	0.446847	0.654986	0.967728
ENSMUSG00000041406|BC055324	429.181	-0.134928	0.25497	-0.529192	0.596672	0.958527
ENSMUSG00000041396|Mettl18	152.731	0.00403488	0.255712	0.015779	0.987411	0.997812
ENSMUSG00000026581|Sell	3.0048	1.13899	2.38954	0.476657	0.633606	0.962808
ENSMUSG00000026580|Selp	0	NA	NA	NA	NA	NA
ENSMUSG00000090081|Gm16587	0	NA	NA	NA	NA	NA
ENSMUSG00000086593|Gm16548	0	NA	NA	NA	NA	NA
ENSMUSG00000089790|Gm16588	0	NA	NA	NA	NA	NA
ENSMUSG00000026579|F5	31.3061	-0.517213	0.500319	-1.03377	0.301246	0.822307
ENSMUSG00000040918|Slc19a2	256.711	1.01271	0.431707	2.34583	0.0189847	0.209444
ENSMUSG00000026578|Ccdc181	577.174	-0.08288	0.19102	-0.433882	0.664374	0.96942
ENSMUSG00000026577|Blzf1	655.58	0.22654	0.159951	1.41631	0.156685	0.653826
ENSMUSG00000026575|Nme7	720.868	-0.0524556	0.194189	-0.270126	0.787063	0.987446
ENSMUSG00000103493|Gm37411	5.2953	0.129898	1.16401	0.111596	0.911144	0.995171
ENSMUSG00000026576|Atp1b1	2634.4	0.209233	0.279944	0.747409	0.454816	0.914431
ENSMUSG00000104011|Gm32391	29.0069	0.424397	0.527139	0.805095	0.420765	0.902509
ENSMUSG00000102389|D630023O14Rik	0.713751	-3.04405	3.97083	-0.766604	0.443317	NA
ENSMUSG00000103383|Gm37754	0	NA	NA	NA	NA	NA
ENSMUSG00000102897|Gm37853	0	NA	NA	NA	NA	NA
ENSMUSG00000102761|Gm37184	0	NA	NA	NA	NA	NA
ENSMUSG00000102163|Gm36945	0	NA	NA	NA	NA	NA
ENSMUSG00000026574|Dpt	14.6302	7.25092	1.61787	4.48176	7.40301e-06	0.000402791
ENSMUSG00000103659|Gm32569	0	NA	NA	NA	NA	NA
ENSMUSG00000104117|Gm20743	3.01985	-0.0771897	2.97832	-0.0259172	0.979323	0.997568
ENSMUSG00000026573|Xcl1	0	NA	NA	NA	NA	NA
ENSMUSG00000103320|Gm37403	1.06928	-0.226173	3.78545	-0.059748	0.952356	NA
ENSMUSG00000026572|Tbx19	6.81695	0.186298	1.82456	0.102106	0.918673	0.995556
ENSMUSG00000089967|Gm16550	5.41869	-1.31516	1.15767	-1.13604	0.25594	0.782417
ENSMUSG00000040848|Sft2d2	604.543	0.290468	0.158688	1.83043	0.0671851	0.435038
ENSMUSG00000040843|Tiprl	2059.84	-0.0597183	0.143117	-0.41727	0.676481	0.969851
ENSMUSG00000102302|Gm38190	63.8009	0.0732743	0.382181	0.191727	0.847956	0.990136
ENSMUSG00000040836|Gpr161	2332.7	-0.208718	0.117637	-1.77426	0.0760201	0.467354
ENSMUSG00000104427|Gm38368	0.498277	2.37121	3.99119	0.59411	0.552439	NA
ENSMUSG00000089299|Gm24637	0.2855	-1.74481	4.06238	-0.429503	0.667557	NA
ENSMUSG00000026571|Dcaf6	1175.44	0.0611151	0.142376	0.429251	0.667741	0.969582
ENSMUSG00000102401|Gm37864	0.42825	-2.31778	4.01213	-0.577693	0.563471	NA
ENSMUSG00000026568|Mpc2	974.744	-0.0919019	0.190781	-0.481714	0.630009	0.962166
ENSMUSG00000103763|Gm37860	3.35275	0.862939	1.36827	0.630678	0.528251	0.938519
ENSMUSG00000026567|Adcy10	6.76789	0.754671	1.22438	0.616369	0.537651	0.941195
ENSMUSG00000087886|Gm23599	0.933453	3.28386	3.78041	0.868652	0.385037	NA
ENSMUSG00000089291|Gm23208	0	NA	NA	NA	NA	NA
ENSMUSG00000104474|Gm38210	0	NA	NA	NA	NA	NA
ENSMUSG00000026566|Mpzl1	2695.74	-0.12921	0.107338	-1.20377	0.228678	0.754879
ENSMUSG00000103583|Gm38325	3.77283	0.25299	1.52708	0.16567	0.868417	0.99313
ENSMUSG00000103059|Gm18186	4.7297	0.235443	1.4857	0.158473	0.874084	0.99313
ENSMUSG00000103098|Gm37559	3.21165	-0.3045	1.33705	-0.22774	0.819849	0.988391
ENSMUSG00000040723|Rcsd1	470.696	0.350861	0.238563	1.47073	0.141364	0.622898
ENSMUSG00000105249|Gm44458	0	NA	NA	NA	NA	NA
ENSMUSG00000103686|Gm37073	7.87871	1.00238	0.905444	1.10706	0.268269	0.795034
ENSMUSG00000040713|Creg1	535.079	0.608038	0.197006	3.0864	0.00202598	0.0429221
ENSMUSG00000088618|Gm24808	0	NA	NA	NA	NA	NA
ENSMUSG00000005763|Cd247	15.8631	0.0658952	0.76177	0.0865028	0.931067	0.99661
ENSMUSG00000094394|Gm23402	0	NA	NA	NA	NA	NA
ENSMUSG00000102363|Gm32999	0	NA	NA	NA	NA	NA
ENSMUSG00000103768|Gm37856	0.828064	0.202119	3.94619	0.0512188	0.959151	NA
ENSMUSG00000102154|Gm37469	0	NA	NA	NA	NA	NA
ENSMUSG00000026565|Pou2f1	1385.09	-0.232975	0.177157	-1.31507	0.188486	0.700144
ENSMUSG00000089829|Gm16565	19.8106	0.326888	0.791553	0.41297	0.679628	0.970584
ENSMUSG00000099008|Gm17976	2.06456	-1.67447	2.56789	-0.652079	0.51435	NA
ENSMUSG00000097196|Gm26665	0	NA	NA	NA	NA	NA
ENSMUSG00000102484|Gm37923	0	NA	NA	NA	NA	NA
ENSMUSG00000026564|Dusp27	73.5765	0.818311	0.513878	1.59243	0.111289	0.557582
ENSMUSG00000000544|Gpa33	0	NA	NA	NA	NA	NA
ENSMUSG00000040629|Mael	1.32874	3.78962	3.93857	0.962182	0.335958	NA
ENSMUSG00000040612|Ildr2	1173.69	0.0477713	0.187553	0.254708	0.798949	0.987683
ENSMUSG00000091393|5330438I03Rik	20.9335	-1.18373	0.691835	-1.711	0.087081	0.499963
ENSMUSG00000026563|Tada1	894.424	-0.0916038	0.163526	-0.560179	0.575357	0.951904
ENSMUSG00000089853|Gm15853	3.82377	5.3186	2.48641	2.13907	0.0324301	0.289933
ENSMUSG00000040596|Pogk	3035.43	-0.179628	0.358221	-0.501445	0.616058	0.960843
ENSMUSG00000103400|Gm15853	30.4534	0.285307	0.503352	0.566814	0.570841	0.951904
ENSMUSG00000086925|Gm6286	48.0858	-0.373322	0.385247	-0.969045	0.332523	0.844931
ENSMUSG00000060568|Fam78b	746.337	-0.0494372	0.215012	-0.229928	0.818148	0.98807
ENSMUSG00000102548|Gm16701	53.9467	-0.0705474	0.373583	-0.18884	0.850218	0.990136
ENSMUSG00000097823|Gm16701	134.217	0.696272	0.641278	1.08576	0.277586	0.805016
ENSMUSG00000102870|Gm17868	11.5978	0.871264	0.770547	1.13071	0.258178	0.785469
ENSMUSG00000026558|Uck2	2482.33	-0.254684	0.132398	-1.92363	0.054401	0.391957
ENSMUSG00000103139|Gm37982	0	NA	NA	NA	NA	NA
ENSMUSG00000102909|Gm2453	4.40096	-0.42569	1.79852	-0.236689	0.812898	0.987683
ENSMUSG00000052428|Tmco1	1268.29	0.139459	0.165405	0.843137	0.399152	0.889749
ENSMUSG00000088246|Gm25911	4.47902	-1.05542	1.56334	-0.675106	0.499608	0.930341
ENSMUSG00000026687|Aldh9a1	769.362	0.263742	0.180402	1.46197	0.143749	0.626876
ENSMUSG00000026688|Mgst3	758.689	-0.321789	0.287557	-1.11904	0.263121	0.789694
ENSMUSG00000040485|Lrrc52	0	NA	NA	NA	NA	NA
ENSMUSG00000015843|Rxrg	203.672	-0.296131	0.354742	-0.83478	0.403842	0.893475
ENSMUSG00000026686|Lmx1a	222.103	-0.252031	0.25883	-0.973729	0.330191	0.842253
ENSMUSG00000093538|Gm20711	0	NA	NA	NA	NA	NA
ENSMUSG00000052534|Pbx1	7700.73	-0.236255	0.097535	-2.42226	0.0154242	0.183608
ENSMUSG00000102594|Gm38381	5.30879	-1.22554	1.83879	-0.666495	0.505095	0.931287
ENSMUSG00000103780|Gm37524	3.17091	-0.818051	1.95694	-0.418026	0.675928	0.969851
ENSMUSG00000058622|Gm5265	0.451593	-0.783025	4.06238	-0.19275	0.847155	NA
ENSMUSG00000026683|Nuf2	795.554	-0.280534	0.261509	-1.07275	0.283382	0.809606
ENSMUSG00000026678|Rgs5	1997.73	0.00903616	0.132556	0.0681686	0.945651	0.996879
ENSMUSG00000038530|Rgs4	928.361	0.0530375	0.209169	0.253564	0.799833	0.987683
ENSMUSG00000070532|Ccdc190	164.87	0.00871197	0.362301	0.0240462	0.980816	0.997656
ENSMUSG00000089990|Gm15852	1.39575	0.500087	3.51767	0.142164	0.88695	NA
ENSMUSG00000026675|Hsd17b7	762.637	-0.305423	0.172243	-1.77321	0.0761936	0.467578
ENSMUSG00000097503|3110045C21Rik	10.473	-0.440232	0.785661	-0.560333	0.575253	0.951904
ENSMUSG00000026674|Ddr2	738.794	0.582827	0.271971	2.14297	0.0321154	0.288076
ENSMUSG00000026670|Uap1	952.751	0.156373	0.145444	1.07514	0.282311	0.808758
ENSMUSG00000103908|Gm37502	0	NA	NA	NA	NA	NA
ENSMUSG00000104266|Gm37748	1.88661	-1.64197	1.95602	-0.839443	0.401221	NA
ENSMUSG00000026667|Uhmk1	2316	-0.0418746	0.111258	-0.376374	0.706639	0.976141
ENSMUSG00000044306|4930500M09Rik	1.61085	0.304297	2.81455	0.108116	0.913904	NA
ENSMUSG00000096964|Gm6345	1.45077	0.238127	2.36095	0.100861	0.919661	NA
ENSMUSG00000102418|Sh2d1b1	2.48542	4.69799	3.55835	1.32027	0.186744	0.698509
ENSMUSG00000038473|Nos1ap	182.59	-0.203999	0.225741	-0.903684	0.366163	0.869153
ENSMUSG00000042800|1700015E13Rik	5.96362	-0.17799	1.36074	-0.130804	0.89593	0.994444
ENSMUSG00000102752|Gm7694	215.782	-0.0523162	0.199307	-0.26249	0.792944	0.987446
ENSMUSG00000102193|Gm7299	26.12	-0.183397	0.498095	-0.368197	0.712726	0.976739
ENSMUSG00000038463|Olfml2b	249.105	-0.114443	0.305807	-0.374232	0.708232	0.976141
ENSMUSG00000096310|Gm23523	0	NA	NA	NA	NA	NA
ENSMUSG00000096547|Gm25235	0	NA	NA	NA	NA	NA
ENSMUSG00000026663|Atf6	947.711	0.143027	0.136461	1.04812	0.294584	0.817134
ENSMUSG00000026659|Dusp12	520.812	0.0818718	0.203252	0.40281	0.687088	0.973073
ENSMUSG00000096968|Gm26620	7.78574	-0.0938498	1.38564	-0.0677303	0.946	0.996879
ENSMUSG00000053925|Gm9929	16.3327	0.184448	0.667506	0.276325	0.782299	0.987051
ENSMUSG00000070524|Fcrlb	1.02279	-0.388097	3.84937	-0.100821	0.919693	NA
ENSMUSG00000038421|Fcrla	0	NA	NA	NA	NA	NA
ENSMUSG00000089838|Gm2962	1.24458	2.56109	2.49228	1.02761	0.304135	NA
ENSMUSG00000026656|Fcgr2b	80.8272	1.22218	0.44482	2.74758	0.00600373	0.0969688
ENSMUSG00000103676|Gm38204	0	NA	NA	NA	NA	NA
ENSMUSG00000065905|Gm26110	0	NA	NA	NA	NA	NA
ENSMUSG00000059089|Fcgr4	87.4511	4.37005	0.681234	6.4149	1.40916e-10	1.64117e-08
ENSMUSG00000059498|Fcgr3	271.124	0.819807	0.380953	2.15199	0.0313981	0.284485
ENSMUSG00000099119|Mir6546	0	NA	NA	NA	NA	NA
ENSMUSG00000026649|Cfap126	123.287	-0.117131	0.286252	-0.409188	0.682402	0.971741
ENSMUSG00000058076|Sdhc	2210.93	-0.132164	0.127701	-1.03494	0.300695	0.821449
ENSMUSG00000056569|Mpz	26.0192	3.53079	1.07198	3.2937	0.000988763	0.0248877
ENSMUSG00000038370|Pcp4l1	305.688	0.388005	0.344403	1.1266	0.25991	0.78652
ENSMUSG00000005677|Nr1i3	50.2352	-0.434627	0.460576	-0.94366	0.345344	0.853683
ENSMUSG00000005674|Tomm40l	804.824	0.0838788	0.236634	0.354467	0.722989	0.979118
ENSMUSG00000058715|Fcer1g	219.308	1.574	0.249147	6.31752	2.65787e-10	2.96956e-08
ENSMUSG00000013593|Ndufs2	3749.28	0.000466534	0.111524	0.00418325	0.996662	0.999631
ENSMUSG00000006403|Adamts4	107.538	0.38371	0.372539	1.02999	0.303016	0.823566
ENSMUSG00000052423|B4galt3	846.634	0.0377456	0.165395	0.228216	0.819479	0.988391
ENSMUSG00000062729|Ppox	809.308	-0.0753596	0.143318	-0.52582	0.599013	0.958593
ENSMUSG00000053483|Usp21	1044.33	-0.0395163	0.196624	-0.200974	0.840719	0.988995
ENSMUSG00000062963|Ufc1	1048.36	0.00718386	0.141959	0.0506052	0.95964	0.997473
[truncated: 45,732 more rows]

## Sheet: C.ZIKV_2_DESeq2_genes
Supplementary File 2C
DESeq2 differential expression analysis results for PRJNA358758 comparing ZIKV and control samples
	baseMean	log2FoldChange	lfcSE	stat	pvalue	padj
ENSMUSG00000102348|Gm10568	56.3279	0.839517	0.381779	2.19896	0.0278806	0.0710284
ENSMUSG00000089699|Gm1992	0	NA	NA	NA	NA	NA
ENSMUSG00000102851|Gm18956	8.02043	0.852055	0.924913	0.921227	0.356932	0.537365
ENSMUSG00000103147|Gm7341	3.44452	-1.03212	1.54456	-0.66823	0.503987	0.676881
ENSMUSG00000051951|Xkr4	9042.44	-1.05388	0.105652	-9.97499	1.96127e-23	6.40516e-22
ENSMUSG00000102331|Gm19938	233.432	0.0244868	0.304748	0.080351	0.935958	0.967399
ENSMUSG00000103201|Gm37329	10.2859	-0.446223	0.739092	-0.603746	0.546013	0.713172
ENSMUSG00000104017|Gm37363	8.70255	-0.715587	0.957728	-0.747171	0.45496	0.63284
ENSMUSG00000103377|Gm37180	8.46446	-0.575271	0.84966	-0.67706	0.498368	0.671973
ENSMUSG00000103161|Gm38148	6.06665	-1.07501	1.26388	-0.850563	0.395012	0.576572
ENSMUSG00000103025|Gm37686	6.15767	0.149809	1.05108	0.142529	0.886662	0.942438
ENSMUSG00000102948|Gm6101	0	NA	NA	NA	NA	NA
ENSMUSG00000025900|Rp1	30.1347	-0.807784	0.572028	-1.41214	0.157908	0.292045
ENSMUSG00000109048|Rp1	0	NA	NA	NA	NA	NA
ENSMUSG00000104123|Gm37483	0	NA	NA	NA	NA	NA
ENSMUSG00000102269|Gm7357	4.11533	-3.55812	1.63718	-2.17332	0.0297563	0.0751211
ENSMUSG00000098104|Gm6085	63.7151	-0.0407109	0.440777	-0.0923616	0.926411	0.962376
ENSMUSG00000025902|Sox17	212.078	0.844898	0.317417	2.6618	0.00777251	0.0235701
ENSMUSG00000104238|Gm37587	4.67136	-0.714723	1.42142	-0.502823	0.615089	0.76754
ENSMUSG00000102175|Gm6119	1.5085	0.157408	2.28067	0.0690185	0.944975	NA
ENSMUSG00000103922|Gm6123	56.961	-0.323642	0.371939	-0.870149	0.384219	0.566272
ENSMUSG00000033845|Mrpl15	2757.26	0.158114	0.198447	0.796754	0.425594	0.605866
ENSMUSG00000102275|Gm37144	61.902	-0.185546	0.384347	-0.482756	0.629269	0.778541
ENSMUSG00000025903|Lypla1	2789.09	-0.318122	0.0999898	-3.18154	0.00146493	0.00534537
ENSMUSG00000033813|Tcea1	13461	0.096208	0.117277	0.820348	0.412018	0.592849
ENSMUSG00000104217|Gm37988	12.5407	0.0742707	0.721486	0.102941	0.91801	0.957911
ENSMUSG00000062588|Gm6104	575.391	-0.597504	0.184568	-3.23731	0.00120662	0.00449119
ENSMUSG00000104046|Gm37567	1.78914	-1.48718	2.54524	-0.584299	0.559019	0.723355
ENSMUSG00000093015|Gm22463	0.529467	-2.61415	3.59035	-0.728103	0.46655	NA
ENSMUSG00000025905|Oprk1	873.848	-0.688479	0.24667	-2.79109	0.00525308	0.0167272
ENSMUSG00000033774|Npbwr1	398.321	-1.20065	0.28252	-4.24978	2.13981e-05	0.000112285
ENSMUSG00000002459|Rgs20	1743.69	-0.116554	0.113601	-1.02599	0.304895	0.482246
ENSMUSG00000091305|Gm17100	0.825286	0.234046	3.81509	0.0613476	0.951082	NA
ENSMUSG00000091665|Gm17101	2.14554	-0.374872	2.43635	-0.153866	0.877715	0.937575
ENSMUSG00000103280|Gm37277	322.441	0.14947	0.192333	0.777141	0.437076	0.616717
ENSMUSG00000085623|Gm16041	19.515	0.0583391	0.713266	0.0817916	0.934812	0.966711
ENSMUSG00000033793|Atp6v1h	13612.6	-0.0418571	0.126307	-0.331391	0.740349	0.854151
ENSMUSG00000102653|Gm37079	9.16715	1.60246	0.884751	1.8112	0.0701098	0.152763
ENSMUSG00000102706|Gm7417	1.38683	1.02244	3.27242	0.312442	0.754705	NA
ENSMUSG00000087247|Fam150a	8.61984	3.89872	1.28647	3.03055	0.0024411	0.00843447
ENSMUSG00000103355|Gm2147	4.50162	-0.50885	1.1162	-0.455877	0.648478	0.791782
ENSMUSG00000103845|Gm19026	294.517	-0.856438	0.182853	-4.68375	2.81669e-06	1.70832e-05
ENSMUSG00000025907|Rb1cc1	6754.86	-0.223009	0.123585	-1.80449	0.0711543	0.154465
ENSMUSG00000090031|4732440D04Rik	224.126	0.315473	1.2405	0.254311	0.799256	0.892128
ENSMUSG00000103329|Gm42492	19.2428	-1.66281	0.641446	-2.59228	0.00953412	0.0282139
ENSMUSG00000102135|Gm37108	14.2943	1.13353	0.69045	1.64173	0.100646	0.204367
ENSMUSG00000033740|St18	750.926	-1.07039	0.211021	-5.07242	3.92792e-07	2.71069e-06
ENSMUSG00000048538|Gm9826	59.3197	0.0151113	0.360645	0.0419008	0.966578	0.983214
ENSMUSG00000051285|Pcmtd1	4372.33	0.177844	0.141043	1.26092	0.207339	0.35988
ENSMUSG00000098201|Gm26983	0.382773	-2.13283	4.02879	-0.529395	0.596531	NA
ENSMUSG00000103509|Gm38372	375.592	-0.44776	0.215764	-2.07523	0.0379651	0.0919252
ENSMUSG00000102768|Gm19002	0	NA	NA	NA	NA	NA
ENSMUSG00000097797|Gm26901	112.065	-0.276986	0.247664	-1.11839	0.263399	0.432789
ENSMUSG00000025909|Sntg1	1607.58	-0.51777	0.154926	-3.34205	0.000831615	0.00321733
ENSMUSG00000086235|Gm16284	1.02801	0.774137	2.96423	0.26116	0.793969	NA
ENSMUSG00000103884|Gm37005	1.79591	-1.61311	3.05105	-0.528705	0.59701	0.753545
ENSMUSG00000086195|Gm6152	0.150378	-1.1267	4.08047	-0.27612	0.782456	NA
ENSMUSG00000104504|Gm7445	0	NA	NA	NA	NA	NA
ENSMUSG00000103819|Gm38008	1.25729	2.55096	2.35048	1.08529	0.277791	NA
ENSMUSG00000103933|Gm36964	9.06339	-0.107966	0.856537	-0.12605	0.899693	0.949307
ENSMUSG00000076135|Gm24276	9.91991	0.0173423	0.776076	0.0223462	0.982172	0.991195
ENSMUSG00000102871|Gm37143	3.4526	-0.0207148	1.21126	-0.0171019	0.986355	0.992943
ENSMUSG00000084353|Gm15452	20.2469	0.51239	0.56963	0.899515	0.368378	0.549681
ENSMUSG00000066693|Gm7493	7.18762	1.15146	0.940577	1.2242	0.220875	0.377831
ENSMUSG00000102316|Gm37629	6.79429	-0.911921	0.939131	-0.971026	0.331535	0.510879
ENSMUSG00000093970|Gm23358	0.187703	-1.1267	4.08047	-0.27612	0.782456	NA
ENSMUSG00000102647|Gm38024	2.99647	-5.11523	1.98081	-2.58239	0.00981188	0.0289145
ENSMUSG00000102253|Gm38259	2.53091	-0.752113	1.60302	-0.469185	0.638937	0.785622
ENSMUSG00000025912|Mybl1	780.866	0.759113	0.164748	4.60772	4.07107e-06	2.40644e-05
ENSMUSG00000103411|Gm18300	1.70782	1.42844	2.52199	0.566394	0.571126	0.732864
ENSMUSG00000025911|Adhfe1	993.913	0.587399	0.211777	2.77367	0.00554281	0.017527
ENSMUSG00000079671|2610203C22Rik	183.061	0.18661	0.36307	0.513978	0.607268	0.761919
ENSMUSG00000061024|Rrs1	2844.43	0.355175	0.120183	2.95527	0.00312394	0.0105073
ENSMUSG00000081441|Gm6161	249.745	-0.222406	0.187582	-1.18565	0.235762	0.397672
ENSMUSG00000067879|3110035E14Rik	8548.29	-0.901394	0.194758	-4.62829	3.68704e-06	2.19648e-05
ENSMUSG00000097893|1700034P13Rik	42.9797	-0.0940488	0.427372	-0.220063	0.825822	0.907729
ENSMUSG00000045210|Vcpip1	13509.4	0.187139	0.0927189	2.01834	0.0435556	0.103183
ENSMUSG00000025915|Sgk3	1191.35	0.461064	0.191593	2.40647	0.0161074	0.0443649
ENSMUSG00000046334|Gm6195	0.15595	0.796855	4.08047	0.195285	0.84517	NA
ENSMUSG00000088916|Gm22607	0.166667	0.796855	4.08047	0.195285	0.84517	NA
ENSMUSG00000046101|Mcmdc2	166.307	-0.148946	0.287827	-0.517484	0.604819	0.759639
ENSMUSG00000098234|Snhg6	1603.95	1.01805	0.189072	5.38442	7.26788e-08	5.54815e-07
ENSMUSG00000093178|Snord87	5.97887	0.614287	1.02071	0.601824	0.547291	0.714213
ENSMUSG00000095780|Gm24674	1.16627	2.3697	2.85252	0.830741	0.40612	NA
ENSMUSG00000025916|Ppp1r42	113.195	3.27353	0.326021	10.0409	1.00787e-23	3.34186e-22
ENSMUSG00000087199|Gm15818	2.32917	4.58917	2.11616	2.16863	0.0301109	0.0758838
ENSMUSG00000099032|Tcf24	175.62	-1.80557	0.313095	-5.76683	8.07746e-09	7.01989e-08
ENSMUSG00000104025|E330040D14Rik	7.39539	1.48519	1.16879	1.27071	0.203832	0.355231
ENSMUSG00000025917|Cops5	9039.01	-0.168259	0.137869	-1.22043	0.222304	0.379422
ENSMUSG00000056763|Cspp1	2878.52	-0.238225	0.17647	-1.34995	0.177033	0.319164
ENSMUSG00000102356|1700047N06Rik	1.54165	-2.04308	2.21073	-0.924164	0.355401	NA
ENSMUSG00000100212|Gm5522	16.9069	1.95935	0.653366	2.99886	0.00270992	0.00926487
ENSMUSG00000100648|Gm28659	0.917479	-2.15094	3.69482	-0.582151	0.560465	NA
ENSMUSG00000102556|Gm37569	7.03571	2.70658	1.48107	1.82746	0.0676313	0.148417
ENSMUSG00000088153|Gm26348	2.68731	0.907883	1.61765	0.561235	0.574637	0.735948
ENSMUSG00000067851|Arfgef1	13706.1	-0.163847	0.187152	-0.875476	0.381315	0.563053
ENSMUSG00000083422|Gm15604	0	NA	NA	NA	NA	NA
ENSMUSG00000094979|Gm25253	0	NA	NA	NA	NA	NA
ENSMUSG00000081417|Gm15603	2.11888	0.11076	1.76811	0.0626429	0.950051	0.974425
ENSMUSG00000042501|Cpa6	19.6277	-1.53442	0.624793	-2.45588	0.0140538	0.0394712
ENSMUSG00000103810|Gm38005	0.375406	-2.10827	4.03085	-0.523033	0.600951	NA
ENSMUSG00000077318|Gm24173	0.306328	-0.164918	4.08047	-0.0404164	0.967761	NA
ENSMUSG00000048960|Prex2	1480.13	0.223447	0.311278	0.717839	0.472857	0.649021
ENSMUSG00000101827|Gm28686	0.542073	-1.14649	4.03085	-0.284429	0.776082	NA
ENSMUSG00000097628|Gm2383	2.67637	0.891156	1.68036	0.530335	0.59588	0.75282
ENSMUSG00000057715|A830018L16Rik	4089.24	-1.00199	0.180674	-5.54585	2.92535e-08	2.34494e-07
ENSMUSG00000099845|Gm29273	0.724537	-3.06473	3.88286	-0.789296	0.429939	NA
ENSMUSG00000103825|Gm38178	8.19186	0.928651	0.931695	0.996733	0.318894	0.497026
ENSMUSG00000103561|Gm38069	7.15604	0.0783928	0.988878	0.0792745	0.936814	0.967992
ENSMUSG00000016918|Sulf1	3003.4	-0.252765	0.156769	-1.61234	0.106887	0.214384
ENSMUSG00000025938|Slco5a1	4340.31	-1.12713	0.100034	-11.2674	1.90061e-29	8.26648e-28
ENSMUSG00000101476|Gm29570	0.9357	3.27286	3.9511	0.82834	0.407478	NA
ENSMUSG00000101171|Gm7593	1.91373	0.0448928	2.10342	0.0213428	0.982972	0.991326
ENSMUSG00000099183|Gm27881	0	NA	NA	NA	NA	NA
ENSMUSG00000102639|Gm38223	0	NA	NA	NA	NA	NA
ENSMUSG00000104170|Gm37702	1.07416	-0.196441	3.53097	-0.0556338	0.955634	NA
ENSMUSG00000102664|Gm38380	8.72607	0.40128	1.31854	0.304338	0.760871	0.867561
ENSMUSG00000005886|Ncoa2	11891.6	-0.523922	0.103063	-5.08351	3.70527e-07	2.56457e-06
ENSMUSG00000087782|Gm23169	0.375406	-2.10827	4.03085	-0.523033	0.600951	NA
ENSMUSG00000103085|Gm38120	15.3222	-1.35263	0.87115	-1.5527	0.120495	0.236525
ENSMUSG00000103506|Gm38376	15.0658	-0.237226	0.697388	-0.340163	0.733733	0.85053
ENSMUSG00000103495|Gm37409	2.67754	1.62656	1.60345	1.01441	0.310388	0.488142
ENSMUSG00000025935|Tram1	5233.7	0.476195	0.0962497	4.9475	7.51743e-07	4.95142e-06
ENSMUSG00000097711|Gm5523	5.3172	1.52413	1.08104	1.40988	0.158576	0.292916
ENSMUSG00000025937|Lactb2	1119.18	0.409668	0.141159	2.90218	0.00370576	0.0122672
ENSMUSG00000102982|Gm38319	7.59849	0.231496	1.08163	0.214026	0.830527	0.910163
ENSMUSG00000095853|Gm22616	0	NA	NA	NA	NA	NA
ENSMUSG00000025932|Eya1	674.965	-0.257926	0.196723	-1.31111	0.189821	0.336578
ENSMUSG00000102588|Gm37444	1.59564	0.892003	3.16876	0.281499	0.778328	NA
ENSMUSG00000103492|Gm37412	39.4103	-0.664361	0.423722	-1.56792	0.1169	0.230851
ENSMUSG00000054493|Gm9947	40.8406	-1.13541	0.481114	-2.35996	0.0182767	0.0495775
ENSMUSG00000025930|Msc	150.937	-0.307235	0.26195	-1.17288	0.240846	0.404236
ENSMUSG00000081201|Smt3h2-ps4	120.051	-0.370815	0.268083	-1.38321	0.166601	0.304388
ENSMUSG00000082193|Rpl5-ps1	600.672	0.185047	0.270687	0.683622	0.494214	0.668182
ENSMUSG00000073737|Gm10566	39.9292	0.522939	0.400328	1.30628	0.191459	0.338879
ENSMUSG00000032769|Trpa1	249.167	-1.68558	0.323056	-5.21762	1.81234e-07	1.3114e-06
ENSMUSG00000088829|Gm25227	0.533151	-2.6235	3.99403	-0.656857	0.511273	NA
ENSMUSG00000092083|Kcnb2	4393.91	-0.991127	0.100672	-9.84511	7.19587e-23	2.25092e-21
ENSMUSG00000102937|Gm38116	7.17058	-0.911938	0.885733	-1.02959	0.303205	0.480301
ENSMUSG00000104149|Gm37138	9.25222	-0.831569	0.884014	-0.940675	0.346872	0.527163
ENSMUSG00000025925|Terf1	1022.26	1.28964	0.129173	9.98379	1.79475e-23	5.86811e-22
ENSMUSG00000088943|Gm23259	1.05264	-3.6175	3.95084	-0.915628	0.359862	NA
ENSMUSG00000104379|Gm37509	145.738	0.446055	0.269285	1.65644	0.0976329	0.199412
ENSMUSG00000032719|Sbspon	30.6828	-0.259735	0.450887	-0.576055	0.564578	0.727766
ENSMUSG00000067795|4930444P10Rik	91.8793	-0.345625	0.290599	-1.18935	0.2343	0.395695
ENSMUSG00000104165|Gm38249	34.1895	0.309584	0.443978	0.697295	0.485618	0.660042
ENSMUSG00000025921|Rdh10	1915.5	0.729909	0.124626	5.85678	4.71933e-09	4.22253e-08
ENSMUSG00000043716|Rpl7	28675.1	0.198567	0.146101	1.35911	0.174112	0.315017
ENSMUSG00000025920|Stau2	14365.2	-0.570693	0.140838	-4.05212	5.07561e-05	0.000249392
ENSMUSG00000089982|Gm7568	2.59237	-1.66316	2.28105	-0.729121	0.465927	0.643234
ENSMUSG00000100868|Gm28095	14.4882	-0.106498	0.786915	-0.135336	0.892346	0.94568
ENSMUSG00000102457|Gm38342	73.0295	1.20437	0.325382	3.7014	0.000214412	0.000934725
ENSMUSG00000025939|Ube2w	5269.5	-0.237223	0.126356	-1.87742	0.0604608	0.135434
ENSMUSG00000079658|Tceb1	10483.9	-0.303624	0.154263	-1.96822	0.0490425	0.11365
ENSMUSG00000025940|Tmem70	2417.9	0.987055	0.520375	1.89682	0.0578522	0.130597
ENSMUSG00000025779|Ly96	111.484	2.2949	0.29698	7.72746	1.09713e-14	1.83185e-13
ENSMUSG00000091020|Gm5828	101.801	0.537687	0.306674	1.75329	0.0795525	0.169228
ENSMUSG00000100110|Gm28783	0	NA	NA	NA	NA	NA
ENSMUSG00000101640|Gm28376	0	NA	NA	NA	NA	NA
ENSMUSG00000104133|4921511E07Rik	2.35963	-0.967818	1.97319	-0.490483	0.623792	0.774287
ENSMUSG00000042686|Jph1	999.654	-0.952417	0.156749	-6.07607	1.2316e-09	1.17706e-08
ENSMUSG00000101589|Rbm6-ps1	20.9901	0.0401186	0.527826	0.0760074	0.939413	0.969291
ENSMUSG00000025777|Gdap1	17738.6	-0.675055	0.137797	-4.89892	9.6363e-07	6.24631e-06
ENSMUSG00000085125|Gm16070	30.3189	-0.545985	0.498172	-1.09598	0.273089	0.445026
ENSMUSG00000102001|Gm28755	0	NA	NA	NA	NA	NA
ENSMUSG00000101717|Gm28756	121.05	-1.47751	0.246101	-6.0037	1.92875e-09	1.80418e-08
ENSMUSG00000100053|Gm28154	26.0917	-0.776858	0.580586	-1.33806	0.180877	0.324476
ENSMUSG00000067780|Pi15	215.307	-1.04629	0.220905	-4.73639	2.17556e-06	1.33848e-05
ENSMUSG00000025776|Crispld1	330.587	-1.23625	0.243847	-5.06979	3.9825e-07	2.74365e-06
ENSMUSG00000099895|Gm28153	4.87071	-3.28586	1.54273	-2.1299	0.03318	0.0822811
ENSMUSG00000100554|Gm7690	13.2304	0.158848	0.834613	0.190326	0.849054	0.920481
ENSMUSG00000099473|Gm18775	67.5532	-1.16329	0.320626	-3.62819	0.000285415	0.00121752
ENSMUSG00000099591|Gm17969	71.4324	-1.69967	0.350129	-4.8544	1.20753e-06	7.70673e-06
ENSMUSG00000089787|Gm15825	7.0091	-1.18704	1.40038	-0.847653	0.396631	0.578078
ENSMUSG00000042596|Tfap2d	325.383	-0.966305	0.248518	-3.88827	0.000100961	0.00046986
ENSMUSG00000100720|Gm10075	196.181	-0.736661	0.231451	-3.18279	0.00145863	0.00532498
ENSMUSG00000025927|Tfap2b	581.583	-1.59438	1.48316	-1.07499	NA	NA
ENSMUSG00000065559|Mir206	0	NA	NA	NA	NA	NA
ENSMUSG00000065480|Mir133b	0.147504	0.796855	4.08047	0.195285	0.84517	NA
ENSMUSG00000099906|Gm28653	0.563109	-2.69682	3.98975	-0.675938	0.49908	NA
ENSMUSG00000041872|Il17f	9.37083	0.322373	1.27862	0.252126	0.800944	0.893105
ENSMUSG00000104095|Gm37315	0	NA	NA	NA	NA	NA
ENSMUSG00000089914|4930486I03Rik	0	NA	NA	NA	NA	NA
ENSMUSG00000043760|Pkhd1	12.8063	-1.38312	0.751392	-1.84075	0.0656588	0.144957
ENSMUSG00000070175|Gm24162	0	NA	NA	NA	NA	NA
ENSMUSG00000090142|Gm15795	13.0097	0.485389	0.696137	0.69726	0.48564	0.660042
ENSMUSG00000041859|Mcm3	1573.2	0.732812	0.145845	5.02459	5.04507e-07	3.41639e-06
ENSMUSG00000100929|Gm28064	21.0509	0.0875556	0.631121	0.13873	0.889663	0.944097
ENSMUSG00000077314|Gm24171	1.47068	-1.97592	2.63464	-0.749975	0.453269	NA
ENSMUSG00000025931|Paqr8	6429.58	0.123753	0.772091	0.160283	0.872658	0.934693
ENSMUSG00000097934|6720483E21Rik	28.8544	1.16557	0.517606	2.25184	0.0243322	0.0633162
ENSMUSG00000041809|Efhc1	162.353	0.0883201	0.261434	0.337829	0.735492	0.851788
ENSMUSG00000041779|Tram2	994.868	0.997167	0.193791	5.14558	2.66691e-07	1.89045e-06
ENSMUSG00000102633|Gm38224	3.55763	1.35716	1.39804	0.970759	0.331668	0.510917
ENSMUSG00000100819|Gm2693	1.11308	3.52166	3.33192	1.05695	0.290536	NA
ENSMUSG00000025933|Tmem14a	788.041	-0.422014	0.167521	-2.51918	0.011763	0.0338397
ENSMUSG00000096375|Gm7094	5.87896	0.0690789	1.30236	0.0530413	0.957699	0.978141
ENSMUSG00000025934|Gsta3	70.5315	2.6298	0.37241	7.06157	1.64629e-12	2.20527e-11
ENSMUSG00000099343|Gm28836	0.9357	3.27286	3.9511	0.82834	0.407478	NA
ENSMUSG00000085079|Khdc1b	1.13466	-3.72227	3.28754	-1.13224	0.257535	NA
ENSMUSG00000028033|Kcnq5	5273.76	-0.896317	0.116213	-7.7127	1.23184e-14	2.04344e-13
ENSMUSG00000097109|Gm26580	122.032	-0.987249	0.273172	-3.61402	0.000301485	0.00128083
ENSMUSG00000082935|Gm7658	73.3989	0.318155	0.299578	1.06201	0.288231	0.46293
ENSMUSG00000103748|Gm38243	8.37373	-0.487384	1.23049	-0.396089	0.692039	0.822903
ENSMUSG00000104138|Gm36949	9.18317	-0.162398	0.957939	-0.169528	0.865381	0.930375
ENSMUSG00000101468|Gm7761	0	NA	NA	NA	NA	NA
ENSMUSG00000102766|Gm6420	0.903809	-0.777533	3.11781	-0.249385	0.803063	NA
ENSMUSG00000101227|Gm29506	3.22986	-0.521725	1.93617	-0.269462	0.787574	0.885046
ENSMUSG00000073730|4933415F23Rik	2.32565	-0.921097	1.72648	-0.53351	0.59368	0.751039
ENSMUSG00000065567|Mir30c-2	0.358053	-0.164918	4.08047	-0.0404164	0.967761	NA
ENSMUSG00000097970|Gm27028	11.8106	1.28813	0.812264	1.58585	0.112772	0.224003
ENSMUSG00000100775|Gm29107	8.94112	0.647827	0.976013	0.663749	0.506851	0.679078
ENSMUSG00000041670|Rims1	9866.22	-0.739416	0.136875	-5.40215	6.58482e-08	5.05548e-07
ENSMUSG00000097642|Gm26866	3.34358	-1.45482	2.18834	-0.664806	0.506175	0.678515
ENSMUSG00000026158|Ogfrl1	6810.85	-0.339895	0.110113	-3.08679	0.00202333	0.00714336
ENSMUSG00000102495|Gm26524	3.1629	-0.0804792	1.52309	-0.0528394	0.95786	0.978234
ENSMUSG00000026154|Sdhaf4	978.029	-0.350043	0.164779	-2.12432	0.0336436	0.0832493
ENSMUSG00000099503|Gm28822	2.02324	0.175585	2.46785	0.0711491	0.943279	0.971013
ENSMUSG00000026156|B3gat2	10098.2	-0.645258	0.128164	-5.03463	4.78774e-07	3.26015e-06
ENSMUSG00000026155|Smap1	8396.11	-0.322875	0.105153	-3.07052	0.00213686	0.00749537
ENSMUSG00000102398|Gm37580	65.6218	0.311694	0.315626	0.987544	0.323376	0.501736
ENSMUSG00000026153|Fam135a	5563.31	-0.141992	0.0976253	-1.45446	0.145818	0.274019
ENSMUSG00000026147|Col9a1	341.447	0.0888129	0.219045	0.405455	0.685143	0.81805
ENSMUSG00000077463|Gm26418	0	NA	NA	NA	NA	NA
ENSMUSG00000026141|Col19a1	1073.35	-1.63122	0.143735	-11.3488	7.51491e-30	3.33544e-28
ENSMUSG00000099997|Tubb4b-ps2	6.77923	-0.517102	1.05096	-0.492027	0.6227	0.773399
ENSMUSG00000067736|Gm10222	40098.8	-0.680854	0.166156	-4.09768	4.17309e-05	0.000208094
ENSMUSG00000100131|Gm28439	96882	-0.697664	0.146966	-4.74712	2.06337e-06	1.27475e-05
ENSMUSG00000101939|Gm28438	73594.7	-0.289075	0.197093	-1.46669	0.142459	0.269292
ENSMUSG00000101111|Gm28437	293461	-0.367406	0.157053	-2.33937	0.0193161	0.0519668
ENSMUSG00000100862|Gm10925	245206	-0.189902	0.144032	-1.31847	0.187346	0.333217
ENSMUSG00000102070|Gm28661	193999	-0.260089	0.144043	-1.80564	0.0709744	0.154157
ENSMUSG00000073725|Lmbrd1	8657.53	-0.314307	0.103001	-3.0515	0.002277	0.00792968
ENSMUSG00000101249|Gm29216	147481	-0.0640426	0.12631	-0.507028	0.612135	0.765243
ENSMUSG00000073722|4931408C20Rik	0.938515	-3.43683	3.95668	-0.868616	0.385057	NA
ENSMUSG00000086240|Gm7846	4.74232	0.956477	1.22008	0.783947	0.433071	0.612808
ENSMUSG00000099492|Gm5525	48.6305	-0.262643	0.451664	-0.581501	0.560903	0.724761
ENSMUSG00000053185|Gm9898	0.590017	2.61347	3.97656	0.657218	0.511041	NA
ENSMUSG00000100261|Gm6473	25.6178	-0.147643	0.547997	-0.269423	0.787604	0.885046
ENSMUSG00000033569|Adgrb3	11992.7	-0.751979	0.143197	-5.25138	1.50964e-07	1.10341e-06
ENSMUSG00000080849|Gm15702	0.533151	-2.6235	3.99403	-0.656857	0.511273	NA
ENSMUSG00000104257|Gm20172	6.87456	1.62698	1.2937	1.25761	0.208531	0.361254
ENSMUSG00000096866|Gm22260	1.09079	-0.337019	2.93946	-0.114653	0.90872	NA
ENSMUSG00000084740|Gm25294	0.300756	-1.8314	4.05658	-0.451464	0.651655	NA
ENSMUSG00000101301|Gm29214	4.1202	0.219373	1.43007	0.153401	0.878082	0.937575
ENSMUSG00000104516|Gm9884	97.303	-0.550822	0.307868	-1.78915	0.0735909	0.158958
ENSMUSG00000102386|2900022M07Rik	124.746	-0.222677	0.365305	-0.609564	0.54215	0.709673
ENSMUSG00000102747|Gm37602	134.278	0.267152	0.266312	1.00316	0.315786	0.493739
ENSMUSG00000104132|Gm36952	70.2136	-0.0833091	0.30926	-0.269382	0.787636	0.885046
ENSMUSG00000103214|Gm38286	44.762	-0.330295	0.413926	-0.797955	0.424896	0.605118
ENSMUSG00000103004|2900002M20Rik	6.46258	0.807307	1.08838	0.741754	0.458236	0.636071
ENSMUSG00000103889|Gm37011	14.2097	-0.3372	1.16295	-0.289952	0.771853	0.874564
ENSMUSG00000102465|Gm38198	64.0622	0.194385	0.468764	0.414674	0.67838	0.813214
ENSMUSG00000103563|8030445P17Rik	30.5492	0.206734	0.66804	0.309463	0.756969	0.865073
ENSMUSG00000104027|Gm37211	26.4619	-0.219255	0.706471	-0.310353	0.756293	0.864713
ENSMUSG00000103924|Gm37895	23.2108	-1.01401	0.646368	-1.56878	0.1167	0.230553
ENSMUSG00000102407|Gm37862	10.4972	-0.696758	0.905096	-0.769816	0.441409	0.620637
ENSMUSG00000104100|Gm37880	17.9314	-0.790238	0.725356	-1.08945	0.275956	0.448373
ENSMUSG00000102659|Gm37077	29.9116	-0.133646	0.559442	-0.238891	0.81119	0.898784
ENSMUSG00000103209|Gm37331	16.8652	-0.838291	0.771266	-1.0869	0.27708	0.449503
ENSMUSG00000102250|Gm38260	12.7414	-0.574542	0.809055	-0.71014	0.477618	0.653301
ENSMUSG00000102296|Gm37543	2.56407	-2.22857	1.8554	-1.20112	0.229703	0.389575
ENSMUSG00000104221|Gm37051	15.9381	0.847134	0.774347	1.094	0.273956	0.446001
ENSMUSG00000102317|Gm37628	11.224	-1.13542	0.869881	-1.30526	0.191804	0.339284
ENSMUSG00000103783|Gm37522	2.88756	0.161612	2.28375	0.0707659	0.943584	0.97115
ENSMUSG00000048874|Phf3	10741.1	0.12557	0.0913642	1.37439	0.169321	0.308198
ENSMUSG00000104315|Gm37906	6.30097	-1.61864	1.02198	-1.58382	0.113234	0.224838
ENSMUSG00000026064|Ptp4a1	10207.4	-0.0195645	0.0919598	-0.212751	0.831521	0.91062
ENSMUSG00000086727|4931428L18Rik	0.601511	-2.81709	3.98318	-0.707246	0.479414	NA
ENSMUSG00000099796|Gm7893	0.3119	1.68844	4.03825	0.418112	0.675865	NA
ENSMUSG00000050217|Lgsn	3.95409	-0.783325	1.39888	-0.559964	0.575504	0.73657
ENSMUSG00000100910|Gm29128	0.563109	-2.69682	3.98975	-0.675938	0.49908	NA
ENSMUSG00000070960|Gm19680	146.39	0.53443	0.227471	2.34944	0.0188016	0.0508155
ENSMUSG00000104433|Gm37426	16.9703	-0.074736	0.69758	-0.107136	0.914681	0.955886
ENSMUSG00000089395|Gm23024	0.794611	1.69138	3.17522	0.532682	0.594254	NA
ENSMUSG00000102917|Gm37724	12.5218	0.0451705	1.01354	0.0445669	0.964453	0.982172
ENSMUSG00000100481|Gm7114	28.5394	-0.586749	0.828471	-0.708232	0.478801	0.654199
ENSMUSG00000100590|Gm4785	1.14095	-3.71619	3.30446	-1.1246	0.26076	NA
ENSMUSG00000026058|Khdrbs2	2078.19	-0.157783	0.149405	-1.05607	0.290934	0.466236
ENSMUSG00000064688|Gm25814	0	NA	NA	NA	NA	NA
ENSMUSG00000089489|Gm24732	0.489283	2.33186	3.99145	0.584215	0.559076	NA
ENSMUSG00000102865|Gm9839	47.3285	-1.0555	0.530344	-1.99021	0.0465677	0.108909
ENSMUSG00000102321|Gm37792	58.4487	-0.612479	0.458789	-1.33499	0.181879	0.325817
ENSMUSG00000104498|Gm37110	9.9236	-0.729635	0.77755	-0.938377	0.348051	0.528283
ENSMUSG00000103482|Gm37999	16.3796	-0.384702	0.665319	-0.578221	0.563115	0.726686
ENSMUSG00000104313|Gm37911	6.94829	-1.26713	1.24927	-1.0143	0.310438	0.488193
ENSMUSG00000091318|Gm5415	105.856	-0.645004	0.401053	-1.60828	0.107775	0.215751
ENSMUSG00000103072|Gm37905	2.52747	-1.58564	1.9736	-0.803425	0.421729	0.602159
ENSMUSG00000042215|Bag2	1001.65	-0.351411	0.150463	-2.33553	0.0195158	0.0524241
ENSMUSG00000101682|Gm29228	1.69507	0.305778	2.2242	0.137477	0.890653	0.944685
ENSMUSG00000026134|Prim2	1517.73	-0.0164564	0.141671	-0.11616	0.907526	0.952659
ENSMUSG00000102093|Gm17813	0	NA	NA	NA	NA	NA
ENSMUSG00000102714|Gm37618	8.58038	0.975708	0.957075	1.01947	0.30798	0.48552
ENSMUSG00000103746|1700001G17Rik	80.276	0.0163182	0.346193	0.0471361	0.962405	0.980904
ENSMUSG00000004768|Rab23	1945.69	0.0258122	0.216419	0.119269	0.905062	0.951712
ENSMUSG00000102198|Gm38173	20.4861	0.378735	0.571651	0.662528	0.507633	0.679582
ENSMUSG00000081402|Gm15455	31.8261	1.25413	0.547222	2.29182	0.0219162	0.0579722
ENSMUSG00000042197|Zfp451	4620.24	0.436762	0.639735	0.682723	0.494782	0.668661
ENSMUSG00000101462|Gm3052	46.3817	-0.839449	0.595062	-1.41069	0.158336	0.292568
ENSMUSG00000102336|Gm37233	378.033	-0.649877	0.158517	-4.09973	4.13625e-05	0.000206293
ENSMUSG00000092852|Mir5103	1.14997	-0.543414	1.98774	-0.273383	0.784559	NA
ENSMUSG00000026126|Ptpn18	384.737	2.28594	0.22192	10.3007	6.99278e-25	2.46048e-23
ENSMUSG00000100280|Gm28417	36.9653	1.25436	0.442968	2.83173	0.00462973	0.0149552
ENSMUSG00000101223|4930568A12Rik	6.73221	2.91393	1.46678	1.98661	0.0469654	0.109639
ENSMUSG00000026127|Imp4	3478.98	0.326973	0.0984976	3.3196	0.000901452	0.00345761
ENSMUSG00000042111|Ccdc115	2771.29	0.120845	0.121027	0.998499	0.318038	0.496102
ENSMUSG00000101711|Gm28306	13.7678	1.01984	0.711173	1.43403	0.151564	0.282611
ENSMUSG00000101803|Gm28419	0	NA	NA	NA	NA	NA
ENSMUSG00000037529|Prss40	6.28295	-1.39307	1.58697	-0.877818	0.380042	0.56188
ENSMUSG00000026124|Cfc1	8.87157	2.04715	1.51816	1.34844	0.177517	0.319809
ENSMUSG00000099382|Gm28631	0.300756	-1.8314	4.05658	-0.451464	0.651655	NA
ENSMUSG00000084506|Gm23792	0.46785	2.27315	3.99493	0.569009	0.56935	NA
ENSMUSG00000105982|Mir6896	0.672224	1.34555	3.38555	0.39744	0.691043	NA
ENSMUSG00000103001|A930005N03Rik	1.82682	-0.96101	3.04699	-0.315397	0.75246	0.862587
ENSMUSG00000042182|Bend6	11939.8	-0.946819	0.201748	-4.69308	2.69116e-06	1.63641e-05
ENSMUSG00000104416|Gm37067	23.1135	-1.11723	0.585901	-1.90686	0.0565385	0.128063
ENSMUSG00000026131|Dst	47208.8	-0.770861	0.100873	-7.64188	2.14065e-14	3.45743e-13
ENSMUSG00000104475|D630036G22Rik	83.6591	0.807257	0.417305	1.93446	0.0530572	0.121377
ENSMUSG00000103364|Gm38157	17.4823	0.300761	0.795896	0.37789	0.705512	0.832391
ENSMUSG00000103596|Gm37354	7.6914	-0.468236	0.97031	-0.482563	0.629406	0.778581
ENSMUSG00000096992|Gm26788	113.935	-0.645482	0.322023	-2.00446	0.0450212	0.105987
ENSMUSG00000100524|Gm28418	2.44092	1.18845	2.35585	0.504468	0.613932	0.766708
ENSMUSG00000045174|Amer3	6428.59	-0.707918	0.129969	-5.44681	5.12803e-08	3.99581e-07
ENSMUSG00000045815|1700101I19Rik	48.5968	-0.423505	0.387412	-1.09316	0.274322	0.446416
ENSMUSG00000037509|Arhgef4	6672.85	-0.161631	0.0971225	-1.6642	0.0960723	0.196866
ENSMUSG00000037503|Fam168b	36916.8	-0.635937	0.0867703	-7.32897	2.31932e-13	3.366e-12
ENSMUSG00000104002|Gm38336	634.263	-0.541975	0.150463	-3.60205	0.000315719	0.00133667
ENSMUSG00000102537|Gm37224	2.11114	-1.31043	2.09328	-0.626017	0.531304	0.700341
ENSMUSG00000102612|Gm37845	4.77383	0.970488	1.13535	0.854796	0.392664	0.574453
ENSMUSG00000104358|Gm37127	54.6897	-0.374658	0.476911	-0.785594	0.432105	0.611853
ENSMUSG00000104417|Gm37068	0.375406	-2.10827	4.03085	-0.523033	0.600951	NA
ENSMUSG00000102531|1110002O04Rik	7.91198	1.63597	0.892841	1.83232	0.0669033	0.147158
ENSMUSG00000102434|Gm38049	2.74841	-0.609023	1.98694	-0.306513	0.759214	0.866444
ENSMUSG00000026123|Plekhb2	12299.2	-0.791547	0.157197	-5.03538	4.76897e-07	3.24973e-06
ENSMUSG00000102202|Gm33280	62.9764	1.03952	0.565199	1.83921	0.0658837	0.145363
ENSMUSG00000104523|Gm37335	0	NA	NA	NA	NA	NA
ENSMUSG00000045216|Hs6st1	12015.9	-0.564834	0.10847	-5.20726	1.91648e-07	1.38143e-06
ENSMUSG00000047180|Neurl3	648.335	3.2823	0.17224	19.0566	5.79073e-81	8.54482e-79
ENSMUSG00000037447|Arid5a	1864.51	3.01203	0.133678	22.5319	2.02184e-112	4.12924e-110
ENSMUSG00000037470|Uggt1	8801.34	-0.431993	0.112485	-3.84044	0.000122812	0.000562817
ENSMUSG00000098752|Mir6897	0.335207	-0.164918	4.08047	-0.0404164	0.967761	NA
ENSMUSG00000098680|Mir6898	1.79274	4.20612	2.46505	1.7063	0.0879517	0.183522
ENSMUSG00000102762|4930403P22Rik	11.5021	0.852133	0.782963	1.08834	0.276443	0.448813
ENSMUSG00000010453|Kansl3	7140.22	0.137915	0.108296	1.2735	0.202839	0.353916
ENSMUSG00000037432|Fer1l5	544.52	-0.536591	0.134094	-4.0016	6.29144e-05	0.000303159
ENSMUSG00000001143|Lman2l	3185.65	-0.216412	0.097826	-2.21221	0.026952	0.0690183
ENSMUSG00000037408|Cnnm4	1850.77	0.170614	0.119298	1.43015	0.152675	0.284382
ENSMUSG00000106081|AC084391.1	1.99918	-0.167829	1.54703	-0.108485	0.913611	0.955408
ENSMUSG00000104316|Gm37909	1.72576	-0.915521	2.18547	-0.418912	0.67528	0.811328
ENSMUSG00000001138|Cnnm3	3002.97	-0.298709	0.138324	-2.15949	0.030812	0.0773152
ENSMUSG00000102845|Gm38033	1.87083	-0.392879	1.81048	-0.217002	0.828206	0.908963
ENSMUSG00000067653|Ankrd23	350.884	0.731391	0.198183	3.69047	0.000223836	0.000971899
ENSMUSG00000109510|Gm43543	13.8211	0.428589	0.655497	0.653839	0.513216	0.684417
ENSMUSG00000079610|Ankrd39	611.621	0.0262226	0.131127	0.199979	0.841497	0.916306
ENSMUSG00000087589|D430040D24Rik	290.068	0.156768	0.196897	0.796193	0.42592	0.606269
ENSMUSG00000046337|Fam178b	9.56155	0.831111	0.868978	0.956424	0.338858	0.518423
ENSMUSG00000077939|Gm24133	0	NA	NA	NA	NA	NA
ENSMUSG00000026121|Sema4c	3209.67	-0.325853	0.101471	-3.2113	0.00132136	0.00487258
ENSMUSG00000089906|Gm6428	8.48279	0.329571	0.842154	0.391343	0.695544	0.825554
ENSMUSG00000061518|Cox5b	8842.96	0.161811	0.180226	0.89782	0.369281	0.550271
ENSMUSG00000097291|Gm18828	1.84654	1.19822	2.17491	0.550928	0.581683	0.741381
ENSMUSG00000026117|Zap70	238.058	0.0305447	0.199631	0.153005	0.878394	0.937681
ENSMUSG00000102416|4933424G06Rik	42.8963	0.480715	0.387105	1.24182	0.214303	0.369222
ENSMUSG00000037351|Actr1b	13352.7	0.1167	0.101167	1.15354	0.248689	0.414272
ENSMUSG00000104237|Gm33533	46.9775	-1.03153	0.393797	-2.61945	0.00880727	0.02632
ENSMUSG00000080054|Rpl12-ps1	7.85487	2.24465	0.983182	2.28304	0.0224277	0.0590806
ENSMUSG00000050122|Vwa3b	120.929	0.89127	0.268918	3.31428	0.000918796	0.00351839
ENSMUSG00000103603|Gm37020	8.5604	0.110264	0.949868	0.116083	0.907586	0.952659
ENSMUSG00000026116|Tmem131	12188.5	-0.251916	0.164632	-1.53018	0.125973	0.244637
ENSMUSG00000102930|Gm38115	3.15679	0.0518534	1.58964	0.0326196	0.973978	0.986899
ENSMUSG00000103016|Gm37506	0.864689	0.391981	3.15487	0.124246	0.90112	NA
ENSMUSG00000103159|F830112A20Rik	4.18323	0.56756	1.48397	0.382459	0.702121	0.830371
ENSMUSG00000026114|Cnga3	82.1786	0.0129189	0.35532	0.0363584	0.970997	0.985209
ENSMUSG00000102879|Gm37135	1.08565	0.451563	2.93119	0.154054	0.877567	NA
ENSMUSG00000086064|4930439A04Rik	1.93763	-2.37359	2.06968	-1.14684	0.251449	0.41771
ENSMUSG00000026113|Inpp4a	12346.8	-0.773314	0.166988	-4.63095	3.63984e-06	2.16974e-05
ENSMUSG00000026111|Unc50	2026.03	0.368834	0.108985	3.38428	0.000713661	0.00279825
ENSMUSG00000026112|Coa5	9485.32	0.0291821	0.090467	0.322571	0.74702	0.858366
ENSMUSG00000026110|Mgat4a	4795.69	-0.12728	0.121548	-1.04716	0.295026	0.471105
ENSMUSG00000087233|4930594C11Rik	11.5996	0.886815	1.03915	0.8534	0.393437	0.575227
ENSMUSG00000103948|4930594C11Rik	1.95491	-4.50784	3.46067	-1.30259	0.192714	0.340453
ENSMUSG00000089767|4930556I23Rik	7.30012	0.505659	1.25278	0.40363	0.686485	0.819062
ENSMUSG00000104365|4930470B04Rik	6.13652	0.992137	1.2955	0.765832	0.443776	0.62268
ENSMUSG00000026090|2010300C02Rik	3809.13	-0.120118	0.120255	-0.998857	0.317864	0.495968
ENSMUSG00000102650|Gm19863	3.01068	0.65587	1.87295	0.35018	0.726203	0.845953
ENSMUSG00000097268|Gm26805	172.144	-0.671828	0.226401	-2.96742	0.00300306	0.0101541
ENSMUSG00000060771|Tsga10	1806.79	0.318954	0.125139	2.54879	0.0108099	0.031425
ENSMUSG00000037216|Lipt1	463.088	0.102801	0.215343	0.477383	0.63309	0.781404
ENSMUSG00000026088|Mitd1	1275.62	2.73227	0.146813	18.6106	2.6358e-77	3.60619e-75
ENSMUSG00000061584|Lyg2	10.7034	0.981927	0.770675	1.27411	0.202623	0.353693
ENSMUSG00000087374|Gm15457	2.11308	4.44502	2.7209	1.63366	0.102331	0.207117
ENSMUSG00000026085|Lyg1	0	NA	NA	NA	NA	NA
ENSMUSG00000026087|Mrpl30	5923.8	0.517558	0.165788	3.12182	0.00179738	0.00642128
ENSMUSG00000058407|Txndc9	4904.41	0.136161	0.115475	1.17914	0.238343	0.401019
ENSMUSG00000102716|Gm5099	4.18048	2.72231	1.64743	1.65246	0.0984413	0.200656
ENSMUSG00000026083|Eif5b	14702	0.0104822	0.0976621	0.107332	0.914526	0.955886
ENSMUSG00000026082|Rev1	3925.82	0.286482	0.102047	2.80735	0.00499506	0.0159942
ENSMUSG00000103804|Gm37062	29.9262	-0.400894	0.634328	-0.631998	0.527388	0.697437
ENSMUSG00000085391|Gm16150	6.70541	-0.569176	1.29289	-0.440236	0.659766	0.799951
ENSMUSG00000102984|Gm34727	2.4408	0.0917008	1.68713	0.0543532	0.956654	0.977798
ENSMUSG00000085280|Gm16151	3.82937	-1.03919	1.4014	-0.741538	0.458368	0.636104
ENSMUSG00000087131|Gm16152	7.50346	0.725222	1.07241	0.676251	0.498881	0.67246
ENSMUSG00000037138|Aff3	9841.23	-0.316105	0.106449	-2.96954	0.00298251	0.010096
ENSMUSG00000048814|Lonrf2	27444.6	-0.812822	0.100566	-8.08246	6.34729e-16	1.18237e-14
ENSMUSG00000067604|Nms	2.85732	1.04816	1.89048	0.554443	0.579276	0.739249
ENSMUSG00000103647|Gm37707	0.601511	-2.81709	3.98318	-0.707246	0.479414	NA
ENSMUSG00000026080|Chst10	2131.63	-0.45283	0.114833	-3.94338	8.03407e-05	0.000380495
ENSMUSG00000104188|Gm37821	0.375406	-2.10827	4.03085	-0.523033	0.600951	NA
ENSMUSG00000103182|Gm37091	3.46268	1.11882	1.35106	0.828106	0.407611	0.588847
ENSMUSG00000026078|Pdcl3	2865.23	-0.0166585	0.130732	-0.127424	0.898605	0.948763
ENSMUSG00000103046|Gm37309	88.4139	-0.335101	0.350092	-0.957177	0.338478	0.518005
ENSMUSG00000026077|Npas2	1690.6	-0.825397	0.130001	-6.34915	2.16511e-10	2.2693e-09
ENSMUSG00000092563|Gm3617	6.10005	0.872934	1.04909	0.832086	0.40536	0.586663
ENSMUSG00000092553|Gm20428	2.2356	-0.954484	1.75652	-0.543395	0.586858	0.745644
ENSMUSG00000003134|Tbc1d8	1779.42	-0.419806	0.104756	-4.00746	6.13763e-05	0.000296407
ENSMUSG00000102607|Gm37265	2.64066	1.50504	1.95644	0.769279	0.441728	0.620899
ENSMUSG00000073702|Rpl31	21571.4	0.352088	0.169531	2.07683	0.0378172	0.0916562
ENSMUSG00000065629|Gm24826	0	NA	NA	NA	NA	NA
ENSMUSG00000104827|Gm24826	0.6238	2.68805	3.97308	0.676565	0.498682	NA
ENSMUSG00000003135|Cnot11	3293.29	-0.0594098	0.091772	-0.647362	0.517397	0.688507
ENSMUSG00000048234|Rnf149	3899.75	1.08933	0.136864	7.95921	1.73145e-15	3.10032e-14
ENSMUSG00000085894|Gm15832	95.7775	0.341165	0.297617	1.14632	0.251662	0.417988
ENSMUSG00000077704|Snord89	16.5963	0.64449	0.663538	0.971294	0.331402	0.510758
ENSMUSG00000064936|Gm23722	0.925224	1.97332	3.68291	0.535804	0.592094	NA
ENSMUSG00000101634|1700066B17Rik	0	NA	NA	NA	NA	NA
ENSMUSG00000057173|Rfx8	26.2955	0.0572496	0.557329	0.102722	0.918184	0.957951
ENSMUSG00000097083|D930019O06Rik	212.38	-0.407133	0.209441	-1.94391	0.0519064	0.119218
ENSMUSG00000050967|Creg2	5919.9	-1.11937	0.125704	-8.9048	5.34836e-19	1.26458e-17
ENSMUSG00000026074|Map4k4	34969.5	-0.393438	0.0807901	-4.86988	1.11666e-06	7.15923e-06
ENSMUSG00000026073|Il1r2	106.792	2.43109	0.438217	5.54769	2.89469e-08	2.32234e-07
ENSMUSG00000102975|Gm37347	1.55105	4.00239	3.09433	1.29346	0.195852	NA
ENSMUSG00000102985|4930456G14Rik	19.7319	1.4849	0.675324	2.19879	0.0278928	0.0710465
ENSMUSG00000097899|Gm16894	69.8357	-0.658666	0.36932	-1.78346	0.074512	0.16064
ENSMUSG00000026072|Il1r1	1117.95	2.76897	0.294058	9.41641	4.66795e-21	1.27978e-19
ENSMUSG00000103560|Gm38070	4.71748	1.0222	1.20962	0.845058	0.398078	0.57947
ENSMUSG00000070942|Il1rl2	175.987	1.80752	0.324805	5.56493	2.62262e-08	2.1228e-07
ENSMUSG00000103230|Gm17970	2.60879	-0.38938	1.54189	-0.252534	0.800629	0.892892
ENSMUSG00000026069|Il1rl1	46.1154	0.938461	0.449912	2.08588	0.0369898	0.0899499
ENSMUSG00000026070|Il18r1	65.8889	5.05023	0.593191	8.51366	1.68528e-17	3.57665e-16
ENSMUSG00000026068|Il18rap	241.393	4.70194	0.372867	12.6102	1.85485e-36	1.08234e-34
ENSMUSG00000104441|Gm35801	0	NA	NA	NA	NA	NA
ENSMUSG00000026065|Slc9a4	47.6528	-0.335764	0.475174	-0.706613	0.479807	0.655083
ENSMUSG00000102676|Gm37435	1.70302	-1.29267	3.10236	-0.416673	0.676917	0.812082
ENSMUSG00000103679|Gm37623	0.451133	-2.40709	4.00795	-0.600579	0.54812	NA
ENSMUSG00000026062|Slc9a2	296.211	0.0513223	0.280491	0.182973	0.854819	0.924313
ENSMUSG00000103270|Gm37915	52.6073	0.557715	0.772692	0.721783	0.470428	0.646916
ENSMUSG00000041945|Mfsd9	1187.84	-0.381455	0.162992	-2.34033	0.0192665	0.0518482
ENSMUSG00000079588|Tmem182	30.1349	-0.282916	0.479097	-0.590519	0.554843	0.720398
ENSMUSG00000100178|Gm5267	0.499603	0.726669	4.03825	0.179946	0.857195	NA
ENSMUSG00000100832|Gm29260	385.449	-0.275187	0.163457	-1.68354	0.0922701	0.190697
ENSMUSG00000103106|Gm37047	1.00562	-0.328573	3.58731	-0.0915931	0.927021	NA
ENSMUSG00000100180|Gm28140	0.885025	3.19646	3.9535	0.808514	0.418795	NA
ENSMUSG00000101299|Gm28175	29.5115	-0.744356	0.499214	-1.49105	0.135947	0.259765
ENSMUSG00000099784|Dalir	92.2542	0.0124498	0.280964	0.0443112	0.964656	0.982256
ENSMUSG00000104199|4930420N18Rik	8.93147	-0.198518	1.23097	-0.16127	0.871881	0.934357
ENSMUSG00000060424|Pantr1	1941.54	-0.853368	0.313906	-2.71855	0.00655696	0.0203347
ENSMUSG00000093436|Gm20646	231.11	-0.609766	0.183029	-3.33152	0.00086373	0.00332969
ENSMUSG00000045515|Pou3f3	19651.2	-0.721044	0.113445	-6.35592	2.07189e-10	2.17808e-09
ENSMUSG00000097063|Pantr2	115.45	0.255274	0.316648	0.806177	0.420141	0.600352
ENSMUSG00000077448|Gm23126	1.15079	2.34244	2.45945	0.952425	0.340882	NA
ENSMUSG00000060679|Mrps9	2580.88	0.391097	0.130721	2.99184	0.002773	0.00945718
ENSMUSG00000041907|Gpr45	1682.64	-0.466182	0.144594	-3.22407	0.00126383	0.00468128
ENSMUSG00000100269|Gm28782	0.574159	-2.72245	3.98831	-0.682607	0.494855	NA
ENSMUSG00000041878|8430432A02Rik	67.7367	0.266883	0.325758	0.819269	0.412633	0.593349
ENSMUSG00000010290|AI597479	4035.4	-0.381268	0.0960639	-3.9689	7.2206e-05	0.000344224
ENSMUSG00000070939|Tgfbrap1	6629.79	-0.44353	0.210403	-2.108	0.0350313	0.0860711
ENSMUSG00000008136|Fhl2	1286.6	-0.136897	0.129312	-1.05866	0.289756	0.464823
ENSMUSG00000094497|Gm8210	5413.34	0.00697474	0.169801	0.041076	0.967235	0.983372
ENSMUSG00000066877|Nck2	3918.42	-0.580198	0.112453	-5.15946	2.47665e-07	1.76535e-06
ENSMUSG00000103945|Gm38228	80.4909	-0.109595	0.289764	-0.378223	0.705265	0.83229
ENSMUSG00000103422|Gm37536	2.60157	-4.9066	2.23695	-2.19344	0.028276	0.0718345
ENSMUSG00000026051|1500015O10Rik	693.844	1.16222	0.187199	6.20848	5.35009e-10	5.32628e-09
ENSMUSG00000100635|Gm29157	21.1124	1.55551	0.615628	2.52671	0.0115138	0.0332381
ENSMUSG00000100764|Gm29155	14.3835	0.573342	0.633708	0.904742	0.365602	0.546638
ENSMUSG00000057363|Uxs1	2469.89	0.111726	0.196417	0.568821	0.569478	0.731415
ENSMUSG00000090243|Gm16103	3.95356	1.16563	1.75204	0.665299	0.50586	0.678407
ENSMUSG00000100480|Gm29156	29.247	0.334512	0.492703	0.678932	0.497181	0.670842
ENSMUSG00000091844|Gm8251	20.8299	2.37321	0.70542	3.36425	0.000767514	0.00298896
ENSMUSG00000047343|Mettl21c	166.842	0.00591778	0.207475	0.0285228	0.977245	0.988539
ENSMUSG00000090106|Gm15838	2.01787	3.30862	2.08527	1.58667	0.112588	0.223701
ENSMUSG00000041763|Tpp2	7679.72	-0.0964454	0.0958466	-1.00625	0.314297	0.492201
ENSMUSG00000026049|Tex30	449.162	0.241096	0.238531	1.01075	0.312135	0.489877
ENSMUSG00000101104|Gm29247	16.3292	7.39843	1.35972	5.44115	5.29391e-08	4.11483e-07
ENSMUSG00000026047|Kdelc1	973.481	-0.0829394	0.139674	-0.593808	0.55264	0.71872
ENSMUSG00000041684|Bivm	3652.2	-0.281509	0.121343	-2.31995	0.0203434	0.0543469
ENSMUSG00000046828|Mettl21e	7.87088	-0.0590859	0.889423	-0.0664318	0.947034	0.972827
ENSMUSG00000089703|Gm15833	0.795008	3.0358	3.72115	0.815822	0.414602	NA
ENSMUSG00000026048|Ercc5	2452.2	0.203397	0.100628	2.02128	0.0432512	0.102574
ENSMUSG00000056870|Gulp1	792.908	-0.13894	0.175162	-0.793211	0.427655	0.608002
ENSMUSG00000089877|Gm16102	0.295008	1.61881	4.04464	0.400236	0.688983	NA
ENSMUSG00000101701|4930521E06Rik	0.590017	2.61347	3.97656	0.657218	0.511041	NA
ENSMUSG00000102319|Gm37626	4.05483	-0.671986	1.14601	-0.586371	0.557626	0.722448
ENSMUSG00000103071|Gm38110	2.96187	0.464539	1.36214	0.341037	0.733076	0.850178
ENSMUSG00000026043|Col3a1	9722.92	-0.80584	0.641694	-1.2558	0.209188	0.362147
ENSMUSG00000105211|AC125167.1	218.422	-0.846134	0.521795	-1.62158	0.104893	0.211315
ENSMUSG00000026042|Col5a2	3002.83	-0.665257	0.292185	-2.27684	0.0227959	0.0598603
ENSMUSG00000104476|Gm38211	4.80587	-0.605315	1.45255	-0.416726	0.676879	0.81207
ENSMUSG00000099850|Gm28906	1.9706	-0.448671	2.50001	-0.179468	0.85757	0.926045
ENSMUSG00000025995|Wdr75	3697.06	0.543288	0.132056	4.11408	3.88733e-05	0.000194567
ENSMUSG00000084817|Gm5526	311.818	0.138464	0.19149	0.723088	0.469626	0.646311
ENSMUSG00000099381|Gm18303	1.74246	-4.33454	2.33317	-1.85779	0.0631991	0.140473
ENSMUSG00000070896|Rpl23a-ps1	0.670414	-0.324535	3.99458	-0.0812438	0.935248	NA
ENSMUSG00000099432|Gm18849	4.3438	-0.387384	1.11334	-0.347948	0.72788	0.847009
ENSMUSG00000025993|Slc40a1	1397.68	-0.628905	0.190679	-3.29824	0.000972929	0.00370304
ENSMUSG00000101447|Gm28826	0	NA	NA	NA	NA	NA
ENSMUSG00000081185|Gm4852	13.7167	0.738096	0.698238	1.05708	0.290474	0.465736
ENSMUSG00000104067|Gm37196	0.750812	-3.11374	3.9691	-0.784496	0.432749	NA
ENSMUSG00000100033|Gm8337	24.5325	0.345753	0.495504	0.697781	0.485314	0.659859
ENSMUSG00000094968|Gm22419	0.832921	-0.784328	2.45067	-0.320046	0.748933	NA
ENSMUSG00000041144|Dnah7b	613.018	0.0831059	0.223237	0.372277	0.709687	0.835428
ENSMUSG00000096047|n-R5s211	0.300756	-1.8314	4.05658	-0.451464	0.651655	NA
ENSMUSG00000101337|Dnah7c	237.546	-0.103621	0.203398	-0.509447	0.610439	0.763902
ENSMUSG00000103129|Gm37393	1.42478	-1.02235	3.26112	-0.313498	0.753903	NA
ENSMUSG00000101262|Gm8326	15.6167	0.0842576	0.65739	0.12817	0.898015	0.948495
ENSMUSG00000025986|Slc39a10	12341.7	-0.906258	0.103724	-8.73721	2.38942e-18	5.3961e-17
ENSMUSG00000100213|Gm28151	238.354	0.720352	0.187898	3.83374	0.000126208	0.000576878
ENSMUSG00000100160|Gm28527	3.03717	-0.183492	1.4164	-0.129548	0.896924	0.947893
ENSMUSG00000099625|Gm29325	28.3343	-0.704158	0.553894	-1.27129	0.203627	0.354956
ENSMUSG00000026109|Tmeff2	4936.09	-0.609457	0.127145	-4.7934	1.63977e-06	1.02655e-05
ENSMUSG00000100671|Gm28322	0	NA	NA	NA	NA	NA
ENSMUSG00000092906|Gm25736	0.467422	-0.869619	4.05658	-0.214372	0.830257	NA
ENSMUSG00000099924|Gm28320	45.2891	-0.268605	0.412311	-0.651462	0.514748	0.685779
ENSMUSG00000101242|Gm28319	2.05077	-1.19028	2.46521	-0.482828	0.629218	0.778541
ENSMUSG00000045954|Sdpr	790.63	0.179376	0.268468	0.668145	0.504041	0.676922
ENSMUSG00000101799|9330175M20Rik	28.1727	-0.838502	0.496334	-1.68939	0.0911445	0.188772
ENSMUSG00000099741|Gm5253	1.46542	1.56256	2.65826	0.587811	0.556659	NA
ENSMUSG00000026107|Nabp1	792.436	0.177445	0.184579	0.961348	0.336377	0.515717
ENSMUSG00000099413|Gm17767	8.42228	-0.412439	0.85201	-0.484077	0.628331	0.778105
ENSMUSG00000103424|Gm37535	0	NA	NA	NA	NA	NA
ENSMUSG00000072324|Gm8420	123.075	-5.52302	1.68223	-3.28315	NA	NA
ENSMUSG00000101741|Gm28055	15.8862	2.46953	0.726752	3.39804	0.000678701	0.00267606
ENSMUSG00000018417|Myo1b	7062.68	-0.406848	0.0871225	-4.66984	3.01435e-06	1.81531e-05
ENSMUSG00000101724|Gm29453	2.93627	1.31556	1.87763	0.70065	0.483521	0.658434
ENSMUSG00000100313|Gm28323	3.37212	0.652558	1.47155	0.443449	0.657441	0.798161
ENSMUSG00000062939|Stat4	232.697	0.673779	0.285869	2.35695	0.0184259	0.0499083
ENSMUSG00000026104|Stat1	20682.7	5.385	0.108688	49.5456	0	0
ENSMUSG00000099569|Gm18301	28.2422	5.7686	1.01726	5.67072	1.42196e-08	1.19668e-07
ENSMUSG00000101628|Gm28177	458.598	5.23098	1.50708	3.47094	0.000518643	0.00210365
ENSMUSG00000078291|Gm3940	7.67251	0.854511	0.896361	0.953311	0.340432	0.520004
ENSMUSG00000026103|Gls	18108.8	-0.749366	0.107306	-6.98345	2.8802e-12	3.76685e-11
ENSMUSG00000097833|Gm5976	4.00081	0.718129	1.3479	0.532778	0.594188	0.751473
ENSMUSG00000101501|Rps27a-ps1	5.39325	1.0302	1.02629	1.00382	0.315466	0.493457
ENSMUSG00000002881|Nab1	5351.09	0.205658	0.102275	2.01084	0.0443423	0.104669
ENSMUSG00000100007|Gm5527	242.415	-0.411831	0.203788	-2.02088	0.0432918	0.102653
ENSMUSG00000100230|Gm28650	4.80001	0.540394	1.11282	0.485607	0.627246	0.77717
ENSMUSG00000043015|Tmem194b	547.746	-0.278356	0.299025	-0.930882	0.351915	0.532199
ENSMUSG00000103630|Gm37242	29.6026	-1.01662	0.553476	-1.83679	0.0662408	0.145982
ENSMUSG00000041439|Mfsd6	6622.9	-1.0757	0.1097	-9.80581	1.06294e-22	3.28732e-21
ENSMUSG00000100302|Gm29670	5.80903	1.37011	1.40842	0.972799	0.330653	0.509995
ENSMUSG00000026100|Mstn	177.592	-0.391262	0.294674	-1.32778	0.184252	0.328948
ENSMUSG00000060715|1700019A02Rik	5.31164	-0.161133	1.02699	-0.156898	0.875325	0.936116
ENSMUSG00000026102|Inpp1	3485.93	0.358027	0.112807	3.1738	0.00150459	0.00547377
ENSMUSG00000089802|Gm16107	0.957133	3.30354	3.49652	0.944807	0.344757	NA
ENSMUSG00000043629|1700019D03Rik	1062.81	0.0751995	0.172244	0.436588	0.66241	0.801816
ENSMUSG00000041426|Hibch	1892.78	-0.190133	0.140439	-1.35384	0.175787	0.317386
ENSMUSG00000100763|Gm28777	0	NA	NA	NA	NA	NA
ENSMUSG00000100679|Gm28778	0	NA	NA	NA	NA	NA
ENSMUSG00000101838|Gm18800	22.6704	2.25353	0.609681	3.69623	0.000218821	0.000952326
ENSMUSG00000026097|Ormdl1	1769.9	0.216187	0.114652	1.88559	0.0593508	0.13335
ENSMUSG00000026098|Pms1	520.574	0.0936843	0.166633	0.562219	0.573967	0.735304
ENSMUSG00000026096|Osgepl1	1224.44	0.725803	0.131357	5.52544	3.28662e-08	2.61741e-07
ENSMUSG00000099913|Gm28551	2276.64	0.50299	0.189444	2.65508	0.00792895	0.0239851
ENSMUSG00000026095|Asnsd1	1477.92	-0.555074	0.222763	-2.49177	0.0127107	0.0361748
ENSMUSG00000092657|Gm25240	0.492142	-2.51858	4.00052	-0.629561	0.528982	NA
ENSMUSG00000096141|Dnah7a	664.536	0.722803	0.14148	5.10887	3.24086e-07	2.26034e-06
ENSMUSG00000026094|Stk17b	1542.03	1.5177	0.124032	12.2364	1.98637e-34	1.07044e-32
ENSMUSG00000094013|Gm25829	3.68191	-0.43355	1.24378	-0.348573	0.72741	0.846637
ENSMUSG00000025983|Ccdc150	17.705	-0.142051	0.572093	-0.248301	0.803902	0.894939
ENSMUSG00000098443|Mir7681	0.191386	-1.1267	4.08047	-0.27612	0.782456	NA
ENSMUSG00000087949|Gm24251	0	NA	NA	NA	NA	NA
ENSMUSG00000042807|Hecw2	5770.42	-0.32922	0.121853	-2.70177	0.00689713	0.0212424
ENSMUSG00000102868|Gm37633	2.10369	0.869476	2.42899	0.357958	0.720375	0.841786
ENSMUSG00000041303|Gtf3c3	3872.16	-0.280169	0.123803	-2.26302	0.0236348	0.0617065
ENSMUSG00000073678|Pgap1	15791.4	-0.669408	0.0930317	-7.19549	6.22387e-13	8.67097e-12
ENSMUSG00000104136|Gm36955	30.6508	0.295537	0.477883	0.61843	0.536292	0.70459
ENSMUSG00000101674|4930444A19Rik	20.9126	-0.304487	0.804581	-0.378442	0.705102	0.832221
ENSMUSG00000052331|Ankrd44	4814.35	-0.413042	0.115683	-3.57045	0.000356367	0.00149462
ENSMUSG00000102642|A130048G24Rik	2.05307	0.753168	2.43547	0.309249	0.757132	0.865187
ENSMUSG00000089245|Gm24053	0.187703	-1.1267	4.08047	-0.27612	0.782456	NA
ENSMUSG00000102503|Gm37370	35.985	0.134881	0.639314	0.210978	0.832905	0.911493
ENSMUSG00000025982|Sf3b1	32917.9	0.100394	0.152426	0.658642	0.510126	0.68178
ENSMUSG00000025981|Coq10b	2114.27	0.825671	0.131306	6.28812	3.21329e-10	3.29561e-09
ENSMUSG00000101122|Gm17971	22.2967	-0.181813	0.620453	-0.293033	0.769497	0.872736
ENSMUSG00000103030|E330011M16Rik	32.776	1.48146	0.657131	2.25444	0.0241685	0.0629367
ENSMUSG00000089670|Gm16581	16.8173	0.158211	0.642961	0.246066	0.805631	0.895918
ENSMUSG00000073676|Hspe1	7424.4	0.130366	0.166803	0.781559	0.434474	0.614411
ENSMUSG00000025980|Hspd1	23555.8	-0.275751	0.121335	-2.27265	0.0230474	0.0604475
ENSMUSG00000061863|Gm6822	7.62831	1.75741	0.971417	1.80913	0.0704315	0.153273
ENSMUSG00000025979|Mob4	3365.81	0.103887	0.125631	0.826921	0.408282	0.589325
ENSMUSG00000025978|Rftn2	2195.71	-0.0992294	0.105505	-0.940514	0.346954	0.527231
ENSMUSG00000097649|Gm10561	188.148	-0.110958	0.222207	-0.499344	0.617537	0.769317
ENSMUSG00000046994|Mars2	5680.22	-0.511484	0.112036	-4.56534	4.98688e-06	2.90213e-05
ENSMUSG00000025977|Boll	10.0292	1.07367	0.835822	1.28457	0.198943	0.348854
ENSMUSG00000100215|Gm8292	301.192	0.460229	0.452466	1.01716	0.309079	0.486599
ENSMUSG00000100309|Gm6644	0	NA	NA	NA	NA	NA
ENSMUSG00000102831|Gm37382	0.743268	0.533306	3.9272	0.135798	0.891981	NA
ENSMUSG00000038349|Plcl1	2691.05	-0.412778	0.124212	-3.32318	0.000889971	0.00341983
ENSMUSG00000102145|Gm38056	169.39	0.81143	0.230149	3.52567	0.000422407	0.00174306
ENSMUSG00000102491|Gm36986	0.442513	2.2003	3.99944	0.550153	0.582214	NA
ENSMUSG00000099950|9130227L01Rik	34.1777	-0.44136	0.586878	-0.752048	0.452022	0.630433
ENSMUSG00000100372|1700003I22Rik	1.12622	-3.70066	3.94838	-0.937259	0.348625	NA
ENSMUSG00000100944|Gm28900	1.39784	-0.899791	2.05386	-0.438096	0.661316	NA
ENSMUSG00000101429|BC055402	5.08493	-0.364823	1.71734	-0.212435	0.831768	0.910773
ENSMUSG00000094128|Gm23943	0.317044	-0.164918	4.08047	-0.0404164	0.967761	NA
ENSMUSG00000087022|9130024F11Rik	1789.62	-1.51344	0.174805	-8.65786	4.8071e-18	1.06428e-16
ENSMUSG00000104310|Gm4081	61.0299	-2.24356	0.412542	-5.4384	5.37624e-08	4.17652e-07
ENSMUSG00000038331|Satb2	6976.47	-1.8735	0.128977	-14.5259	8.30331e-48	6.64831e-46
ENSMUSG00000038323|1700066M21Rik	3103.45	-0.0465471	0.137744	-0.337926	0.735419	0.851783
ENSMUSG00000097519|4930558J18Rik	63.3595	1.00902	0.357893	2.81934	0.00481229	0.0154845
ENSMUSG00000048495|Tyw5	1619.64	1.20793	0.191095	6.32109	2.59733e-10	2.69526e-09
ENSMUSG00000025971|9430016H08Rik	3122.79	0.63395	0.103871	6.10326	1.03924e-09	1.00136e-08
ENSMUSG00000038305|Spats2l	3941.86	0.294624	0.103878	2.83625	0.00456462	0.0147652
ENSMUSG00000091283|Gm17234	0	NA	NA	NA	NA	NA
ENSMUSG00000063558|Aox1	166.911	1.19428	0.338108	3.53224	0.00041205	0.00170407
ENSMUSG00000054770|Kctd18	2573.06	0.524375	0.124118	4.22481	2.39137e-05	0.000124351
ENSMUSG00000026039|Sgol2a	681.003	0.510426	0.183382	2.78341	0.00537916	0.0170747
ENSMUSG00000064294|Aox3	97.7674	0.122532	0.517152	0.236936	0.812706	0.899845
ENSMUSG00000089275|Gm24548	0	NA	NA	NA	NA	NA
ENSMUSG00000026032|Ndufb3	4045.49	-0.0742551	0.180797	-0.41071	0.681285	0.815309
ENSMUSG00000038242|Aox4	532.54	1.02837	0.23171	4.43818	9.07213e-06	5.04317e-05
ENSMUSG00000026036|Nif3l1	2668.17	-0.32319	0.190799	-1.69388	0.0902885	0.187302
ENSMUSG00000026037|Orc2	3110.07	0.635599	0.0996051	6.38119	1.75717e-10	1.85982e-09
ENSMUSG00000085054|Gm15834	52.4194	0.467287	0.501923	0.930995	0.351856	0.532199
ENSMUSG00000089822|Gm15759	20.9338	0.414922	0.627622	0.661101	0.508547	0.680413
ENSMUSG00000079554|Aox2	14.2784	-0.0232268	0.729813	-0.0318257	0.974611	0.987205
ENSMUSG00000103839|Gm37607	197.135	-0.425317	0.216303	-1.9663	0.0492637	0.11406
ENSMUSG00000026034|Clk1	6117.24	0.809071	0.139871	5.7844	7.27728e-09	6.35886e-08
ENSMUSG00000051223|Bzw1	42521.7	-0.456014	0.107102	-4.25777	2.06474e-05	0.000108548
ENSMUSG00000026035|Ppil3	1070.85	-0.477535	0.172669	-2.76561	0.00568161	0.0179077
ENSMUSG00000094245|Gm23966	5.60007	1.06635	1.11639	0.955171	0.339491	0.519001
ENSMUSG00000038174|Fam126b	5632.67	-0.287509	0.107012	-2.6867	0.00721609	0.0220919
ENSMUSG00000047528|Als2cr12	212.811	-0.390413	0.248367	-1.57192	0.115969	0.229398
ENSMUSG00000059647|Cbx3-ps7	258.218	-0.344275	0.194397	-1.77099	0.076563	0.164083
ENSMUSG00000102059|Gm20257	133.912	0.835087	0.245045	3.40789	0.000654679	0.00258871
ENSMUSG00000026031|Cflar	3689.54	1.32132	0.171777	7.69206	1.44779e-14	2.38067e-13
ENSMUSG00000026029|Casp8	1148.71	2.44208	0.162647	15.0146	5.89052e-51	5.15585e-49
ENSMUSG00000102719|Gm37760	11.3581	2.44067	1.02732	2.37576	0.017513	0.0477263
ENSMUSG00000099719|Gm28802	0.382773	-2.13283	4.02879	-0.529395	0.596531	NA
ENSMUSG00000047383|Als2cr11b	19.9237	2.84885	0.684528	4.16177	3.15784e-05	0.00016068
ENSMUSG00000026028|Trak2	11493.4	-0.696229	0.116943	-5.95359	2.62317e-09	2.42001e-08
ENSMUSG00000026027|Stradb	3931.61	-0.54961	0.11355	-4.84026	1.29669e-06	8.23663e-06
ENSMUSG00000026023|Cdk15	44.3945	-0.486659	0.472217	-1.03058	0.302736	0.479754
ENSMUSG00000099752|Gm29018	5.18605	1.85193	1.69125	1.09501	0.273512	0.445511
ENSMUSG00000072295|Als2cr11	11.1549	2.97508	1.19304	2.4937	0.012642	0.0360118
ENSMUSG00000077616|Gm25502	0	NA	NA	NA	NA	NA
ENSMUSG00000079550|Mpp4	82.777	1.28902	0.400107	3.22169	0.00127436	0.00471593
ENSMUSG00000099563|Gm19125	0.5	2.3605	3.9898	0.591635	0.554095	NA
ENSMUSG00000038079|Tmem237	2477.35	-0.333694	0.127953	-2.60794	0.00910886	0.0271121
ENSMUSG00000097573|G730003C15Rik	211.326	-0.304347	0.207811	-1.46454	0.143047	0.270108
ENSMUSG00000101586|Gm29017	64.9426	-0.237897	0.332549	-0.715374	0.474378	0.650381
ENSMUSG00000026024|Als2	8024.32	-0.212875	0.0935956	-2.27441	0.0229413	0.0601914
ENSMUSG00000041075|Fzd7	1627.82	0.0872633	0.2612	0.334086	0.738314	0.85309
ENSMUSG00000097819|Gm26813	29.1982	0.398219	0.669093	0.595163	0.551735	0.717785
ENSMUSG00000101400|Gm29596	2.67324	0.881081	1.72137	0.511848	0.608757	0.762848
ENSMUSG00000099811|Gm28411	0	NA	NA	NA	NA	NA
ENSMUSG00000101409|1700122D07Rik	0	NA	NA	NA	NA	NA
ENSMUSG00000047361|Gm973	576.844	0.0415405	0.18962	0.219073	0.826594	0.908222
ENSMUSG00000089276|Gm24545	0.480838	2.30871	3.9928	0.578217	0.563118	NA
ENSMUSG00000026021|Sumo1	8415.64	0.167426	0.125589	1.33313	0.182489	0.326661
ENSMUSG00000103821|D430013B06Rik	49.1521	0.122467	0.497984	0.245927	0.805739	0.895937
ENSMUSG00000089093|Snord11	0.470121	2.27916	3.73646	0.609979	0.541876	NA
ENSMUSG00000026020|Nop58	11157.7	0.533382	0.103041	5.17642	2.2619e-07	1.61924e-06
ENSMUSG00000089512|Gm26287	1.42869	-0.470677	2.04601	-0.230047	0.818055	NA
ENSMUSG00000077345|Snord70	2.44066	-0.256493	1.82445	-0.140587	0.888196	0.943348
ENSMUSG00000077358|Gm26293	0.999588	-0.167488	2.09575	-0.079918	0.936302	NA
ENSMUSG00000103131|Gm37977	4.06092	0.415329	1.21074	0.343038	0.73157	0.849095
ENSMUSG00000067336|Bmpr2	31536.4	-0.676255	0.101539	-6.66007	2.7369e-11	3.18878e-10
ENSMUSG00000104052|Gm38125	4.30239	1.15836	1.31274	0.882402	0.377559	0.558883
ENSMUSG00000026019|Wdr12	3712.74	-0.278131	0.11783	-2.36045	0.0182529	0.0495178
ENSMUSG00000100901|Gm18829	2.71979	-0.244207	1.59239	-0.153358	0.878116	0.937575
ENSMUSG00000026018|Ica1l	5773.55	-0.629007	0.176979	-3.55414	0.000379216	0.00158151
ENSMUSG00000041040|Fam117b	18311.3	-0.51656	0.0869448	-5.94124	2.8288e-09	2.60205e-08
ENSMUSG00000103696|Gm37531	9.95091	-0.0707284	0.96519	-0.0732793	0.941584	0.970224
ENSMUSG00000026017|Carf	1593.81	-0.518351	0.246302	-2.10453	0.035332	0.0866137
ENSMUSG00000082609|Gm15464	203.409	0.260176	0.26688	0.974878	0.329621	0.508792
ENSMUSG00000073664|Nbeal1	4910.36	-0.127693	0.119425	-1.06923	0.284964	0.459108
ENSMUSG00000100516|Gm29332	0	NA	NA	NA	NA	NA
ENSMUSG00000082160|Gm11578	109.063	-0.783362	0.252393	-3.10374	0.00191092	0.00678132
ENSMUSG00000026782|Abi2	8809.02	-1.03121	0.218275	-4.72436	2.30836e-06	1.4134e-05
ENSMUSG00000084400|Gm11576	1.14581	-1.42436	2.84394	-0.500842	0.616482	NA
ENSMUSG00000049439|Cyp20a1	1367.52	0.284094	0.12896	2.20296	0.0275977	0.0704159
ENSMUSG00000103822|6030460B20Rik	5.08196	-0.114613	1.69897	-0.0674601	0.946215	0.972686
ENSMUSG00000026014|Raph1	11613.5	-0.785818	0.116496	-6.74543	1.52575e-11	1.83298e-10
ENSMUSG00000081562|Gm11575	4.23049	1.31277	1.25432	1.04661	0.295281	0.471379
ENSMUSG00000084151|Gm11577	0	NA	NA	NA	NA	NA
ENSMUSG00000101188|Eif4a-ps4	1857.19	-0.205465	0.140803	-1.45924	0.1445	0.272195
ENSMUSG00000026012|Cd28	119.058	3.95319	0.476398	8.29808	1.05812e-16	2.11504e-15
ENSMUSG00000102549|Gm38137	5.58582	0.966001	1.13041	0.854561	0.392794	0.574555
ENSMUSG00000026011|Ctla4	11.7541	4.38043	1.18286	3.70326	0.000212845	0.00092861
ENSMUSG00000081382|Rpl18-ps1	28.3187	0.904863	0.607278	1.49003	0.136216	0.260118
ENSMUSG00000026009|Icos	32.3291	1.29211	0.585661	2.20624	0.0273669	0.0699156
ENSMUSG00000102561|Gm37039	1.20537	3.64109	3.21711	1.13179	0.257723	NA
ENSMUSG00000082804|Rpl17-ps1	1.79382	1.14829	2.54604	0.451012	0.651981	0.794397
ENSMUSG00000085447|9530026F06Rik	4.00395	-0.399799	1.7887	-0.223514	0.823135	0.906256
ENSMUSG00000100965|Gm28449	1.29047	3.73379	3.15222	1.1845	0.236217	NA
ENSMUSG00000084333|Gm11599	14.6458	-0.0768269	0.650082	-0.11818	0.905925	0.95214
ENSMUSG00000052062|Pard3b	1599.84	0.747099	0.29548	2.52843	0.0114575	0.0331062
ENSMUSG00000104081|Gm38278	0.730109	-1.76054	3.9663	-0.443875	0.657133	NA
ENSMUSG00000085842|Pard3bos1	2.08151	0.573488	2.48749	0.230549	0.817666	0.90297
ENSMUSG00000103002|Gm38075	1.9357	4.31901	2.78108	1.553	0.120424	0.236402
ENSMUSG00000100344|Gm29640	0	NA	NA	NA	NA	NA
ENSMUSG00000101509|Gm29641	0	NA	NA	NA	NA	NA
ENSMUSG00000085019|Pard3bos2	2.68224	-0.478676	1.90029	-0.251896	0.801121	0.893177
ENSMUSG00000102359|Gm38351	1.23088	0.761071	3.37839	0.225276	0.821765	NA
ENSMUSG00000100750|Gm29084	0.191386	-1.1267	4.08047	-0.27612	0.782456	NA
ENSMUSG00000103656|Gm37205	2.83921	-2.25283	1.84816	-1.21896	0.22286	0.380073
ENSMUSG00000104402|Gm38012	12.9867	2.24106	0.794899	2.8193	0.00481281	0.0154845
ENSMUSG00000085400|Pard3bos3	3.59015	0.811367	1.84991	0.438597	0.660953	0.800908
ENSMUSG00000100426|Gm4208	7.98992	-0.542469	0.895676	-0.605653	0.544745	0.712027
ENSMUSG00000100811|Gm29083	1.09165	3.4952	3.9448	0.886027	0.375603	NA
ENSMUSG00000025969|Nrp2	18547.3	-0.468328	0.142065	-3.29657	0.000978719	0.00372257
ENSMUSG00000103032|Gm37121	79.6335	-0.105094	0.378848	-0.277405	0.781469	0.881138
ENSMUSG00000094290|Gm27512	0.191386	-1.1267	4.08047	-0.27612	0.782456	NA
ENSMUSG00000086730|Platr12	0.886059	-0.867742	3.73654	-0.232231	0.816358	NA
ENSMUSG00000046856|Gpr1	50.6057	0.107354	0.408661	0.262697	0.792784	0.888034
ENSMUSG00000040865|Ino80d	5845.59	-0.288764	0.146692	-1.9685	0.0490102	0.113594
ENSMUSG00000104991|Gm44468	0	NA	NA	NA	NA	NA
ENSMUSG00000088953|Gm24942	0	NA	NA	NA	NA	NA
ENSMUSG00000081617|Rps13-ps7	0	NA	NA	NA	NA	NA
ENSMUSG00000081429|Rps27-ps1	1.60461	0.428243	1.91244	0.223925	0.822816	NA
ENSMUSG00000077884|Gm24557	2.25602	1.19292	1.79565	0.66434	0.506473	0.678797
ENSMUSG00000025967|Eef1b2	15742	-0.186816	0.147146	-1.26959	0.20423	0.355727
ENSMUSG00000084799|Ino80dos	550.861	0.0927685	0.145846	0.636074	0.524729	0.695172
ENSMUSG00000101599|Gm20342	483.46	0.00166359	0.188361	0.00883191	0.992953	0.996091
ENSMUSG00000064602|Snora41	18.0153	-0.142658	0.576266	-0.247557	0.804477	0.895194
ENSMUSG00000105060|Gm26457	1.83538	-0.953336	1.65249	-0.576908	0.564002	0.72749
ENSMUSG00000064612|Gm26457	3.61701	0.664743	1.26661	0.52482	0.599708	0.755438
ENSMUSG00000098850|Gm27390	2.71347	-0.565698	1.38845	-0.407432	0.683691	0.816974
ENSMUSG00000025968|Ndufs1	9739.77	-0.282973	0.112558	-2.51402	0.0119362	0.0342473
ENSMUSG00000087561|Gm11608	1.13466	-3.72227	3.28754	-1.13224	0.257535	NA
ENSMUSG00000094214|Gm23448	0.191386	-1.1267	4.08047	-0.27612	0.782456	NA
ENSMUSG00000083039|Gm11606	0	NA	NA	NA	NA	NA
ENSMUSG00000092705|Gm24513	7.23174	-1.19544	0.891066	-1.34159	0.179729	0.322951
ENSMUSG00000027520|Zdbf2	11222.8	-0.248046	0.141357	-1.75475	0.0793019	0.168772
ENSMUSG00000081643|Gm11605	116.729	-0.10217	0.313532	-0.325869	0.744523	0.856825
ENSMUSG00000069085|Dytn	2.2122	-1.34482	1.97059	-0.682448	0.494956	0.668768
ENSMUSG00000083066|Gm12748	0	NA	NA	NA	NA	NA
ENSMUSG00000025963|Mdh1b	43.0695	-0.553421	0.439256	-1.2599	0.207704	0.360397
ENSMUSG00000025964|Adam23	6215.39	-0.560741	0.201697	-2.78011	0.00543401	0.0172275
ENSMUSG00000087823|Gm22281	13.136	-0.515543	0.762798	-0.675857	0.499131	0.672701
ENSMUSG00000025961|4933402D24Rik	65.1142	-0.232505	0.341706	-0.680424	0.496236	0.669823
ENSMUSG00000025962|Fastkd2	1210.06	-0.14173	0.119616	-1.18487	0.236067	0.398121
ENSMUSG00000082373|Gm13754	3.44217	-1.86218	2.12773	-0.875198	0.381466	0.563216
ENSMUSG00000044689|Gm13749	48.0854	-1.98031	0.439671	-4.50407	6.66637e-06	3.78038e-05
ENSMUSG00000086721|Gm13750	8.27987	0.429371	0.90163	0.476217	0.63392	0.781968
ENSMUSG00000097272|Gm26649	13.9892	-1.96226	0.868489	-2.2594	0.0238587	0.0622278
ENSMUSG00000086836|Gm13748	2.32922	0.742573	1.80371	0.411691	0.680566	0.814829
ENSMUSG00000025959|Klf7	23684.9	-1.12041	0.0951222	-11.7786	5.03306e-32	2.47992e-30
ENSMUSG00000098487|Mir6899	0.545756	-1.15564	3.643	-0.317222	0.751075	NA
ENSMUSG00000101832|Gm28982	0.882773	0.393328	3.74787	0.104947	0.916418	NA
ENSMUSG00000025958|Creb1	5870.33	-0.537508	0.18984	-2.83137	0.00463493	0.0149703
ENSMUSG00000025956|Mettl21a	786.222	0.105828	0.157527	0.671808	0.501706	0.674847
ENSMUSG00000087213|2810408I11Rik	64.0125	1.33611	0.361568	3.69533	0.000219605	0.000954989
ENSMUSG00000070871|Ccnyl1	2436.62	-0.258522	0.252462	-1.02401	0.305833	0.483161
ENSMUSG00000102140|Gm38058	97.8134	-0.736166	0.272805	-2.69851	0.00696512	0.0214236
ENSMUSG00000045005|Fzd5	730.056	0.439409	0.192058	2.2879	0.0221434	0.0584518
ENSMUSG00000051344|Plekhm3	2645.63	-0.265118	0.141877	-1.86865	0.0616717	0.137665
ENSMUSG00000097264|Rpl31-ps24	0	NA	NA	NA	NA	NA
ENSMUSG00000070870|Cryge	0.590017	2.61347	3.97656	0.657218	0.511041	NA
ENSMUSG00000025952|Crygc	0.800756	0.691656	3.84661	0.179809	0.857302	NA
ENSMUSG00000073658|Crygb	4.38953	0.300969	1.71361	0.175634	0.860581	0.927696
ENSMUSG00000084416|Rpl10a-ps1	2822.74	0.453901	0.150687	3.01222	0.00259347	0.00890851
ENSMUSG00000100774|Gm7329	114.071	-0.648892	0.248633	-2.60984	0.00905846	0.0269991
ENSMUSG00000044429|Cryga	30.3744	2.19937	0.556526	3.95197	7.75113e-05	0.000367465
ENSMUSG00000044816|D630023F18Rik	1036.21	0.899855	0.185849	4.84185	1.28633e-06	8.17451e-06
ENSMUSG00000100846|Gm28845	26.7612	1.42067	0.500656	2.83761	0.00454523	0.0147076
ENSMUSG00000025950|Idh1	25686.2	-1.0641	0.157246	-6.7671	1.31391e-11	1.58864e-10
ENSMUSG00000025946|Pth2r	278.772	-0.471648	0.212571	-2.21878	0.0265018	0.0681067
ENSMUSG00000025949|Pikfyve	6883.18	-0.0206215	0.111524	-0.184907	0.853302	0.923351
ENSMUSG00000088850|Gm24729	1.05273	-0.248962	2.9855	-0.0833903	0.933541	NA
ENSMUSG00000015222|Map2	86606	-0.913152	0.177805	-5.13569	2.81107e-07	1.98317e-06
ENSMUSG00000065694|Gm25411	14.2166	-0.891255	0.674224	-1.3219	0.186202	0.331622
ENSMUSG00000073656|Gm10558	157.721	-0.262492	0.316158	-0.830257	0.406394	0.587676
ENSMUSG00000055567|Unc80	6738.26	-0.0989352	0.0888494	-1.11352	0.265487	0.435383
ENSMUSG00000103375|Gm37181	57.2924	0.41967	0.391944	1.07074	0.284286	0.458371
ENSMUSG00000103553|Gm38218	49.088	0.923264	0.41758	2.21099	0.0270366	0.0692035
ENSMUSG00000026005|Rpe	2316.48	0.222634	0.156259	1.42477	0.154223	0.286721
ENSMUSG00000103706|6820402A03Rik	0	NA	NA	NA	NA	NA
ENSMUSG00000102776|Gm38162	245.006	0.348024	0.241216	1.44279	0.14908	0.278921
ENSMUSG00000082057|Gm15789	36.2894	0.0658379	0.519411	0.126755	0.899134	0.949109
ENSMUSG00000103382|Gm37755	76.5216	0.68406	0.430046	1.59067	0.111685	0.222265
ENSMUSG00000026004|Kansl1l	1422.31	0.23472	0.111005	2.11451	0.0344716	0.0849551
ENSMUSG00000102374|Gm38387	113.045	0.178799	0.337372	0.529976	0.596129	0.752871
ENSMUSG00000102559|Gm37570	134.273	0.364064	0.241382	1.50825	0.13149	0.253051
ENSMUSG00000103756|Gm37285	25.4115	0.745957	0.664068	1.12331	0.261304	0.4301
ENSMUSG00000094191|Rpl31-ps14	14.5493	1.48912	0.663049	2.24587	0.0247124	0.0641339
ENSMUSG00000061816|Myl1	16.174	-0.81903	0.709939	-1.15366	0.248638	0.414211
ENSMUSG00000026003|Acadl	4695.42	0.820363	0.137619	5.96113	2.50505e-09	2.31418e-08
ENSMUSG00000089420|Gm27934	0.150378	-1.1267	4.08047	-0.27612	0.782456	NA
ENSMUSG00000082769|Gm15793	41.1471	-0.0605961	0.489453	-0.123804	0.901471	0.949938
ENSMUSG00000026000|Lancl1	6889.82	-0.165724	0.155458	-1.06604	0.286407	0.460871
ENSMUSG00000025991|Cps1	86.5381	0.164022	0.447693	0.366371	0.714088	0.8379
ENSMUSG00000084332|Gm8840	0.676162	-2.97206	3.93082	-0.756091	0.449595	NA
ENSMUSG00000102449|Gm37100	1.22226	3.66002	3.20525	1.14189	0.253502	NA
ENSMUSG00000083795|Gm15670	0.957133	3.30354	3.49652	0.944807	0.344757	NA
ENSMUSG00000080539|Gm25542	0	NA	NA	NA	NA	NA
ENSMUSG00000103307|Gm19335	0.751889	-3.13585	3.96816	-0.790252	0.429381	NA
ENSMUSG00000103809|Gm37061	0.77975	3.00988	3.95991	0.760089	0.447201	NA
ENSMUSG00000087514|Gm16076	3.28298	0.143575	1.47572	0.0972914	0.922495	0.960387
ENSMUSG00000062209|Erbb4	11373.3	-1.5149	0.102464	-14.7847	1.83818e-49	1.52374e-47
ENSMUSG00000104508|Gm37735	7.72578	-0.832013	0.90402	-0.920348	0.357391	0.537813
ENSMUSG00000103642|Gm37769	5.31359	-2.01322	1.33289	-1.51042	0.130937	0.252209
ENSMUSG00000101156|Gm29114	0.5	2.3605	3.9898	0.591635	0.554095	NA
ENSMUSG00000025997|Ikzf2	861.46	-0.348465	0.334336	-1.04226	0.29729	0.473434
ENSMUSG00000100815|Gm29112	1.2476	3.68781	3.94007	0.935977	0.349285	NA
ENSMUSG00000099954|Gm28112	1.49314	-1.13354	2.63165	-0.430733	0.666663	NA
ENSMUSG00000053153|Spag16	204.926	0.0158208	0.215527	0.0734053	0.941484	0.970157
ENSMUSG00000089345|Gm22665	0.147504	0.796855	4.08047	0.195285	0.84517	NA
ENSMUSG00000080524|Gm23879	0	NA	NA	NA	NA	NA
ENSMUSG00000101730|Gm28580	0.792723	0.404108	2.78509	0.145097	0.884634	NA
ENSMUSG00000103052|Gm38272	0.574159	-2.72245	3.98831	-0.682607	0.494855	NA
ENSMUSG00000075952|Gm23422	0	NA	NA	NA	NA	NA
ENSMUSG00000104287|Gm37456	2.56205	-2.15255	2.32398	-0.926235	0.354324	0.534625
ENSMUSG00000045648|Vwc2l	1717.07	-0.610143	0.317245	-1.92326	0.054448	0.124045
ENSMUSG00000089965|Gm16236	1.26303	0.799806	2.7673	0.28902	0.772566	NA
ENSMUSG00000026196|Bard1	369.519	0.14534	0.205004	0.708961	0.478349	0.653852
ENSMUSG00000050296|Abca12	33.9146	-0.834527	0.543407	-1.53573	0.124605	0.242599
ENSMUSG00000026192|Atic	5597.74	-0.180066	0.131852	-1.36567	0.172043	0.312185
ENSMUSG00000101834|Gm5829	3.86225	-0.551646	1.27718	-0.431925	0.665796	0.80463
ENSMUSG00000100319|Gm5256	6.07481	-0.779658	1.16457	-0.669481	0.503189	0.676229
ENSMUSG00000102689|Gm37217	1.05239	-0.197967	2.98609	-0.0662963	0.947142	NA
ENSMUSG00000101211|Gm28818	4.93523	0.0295382	1.36759	0.0215987	0.982768	0.991326
ENSMUSG00000101764|4930556G22Rik	0	NA	NA	NA	NA	NA
ENSMUSG00000059483|Gm5528	1.34283	-0.0386658	2.75432	-0.0140383	0.988799	NA
ENSMUSG00000101848|4933417E11Rik	4.49875	0.627331	1.40784	0.445597	0.655888	0.797414
ENSMUSG00000101496|Gm8885	34.6227	-0.546274	0.605548	-0.902115	0.366996	0.548235
ENSMUSG00000102123|Gm4319	55.2432	-0.671184	0.432909	-1.5504	0.121045	0.237323
ENSMUSG00000094655|Gm25360	1.53096	0.793943	2.63565	0.301232	0.763238	NA
ENSMUSG00000039395|Mreg	356.957	1.05454	0.161292	6.53808	6.23126e-11	6.97376e-10
ENSMUSG00000026193|Fn1	12430.8	-0.353854	0.197146	-1.79488	0.0726732	0.157217
ENSMUSG00000073652|Apol7d	22.949	0.549207	0.610761	0.899217	0.368537	0.549831
ENSMUSG00000026189|Pecr	380.596	0.353861	0.187859	1.88366	0.0596115	0.13384
ENSMUSG00000097131|D230017M19Rik	386.558	-0.0870812	0.268469	-0.324362	0.745664	0.857601
ENSMUSG00000093843|Gm25939	4.08443	0.47616	1.21384	0.392276	0.694854	0.824997
ENSMUSG00000093956|Gm24497	3.03518	0.299747	1.37901	0.217364	0.827925	0.908689
ENSMUSG00000094050|Gm23472	4.17855	-0.522456	1.21693	-0.429324	0.667688	0.806295
ENSMUSG00000026188|Tmem169	4819.84	-0.29604	0.121263	-2.44131	0.0146341	0.0408444
ENSMUSG00000026187|Xrcc5	1532.26	0.50916	0.124644	4.08493	4.4091e-05	0.000219319
ENSMUSG00000085812|Gm15843	8.17189	1.43755	0.938737	1.53136	0.12568	0.244219
ENSMUSG00000039354|Smarcal1	4625.39	-0.289894	0.139356	-2.08024	0.0375034	0.0910104
ENSMUSG00000039372|March4	9363.26	-0.976658	0.121608	-8.03119	9.65338e-16	1.76669e-14
ENSMUSG00000046330|Rpl37a	26071.2	0.191956	0.180066	1.06603	0.286409	0.460871
ENSMUSG00000039323|Igfbp2	8998.98	0.241965	0.189787	1.27493	0.202334	0.353297
ENSMUSG00000101112|Gm29185	0	NA	NA	NA	NA	NA
ENSMUSG00000099877|Pinc	1.04201	-0.282088	3.55647	-0.079317	0.936781	NA
ENSMUSG00000101812|D530049I02Rik	0	NA	NA	NA	NA	NA
ENSMUSG00000098697|Gm27315	0.563109	-2.69682	3.98975	-0.675938	0.49908	NA
ENSMUSG00000100444|C530043A13Rik	8.97455	0.812159	0.93891	0.865002	0.387038	0.569058
ENSMUSG00000100429|Gm29186	0.574159	-2.72245	3.98831	-0.682607	0.494855	NA
ENSMUSG00000026185|Igfbp5	28723.3	-0.695846	0.119383	-5.8287	5.58594e-09	4.95479e-08
ENSMUSG00000100301|6030407O03Rik	35.9624	-0.357972	0.463963	-0.771551	0.44038	0.619843
ENSMUSG00000101344|Gm29183	0.5	2.3605	3.9898	0.591635	0.554095	NA
ENSMUSG00000088666|Gm25329	0.150378	-1.1267	4.08047	-0.27612	0.782456	NA
ENSMUSG00000098504|Mir6351	0.5	2.3605	3.9898	0.591635	0.554095	NA
ENSMUSG00000061815|Rufy4	49.3967	2.64452	0.440531	6.00302	1.93675e-09	1.81106e-08
ENSMUSG00000026180|Cxcr2	50.2172	2.15458	0.423868	5.08314	3.71254e-07	2.56834e-06
ENSMUSG00000055322|Tns1	3184.4	0.339818	0.251812	1.34949	0.177179	0.319346
ENSMUSG00000064272|Gpbar1	5.16449	-0.0852131	1.10961	-0.0767954	0.938786	0.969043
ENSMUSG00000006304|Arpc2	23549.7	0.134199	0.132049	1.01628	0.309497	0.487065
ENSMUSG00000073650|Catip	117.167	0.683221	0.272068	2.51122	0.0120316	0.0344788
ENSMUSG00000026177|Slc11a1	704.585	4.18243	0.274763	15.2219	2.53023e-52	2.29299e-50
ENSMUSG00000101503|Gm28364	0	NA	NA	NA	NA	NA
ENSMUSG00000006301|Tmbim1	1292.04	1.43188	0.22363	6.40292	1.5243e-10	1.63039e-09
ENSMUSG00000099931|Gm29358	3.68761	5.25309	2.9745	1.76604	0.077389	0.165475
ENSMUSG00000006299|Aamp	9760.19	0.0670365	0.132907	0.504385	0.613991	0.766718
ENSMUSG00000103013|Gm37503	13.3018	0.742294	0.699205	1.06163	0.288406	0.463132
ENSMUSG00000026179|Pnkd	6215.91	-0.800344	0.097068	-8.24519	1.64901e-16	3.24778e-15
ENSMUSG00000103403|Gm37931	15.7699	-0.15492	0.700463	-0.221169	0.824961	0.907309
ENSMUSG00000026176|Ctdsp1	3427	0.606377	0.158852	3.81725	0.000134947	0.000614235
ENSMUSG00000065468|Mir26b	0.980426	-0.211937	2.30872	-0.0917986	0.926858	NA
ENSMUSG00000026170|Cyp27a1	81.6401	1.67537	0.368167	4.55056	5.35032e-06	3.09574e-05
ENSMUSG00000006542|Prkag3	4.65889	2.01512	1.57967	1.27565	0.202078	0.353005
ENSMUSG00000026175|Vil1	83.1839	0.639629	0.37502	1.70559	0.088085	0.183705
ENSMUSG00000033364|Usp37	4252.58	0.219804	0.105684	2.07983	0.0375412	0.0910708
ENSMUSG00000103227|Gm37733	8.35678	1.03916	1.26389	0.822188	0.41097	0.592015
ENSMUSG00000026173|Plcd4	1184.44	1.42092	0.165865	8.5667	1.0649e-17	2.30234e-16
ENSMUSG00000026135|Zfp142	3426.08	0.0532774	0.128422	0.414861	0.678244	0.813154
ENSMUSG00000026171|Rnf25	2665.49	0.493396	0.132812	3.715	0.000203204	0.00089013
ENSMUSG00000033276|Stk36	1023.32	-0.771251	0.157707	-4.89041	1.00625e-06	6.50162e-06
ENSMUSG00000026174|Rqcd1	5855.83	-0.0928392	0.0961941	-0.965124	0.334483	0.514072
ENSMUSG00000093155|Gm25035	0.997317	-0.173976	2.6255	-0.066264	0.947168	NA
ENSMUSG00000026172|Bcs1l	976.856	-0.483032	0.164543	-2.9356	0.00332899	0.0111272
ENSMUSG00000033227|Wnt6	200.349	-0.980884	0.989732	-0.99106	0.321656	0.49992
ENSMUSG00000099472|Gm29539	1.75818	0.405592	2.60715	0.155569	0.876373	0.936864
ENSMUSG00000033257|Ttll4	2423.44	-0.573259	0.263245	-2.17767	0.0294309	0.0743663
ENSMUSG00000026167|Wnt10a	31.8584	0.598871	0.572598	1.04588	0.295615	0.471593
ENSMUSG00000055197|Fev	3.8983	1.68222	1.66409	1.0109	0.312066	0.489877
ENSMUSG00000006546|Cryba2	1.6238	4.0649	2.93809	1.38352	0.166506	NA
ENSMUSG00000089964|Gm16582	4.23107	1.70803	1.46888	1.16282	0.244904	0.409588
ENSMUSG00000090071|Cdk5r2	18067.4	-1.29987	0.142748	-9.10608	8.54147e-20	2.1494e-18
ENSMUSG00000006538|Ihh	28.0745	0.732366	0.561467	1.30438	0.192104	0.339729
ENSMUSG00000103145|Gm37744	5.69524	0.716215	1.24831	0.573747	0.566139	0.728881
ENSMUSG00000089653|Gm15841	0	NA	NA	NA	NA	NA
ENSMUSG00000047021|Ccdc108	241.252	-1.01588	0.292413	-3.47412	0.00051253	0.00208143
ENSMUSG00000026162|Nhej1	88.7001	0.304008	0.303991	1.00006	0.317283	0.495364
ENSMUSG00000026205|Slc23a3	4.43646	5.52022	1.81971	3.03356	0.00241685	0.00835785
ENSMUSG00000049339|Fam134a	8995.47	-0.362925	0.280466	-1.29401	0.195663	0.344488
ENSMUSG00000033159|Cnppd1	3444.98	0.389025	0.183548	2.11948	0.0340503	0.0841376
ENSMUSG00000026203|Dnajb2	2996.69	0.00691501	0.152661	0.0452967	0.963871	0.981981
ENSMUSG00000026197|Zfand2b	883.199	0.0867879	0.159493	0.544147	0.58634	0.745059
ENSMUSG00000026200|Glb1l	874.286	0.127294	0.18261	0.69708	0.485753	0.660092
ENSMUSG00000026202|Tuba4a	3694.87	-0.959976	0.292942	-3.27702	0.0010491	0.00396349
ENSMUSG00000096094|A630095N17Rik	33.6918	1.64445	0.499127	3.29465	0.000985432	0.00374557
ENSMUSG00000099519|Gm29253	532.869	-0.0363773	1.53059	-0.0237668	0.981039	0.990636
ENSMUSG00000026198|Abcb6	2171.13	-0.340892	0.226765	-1.50328	0.132766	0.255017
ENSMUSG00000033124|Atg9a	7089.83	-0.331179	0.102684	-3.22522	0.00125874	0.00466425
ENSMUSG00000026199|Ankzf1	1196.47	0.312011	0.132606	2.35291	0.0186272	0.0504117
ENSMUSG00000099204|Gm27943	1.50434	-0.456407	1.79286	-0.254568	0.799056	NA
ENSMUSG00000026201|Stk16	2878.76	-0.00605022	0.122389	-0.0494344	0.960573	0.979869
ENSMUSG00000101840|Gm28294	4.86148	2.46052	1.60014	1.5377	0.124123	0.241912
ENSMUSG00000026204|Ptprn	9262.64	-0.454235	0.0942936	-4.81724	1.45555e-06	9.18721e-06
ENSMUSG00000100556|Gm28902	0.3119	1.68844	4.03825	0.418112	0.675865	NA
ENSMUSG00000033061|Resp18	3196.36	-0.0872839	0.191965	-0.454687	0.649334	0.792516
ENSMUSG00000085653|Gm15179	0.300756	-1.8314	4.05658	-0.451464	0.651655	NA
ENSMUSG00000026208|Des	245.604	0.757287	0.206129	3.67384	0.000238929	0.00103266
ENSMUSG00000026209|Dnpep	3501.59	-0.220586	0.105344	-2.09395	0.0362645	0.0884992
ENSMUSG00000026207|Speg	4874.22	-0.557437	0.117504	-4.744	2.09536e-06	1.29281e-05
ENSMUSG00000086053|Gm15178	1.79027	-0.197137	3.09114	-0.0637749	0.949149	0.973962
ENSMUSG00000082745|Gm15181	6.42105	-0.37757	0.923418	-0.408883	0.682626	0.816387
ENSMUSG00000033021|Gmppa	1214.65	0.0619827	0.168049	0.368837	0.71225	0.837011
ENSMUSG00000032997|Chpf	3731.74	-0.504932	0.133609	-3.77918	0.000157349	0.000706165
ENSMUSG00000026211|Obsl1	3167.2	-0.0179962	0.147648	-0.121886	0.902989	0.950754
ENSMUSG00000102605|Gm37264	139.311	0.111948	0.425545	0.263071	0.792496	0.887923
ENSMUSG00000033007|Asic4	1427.84	-0.642078	0.246948	-2.60005	0.00932106	0.027656
ENSMUSG00000051703|Tmem198	2290.46	0.412646	0.144728	2.85119	0.00435565	0.0141559
ENSMUSG00000032968|Inha	2080.86	-0.531133	0.131498	-4.0391	5.3656e-05	0.000262041
ENSMUSG00000026213|Stk11ip	2276.8	-0.567925	0.115621	-4.91196	9.01686e-07	5.86231e-06
ENSMUSG00000100553|Gm17751	6.3224	-1.60353	1.19767	-1.33888	0.180611	0.324102
ENSMUSG00000098611|Mir6343	0	NA	NA	NA	NA	NA
ENSMUSG00000100827|Gm29069	6.00772	-3.15889	1.43371	-2.2033	0.0275738	0.0703741
ENSMUSG00000100534|Gm816	3.18704	0.489793	1.47423	0.332237	0.73971	0.853901
ENSMUSG00000006576|Slc4a3	10942.7	-0.64169	0.125124	-5.12843	2.9217e-07	2.05546e-06
ENSMUSG00000101849|Gm28386	81.7167	-0.490841	0.32777	-1.49752	0.134259	0.257289
ENSMUSG00000004872|Pax3	21.2399	0.269156	1.05469	0.255199	0.798569	0.891785
ENSMUSG00000026235|Epha4	17525	-0.969814	0.111014	-8.73593	2.41668e-18	5.44894e-17
ENSMUSG00000099141|Mir6352	0.531356	-1.14649	4.03085	-0.284429	0.776082	NA
ENSMUSG00000090486|BC035947	65.9923	-0.864548	0.393813	-2.19533	0.0281402	0.0715572
ENSMUSG00000012187|Mogat1	5.52699	0.95387	1.2876	0.74081	0.458808	0.63659
ENSMUSG00000102945|Gm37884	0	NA	NA	NA	NA	NA
ENSMUSG00000101798|Gm28995	1.06936	-0.382813	3.51023	-0.109056	0.913158	NA
ENSMUSG00000099561|Gm28410	2.34206	0.589496	2.90722	0.202769	0.839315	0.914885
ENSMUSG00000032908|Sgpp2	354.925	-0.0266826	0.190216	-0.140275	0.888443	0.94337
ENSMUSG00000026245|Farsb	5972.3	-0.18502	0.160366	-1.15374	0.248606	0.414182
ENSMUSG00000104018|4833412K13Rik	71.47	0.281895	0.369567	0.762772	0.4456	0.624442
ENSMUSG00000099377|Gm6159	174.754	-0.325742	0.201848	-1.6138	0.106571	0.21387
ENSMUSG00000079470|Utp14b	2122.29	-0.106161	0.1641	-0.646927	0.517679	0.688642
ENSMUSG00000032883|Acsl3	10714.3	-0.589602	0.116751	-5.0501	4.41585e-07	3.02446e-06
ENSMUSG00000047330|Kcne4	158.023	1.19418	0.321192	3.71797	0.000200827	0.000880542
ENSMUSG00000101324|Gm29187	1.82548	-0.464756	1.84881	-0.251381	0.801519	0.893381
ENSMUSG00000099706|Gm29536	2.12795	0.882627	2.04051	0.432552	0.66534	0.804287
ENSMUSG00000072978|Gm5830	24.7647	-0.302112	0.506794	-0.596124	0.551093	0.717364
ENSMUSG00000050711|Scg2	19545.4	-0.363251	0.126133	-2.87992	0.00397779	0.0130741
ENSMUSG00000102235|Gm37886	2.23565	2.3309	1.96792	1.18445	0.236236	0.398376
ENSMUSG00000054702|Ap1s3	540.471	1.16071	0.153307	7.57115	3.69941e-14	5.85096e-13
ENSMUSG00000073643|Wdfy1	10211.6	-0.0710054	0.107237	-0.662135	0.507885	0.67972
ENSMUSG00000104497|Gm10555	5.3301	3.33422	1.55913	2.13852	0.0324745	0.0808179
ENSMUSG00000026248|Mrpl44	1629.28	0.142409	0.124795	1.14115	0.253809	0.420686
ENSMUSG00000100397|Gm28071	0.442513	2.2003	3.99944	0.550153	0.582214	NA
ENSMUSG00000067106|Gm5529	74.7956	-0.078635	0.357359	-0.220044	0.825837	0.907729
ENSMUSG00000103404|Gm37932	3.08384	0.633776	1.34562	0.470992	0.637646	0.784868
ENSMUSG00000043230|Fam124b	127.733	0.201105	0.285932	0.703331	0.48185	0.656874
ENSMUSG00000026249|Serpine2	14395.7	-0.202382	0.111244	-1.81926	0.0688719	0.150588
ENSMUSG00000101722|Gm29125	3.61715	2.44078	2.11115	1.15614	0.247624	0.413058
ENSMUSG00000090637|Gm6189	6.57082	2.29452	1.30503	1.75821	0.0787119	0.167757
ENSMUSG00000101483|1700016L21Rik	0	NA	NA	NA	NA	NA
ENSMUSG00000004364|Cul3	19242.9	-0.180795	0.0899817	-2.00924	0.0445117	0.104998
ENSMUSG00000103076|Gm37902	49.565	0.131989	0.517604	0.255	0.798723	0.891851
ENSMUSG00000103525|Gm37262	6.07735	-0.243344	1.01393	-0.24	0.81033	0.898401
ENSMUSG00000038608|Dock10	2446.76	0.633522	0.139581	4.53875	5.65874e-06	3.25681e-05
ENSMUSG00000102721|A630081D01Rik	5.64051	2.07923	1.68553	1.23358	0.217361	0.373321
ENSMUSG00000104488|Gm38062	3.57811	1.13119	1.81825	0.622131	0.533856	0.702318
ENSMUSG00000103192|Gm37645	9.53149	1.1139	0.905143	1.23063	0.21846	0.374632
ENSMUSG00000100561|Gm7516	0.676162	-2.97206	3.93082	-0.756091	0.449595	NA
ENSMUSG00000087008|Gm5530	7.26761	1.37347	1.03106	1.3321	0.182829	0.327081
ENSMUSG00000054976|Nyap2	6746.07	-0.691832	0.123223	-5.61447	1.97162e-08	1.6248e-07
ENSMUSG00000022591|Gm9747	0	NA	NA	NA	NA	NA
ENSMUSG00000055980|Irs1	7979.7	-0.0502204	0.133193	-0.377049	0.706137	0.83278
ENSMUSG00000026142|Rhbdd1	778.962	1.34927	0.165058	8.17452	2.97041e-16	5.71454e-15
ENSMUSG00000104493|Gm19552	1.71399	1.41629	2.10618	0.672445	0.5013	0.674366
ENSMUSG00000096779|Gm22112	1.82917	0.6203	1.90534	0.325559	0.744758	0.857026
ENSMUSG00000100786|Gm28940	2.29834	0.640188	1.597	0.400869	0.688516	0.820444
ENSMUSG00000026149|Tm4sf20	1.87592	-1.58697	2.47966	-0.639993	0.522177	0.692806
ENSMUSG00000067158|Col4a4	418.852	0.533821	0.164344	3.24819	0.00116141	0.00434069
ENSMUSG00000065055|n-R5s213	0	NA	NA	NA	NA	NA
ENSMUSG00000097564|C430014B12Rik	116.335	0.939516	0.535703	1.7538	0.0794646	0.169086
ENSMUSG00000079465|Col4a3	150.115	-0.205992	0.234972	-0.876666	0.380668	0.562421
ENSMUSG00000026150|Mff	13150.9	-0.469957	0.128256	-3.66421	0.000248107	0.00106823
ENSMUSG00000101450|Gm28941	125.454	-0.620656	0.503226	-1.23335	0.217443	0.373411
ENSMUSG00000101784|Gm7553	5.31494	0.13238	1.11012	0.119248	0.905079	0.951712
ENSMUSG00000038496|Slc19a3	148.548	0.107454	0.303118	0.354494	0.722968	0.843698
ENSMUSG00000100432|Gm7539	3.52924	1.48099	1.54059	0.961314	0.336394	0.515717
ENSMUSG00000053161|Daw1	50.3044	-0.403371	0.376407	-1.07164	0.283884	0.45801
ENSMUSG00000026159|Agfg1	13873.2	-0.54587	0.137371	-3.9737	7.07648e-05	0.000337925
ENSMUSG00000093782|Gm22396	6.93198	-0.422238	0.893384	-0.472628	0.636479	0.784026
ENSMUSG00000079140|Gm6374	4.81905	-0.663665	1.11714	-0.594074	0.552463	0.718533
ENSMUSG00000026163|Sphkap	13455.2	-1.19441	0.112925	-10.577	3.80904e-26	1.42379e-24
ENSMUSG00000104374|Gm37517	4.67067	-0.484377	1.25183	-0.386936	0.698804	0.827758
ENSMUSG00000045658|Pid1	4588.31	-0.617611	0.105443	-5.8573	4.70466e-09	4.21073e-08
ENSMUSG00000101934|Gm18304	0.300756	-1.8314	4.05658	-0.451464	0.651655	NA
ENSMUSG00000098851|Mir6353	0	NA	NA	NA	NA	NA
ENSMUSG00000102750|Gm37058	3.03192	-1.20452	1.50022	-0.802898	0.422033	0.60241
ENSMUSG00000036766|Dner	37910.9	-0.938636	0.0988313	-9.49735	2.15292e-21	6.09216e-20
ENSMUSG00000093254|Mir5126	0	NA	NA	NA	NA	NA
ENSMUSG00000104396|Gm37959	29.2291	-1.48176	0.590666	-2.50862	0.0121204	0.0347085
ENSMUSG00000102481|Gm37925	10.9591	-0.3319	0.795864	-0.417031	0.676656	0.811846
ENSMUSG00000103505|Gm38374	5.59114	1.79905	1.31117	1.3721	0.170033	0.309255
ENSMUSG00000073633|Fbxo36	151.916	0.354464	0.240509	1.47381	0.140534	0.266577
ENSMUSG00000026219|Trip12	23042.1	0.186252	0.116122	1.60393	0.108729	0.217442
ENSMUSG00000104503|Gm37738	61.1455	3.54732	0.441294	8.03844	9.09908e-16	1.6685e-14
ENSMUSG00000026220|Slc16a14	2361.77	-0.171315	0.110372	-1.55217	0.120622	0.236742
ENSMUSG00000096802|Gm15433	56.333	8.21889	1.33481	6.15736	7.39697e-10	7.24127e-09
ENSMUSG00000099693|Gm29284	2.8969	1.86865	1.81803	1.02784	0.304024	0.481373
ENSMUSG00000052477|C130026I21Rik	119.072	5.57585	0.483961	11.5213	1.03079e-30	4.794e-29
ENSMUSG00000101279|Gm18342	17.7356	1.61009	1.38308	1.16413	0.24437	0.408913
ENSMUSG00000089844|A530032D15Rik	105.769	2.12849	1.53648	1.3853	0.16596	0.303452
ENSMUSG00000073631|Gm10553	2.34216	4.59641	2.0922	2.19693	0.0280255	0.0713202
ENSMUSG00000072109|A530040E14Rik	98.8401	6.80442	0.712235	9.55361	1.25248e-21	3.6094e-20
ENSMUSG00000090128|Gm16038	0.303454	1.65394	4.04138	0.40925	0.682356	NA
ENSMUSG00000089716|Gm6264	80.4837	-0.234607	0.353708	-0.663279	0.507152	0.679232
ENSMUSG00000079457|Gm7609	75.986	9.61704	1.29632	7.41872	1.18257e-13	1.77474e-12
ENSMUSG00000090252|Gm16028	0.15595	0.796855	4.08047	0.195285	0.84517	NA
ENSMUSG00000079455|Gm16026	21.7955	6.84317	1.30259	5.25352	1.49217e-07	1.09235e-06
ENSMUSG00000091199|Gm2619	57.4451	9.21356	1.3085	7.0413	1.90451e-12	2.53311e-11
ENSMUSG00000089652|Gm16025	3.14809	3.02905	1.6266	1.8622	0.0625755	0.139336
ENSMUSG00000098842|Gm27907	28.6273	1.26646	0.783401	1.61662	0.10596	0.212947
ENSMUSG00000064281|Rpl19-ps1	64.2057	0.459562	0.342697	1.34102	0.179915	0.323142
ENSMUSG00000061852|Gm7582	35.5633	7.55273	1.33014	5.67814	1.36167e-08	1.14902e-07
ENSMUSG00000089976|Gm2389	4.39814	-0.628064	1.19137	-0.52718	0.598069	0.753927
ENSMUSG00000089763|Gm2635	11.9232	4.48833	1.24091	3.61696	0.000298088	0.00126697
ENSMUSG00000089937|Gm7281	13.3458	-0.695197	0.836322	-0.831255	0.40583	0.587134
ENSMUSG00000094127|G530012D18Rik	0	NA	NA	NA	NA	NA
ENSMUSG00000070034|Sp110	1426.79	6.02958	0.281775	21.3986	1.37744e-101	2.50463e-99
ENSMUSG00000101751|Gm2427	131.823	-0.765909	0.415734	-1.8423	0.0654307	0.144499
ENSMUSG00000090186|Gm7592	69.232	8.5171	1.3275	6.41587	1.40019e-10	1.50335e-09
ENSMUSG00000089714|Gm16092	23.3705	0.944947	0.932858	1.01296	0.31108	0.488902
ENSMUSG00000052760|A630001G21Rik	135.881	3.14961	0.281883	11.1734	5.50056e-29	2.34535e-27
ENSMUSG00000094834|Gm25472	0	NA	NA	NA	NA	NA
ENSMUSG00000100217|9930111H07Rik	0	NA	NA	NA	NA	NA
ENSMUSG00000098634|Mir8096	0.375406	-2.10827	4.03085	-0.523033	0.600951	NA
ENSMUSG00000070031|Sp140	1089.5	2.7598	0.225223	12.2537	1.60575e-34	8.73676e-33
ENSMUSG00000073628|Gm10552	6.41502	6.0498	1.57533	3.84034	0.000122864	0.000562874
ENSMUSG00000026222|Sp100	2350.75	7.59438	0.229338	33.1144	1.84573e-240	9.28927e-238
ENSMUSG00000064414|n-R5s215	0.470121	2.27916	3.73646	0.609979	0.541876	NA
ENSMUSG00000090246|Gm17017	45.489	2.75639	0.478733	5.75767	8.52833e-09	7.37988e-08
ENSMUSG00000036707|Cab39	22238.5	-0.262021	0.107587	-2.43543	0.0148742	0.0413998
ENSMUSG00000026223|Itm2c	11318.9	0.51358	0.0968366	5.30358	1.13556e-07	8.46908e-07
ENSMUSG00000100108|Gm28100	0	NA	NA	NA	NA	NA
ENSMUSG00000099767|Gm28884	18.7416	-0.547313	0.608823	-0.89897	0.368669	0.549873
ENSMUSG00000026224|4933407L21Rik	177.191	-0.555976	0.243093	-2.28709	0.0221903	0.0585536
ENSMUSG00000049608|Gpr55	78.4825	-0.14093	0.318196	-0.442904	0.657835	0.798364
ENSMUSG00000099342|Gm18180	551.477	0.401412	0.143444	2.79839	0.00513579	0.0163982
ENSMUSG00000026226|Spata3	18.022	0.334045	0.772733	0.432291	0.66553	0.804448
ENSMUSG00000079445|B3gnt7	957.328	-0.414801	0.148371	-2.79569	0.00517884	0.0165151
ENSMUSG00000099644|Gm28626	1.90969	-2.42388	2.51211	-0.964879	0.334606	0.514233
ENSMUSG00000026229|Psmd1	19808.3	-0.0970397	0.106478	-0.911363	0.362104	0.542848
ENSMUSG00000077274|Gm22786	0.945799	2.00566	3.00885	0.666587	0.505036	NA
ENSMUSG00000026228|Htr2b	28.3455	1.1745	0.63223	1.8577	0.0632111	0.140489
ENSMUSG00000062590|Armc9	2866.33	-0.0544127	0.103778	-0.524318	0.600057	0.755694
ENSMUSG00000087538|Gm16341	0	NA	NA	NA	NA	NA
ENSMUSG00000026227|2810459M11Rik	3436.73	0.784181	0.141019	5.56083	2.68487e-08	2.16945e-07
ENSMUSG00000094638|Gm21972	36.1871	0.136821	0.475148	0.287954	0.773382	0.875462
ENSMUSG00000103272|Gm37914	32.0655	0.607772	0.612759	0.991861	0.321265	0.499533
ENSMUSG00000026237|Nmur1	20.0364	0.316379	0.664788	0.47591	0.634139	0.782138
ENSMUSG00000036574|1700019O17Rik	1.30063	0.406851	3.33954	0.121828	0.903035	NA
ENSMUSG00000064823|Snord82	0.150378	-1.1267	4.08047	-0.27612	0.782456	NA
ENSMUSG00000073627|C130036L24Rik	293.662	0.354656	0.184468	1.92259	0.054531	0.124184
ENSMUSG00000026234|Ncl	47707	-0.0263298	0.0981346	-0.268303	0.788466	0.88549
ENSMUSG00000064837|Snora75	1.33767	-0.887127	1.88528	-0.470553	0.63796	NA
ENSMUSG00000104627|Mir3535	2.17508	-0.428918	1.58266	-0.27101	0.786383	0.884132
ENSMUSG00000064696|Gm24148	0.999588	-0.167488	2.09575	-0.079918	0.936302	NA
ENSMUSG00000026238|Ptma	40935.9	-0.27153	0.12666	-2.14378	0.0320508	0.0798903
ENSMUSG00000026241|Nppc	370.096	0.94129	0.234882	4.0075	6.1365e-05	0.000296403
ENSMUSG00000026239|Pde6d	4055.66	-0.191824	0.135	-1.42092	0.15534	0.288263
ENSMUSG00000102927|Gm37152	8.90267	-0.319678	1.29022	-0.247771	0.804312	0.89511
ENSMUSG00000084468|Gm22955	0.150378	-1.1267	4.08047	-0.27612	0.782456	NA
ENSMUSG00000026240|Cops7b	2817.58	-0.362884	0.129399	-2.80437	0.00504149	0.0161245
ENSMUSG00000103609|Gm37022	8.21685	1.70593	0.87653	1.94623	0.0516266	0.118652
ENSMUSG00000101940|Akp-ps1	7.24382	6.22433	1.54775	4.02153	5.78202e-05	0.000280869
ENSMUSG00000101625|Gm29371	2.79375	3.78293	2.2895	1.65229	0.0984745	0.200709
ENSMUSG00000026246|Alppl2	2.21545	4.5153	2.72211	1.65875	0.0971665	0.198646
ENSMUSG00000079440|Alpi	4.10211	5.40408	1.95073	2.77028	0.00560074	0.0176904
ENSMUSG00000036500|Akp3	15.7388	3.27893	0.982589	3.33703	0.000846793	0.00327156
ENSMUSG00000100225|Gm29097	0.147504	0.796855	4.08047	0.195285	0.84517	NA
ENSMUSG00000104400|Gm38010	1.80504	-0.397054	2.52837	-0.157039	0.875214	0.936116
ENSMUSG00000099401|Gm28375	0.691386	1.39873	3.9898	0.350577	0.725906	NA
ENSMUSG00000053333|Dis3l2	4152.08	-0.139069	0.116129	-1.19754	0.231096	0.391375
ENSMUSG00000103984|Gm37447	42.6003	-0.280807	0.526275	-0.533575	0.593636	0.751039
ENSMUSG00000104121|Gm37485	38.591	2.2841	0.584085	3.91057	9.20801e-05	0.000432747
ENSMUSG00000102293|Gm37541	5.84079	-0.105893	1.36576	-0.0775338	0.938199	0.968669
ENSMUSG00000102571|Gm37967	10.001	0.718235	0.930936	0.771519	0.440399	0.619843
ENSMUSG00000102649|Gm38021	8.97774	0.769047	0.916275	0.839319	0.401291	0.582868
ENSMUSG00000100768|Gm29055	3.44868	-0.814779	1.42056	-0.573563	0.566264	0.728881
ENSMUSG00000102383|Gm38142	1.79322	-0.792376	2.18753	-0.362223	0.717185	0.839889
ENSMUSG00000102956|Gm37017	2.7486	0.481305	1.57135	0.3063	0.759376	0.866558
ENSMUSG00000084106|Gm6136	1446.43	0.352395	0.160775	2.19185	0.0283904	0.0720926
ENSMUSG00000026258|3110079O15Rik	17.8523	0.595397	0.571146	1.04246	0.297198	0.473359
ENSMUSG00000026251|Chrnd	0.451133	-2.40709	4.00795	-0.600579	0.54812	NA
ENSMUSG00000026253|Chrng	2.49349	0.074027	2.34603	0.0315542	0.974828	0.987334
ENSMUSG00000026255|Efhd1	286.457	0.231778	0.236896	0.978396	0.327878	0.506908
ENSMUSG00000089821|Efhd1os	0	NA	NA	NA	NA	NA
ENSMUSG00000095281|Gm22549	0	NA	NA	NA	NA	NA
ENSMUSG00000048000|Gigyf2	6425.83	-0.529652	0.112815	-4.69489	2.66751e-06	1.62308e-05
ENSMUSG00000079436|Kcnj13	308.933	0.854146	0.338627	2.52238	0.0116563	0.0335785
ENSMUSG00000089613|Gm23504	0.191386	-1.1267	4.08047	-0.27612	0.782456	NA
ENSMUSG00000099839|Gm29374	27.837	0.622693	0.543115	1.14652	0.251579	0.4179
ENSMUSG00000036480|Prss56	177.086	0.0666945	0.43735	0.152497	0.878795	0.937802
ENSMUSG00000026254|Eif4e2	6964.34	-0.315899	0.102427	-3.08413	0.00204149	0.00719576
ENSMUSG00000088318|Gm26187	2.24535	0.755487	1.67345	0.451456	0.651661	0.794258
ENSMUSG00000026247|Ecel1	1793.82	-0.507633	0.20147	-2.51964	0.0117475	0.0338089
ENSMUSG00000091123|Gm17181	0.317044	-0.164918	4.08047	-0.0404164	0.967761	NA
ENSMUSG00000079434|Neu2	43.3863	0.0202934	0.424366	0.0478206	0.961859	0.980749
ENSMUSG00000026259|Ngef	8813.11	-0.604713	0.177083	-3.41486	0.00063814	0.00253136
ENSMUSG00000090994|Gm6153	20.6317	0.320482	0.560209	0.572075	0.567271	0.729478
ENSMUSG00000026288|Inpp5d	1720	1.76995	0.129894	13.6261	2.80232e-42	1.96469e-40
ENSMUSG00000056055|Sag	75.0008	1.7086	0.402135	4.24881	2.14907e-05	0.000112687
ENSMUSG00000026289|Atg16l1	4347.78	0.0919496	0.0957083	0.960728	0.336689	0.516003
ENSMUSG00000089281|Scarna6	6.65005	-1.01311	1.10378	-0.917857	0.358694	0.539141
ENSMUSG00000087968|Gm25395	6.38598	1.83123	1.07224	1.70785	0.0876634	0.183056
ENSMUSG00000084021|Gm5832	13.8583	1.81005	0.749748	2.41422	0.0157691	0.0436022
ENSMUSG00000103996|4833421G17Rik	3.04213	1.95665	1.80135	1.08622	0.277384	0.449893
ENSMUSG00000103591|Gm38365	5.46379	0.598685	1.27061	0.471177	0.637514	0.784803
ENSMUSG00000005501|Usp40	2211.82	0.706096	0.124274	5.68175	1.33326e-08	1.12741e-07
ENSMUSG00000101942|Gm19582	12.5562	0.464496	1.12703	0.412142	0.680235	0.814514
ENSMUSG00000070738|Dgkd	13319.3	-0.593553	0.105019	-5.65186	1.58717e-08	1.32581e-07
ENSMUSG00000090165|Ugt1a10	18.441	6.59676	1.32039	4.99606	5.85132e-07	3.91719e-06
ENSMUSG00000092220|Gm20528	4.26525	5.46265	2.26371	2.41314	0.0158158	0.0436928
ENSMUSG00000090175|Ugt1a9	24.3043	7.97198	1.30246	6.12073	9.31455e-10	9.03377e-09
ENSMUSG00000089675|Ugt1a8	23.06	7.8962	1.30096	6.06952	1.28295e-09	1.22116e-08
ENSMUSG00000090124|Ugt1a7c	421.818	2.75509	0.284871	9.67135	3.99065e-22	1.18392e-20
ENSMUSG00000082837|Gm15373	0	NA	NA	NA	NA	NA
ENSMUSG00000081261|Gm15370	0	NA	NA	NA	NA	NA
ENSMUSG00000081602|Gm15369	0.609782	1.28841	3.48522	0.369677	0.711623	NA
ENSMUSG00000082513|Gm15374	0	NA	NA	NA	NA	NA
ENSMUSG00000082677|Gm15371	0	NA	NA	NA	NA	NA
ENSMUSG00000089943|Ugt1a5	12.2981	6.99062	1.90753	3.66475	0.000247582	0.0010663
ENSMUSG00000081488|Gm15368	1.30158	1.296	2.76159	0.469294	0.638859	NA
ENSMUSG00000089960|Ugt1a1	19.8017	7.676	2.83833	2.70441	NA	NA
ENSMUSG00000090145|Ugt1a6b	265.081	0.948153	0.302938	3.12986	0.0017489	0.00626458
ENSMUSG00000054545|Ugt1a6a	137.38	1.31029	0.453362	2.89016	0.00385051	0.0127121
ENSMUSG00000090171|Ugt1a2	38.9552	1.32594	2.1056	0.629723	0.528876	0.698471
ENSMUSG00000083277|Gm15376	2.03053	0.423217	2.50769	0.168767	0.86598	0.930526
ENSMUSG00000084195|Gm15372	1.34286	0.481018	3.3159	0.145064	0.88466	NA
ENSMUSG00000081984|Dnajb3	366.344	-0.00909242	0.226476	-0.0401474	0.967976	0.983767
ENSMUSG00000079429|Mroh2a	315.344	-0.0384663	0.198751	-0.19354	0.846536	0.919236
ENSMUSG00000044783|Hjurp	2150.1	0.141732	0.149626	0.947238	0.343518	0.523562
ENSMUSG00000026295|Spp2	10.5109	1.99853	1.1346	1.76143	0.0781653	0.166806
ENSMUSG00000100908|Gm28888	0	NA	NA	NA	NA	NA
ENSMUSG00000099553|Gm29538	8.55441	-1.17565	0.93238	-1.26091	0.207342	0.35988
ENSMUSG00000062310|Glrp1	23.8203	1.34734	0.578027	2.33092	0.0197575	0.0530026
ENSMUSG00000036251|Trpm8	157.467	-0.545659	0.216061	-2.52548	0.0115541	0.0333374
ENSMUSG00000085420|4930453O03Rik	0.574159	-2.72245	3.98831	-0.682607	0.494855	NA
ENSMUSG00000101736|Gm29335	1.26618	-0.190817	2.78165	-0.0685985	0.945309	NA
ENSMUSG00000099544|Gm18699	1.44974	0.185683	1.97251	0.0941353	0.925002	NA
ENSMUSG00000099378|1700067G17Rik	0.375406	-2.10827	4.03085	-0.523033	0.600951	NA
ENSMUSG00000104057|Gm38130	1.53164	0.0329177	3.1864	0.0103307	0.991757	NA
ENSMUSG00000100367|Gm29336	0.885025	3.19646	3.9535	0.808514	0.418795	NA
ENSMUSG00000049866|Arl4c	14717.2	-0.48438	0.108794	-4.45226	8.49717e-06	4.73945e-05
ENSMUSG00000101288|Gm28342	0.442513	2.2003	3.99944	0.550153	0.582214	NA
ENSMUSG00000099938|C030007H22Rik	0.574159	-2.72245	3.98831	-0.682607	0.494855	NA
ENSMUSG00000036206|Sh3bp4	4602.63	-0.0340376	0.0996425	-0.341597	0.732654	0.849863
ENSMUSG00000102700|Gm38312	29.9732	-0.203369	0.486603	-0.417936	0.675994	0.811523
ENSMUSG00000092627|D130058E05Rik	124.429	-0.906484	0.324783	-2.79104	0.00525386	0.0167278
ENSMUSG00000034486|Gbx2	442.381	-1.33044	0.245961	-5.40917	6.3319e-08	4.87058e-07
ENSMUSG00000067081|Asb18	215.993	0.515012	0.201423	2.55687	0.0105619	0.0307963
ENSMUSG00000100850|4930434B07Rik	8.79635	4.55814	1.40134	3.2527	0.00114315	0.00427818
ENSMUSG00000026301|Iqca	66.631	-1.40546	0.353558	-3.9752	7.03209e-05	0.00033609
ENSMUSG00000088371|Gm25180	1.3123	1.32163	2.36478	0.55888	0.576243	NA
ENSMUSG00000102009|4933400F21Rik	10.0927	-0.366864	1.19807	-0.306214	0.759442	0.866598
ENSMUSG00000088775|Gm26037	0.967422	1.10458	3.63362	0.30399	0.761135	NA
ENSMUSG00000055013|Agap1	21432.1	-0.873915	0.117559	-7.43384	1.05489e-13	1.59246e-12
ENSMUSG00000101662|Gm28499	3.09867	1.28983	1.40292	0.919391	0.357891	0.53828
ENSMUSG00000103252|Gm37521	12.5887	-1.98828	0.914374	-2.17447	0.0296699	0.0749232
ENSMUSG00000104114|Gm37297	5.35823	1.21378	1.07912	1.12479	0.260679	0.429291
ENSMUSG00000044337|Ackr3	1088.21	0.0829082	0.12441	0.666412	0.505148	0.677924
ENSMUSG00000104087|Gm38277	0.980838	3.33671	3.53168	0.944792	0.344765	NA
ENSMUSG00000101028|Gm28723	6.28519	-0.798688	1.27457	-0.626634	0.530899	0.699924
ENSMUSG00000103292|Gm35048	7.54828	0.999892	0.962284	1.03908	0.298767	0.47506
ENSMUSG00000034432|Cops8	2480.39	-0.0152761	0.128481	-0.118898	0.905356	0.951897
ENSMUSG00000026304|Rab17	19.6171	1.57504	0.773599	2.03599	0.0417513	0.0995533
ENSMUSG00000100791|Gm28199	0	NA	NA	NA	NA	NA
ENSMUSG00000026303|Mlph	59.3708	-0.874034	0.395373	-2.21066	0.0270595	0.0692557
ENSMUSG00000048126|Col6a3	1430.28	-1.13773	0.533806	-2.13136	0.0330597	0.0820279
ENSMUSG00000103061|Gm36970	0.886059	-0.867742	3.73654	-0.232231	0.816358	NA
ENSMUSG00000100018|Gm7776	3.74843	1.01082	1.21029	0.835183	0.403614	0.585068
ENSMUSG00000026305|Lrrfip1	5215.85	-0.0150367	0.099733	-0.150769	0.880158	0.938568
ENSMUSG00000034353|Ramp1	1589	-0.0130958	0.12574	-0.10415	0.91705	0.957358
ENSMUSG00000083064|Gm7785	60.3056	1.41947	0.363343	3.9067	9.35661e-05	0.000438561
ENSMUSG00000034343|Ube2f	3050.16	0.203642	0.143349	1.4206	0.155433	0.288376
ENSMUSG00000049515|Espnl	148.093	2.86197	0.341204	8.38786	4.95065e-17	1.01328e-15
ENSMUSG00000026308|Klhl30	54.6918	1.21578	0.367643	3.30695	0.000943176	0.00360196
ENSMUSG00000026307|Scly	1165.19	0.791073	0.114777	6.89225	5.49168e-12	6.9407e-11
ENSMUSG00000090322|Gm17090	2.96369	4.93619	1.97823	2.49525	0.0125868	0.0358838
ENSMUSG00000097285|Gm26683	11.3802	2.54099	1.31376	1.93413	0.0530965	0.121434
ENSMUSG00000100253|1700020N18Rik	1.09888	-1.20362	3.51077	-0.342836	0.731722	NA
ENSMUSG00000047443|Fam132b	37.7222	1.10803	0.615855	1.79918	0.0719909	0.156016
ENSMUSG00000026309|Ilkap	3016.18	0.166252	0.113993	1.45844	0.14472	0.272482
ENSMUSG00000067071|Hes6	2868.86	-0.294066	0.14638	-2.00892	0.0445459	0.105052
ENSMUSG00000100151|Gm28382	0.96785	3.31858	3.47119	0.956035	0.339055	NA
ENSMUSG00000101958|Gm19085	4.92102	-0.137651	1.06605	-0.129123	0.897261	0.94809
ENSMUSG00000055866|Per2	2043.45	1.24609	0.155493	8.0138	1.11217e-15	2.02229e-14
ENSMUSG00000007805|Twist2	58.0132	0.200584	0.494616	0.405535	0.685084	0.818015
ENSMUSG00000101414|Gm29101	1.90355	4.29617	2.8278	1.51926	0.128697	0.248796
ENSMUSG00000100980|Gm29100	123.119	-0.242914	0.341346	-0.711636	0.47669	0.652344
ENSMUSG00000026311|Asb1	3052.1	-0.570872	0.118081	-4.83457	1.33436e-06	8.45683e-06
ENSMUSG00000034292|Traf3ip1	1731.41	-0.0480886	0.187676	-0.256232	0.797772	0.891107
ENSMUSG00000026313|Hdac4	5147.67	-0.330536	0.146676	-2.25351	0.0242267	0.063071
ENSMUSG00000096941|Gm26720	0	NA	NA	NA	NA	NA
ENSMUSG00000102565|Gm37036	1.35391	0.456291	3.31017	0.137845	0.890363	NA
ENSMUSG00000103101|Gm37048	8.21858	0.0372407	1.02623	0.0362889	0.971052	0.985209
ENSMUSG00000101522|Gm7837	3.58813	5.21189	1.8506	2.81632	0.00485769	0.0156111
ENSMUSG00000098288|Mir6900	0.314171	1.69693	4.03749	0.420294	0.674271	NA
ENSMUSG00000026260|Ndufa10	9103.77	-0.00564362	0.13222	-0.0426834	0.965954	0.983045
ENSMUSG00000044055|Otos	18.2481	1.2372	0.721421	1.71495	0.086355	0.181048
ENSMUSG00000073616|Myeov2	5099.07	-0.0147282	0.176046	-0.0836609	0.933326	0.966025
ENSMUSG00000100546|Gm29483	3.67007	-2.36651	2.08732	-1.13376	0.256896	0.424604
ENSMUSG00000034212|Ankmy1	56.3988	3.33079	0.444532	7.4928	6.74211e-14	1.04349e-12
ENSMUSG00000100781|Gm29481	1.50307	-0.0351348	3.21599	-0.010925	0.991283	NA
ENSMUSG00000034220|Gpc1	13203.5	-0.549019	0.110587	-4.9646	6.88426e-07	4.55995e-06
ENSMUSG00000065470|Mir149	5.0051	-0.528461	1.09617	-0.482097	0.629737	0.778872
ENSMUSG00000101995|Gm29480	48.3608	0.122404	0.370708	0.33019	0.741257	0.854758
ENSMUSG00000026269|Rnpepl1	2575.87	0.295908	0.194707	1.51976	0.128571	0.24857
ENSMUSG00000047067|Dusp28	835.638	0.302411	0.15805	1.91339	0.0556976	0.126412
ENSMUSG00000097251|5033417F24Rik	223.828	-0.392103	0.213476	-1.83675	0.0662463	0.145982
ENSMUSG00000100021|Gm18697	14.5136	7.22668	1.37768	5.24556	1.55809e-07	1.13677e-06
ENSMUSG00000045091|Aqp12	5.35035	5.78739	1.68838	3.42777	0.000608555	0.00242459
ENSMUSG00000026271|Gpr35	392.725	3.54784	0.202943	17.4819	1.96691e-68	2.33905e-66
ENSMUSG00000026270|Capn10	2946.03	-0.36291	0.144003	-2.52016	0.0117301	0.0337657
ENSMUSG00000100632|9430060I03Rik	156.274	-0.145182	0.248574	-0.584062	0.559178	0.723428
ENSMUSG00000101378|Gm28086	1.96266	0.3174	1.76307	0.180026	0.857132	0.925819
ENSMUSG00000034159|2310007B03Rik	6.32183	-0.0369763	1.27187	-0.0290723	0.976807	0.988352
ENSMUSG00000014602|Kif1a	135121	-1.00665	0.115041	-8.7504	2.12593e-18	4.81649e-17
ENSMUSG00000047793|Sned1	1306.6	-0.143391	0.619833	-0.231338	0.817052	0.902661
ENSMUSG00000084989|Crocc2	383.942	-0.723857	0.180908	-4.00125	6.30091e-05	0.000303564
ENSMUSG00000098997|Mir6901	0.999588	-0.167488	2.09575	-0.079918	0.936302	NA
ENSMUSG00000026273|Mterf4	1394.05	0.205782	0.128054	1.60699	0.108057	0.216298
ENSMUSG00000034107|Ano7	26.1742	0.169219	0.515806	0.328067	0.742861	0.855646
ENSMUSG00000100351|Gm7867	25.3681	0.515526	0.574852	0.896798	0.369826	0.550812
ENSMUSG00000101172|Gm28535	25.6924	1.17837	0.516085	2.28329	0.0224134	0.0590496
ENSMUSG00000026275|Ppp1r7	10910.9	-0.198769	0.0976835	-2.03483	0.041868	0.0997724
ENSMUSG00000106302|Mir6902	1.14997	-0.543414	1.98774	-0.273383	0.784559	NA
ENSMUSG00000064389|Gm26446	3.3209	-0.150705	1.33973	-0.112489	0.910436	0.954013
ENSMUSG00000098689|Mir6345	0.635963	-1.55082	3.43065	-0.452048	0.651234	NA
ENSMUSG00000026274|Pask	906.577	0.485089	0.18219	2.66255	0.00775514	0.0235275
ENSMUSG00000034088|Hdlbp	22824.5	-0.0949409	0.0940824	-1.00912	0.312915	0.490593
ENSMUSG00000026276|Sept2	13654.8	0.192098	0.0906931	2.11811	0.034166	0.0843423
ENSMUSG00000090489|Gm17415	8.23304	1.00403	0.942509	1.06528	0.28675	0.46131
ENSMUSG00000026277|Stk25	15845.9	-0.471865	0.114473	-4.12207	3.75484e-05	0.000188538
ENSMUSG00000034066|Farp2	600.408	-0.00341912	0.17423	-0.0196242	0.984343	0.991804
ENSMUSG00000103854|Gm37250	8.17271	1.21838	1.03061	1.1822	0.237128	0.399499
ENSMUSG00000100927|Gm28536	111.825	-0.0604177	0.271694	-0.222374	0.824023	0.906808
ENSMUSG00000026278|Bok	1954.07	-0.975929	0.571079	-1.70892	0.0874656	0.182751
ENSMUSG00000026280|Atg4b	4975.21	-0.15824	0.102963	-1.53687	0.124325	0.24217
ENSMUSG00000101952|Gm10550	3.24684	-0.734654	1.8338	-0.400619	0.688701	0.82056
ENSMUSG00000026279|Thap4	1128.52	-0.317252	0.122876	-2.58188	0.00982636	0.0289481
ENSMUSG00000026281|Dtymk	2908.78	-0.00644269	0.128832	-0.0500083	0.960116	0.979628
ENSMUSG00000026283|Ing5	1531.19	-0.00236348	0.144947	-0.0163058	0.98699	0.993264
ENSMUSG00000088961|Gm22089	0	NA	NA	NA	NA	NA
ENSMUSG00000094651|Gal3st2	6.76188	2.51932	1.22524	2.05619	0.0397643	0.0956162
ENSMUSG00000073609|D2hgdh	935.91	-0.147348	0.146646	-1.00479	0.314999	0.492997
ENSMUSG00000101660|Gm18666	62.2744	-0.124028	0.341104	-0.363606	0.716152	0.839312
ENSMUSG00000093805|Gm9994	4.27226	2.01827	1.32203	1.52665	0.126848	0.24603
ENSMUSG00000099624|Gm7889	29.5895	-0.179804	0.528167	-0.340431	0.733532	0.850497
ENSMUSG00000073608|Gm6086	3.70251	2.0762	1.59099	1.30497	0.191903	0.339437
ENSMUSG00000034000|Neu4	280.891	1.38989	0.196508	7.07295	1.51677e-12	2.04051e-11
ENSMUSG00000026285|Pdcd1	28.4939	1.30991	0.650465	2.01381	0.0440291	0.104079
ENSMUSG00000100347|Gm7895	157.056	-0.0494483	0.246495	-0.200606	0.841007	0.916055
ENSMUSG00000051185|Fam174a	2029.81	-0.135784	0.133048	-1.02056	0.307462	0.484966
ENSMUSG00000103973|BC055308	60.5112	0.187276	0.406684	0.460496	0.645161	0.789621
ENSMUSG00000081051|Gm15427	637.667	0.362612	0.221658	1.63591	0.101859	0.206354
ENSMUSG00000040710|St8sia4	6889.08	-0.819216	0.124556	-6.57711	4.79683e-11	5.46017e-10
ENSMUSG00000103197|Gm37642	2.89635	-1.06423	1.86204	-0.57154	0.567634	0.729845
ENSMUSG00000095955|Gm22360	6.17042	-0.22396	0.969536	-0.230997	0.817317	0.902809
ENSMUSG00000045463|Slco6b1	0.754413	2.96524	3.78138	0.784168	0.432942	NA
ENSMUSG00000097814|Panct2	417.699	-1.16901	0.280778	-4.16344	3.13482e-05	0.000159653
ENSMUSG00000040693|Slco4c1	432.907	-0.578141	0.248929	-2.32251	0.0202053	0.0540495
ENSMUSG00000044757|Gm6430	1440.38	0.251398	0.114405	2.19743	0.0279898	0.0712551
ENSMUSG00000100454|Gm28901	7.66681	0.492322	1.2251	0.401861	0.687786	0.819886
ENSMUSG00000026331|Slco6c1	0.875009	-0.842466	3.74921	-0.224705	0.822209	NA
ENSMUSG00000044768|D1Ertd622e	5739.61	-0.243897	0.118433	-2.05937	0.0394584	0.0949625
ENSMUSG00000026333|Gin1	629.221	0.108042	0.150329	0.718706	0.472322	0.64873
ENSMUSG00000040648|Ppip5k2	7581.2	-0.366904	0.0915293	-4.0086	6.10798e-05	0.000295228
ENSMUSG00000100182|1810006J02Rik	3.17978	0.516679	2.23459	0.231218	0.817145	0.902694
ENSMUSG00000100711|Gm29461	1.75751	-1.56087	2.50283	-0.623643	0.532862	0.701489
ENSMUSG00000097608|Gm7952	0.563109	-2.69682	3.98975	-0.675938	0.49908	NA
ENSMUSG00000099634|Gm29462	6.18082	0.0558909	0.993722	0.056244	0.955147	0.977028
ENSMUSG00000026336|Slco6d1	0	NA	NA	NA	NA	NA
ENSMUSG00000089791|Gm3555	29.4797	0.405953	0.557665	0.727952	0.466643	0.643752
ENSMUSG00000099686|Gm29460	0.875406	0.41751	3.75613	0.111154	0.911494	NA
ENSMUSG00000100009|Gm7967	28.189	1.54077	0.701667	2.19587	0.0281011	0.0714739
ENSMUSG00000089169|Gm25413	0.333333	1.77205	4.03097	0.439609	0.66022	NA
ENSMUSG00000026335|Pam	6632.12	-0.401415	0.105273	-3.8131	0.000137237	0.000623851
ENSMUSG00000089706|B230216N24Rik	274.989	-0.134122	0.358563	-0.374055	0.708363	0.834393
ENSMUSG00000096085|Gm24465	0.303454	1.65394	4.04138	0.40925	0.682356	NA
ENSMUSG00000089782|Gm3531	119.984	0.21931	0.269159	0.814798	0.415188	0.595777
ENSMUSG00000104140|Gm37140	23.3847	-0.760658	0.717764	-1.05976	0.289253	0.464176
ENSMUSG00000100349|Gm28188	1.7397	-0.221411	2.58763	-0.0855651	0.931812	0.965238
ENSMUSG00000067028|Cntnap5b	2185.98	-0.35924	0.167144	-2.14929	0.0316117	0.0789914
ENSMUSG00000087883|Gm23602	0.746142	-0.623662	3.91773	-0.15919	0.873519	NA
ENSMUSG00000082431|Tdpx-ps1	737.57	-0.71406	0.183622	-3.88876	0.000100758	0.000469228
ENSMUSG00000100794|Gm29667	10.7423	0.300165	0.744362	0.403252	0.686763	0.819287
ENSMUSG00000100662|Gm19029	1.01505	-2.36774	2.54056	-0.931976	0.351349	NA
ENSMUSG00000104104|Gm37877	3.79444	-2.89962	1.7809	-1.62818	0.103488	0.208992
ENSMUSG00000099835|Gm29668	3.46279	0.202486	1.3791	0.146824	0.883271	0.940607
ENSMUSG00000084704|n-R5s216	0	NA	NA	NA	NA	NA
ENSMUSG00000089866|Gm15699	0	NA	NA	NA	NA	NA
ENSMUSG00000050840|Cdh20	2108.86	-0.355718	0.117717	-3.0218	0.00251277	0.00865781
ENSMUSG00000103991|Gm38031	6.07155	-0.710667	1.07761	-0.659483	0.509586	0.681188
ENSMUSG00000103060|Gm36969	5.31708	-1.05029	1.30023	-0.807774	0.419221	0.599488
ENSMUSG00000099582|Gm29014	1.09905	0.290762	2.46924	0.117753	0.906263	NA
ENSMUSG00000097482|Gm17634	254.443	-0.625753	0.268675	-2.32903	0.0198573	0.0532248
ENSMUSG00000047496|Rnf152	12030	-0.993797	0.131329	-7.56722	3.81284e-14	6.01229e-13
ENSMUSG00000101330|Gm10193	9.34269	-0.454368	1.03992	-0.436926	0.662165	0.801787
ENSMUSG00000102690|Gm37779	1.03096	-0.257008	3.56602	-0.0720714	0.942545	NA
ENSMUSG00000026321|Tnfrsf11a	1039.44	1.3567	0.15347	8.8402	9.55484e-19	2.22557e-17
ENSMUSG00000056536|Pign	3213.38	0.134104	0.135457	0.990009	0.32217	0.500415
ENSMUSG00000100672|Gm28404	4.30728	1.7238	1.36037	1.26715	0.205101	0.356957
ENSMUSG00000076999|Gm22426	0	NA	NA	NA	NA	NA
ENSMUSG00000101656|Gm8004	0	NA	NA	NA	NA	NA
ENSMUSG00000104044|Gm37566	11.1159	0.984436	1.04593	0.941208	0.346598	0.526889
ENSMUSG00000067017|Gm3608	2106.95	-0.0482379	0.170054	-0.283663	0.776669	0.877833
ENSMUSG00000101219|Gm20302	0.521036	0.810275	4.03096	0.201013	0.840689	NA
ENSMUSG00000026319|2310035C23Rik	7322.82	0.17222	0.187471	0.918652	0.358278	0.538716
ENSMUSG00000101214|Gm28403	1.66117	0.296458	2.58103	0.11486	0.908556	NA
ENSMUSG00000097612|Gm26509	16.1242	-0.0170594	0.660583	-0.0258248	0.979397	0.98965
ENSMUSG00000038866|Zcchc2	3923.98	0.83828	0.135123	6.20382	5.51081e-10	5.47082e-09
ENSMUSG00000099843|Gm7160	160.99	1.05981	0.259071	4.09079	4.29908e-05	0.000213997
ENSMUSG00000100247|A530053M12Rik	1.46781	-1.19826	2.63735	-0.454344	0.649581	NA
ENSMUSG00000099604|Gm6651	503.77	0.0578027	0.199595	0.2896	0.772122	0.874697
ENSMUSG00000044340|Phlpp1	8014.33	-0.168274	0.103606	-1.62416	0.104341	0.210428
ENSMUSG00000103291|Gm38235	11.2155	-0.346234	0.82768	-0.418318	0.675714	0.811417
ENSMUSG00000101583|Gm20753	15.0924	-0.642722	0.654846	-0.981485	0.326354	0.505224
ENSMUSG00000054006|D630008O14Rik	0.574159	-2.72245	3.98831	-0.682607	0.494855	NA
ENSMUSG00000098344|Mir3473f	0	NA	NA	NA	NA	NA
ENSMUSG00000103348|Gm37053	1.27585	3.71814	3.16985	1.17297	0.240808	NA
ENSMUSG00000057329|Bcl2	4076.92	0.0890814	0.130252	0.683916	0.494028	0.66811
ENSMUSG00000009905|Kdsr	2944.95	0.232787	0.114378	2.03524	0.0418262	0.0996813
ENSMUSG00000067006|Serpinb5	11.4074	4.3327	1.19589	3.62299	0.000291213	0.00124037
ENSMUSG00000009907|Vps4b	3740.74	0.159668	0.126776	1.25945	0.207867	0.360525
ENSMUSG00000067001|Serpinb7	3.92444	-1.91654	1.68664	-1.13631	0.255828	0.423261
ENSMUSG00000089278|Gm24553	0	NA	NA	NA	NA	NA
ENSMUSG00000062345|Serpinb2	13.1587	0.909707	1.33219	0.682868	0.49469	0.668601
ENSMUSG00000092572|Serpinb10	30.8914	3.69599	0.89192	4.14386	3.41501e-05	0.000172705
ENSMUSG00000102843|Serpinb10	0.46785	2.27315	3.99493	0.569009	0.56935	NA
ENSMUSG00000086161|Gm15389	1.27975	3.72248	3.1674	1.17525	0.239895	NA
ENSMUSG00000026315|Serpinb8	138.36	2.07387	0.312941	6.62702	3.42541e-11	3.9615e-10
ENSMUSG00000100025|Gm8141	3.28839	-0.380495	1.31753	-0.288793	0.77274	0.875144
ENSMUSG00000026312|Cdh7	2090.06	-0.904455	0.133477	-6.7761	1.23464e-11	1.49665e-10
ENSMUSG00000101253|Gm29088	41.2056	8.73296	1.25059	6.98307	2.88808e-12	3.7754e-11
ENSMUSG00000101846|Gm19927	8.40107	0.535547	0.89442	0.598765	0.54933	0.716077
ENSMUSG00000047216|Cdh19	71.0201	0.831989	0.750904	1.10798	0.267869	0.438447
ENSMUSG00000102160|Gm36944	2.51253	0.725971	1.95785	0.3708	0.710787	0.836199
ENSMUSG00000102788|Gm38255	1.04582	-1.32608	3.55169	-0.373366	0.708876	NA
ENSMUSG00000101875|Gm6028	5.96844	0.903488	0.979972	0.921953	0.356553	0.537069
ENSMUSG00000100555|Gm8173	29.4058	1.59862	0.529878	3.01697	0.00255319	0.00878515
ENSMUSG00000102728|Gm37934	23.15	0.821092	0.550893	1.49047	0.1361	0.259986
ENSMUSG00000038702|Dsel	2935.03	-0.310344	0.117274	-2.6463	0.00813766	0.0245559
ENSMUSG00000101054|Gm18406	81.048	-0.55608	0.313742	-1.77241	0.0763261	0.163691
ENSMUSG00000099615|Gm28362	0	NA	NA	NA	NA	NA
ENSMUSG00000100527|Gm28359	0	NA	NA	NA	NA	NA
ENSMUSG00000099571|Gm18182	0	NA	NA	NA	NA	NA
ENSMUSG00000101303|B020011L13Rik	1.33333	3.78027	3.91488	0.965615	0.334237	NA
ENSMUSG00000102030|Gm29106	157.494	2.68713	0.333405	8.05967	7.65024e-16	1.41387e-14
ENSMUSG00000092948|Gm23393	0.191386	-1.1267	4.08047	-0.27612	0.782456	NA
ENSMUSG00000070695|Cntnap5a	6512.63	-1.01351	0.117956	-8.59228	8.52595e-18	1.85811e-16
ENSMUSG00000100515|Gm17916	168.229	-1.40919	0.273897	-5.14497	2.67568e-07	1.89618e-06
ENSMUSG00000026374|Tsn	17254.5	-0.3279	0.0861325	-3.80693	0.000140704	0.000638685
ENSMUSG00000099936|Gm28867	2.54088	0.782189	2.33472	0.335025	0.737606	0.852974
ENSMUSG00000026377|Nifk	4778.03	0.174148	0.149893	1.16181	0.245313	0.410125
ENSMUSG00000089601|Gm22094	0	NA	NA	NA	NA	NA
ENSMUSG00000101624|Gm28882	0.300756	-1.8314	4.05658	-0.451464	0.651655	NA
ENSMUSG00000026380|Tfcp2l1	922.456	1.30331	0.263749	4.94148	7.75313e-07	5.09595e-06
ENSMUSG00000088363|Gm23497	1.81147	0.108798	1.62841	0.0668122	0.946731	0.972779
ENSMUSG00000048402|Gli2	645.482	-0.0358576	0.158617	-0.226063	0.821152	0.905171
ENSMUSG00000098273|Mir6346	0	NA	NA	NA	NA	NA
ENSMUSG00000099860|Gm29456	0	NA	NA	NA	NA	NA
ENSMUSG00000101179|Gm29455	5.86314	-0.997644	1.32387	-0.753579	0.451102	0.629617
ENSMUSG00000064302|Clasp1	18066.2	-0.806258	0.0957301	-8.4222	3.69495e-17	7.67983e-16
ENSMUSG00000080542|Gm22710	0.762431	0.575512	3.25038	0.17706	0.859461	NA
ENSMUSG00000077257|Gm26080	0.187703	-1.1267	4.08047	-0.27612	0.782456	NA
ENSMUSG00000107722|2900060B14Rik	0.726426	-1.74742	3.31359	-0.527351	0.59795	NA
ENSMUSG00000100770|Gm28466	1.02432	0.790512	2.58294	0.306052	0.759565	NA
ENSMUSG00000037035|Inhbb	1821.97	-0.19939	0.141474	-1.40938	0.158723	0.293148
ENSMUSG00000101437|Gm29454	2.48103	-0.0114848	1.6921	-0.00678728	0.994585	0.996961
ENSMUSG00000004451|Ralb	3420.12	0.247108	0.108897	2.2692	0.0232563	0.0609045
ENSMUSG00000098923|Tmem185b	1271.21	0.233315	0.130991	1.78115	0.0748885	0.161328
ENSMUSG00000098447|Gm27184	10.6967	1.05226	0.95428	1.10268	0.270167	0.441414
ENSMUSG00000084505|Gm25322	0	NA	NA	NA	NA	NA
ENSMUSG00000101731|3830432H09Rik	17.6101	0.160802	0.643611	0.249843	0.802709	0.894237
ENSMUSG00000026383|Epb41l5	2214.84	-0.257711	0.137195	-1.87842	0.0603236	0.135159
ENSMUSG00000102687|Gm37219	1.93566	-0.168458	2.05175	-0.0821046	0.934564	0.966567
ENSMUSG00000101224|Gm28209	0.951133	0.113681	3.63984	0.0312324	0.975084	NA
ENSMUSG00000100636|Gm3551	3.69553	0.544119	1.44178	0.377394	0.705881	0.832675
ENSMUSG00000036975|Tmem177	869.533	-0.308236	0.158275	-1.94747	0.0514787	0.118352
ENSMUSG00000026384|Ptpn4	10898.1	-0.200807	0.120952	-1.66023	0.0968681	0.198238
ENSMUSG00000100436|Gm29657	0	NA	NA	NA	NA	NA
ENSMUSG00000090277|Gm8338	0.451133	-2.40709	4.00795	-0.600579	0.54812	NA
ENSMUSG00000091876|Gm3851	68.3878	-0.320023	0.315835	-1.01326	0.310937	0.488732
ENSMUSG00000103146|Gm37745	9.68579	0.276204	0.754188	0.366227	0.714196	0.8379
ENSMUSG00000036962|Cfap221	28.3388	0.0641553	0.784011	0.0818297	0.934782	0.966711
ENSMUSG00000092245|Gm17973	0.375406	-2.10827	4.03085	-0.523033	0.600951	NA
ENSMUSG00000026387|Sctr	61.1909	0.406869	0.391739	1.03862	0.298981	0.475273
ENSMUSG00000050777|Tmem37	209.208	1.06468	0.332162	3.20531	0.00134919	0.00496677
ENSMUSG00000026388|3110009E18Rik	192.095	0.162849	0.277376	0.587105	0.557133	0.722175
ENSMUSG00000026385|Dbi	10514.6	0.240644	0.150963	1.59406	0.110923	0.221124
ENSMUSG00000026389|Steap3	872.156	0.869498	0.232768	3.73547	0.000187362	0.000825871
ENSMUSG00000036907|C1ql2	631.138	0.595956	0.249597	2.38767	0.0169556	0.0463823
ENSMUSG00000026390|Marco	26.8533	8.11599	1.5441	5.25612	1.47129e-07	1.0782e-06
ENSMUSG00000099957|2610027F03Rik	0	NA	NA	NA	NA	NA
ENSMUSG00000058665|En1	112.738	-1.00036	1.0923	-0.915827	0.359757	0.540134
ENSMUSG00000102360|Gm37043	4.51178	2.35842	1.55296	1.51866	0.128848	0.248986
ENSMUSG00000101791|2210011K15Rik	10.0468	0.442367	0.780932	0.56646	0.571081	0.732864
ENSMUSG00000097881|Celrr	80.3993	-0.10955	0.368848	-0.297005	0.766463	0.870627
ENSMUSG00000101700|Gm29359	0.6238	2.68805	3.97308	0.676565	0.498682	NA
ENSMUSG00000104332|Gm38283	1.8446	1.56283	2.12238	0.736356	0.461514	0.639117
ENSMUSG00000003721|Insig2	2276.87	0.223616	0.147405	1.51702	0.129261	0.249715
ENSMUSG00000104253|Gm37174	178.585	-0.586536	0.247499	-2.36986	0.0177949	0.0484338
ENSMUSG00000081130|Gm8217	1.27585	3.71814	3.16985	1.17297	0.240808	NA
ENSMUSG00000050534|Htr5b	182.886	0.105177	0.236943	0.443893	0.65712	0.797944
ENSMUSG00000026339|Ccdc93	4592.7	-0.0692632	0.0921447	-0.751678	0.452245	0.630598
ENSMUSG00000085857|Gm15392	2.05922	-1.21228	2.44879	-0.495052	0.620563	0.771741
ENSMUSG00000001674|Ddx18	2682.8	0.326888	0.108383	3.01604	0.00256096	0.00880757
ENSMUSG00000100405|Gm28911	12.9974	-0.108089	0.691761	-0.156253	0.875834	0.936438
ENSMUSG00000103914|Gm38073	10.733	-2.28929	1.01282	-2.2603	0.0238028	0.0620934
[truncated: 46,306 more rows]

## Sheet: D.ZIKV_FSS-Ctrl_genes
Supplementary File 2D
[truncated: 63,679 more rows]

## Sheet: E.ZIKV_PE-Ctrl_genes
Supplementary File 2E
[truncated: 63,679 more rows]

## Sheet: F.ZIKV_PE-FSS_genes
Supplementary File 2F
[truncated: 63,679 more rows]
