# Supplementary material for: Changes in ADAR RNA editing patterns in CMV and ZIKV congenital infections
Source: BMC Genomics. 2023 Nov 15;24:685. doi: 10.1186/s12864-023-09778-4 (PMC10652522; doi:10.1186/s12864-023-09778-4)
Supplement: Supplementary file 5 — Additional file 5: Supplementary File 3. List of DESeq2 (Love et al., 2014) differential expression analysis results for transcript counts from ballgown, including log2 fold change values and p values for expression changes in each transcript for (A) MCMV vs control, (B) ZIKV vs control (PRJNA487357), (C) ZIKV vs control (PRJNA358758), (D) ZIKV FSS13205 vs control hiNPC, (E) ZIKV PE243 vs control hiNPC, and (F) ZIKV PE243 vs FSS13205 samples. [file 12864_2023_9778_MOESM5_ESM.xlsx]

## Sheet: A.MCMV_DESeq2_transcripts
Supplementary File 3A
DESeq2 differential expression analysis results comparing MCMV and control samples
	baseMean	log2FoldChange	lfcSE	stat	pvalue	padj
ENSMUST00000162897	0	NA	NA	NA	NA	NA
ENSMUST00000159265	0	NA	NA	NA	NA	NA
ENSMUST00000070533	0	NA	NA	NA	NA	NA
ENSMUST00000192857	0	NA	NA	NA	NA	NA
ENSMUST00000194099	0	NA	NA	NA	NA	NA
ENSMUST00000161581	0	NA	NA	NA	NA	NA
ENSMUST00000192973	0	NA	NA	NA	NA	NA
ENSMUST00000195166	0	NA	NA	NA	NA	NA
ENSMUST00000192692	0	NA	NA	NA	NA	NA
ENSMUST00000195335	0.775226	-0.609949	2.56402	-0.237888	0.811968	NA
ENSMUST00000192183	2.50412	0.166788	1.00123	0.166583	0.867698	0.988923
ENSMUST00000192336	0.435955	-2.29464	4.00565	-0.572852	0.566745	NA
ENSMUST00000182774	20.3555	0.244358	0.475156	0.514268	0.607065	0.938284
ENSMUST00000193443	2.62612	-0.0157948	0.956808	-0.0165078	0.986829	0.999528
ENSMUST00000193658	128.39	-0.0362766	0.197141	-0.184013	0.854003	0.987766
ENSMUST00000130201	34.7946	3.07084	1.578	1.94604	0.0516502	0.316795
ENSMUST00000115538	63.328	1.89495	3.32966	0.569112	0.56928	0.924632
ENSMUST00000195445	0	NA	NA	NA	NA	NA
ENSMUST00000156816	229.783	-0.610479	0.884617	-0.690106	0.490128	0.889424
ENSMUST00000146665	64.085	0.326775	1.59412	0.204987	0.837582	0.985363
ENSMUST00000045689	10.8165	0.390033	1.24755	0.312638	0.754556	0.974262
ENSMUST00000132625	1.97717	-0.00882911	1.07794	-0.00819072	0.993465	NA
ENSMUST00000192286	42.6383	-0.149792	0.693897	-0.21587	0.829089	0.984384
ENSMUST00000134384	0.816416	-1.9034	3.97367	-0.479002	0.631937	NA
ENSMUST00000137887	0.513808	2.49628	3.99084	0.625502	0.531641	NA
ENSMUST00000131119	14.8914	20.7247	3.90968	5.30087	NA	NA
ENSMUST00000081551	986.856	0.110472	0.148013	0.74637	0.455444	0.868918
ENSMUST00000165720	28.3202	-0.28277	0.655439	-0.431421	0.666162	0.956599
ENSMUST00000155020	2.43448	0.491922	1.31481	0.374139	0.708301	0.966577
ENSMUST00000027036	949.966	0.143044	0.190496	0.750901	0.452712	0.867579
ENSMUST00000115529	27.5179	-0.0630976	0.451986	-0.139601	0.888976	0.990492
ENSMUST00000150971	1.14054	0.397074	1.41212	0.28119	0.778565	NA
ENSMUST00000119612	9.95647	-0.569447	0.863944	-0.659126	0.509815	0.899837
ENSMUST00000141278	48.7925	-0.510784	0.281903	-1.81191	0.0699997	0.378157
ENSMUST00000078030	25.3963	-0.121583	0.378702	-0.321052	0.748171	0.973242
ENSMUST00000194052	2.23256	0.888516	1.15899	0.766632	0.4433	NA
ENSMUST00000002533	0	NA	NA	NA	NA	NA
ENSMUST00000119256	0	NA	NA	NA	NA	NA
ENSMUST00000170566	0	NA	NA	NA	NA	NA
ENSMUST00000147158	0	NA	NA	NA	NA	NA
ENSMUST00000156289	0	NA	NA	NA	NA	NA
ENSMUST00000168963	0	NA	NA	NA	NA	NA
ENSMUST00000144339	0	NA	NA	NA	NA	NA
ENSMUST00000133521	0	NA	NA	NA	NA	NA
ENSMUST00000169520	0	NA	NA	NA	NA	NA
ENSMUST00000044369	593.717	0.162133	0.384448	0.42173	0.673222	0.958887
ENSMUST00000192698	334.031	-0.502409	1.7896	-0.280738	0.778911	0.977415
ENSMUST00000192847	125.452	2.94398	2.46512	1.19425	0.232378	0.666916
ENSMUST00000194301	169.667	0.0611162	1.27263	0.0480236	0.961697	0.998859
ENSMUST00000192142	54.3038	0.0500973	0.894522	0.0560045	0.955338	0.99803
ENSMUST00000194676	50.2251	1.23082	1.53916	0.799666	0.423904	0.851747
ENSMUST00000192029	6.14986	-0.395005	1.90329	-0.207538	0.835589	0.985205
ENSMUST00000194978	53.8093	-0.0162241	0.576779	-0.0281288	0.977559	0.999331
ENSMUST00000118000	0.272309	-1.65738	4.05652	-0.40857	0.682855	NA
ENSMUST00000194114	0.299801	-1.75532	4.04954	-0.433462	0.664679	NA
ENSMUST00000193241	0.613584	0.0290689	2.03124	0.0143109	0.988582	NA
ENSMUST00000160871	6.38201	6.13809	3.91356	1.56841	0.116784	0.489139
ENSMUST00000159618	0	NA	NA	NA	NA	NA
ENSMUST00000097832	3.95444	-1.7225	2.75754	-0.624652	0.5322	0.910947
ENSMUST00000160062	1.77932	3.19445	2.38675	1.33841	0.180762	NA
ENSMUST00000161327	0	NA	NA	NA	NA	NA
ENSMUST00000162257	0	NA	NA	NA	NA	NA
ENSMUST00000159530	2.77519	0.85316	3.79695	0.224696	0.822215	0.983719
ENSMUST00000027040	223.329	-0.354354	1.33089	-0.266253	0.790045	0.978476
ENSMUST00000162795	367.656	-0.111083	0.449161	-0.247312	0.804667	0.981207
ENSMUST00000159802	44.7568	0.147691	0.719922	0.205149	0.837455	0.985361
ENSMUST00000159661	5.0573	-1.13526	1.29165	-0.878922	0.379444	0.819345
ENSMUST00000159906	0.408463	-2.21121	4.01144	-0.551226	0.581479	NA
ENSMUST00000162210	19.1068	0.121234	0.983657	0.123249	0.90191	0.991924
ENSMUST00000159656	10.4184	1.06657	1.38138	0.772099	0.440056	0.861193
ENSMUST00000162418	8.56459	0.0877688	0.788812	0.111267	0.911405	0.992753
ENSMUST00000159349	2.33543	0.432154	1.27896	0.337895	0.735442	NA
ENSMUST00000159206	9.10184	-0.244497	0.580163	-0.421428	0.673442	0.958887
ENSMUST00000161183	0.988584	-0.00793594	1.48702	-0.0053368	0.995742	NA
ENSMUST00000191825	18.4246	-0.809842	1.41653	-0.571707	0.56752	0.923958
ENSMUST00000133144	0	NA	NA	NA	NA	NA
ENSMUST00000192950	0	NA	NA	NA	NA	NA
ENSMUST00000193588	15.9757	0.983989	0.450702	2.18324	0.0290185	0.218257
ENSMUST00000194240	44.7779	0.316683	0.402352	0.787077	0.431237	0.855564
ENSMUST00000140079	0	NA	NA	NA	NA	NA
ENSMUST00000131494	0	NA	NA	NA	NA	NA
ENSMUST00000043578	0	NA	NA	NA	NA	NA
ENSMUST00000139756	0	NA	NA	NA	NA	NA
ENSMUST00000131467	0	NA	NA	NA	NA	NA
ENSMUST00000150761	0	NA	NA	NA	NA	NA
ENSMUST00000151281	0	NA	NA	NA	NA	NA
ENSMUST00000139838	0	NA	NA	NA	NA	NA
ENSMUST00000163727	0	NA	NA	NA	NA	NA
ENSMUST00000132207	0	NA	NA	NA	NA	NA
ENSMUST00000142304	0	NA	NA	NA	NA	NA
ENSMUST00000151015	0	NA	NA	NA	NA	NA
ENSMUST00000130338	0	NA	NA	NA	NA	NA
ENSMUST00000194605	10.9871	0.562255	0.506536	1.11	0.266998	0.711016
ENSMUST00000182114	8.2173	1.01226	1.71862	0.588995	0.555864	0.920288
ENSMUST00000182306	3.10772	1.90109	1.59983	1.18831	0.234713	0.670099
ENSMUST00000182823	0	NA	NA	NA	NA	NA
ENSMUST00000182051	0	NA	NA	NA	NA	NA
ENSMUST00000183204	0.631198	-0.0956557	4.0043	-0.0238883	0.980942	NA
ENSMUST00000061280	195.429	-0.494967	0.568863	-0.8701	0.384246	0.823036
ENSMUST00000182675	11.8893	0.980073	1.27391	0.769343	0.44169	0.861725
ENSMUST00000182892	64.6003	-0.697963	0.521091	-1.33943	0.180432	0.598205
ENSMUST00000182388	3.29989	-0.334788	1.34916	-0.248146	0.804021	0.981082
ENSMUST00000194854	5.74468	-0.1934	1.02331	-0.188994	0.850097	0.987027
ENSMUST00000029124	32.688	0.341042	0.316455	1.0777	0.281169	0.72588
ENSMUST00000181554	0.327293	-1.86617	4.03918	-0.462017	0.644069	NA
ENSMUST00000193106	0.647321	2.83678	3.97331	0.713959	0.475253	NA
ENSMUST00000193732	0.959788	3.40544	3.64708	0.933744	0.350436	NA
ENSMUST00000193428	1.23969	-0.61003	1.80276	-0.338386	0.735072	NA
ENSMUST00000132064	0	NA	NA	NA	NA	NA
ENSMUST00000191683	0	NA	NA	NA	NA	NA
ENSMUST00000140295	0	NA	NA	NA	NA	NA
ENSMUST00000115484	0	NA	NA	NA	NA	NA
ENSMUST00000135046	0	NA	NA	NA	NA	NA
ENSMUST00000115488	0	NA	NA	NA	NA	NA
ENSMUST00000192338	0	NA	NA	NA	NA	NA
ENSMUST00000140995	0.199012	-0.973491	4.08047	-0.238573	0.811437	NA
ENSMUST00000194602	0	NA	NA	NA	NA	NA
ENSMUST00000103887	0	NA	NA	NA	NA	NA
ENSMUST00000193281	0	NA	NA	NA	NA	NA
ENSMUST00000144593	0	NA	NA	NA	NA	NA
ENSMUST00000134075	0	NA	NA	NA	NA	NA
ENSMUST00000151704	0	NA	NA	NA	NA	NA
ENSMUST00000192115	0	NA	NA	NA	NA	NA
ENSMUST00000194098	0	NA	NA	NA	NA	NA
ENSMUST00000126083	0	NA	NA	NA	NA	NA
ENSMUST00000193635	0	NA	NA	NA	NA	NA
ENSMUST00000195333	0	NA	NA	NA	NA	NA
ENSMUST00000195180	0	NA	NA	NA	NA	NA
ENSMUST00000191876	0.951403	1.03932	1.63825	0.634407	0.525815	NA
ENSMUST00000102181	7.61537	0.554671	0.590478	0.939358	0.347547	0.795329
ENSMUST00000140302	0.136154	-0.973491	4.08047	-0.238573	0.811437	NA
ENSMUST00000119877	18.1819	-0.541466	0.448266	-1.20791	0.227081	0.658944
ENSMUST00000085919	6.79767	0.577138	0.624712	0.923847	0.355566	0.801543
ENSMUST00000115468	0	NA	NA	NA	NA	NA
ENSMUST00000160022	0	NA	NA	NA	NA	NA
ENSMUST00000160451	0	NA	NA	NA	NA	NA
ENSMUST00000188212	0	NA	NA	NA	NA	NA
ENSMUST00000088658	5.66342	-0.024141	0.84422	-0.0285956	0.977187	0.999331
ENSMUST00000192792	0.654586	-2.86518	3.97367	-0.721041	0.470884	NA
ENSMUST00000027044	3.79882	5.39015	3.91818	1.37568	0.168922	0.580361
ENSMUST00000130927	0	NA	NA	NA	NA	NA
ENSMUST00000186467	0	NA	NA	NA	NA	NA
ENSMUST00000072079	498.645	0.581887	0.296612	1.96178	0.0497879	0.308759
ENSMUST00000190654	1.75542	-1.38956	1.6649	-0.834624	0.403929	NA
ENSMUST00000144177	32.0032	0.0816195	0.804324	0.101476	0.919173	0.993843
ENSMUST00000121942	26.1504	0.241302	0.357388	0.675181	0.499561	0.894215
ENSMUST00000088666	3.15406	-0.217327	0.999691	-0.217394	0.827901	0.984343
ENSMUST00000115480	121.537	-1.45577	0.27016	-5.38856	7.10264e-08	3.81076e-06
ENSMUST00000145176	25.1101	-1.58429	0.697509	-2.27135	0.0231257	0.187906
ENSMUST00000153239	17.2949	-0.776001	0.980505	-0.79143	0.428693	0.853646
ENSMUST00000148310	5.35916	-1.76412	2.70626	-0.651865	0.514488	0.90186
ENSMUST00000148585	38.0878	-1.80522	0.402581	-4.48412	7.32168e-06	0.000256697
ENSMUST00000181821	4.54034	0.782937	1.99872	0.39172	0.695265	0.963437
ENSMUST00000181358	0	NA	NA	NA	NA	NA
ENSMUST00000191287	0	NA	NA	NA	NA	NA
ENSMUST00000189431	0	NA	NA	NA	NA	NA
ENSMUST00000207445	0	NA	NA	NA	NA	NA
ENSMUST00000209020	0	NA	NA	NA	NA	NA
ENSMUST00000189322	0	NA	NA	NA	NA	NA
ENSMUST00000057438	1588	0.45132	0.147983	3.04981	0.00228984	0.0341058
ENSMUST00000188782	0	NA	NA	NA	NA	NA
ENSMUST00000188738	21.6466	21.2491	3.90877	5.43627	NA	NA
ENSMUST00000063059	0.163647	-0.973491	4.08047	-0.238573	0.811437	NA
ENSMUST00000158291	0.479246	-0.90439	4.03918	-0.223904	0.822832	NA
ENSMUST00000171265	103.936	23.4332	3.90718	5.99747	NA	NA
ENSMUST00000189050	0.151953	0.950063	4.08047	0.232831	0.815892	NA
ENSMUST00000097826	43.6386	8.91089	3.24252	2.74814	0.00599348	0.0710848
ENSMUST00000168907	348.357	2.13399	1.06849	1.9972	0.0458038	0.293669
ENSMUST00000188298	40.6268	6.06204	1.62235	3.73658	0.000186543	0.00438326
ENSMUST00000166384	430.313	-1.75373	0.459756	-3.81447	0.000136478	0.00335596
ENSMUST00000191338	11.2861	0.383198	0.648201	0.591171	0.554406	0.9195
ENSMUST00000188830	3.64457	-0.354644	0.87126	-0.407048	0.683973	0.961803
ENSMUST00000188625	1.98244	-0.541004	1.24077	-0.436024	0.662819	NA
ENSMUST00000188486	6.10295	0.0111864	0.68325	0.0163723	0.986937	0.999528
ENSMUST00000052843	0	NA	NA	NA	NA	NA
ENSMUST00000171802	0	NA	NA	NA	NA	NA
ENSMUST00000125294	0	NA	NA	NA	NA	NA
ENSMUST00000140948	0	NA	NA	NA	NA	NA
ENSMUST00000118098	0	NA	NA	NA	NA	NA
ENSMUST00000183059	0	NA	NA	NA	NA	NA
ENSMUST00000182742	6.08495	0.243553	1.98354	0.122787	0.902276	0.992046
ENSMUST00000182580	7.63814	0.279979	0.653204	0.428625	0.668196	0.957335
ENSMUST00000182819	29.8139	0.764668	0.741454	1.03131	0.302396	0.75012
ENSMUST00000182498	7.03479	0.25226	0.850333	0.29666	0.766726	0.975374
ENSMUST00000182043	3.15609	0.465262	0.968229	0.480529	0.630852	0.945916
ENSMUST00000175437	1.95791	-0.41503	1.38367	-0.299949	0.764216	NA
ENSMUST00000185184	2.44901	-0.394858	3.80106	-0.103881	0.917264	0.993693
ENSMUST00000147000	0	NA	NA	NA	NA	NA
ENSMUST00000124874	0	NA	NA	NA	NA	NA
ENSMUST00000027049	0	NA	NA	NA	NA	NA
ENSMUST00000130102	0	NA	NA	NA	NA	NA
ENSMUST00000176398	0	NA	NA	NA	NA	NA
ENSMUST00000134692	0	NA	NA	NA	NA	NA
ENSMUST00000155163	0	NA	NA	NA	NA	NA
ENSMUST00000192299	0.868278	-0.770735	3.94312	-0.195463	0.84503	NA
ENSMUST00000097824	5.60783	-0.463254	1.01935	-0.454462	0.649496	0.951313
ENSMUST00000186528	48.7916	2.27636	3.24803	0.700843	0.483401	0.886379
ENSMUST00000188619	18.9159	2.21361	1.98077	1.11755	0.263759	0.706947
ENSMUST00000191360	1.16193	1.20962	2.04656	0.591052	0.554486	NA
ENSMUST00000117415	12.235	-1.79209	2.94569	-0.608378	0.542937	0.914632
ENSMUST00000155974	1.18117	-0.627144	2.59689	-0.241498	0.809169	NA
ENSMUST00000186294	0	NA	NA	NA	NA	NA
ENSMUST00000149214	0	NA	NA	NA	NA	NA
ENSMUST00000188249	3.97236	1.9411	1.79615	1.0807	0.279831	0.724671
ENSMUST00000185422	0.654586	-2.86518	3.97367	-0.721041	0.470884	NA
ENSMUST00000027050	615.328	0.641217	0.348051	1.84231	0.06543	0.36368
ENSMUST00000190155	121.856	-10.4049	1.23414	-8.43091	3.42987e-17	5.85641e-15
ENSMUST00000139578	320.548	-0.0912017	0.360999	-0.252637	0.800549	0.980596
ENSMUST00000150509	20.0896	0.940203	0.899819	1.04488	0.296078	0.743253
ENSMUST00000191296	6.70468	0.716772	0.859593	0.83385	0.404366	0.836865
ENSMUST00000071087	109.352	-0.271606	0.29361	-0.925058	0.354936	0.801242
ENSMUST00000187226	0.136154	-0.973491	4.08047	-0.238573	0.811437	NA
ENSMUST00000122156	20.4967	-0.324845	1.16148	-0.279682	0.779722	0.977474
ENSMUST00000188449	2.45078	-4.77347	3.92472	-1.21626	0.223887	0.655341
ENSMUST00000119714	12.0093	-2.33473	1.87418	-1.24573	0.212863	0.641119
ENSMUST00000118263	10.3297	-0.492751	1.73119	-0.284631	0.775927	0.976592
ENSMUST00000134716	3.77026	-0.724686	1.82405	-0.397295	0.69115	0.963256
ENSMUST00000143606	40.8295	-1.01379	0.603293	-1.68043	0.092874	0.439007
ENSMUST00000153804	2.10465	0.755871	1.33855	0.564693	0.572282	NA
ENSMUST00000191521	0.627094	-2.80727	3.94265	-0.712025	0.476449	NA
ENSMUST00000190063	4.47016	3.00083	1.52054	1.97352	0.0484359	0.304252
ENSMUST00000136898	4.14273	0.518804	1.01959	0.508838	0.610866	0.939492
ENSMUST00000128164	6.9767	-0.306019	0.680742	-0.449538	0.653044	0.952182
ENSMUST00000123261	6.32948	-0.326812	1.06353	-0.30729	0.758623	0.974581
ENSMUST00000191012	0.47579	-0.818288	2.60593	-0.31401	0.753513	NA
ENSMUST00000190625	5.90174	-1.8384	0.753455	-2.43997	0.0146887	0.137013
ENSMUST00000148663	8.39509	0.0252831	0.586067	0.0431403	0.96559	0.998859
ENSMUST00000136283	2.25112	-0.0069105	1.04177	-0.00663341	0.994707	NA
ENSMUST00000190610	25.8822	-1.26811	0.478666	-2.64926	0.00806675	0.0883975
ENSMUST00000190318	17.5357	-1.37195	0.586633	-2.33869	0.0193514	0.166672
ENSMUST00000194474	0.869343	-3.26606	3.71285	-0.879662	0.379042	NA
ENSMUST00000157528	0.496996	-0.918262	2.64342	-0.347376	0.728309	NA
ENSMUST00000088615	819.236	1.29871	0.348523	3.72632	0.000194293	0.00453908
ENSMUST00000131556	166.803	2.2129	1.62827	1.35904	0.174132	0.588928
ENSMUST00000142497	9.3781	0.195769	0.69035	0.28358	0.776732	0.97669
ENSMUST00000187417	4.78086	0.066287	1.19901	0.0552849	0.955911	0.99803
ENSMUST00000186720	11.1843	2.20878	0.920744	2.39891	0.0164441	0.148464
ENSMUST00000128834	3.90802	-0.428595	1.02381	-0.418629	0.675487	0.959344
ENSMUST00000156563	10.6757	0.01793	0.575483	0.0311564	0.975145	0.999331
ENSMUST00000186813	3.06277	-0.790449	1.31202	-0.602469	0.546862	0.916092
ENSMUST00000192111	3.24882	0.0351444	1.03433	0.0339778	0.972895	0.999331
ENSMUST00000153695	0	NA	NA	NA	NA	NA
ENSMUST00000035577	0	NA	NA	NA	NA	NA
ENSMUST00000147575	0	NA	NA	NA	NA	NA
ENSMUST00000179958	0	NA	NA	NA	NA	NA
ENSMUST00000140938	0	NA	NA	NA	NA	NA
ENSMUST00000119252	0.327293	-1.86617	4.03918	-0.462017	0.644069	NA
ENSMUST00000194845	2.56098	3.7823	1.46815	2.57623	0.00998842	0.103265
ENSMUST00000118350	0.335166	-1.8902	4.03704	-0.468214	0.639632	NA
ENSMUST00000189483	49.3747	-0.754718	0.353411	-2.13553	0.032718	0.23591
ENSMUST00000188013	1.12474	-0.396062	1.40737	-0.28142	0.778388	NA
ENSMUST00000027056	2.11454	-1.19644	2.17946	-0.54896	0.583033	NA
ENSMUST00000190935	0.199012	-0.973491	4.08047	-0.238573	0.811437	NA
ENSMUST00000189822	0	NA	NA	NA	NA	NA
ENSMUST00000104130	0	NA	NA	NA	NA	NA
ENSMUST00000187694	0	NA	NA	NA	NA	NA
ENSMUST00000187404	0	NA	NA	NA	NA	NA
ENSMUST00000187745	0	NA	NA	NA	NA	NA
ENSMUST00000188154	0	NA	NA	NA	NA	NA
ENSMUST00000188189	0.498812	-2.46295	2.48873	-0.989643	0.322348	NA
ENSMUST00000189385	0.498812	-2.46295	2.48873	-0.989643	0.322348	NA
ENSMUST00000187748	44.0531	0.249377	0.306429	0.813817	0.41575	0.84591
ENSMUST00000181461	8.8958	0.758285	0.580957	1.30523	0.191813	0.613648
ENSMUST00000068304	73.7946	22.9465	3.90735	5.87266	NA	NA
ENSMUST00000124088	6.56683	0.428765	2.06133	0.208003	0.835226	0.985205
ENSMUST00000183805	0	NA	NA	NA	NA	NA
ENSMUST00000194484	1.55189	-0.499054	1.82633	-0.273255	0.784657	NA
ENSMUST00000157157	0	NA	NA	NA	NA	NA
ENSMUST00000006037	110.121	-0.538042	2.02317	-0.26594	0.790285	0.978516
ENSMUST00000081713	344.407	0.840529	2.73356	0.307485	0.758474	0.974581
ENSMUST00000143603	6.18865	-0.792041	1.11241	-0.712003	0.476463	0.882272
ENSMUST00000147927	14.6045	2.35647	2.30523	1.02223	0.306673	0.75429
ENSMUST00000139970	16.8202	-0.479697	1.50062	-0.319667	0.749221	0.973269
ENSMUST00000145280	0.95308	-3.4186	3.9525	-0.864922	0.387082	NA
ENSMUST00000133232	7.82879	-1.99655	1.07827	-1.85163	0.0640793	0.359416
ENSMUST00000146784	8.04095	0.483315	1.41937	0.340514	0.733469	0.971134
ENSMUST00000195811	7.83303	-1.17102	0.704744	-1.66162	0.0965892	0.446888
ENSMUST00000185275	5.10828	0.0770029	0.856517	0.0899023	0.928365	0.994789
ENSMUST00000195718	7.30821	-0.348632	0.677926	-0.514263	0.607068	0.938284
ENSMUST00000195493	8.69228	-0.511422	0.662868	-0.771529	0.440394	0.861335
ENSMUST00000195506	13.7875	-1.61864	0.61244	-2.64294	0.00821892	0.0894559
ENSMUST00000194357	1.23019	-2.59031	2.48562	-1.04212	0.297357	NA
ENSMUST00000187246	0.297985	-0.0117101	4.08047	-0.0028698	0.99771	NA
ENSMUST00000027068	6601.59	0.0176605	0.190448	0.0927313	0.926117	0.994345
ENSMUST00000188377	22.1611	0.302922	0.639624	0.473593	0.63579	0.947435
ENSMUST00000185447	7.65027	-1.25593	1.01334	-1.23939	0.2152	0.643594
ENSMUST00000027071	374.948	-0.378337	0.231714	-1.63278	0.102516	0.460555
ENSMUST00000156222	7.22432	-0.569262	0.732266	-0.777397	0.436924	0.85918
ENSMUST00000194537	17.3364	-0.666327	0.544245	-1.22431	0.220834	0.651519
ENSMUST00000088542	7.91177	-4.55063	1.27534	-3.56817	0.000359483	0.00759296
ENSMUST00000180415	3.42016	0.419003	0.848517	0.493807	0.621443	0.943122
ENSMUST00000121569	31.7745	-0.0389786	0.323175	-0.120611	0.903999	0.992137
ENSMUST00000121367	193.307	0.269771	0.174939	1.54209	0.123052	0.501347
ENSMUST00000086739	33.2138	0.593609	0.351195	1.69026	0.0909789	0.434334
ENSMUST00000188671	0	NA	NA	NA	NA	NA
ENSMUST00000175681	0	NA	NA	NA	NA	NA
ENSMUST00000193873	0	NA	NA	NA	NA	NA
ENSMUST00000194564	0.362658	-1.99382	4.02817	-0.494969	0.620622	NA
ENSMUST00000158204	0	NA	NA	NA	NA	NA
ENSMUST00000170146	0.272309	-1.65738	4.05652	-0.40857	0.682855	NA
ENSMUST00000188371	162.437	1.88517	0.613342	3.0736	0.00211492	0.032162
ENSMUST00000027057	101.541	-10.1421	1.23808	-8.1918	2.57343e-16	4.00098e-14
ENSMUST00000186565	28.96	1.68949	0.589262	2.86712	0.00414222	0.0535814
ENSMUST00000188684	60.4127	-1.4148	0.551536	-2.56519	0.0103119	0.105822
ENSMUST00000040695	0	NA	NA	NA	NA	NA
ENSMUST00000158318	0	NA	NA	NA	NA	NA
ENSMUST00000194867	1.70212	-2.16086	1.68067	-1.28571	0.198544	NA
ENSMUST00000115367	0.327293	-1.86617	4.03918	-0.462017	0.644069	NA
ENSMUST00000145070	0.327293	-1.86617	4.03918	-0.462017	0.644069	NA
ENSMUST00000151004	0.327293	-1.86617	4.03918	-0.462017	0.644069	NA
ENSMUST00000058437	1028.88	-0.0397708	0.827478	-0.0480626	0.961666	0.998859
ENSMUST00000149566	203.557	10.4778	3.90697	2.68182	NA	NA
ENSMUST00000141217	56.4796	-0.750779	1.0186	-0.737069	0.46108	0.872425
ENSMUST00000125005	35.4918	-2.32088	1.76446	-1.31535	0.188393	0.609438
ENSMUST00000151017	15.7836	0.542372	1.22644	0.442233	0.658321	0.954117
ENSMUST00000140597	38.0723	4.19467	1.84661	2.27156	NA	NA
ENSMUST00000027053	297.871	-1.28043	0.176125	-7.26999	3.59516e-13	4.13596e-11
ENSMUST00000152626	25.636	0.147365	0.434018	0.339537	0.734205	0.97128
ENSMUST00000186343	0	NA	NA	NA	NA	NA
ENSMUST00000054668	0.350964	-0.0117101	4.08047	-0.0028698	0.99771	NA
ENSMUST00000162627	0	NA	NA	NA	NA	NA
ENSMUST00000161626	0	NA	NA	NA	NA	NA
ENSMUST00000160446	0	NA	NA	NA	NA	NA
ENSMUST00000159190	0	NA	NA	NA	NA	NA
ENSMUST00000159558	0.514611	-1.00665	2.67537	-0.376267	0.706719	NA
ENSMUST00000115360	3.07883	-0.46131	2.84151	-0.162347	0.871033	0.989196
ENSMUST00000127420	1.05391	0.792173	2.58562	0.306377	0.759318	NA
ENSMUST00000149320	0	NA	NA	NA	NA	NA
ENSMUST00000153966	1.20485	0.0554709	3.87541	0.0143135	0.98858	NA
ENSMUST00000145092	1.20485	0.0554709	3.87541	0.0143135	0.98858	NA
ENSMUST00000144138	3.00673	-0.547537	3.7879	-0.144549	0.885067	0.990448
ENSMUST00000162751	83.7863	-0.515668	0.541951	-0.951503	0.341349	0.790045
ENSMUST00000027052	65.1553	-1.01658	1.50188	-0.676873	0.498486	0.893707
ENSMUST00000162435	13.35	-0.121396	2.5787	-0.0470764	0.962452	0.998859
ENSMUST00000128957	3.43401	-1.02565	1.20041	-0.854419	0.392873	0.82961
ENSMUST00000162007	277.548	-0.486386	0.284669	-1.7086	0.0875244	0.42575
ENSMUST00000131257	2.13671	-4.56592	3.40178	-1.34221	0.179527	NA
ENSMUST00000115359	24.1065	-0.8691	0.628441	-1.38295	0.166681	0.576745
ENSMUST00000151888	2.29505	-4.67064	1.59882	-2.92131	0.00348563	NA
ENSMUST00000195710	11.4445	-1.43597	0.580036	-2.47566	0.0132991	0.127272
ENSMUST00000182554	4.12658	1.16517	0.902623	1.29087	0.196749	0.620795
ENSMUST00000117146	454.828	0.137773	0.177267	0.777208	0.437036	0.859258
ENSMUST00000133639	9.88732	-0.509769	0.931442	-0.54729	0.58418	0.931016
ENSMUST00000182080	0.69657	-1.65818	3.98592	-0.416009	0.677404	NA
ENSMUST00000136455	8.53716	1.29531	0.739699	1.75113	0.0799229	0.405853
ENSMUST00000132919	1.14054	0.397074	1.41212	0.28119	0.778565	NA
ENSMUST00000187910	23.7598	0.183223	3.43901	0.0532778	NA	NA
ENSMUST00000185771	0.498812	-2.46295	2.48873	-0.989643	0.322348	NA
ENSMUST00000188641	487.609	-0.548419	0.1899	-2.88794	0.00387775	0.0511329
ENSMUST00000115352	26.183	-0.213309	0.469547	-0.454286	0.649623	0.951356
ENSMUST00000186701	10.662	-0.239167	0.546737	-0.437444	0.661789	0.954891
ENSMUST00000186948	9.50207	0.307071	0.771041	0.398255	0.690442	0.963246
ENSMUST00000186541	0.625926	1.46961	2.00022	0.734724	0.462508	NA
ENSMUST00000185393	17.4083	0.255941	0.42344	0.604432	0.545556	0.915747
ENSMUST00000188987	3.6915	-0.667071	1.04711	-0.637058	0.524087	0.907076
ENSMUST00000191535	1.42454	-0.967586	1.30809	-0.739696	0.459484	NA
ENSMUST00000190986	2.03051	-0.499011	1.25933	-0.396251	0.69192	NA
ENSMUST00000181371	0	NA	NA	NA	NA	NA
ENSMUST00000065373	293.274	-0.473403	0.767654	-0.616688	0.53744	0.912447
ENSMUST00000177532	2.36202	-2.06098	3.84656	-0.535798	0.592098	NA
ENSMUST00000177501	39.7092	3.01152	2.05552	1.46509	0.142897	0.540852
ENSMUST00000176451	1.99945	0.747472	1.80599	0.413886	0.678958	NA
ENSMUST00000190366	13.0852	7.17493	1.29863	5.525	3.29476e-08	1.86868e-06
ENSMUST00000026881	218.196	-0.670334	0.31535	-2.12568	0.0335295	0.239807
ENSMUST00000191260	5.23415	-0.732745	0.713269	-1.02731	0.304277	0.751854
ENSMUST00000071842	215.513	0.81398	0.176062	4.62325	3.77781e-06	0.00014055
ENSMUST00000186192	29.6342	0.323559	0.320337	1.01006	0.312468	0.76051
ENSMUST00000190885	14.049	-1.05887	0.486915	-2.17466	0.0296559	0.221647
ENSMUST00000159108	0	NA	NA	NA	NA	NA
ENSMUST00000037294	0	NA	NA	NA	NA	NA
ENSMUST00000149505	0	NA	NA	NA	NA	NA
ENSMUST00000162030	90.9287	-0.234889	0.22717	-1.03398	0.301146	0.748757
ENSMUST00000188428	22.2601	0.259697	0.40083	0.647899	0.51705	0.903044
ENSMUST00000088448	0	NA	NA	NA	NA	NA
ENSMUST00000194347	0	NA	NA	NA	NA	NA
ENSMUST00000161509	0	NA	NA	NA	NA	NA
ENSMUST00000132647	0	NA	NA	NA	NA	NA
ENSMUST00000093665	0	NA	NA	NA	NA	NA
ENSMUST00000147480	0	NA	NA	NA	NA	NA
ENSMUST00000128051	0	NA	NA	NA	NA	NA
ENSMUST00000160969	9.26524	0.558246	0.537806	1.03801	0.299267	0.746948
ENSMUST00000039046	0	NA	NA	NA	NA	NA
ENSMUST00000191111	0	NA	NA	NA	NA	NA
ENSMUST00000189301	0	NA	NA	NA	NA	NA
ENSMUST00000190692	0	NA	NA	NA	NA	NA
ENSMUST00000053266	2842.48	0.000320645	0.320361	0.00100089	0.999201	0.999962
ENSMUST00000185296	76.4175	-0.777687	2.49844	-0.311269	0.755596	0.974364
ENSMUST00000191061	34.0887	-1.13858	0.586493	-1.94133	0.0522185	0.318395
ENSMUST00000190421	5.20578	-0.930496	1.03958	-0.895072	0.370748	0.81357
ENSMUST00000188112	123.126	-0.815927	0.568555	-1.43509	0.151262	0.55233
ENSMUST00000181654	0	NA	NA	NA	NA	NA
ENSMUST00000104126	0	NA	NA	NA	NA	NA
ENSMUST00000068880	0	NA	NA	NA	NA	NA
ENSMUST00000167119	0	NA	NA	NA	NA	NA
ENSMUST00000187651	0	NA	NA	NA	NA	NA
ENSMUST00000189400	24.8988	-0.609714	0.433225	-1.40739	0.159313	0.566523
ENSMUST00000038447	18.4331	-0.580766	0.535223	-1.08509	0.277881	0.722046
ENSMUST00000160782	1.15243	0.144228	3.88021	0.0371703	0.970349	NA
ENSMUST00000187210	1.66405	3.05261	1.6863	1.81025	0.0702573	NA
ENSMUST00000037998	328.454	0.670885	0.320988	2.09006	0.0366121	0.254087
ENSMUST00000186612	0	NA	NA	NA	NA	NA
ENSMUST00000027064	5.64977	-0.758081	2.20758	-0.343399	0.731299	0.970684
ENSMUST00000027065	13.7475	0.40261	0.573302	0.702265	0.482514	0.886216
ENSMUST00000191648	0.79945	0.661887	1.97617	0.334935	0.737674	NA
ENSMUST00000147615	0	NA	NA	NA	NA	NA
ENSMUST00000029667	0	NA	NA	NA	NA	NA
ENSMUST00000115300	0	NA	NA	NA	NA	NA
ENSMUST00000173058	0	NA	NA	NA	NA	NA
ENSMUST00000173404	0	NA	NA	NA	NA	NA
ENSMUST00000174183	0	NA	NA	NA	NA	NA
ENSMUST00000192487	0	NA	NA	NA	NA	NA
ENSMUST00000115299	0	NA	NA	NA	NA	NA
ENSMUST00000134505	0	NA	NA	NA	NA	NA
ENSMUST00000194737	0	NA	NA	NA	NA	NA
ENSMUST00000181002	0	NA	NA	NA	NA	NA
ENSMUST00000119064	103.845	0.503799	0.212175	2.37445	0.0175749	0.155274
ENSMUST00000189850	0.272309	-1.65738	4.05652	-0.40857	0.682855	NA
ENSMUST00000195365	0.272309	-1.65738	4.05652	-0.40857	0.682855	NA
ENSMUST00000193885	0	NA	NA	NA	NA	NA
ENSMUST00000188677	0.175989	0.950063	4.08047	0.232831	0.815892	NA
ENSMUST00000189537	0.455858	2.33965	4.00037	0.584859	0.558643	NA
ENSMUST00000027343	1735.3	1.67417	0.547922	3.05549	0.0022469	0.0337136
ENSMUST00000186064	76.5028	0.904457	0.782143	1.15638	0.247524	0.686849
ENSMUST00000144602	0	NA	NA	NA	NA	NA
ENSMUST00000140583	0	NA	NA	NA	NA	NA
ENSMUST00000149737	0.303905	1.7588	4.04595	0.434706	0.663776	NA
ENSMUST00000148710	0	NA	NA	NA	NA	NA
ENSMUST00000063663	67.4534	-1.97647	0.851432	-2.32135	0.020268	0.171557
ENSMUST00000027339	566.422	0.657417	0.698205	0.941582	0.346407	0.794406
ENSMUST00000129254	18.9937	-0.0118756	3.13685	-0.00378585	0.996979	0.999708
ENSMUST00000141330	6.31038	-0.805736	2.36637	-0.340494	0.733484	0.971134
ENSMUST00000133398	6.32742	0.120071	1.23078	0.0975569	0.922284	0.993878
ENSMUST00000136506	2.07385	-4.52393	3.3666	-1.34377	0.179024	NA
ENSMUST00000195143	0.136154	-0.973491	4.08047	-0.238573	0.811437	NA
ENSMUST00000192339	0	NA	NA	NA	NA	NA
ENSMUST00000027338	192.903	-0.281975	0.304289	-0.926668	0.354099	0.800679
ENSMUST00000155767	3.10191	-0.150037	0.870114	-0.172434	0.863096	0.988789
ENSMUST00000187619	8.83691	-6.61867	3.91177	-1.69199	0.0906483	0.43345
ENSMUST00000185807	0	NA	NA	NA	NA	NA
ENSMUST00000187369	3.93126	-1.86439	1.32626	-1.40576	0.159797	0.566612
ENSMUST00000027337	268.47	0.174387	0.421694	0.413541	0.679211	0.960416
ENSMUST00000187752	58.9093	-0.280214	1.60816	-0.174245	0.861673	0.988597
ENSMUST00000188712	0.576214	0.113142	4.02179	0.0281323	0.977557	NA
ENSMUST00000186999	52.2514	9.17069	3.81918	2.40122	NA	NA
ENSMUST00000185525	54.2586	-0.651902	0.625133	-1.04282	0.297031	0.744268
ENSMUST00000186331	24.3107	-1.69702	2.60871	-0.650522	0.515355	0.902221
ENSMUST00000192408	2.26264	0.113388	1.88114	0.0602763	0.951936	NA
ENSMUST00000187481	60.9706	0.246432	0.365352	0.674507	0.499989	0.894611
ENSMUST00000187714	1435.16	-0.450213	0.236373	-1.90467	0.0568229	0.335213
ENSMUST00000088336	135.305	-0.948236	1.88729	-0.502433	NA	NA
ENSMUST00000188299	275.265	-0.0398499	0.287089	-0.138807	0.889603	0.990492
ENSMUST00000190277	11951.2	-0.159917	0.14404	-1.11023	0.266901	0.710902
ENSMUST00000189941	8706.03	-0.319155	0.168484	-1.89428	0.0581877	0.339476
ENSMUST00000188231	4477.34	-0.278455	0.191475	-1.45426	0.145873	0.544257
ENSMUST00000187117	3815.16	0.239712	0.607138	0.394823	0.692974	0.963256
ENSMUST00000187468	0	NA	NA	NA	NA	NA
ENSMUST00000191471	1079.91	-0.628219	0.909762	-0.690532	0.48986	0.889424
ENSMUST00000095062	562.404	1.29888	0.838791	1.54852	0.121498	0.49836
ENSMUST00000186096	9.24624	4.21136	1.63736	2.57205	0.0101097	0.1041
ENSMUST00000190195	31.9709	0.31404	0.854048	0.367708	0.713091	0.967008
ENSMUST00000186190	17.5819	0.827753	0.496397	1.66752	0.0954108	0.444346
ENSMUST00000188406	0.136154	-0.973491	4.08047	-0.238573	0.811437	NA
ENSMUST00000126626	0	NA	NA	NA	NA	NA
ENSMUST00000146592	0	NA	NA	NA	NA	NA
ENSMUST00000135518	0	NA	NA	NA	NA	NA
ENSMUST00000151309	0.455858	2.33965	4.00037	0.584859	0.558643	NA
ENSMUST00000041838	0	NA	NA	NA	NA	NA
ENSMUST00000153568	0	NA	NA	NA	NA	NA
ENSMUST00000126096	0	NA	NA	NA	NA	NA
ENSMUST00000154102	0	NA	NA	NA	NA	NA
ENSMUST00000190202	0	NA	NA	NA	NA	NA
ENSMUST00000134022	0	NA	NA	NA	NA	NA
ENSMUST00000119680	0	NA	NA	NA	NA	NA
ENSMUST00000193138	0	NA	NA	NA	NA	NA
ENSMUST00000178643	0	NA	NA	NA	NA	NA
ENSMUST00000192443	0	NA	NA	NA	NA	NA
ENSMUST00000192367	0	NA	NA	NA	NA	NA
ENSMUST00000193392	0	NA	NA	NA	NA	NA
ENSMUST00000193079	0	NA	NA	NA	NA	NA
ENSMUST00000195128	0	NA	NA	NA	NA	NA
ENSMUST00000192216	0.175989	0.950063	4.08047	0.232831	0.815892	NA
ENSMUST00000122791	0	NA	NA	NA	NA	NA
ENSMUST00000195543	0	NA	NA	NA	NA	NA
ENSMUST00000190216	0	NA	NA	NA	NA	NA
ENSMUST00000194535	0	NA	NA	NA	NA	NA
ENSMUST00000193573	0	NA	NA	NA	NA	NA
ENSMUST00000194644	0	NA	NA	NA	NA	NA
ENSMUST00000192614	0	NA	NA	NA	NA	NA
ENSMUST00000191772	0	NA	NA	NA	NA	NA
ENSMUST00000192448	0	NA	NA	NA	NA	NA
ENSMUST00000194923	0.163647	-0.973491	4.08047	-0.238573	0.811437	NA
ENSMUST00000195187	0	NA	NA	NA	NA	NA
ENSMUST00000193912	0	NA	NA	NA	NA	NA
ENSMUST00000195754	0	NA	NA	NA	NA	NA
ENSMUST00000189254	0.926895	-3.37113	3.63718	-0.926852	0.354003	NA
ENSMUST00000195723	0.435955	-2.29464	4.00565	-0.572852	0.566745	NA
ENSMUST00000190177	0.44006	0.797024	4.04595	0.196993	0.843833	NA
ENSMUST00000188572	41.3559	-0.47088	0.329562	-1.42881	0.15306	0.555598
ENSMUST00000190438	93.4803	0.545827	0.261885	2.08423	0.0371396	0.256432
ENSMUST00000145844	4.00871	0.606925	0.799739	0.758904	0.44791	0.865071
ENSMUST00000122295	2.53803	0.181818	1.08197	0.168043	0.866549	0.988919
ENSMUST00000088310	169.532	0.775666	3.63504	0.213386	0.831026	0.984964
ENSMUST00000186105	0.799273	3.14188	3.87081	0.811686	0.416972	NA
ENSMUST00000187968	1.5839	4.12345	3.93418	1.04811	0.294589	NA
ENSMUST00000186733	264.293	0.327573	1.81409	0.180571	0.856704	0.987837
ENSMUST00000191064	9.36113	0.638944	2.1284	0.3002	0.764025	0.975286
ENSMUST00000191245	1.28741	2.70089	1.8112	1.49121	0.135906	NA
ENSMUST00000191329	11.9836	-4.10263	1.75763	-2.33419	0.019586	0.167936
ENSMUST00000188780	14.5287	0.33254	0.477921	0.695806	0.48655	0.887621
ENSMUST00000187600	2.11263	-0.230541	2.68891	-0.0857375	0.931675	NA
ENSMUST00000187316	5.24359	0.691011	1.37313	0.503238	0.614797	0.941177
ENSMUST00000190190	4.16548	-0.763569	1.20557	-0.633365	0.526495	0.908126
ENSMUST00000185521	49.9875	-0.496634	0.625879	-0.793499	0.427487	0.853029
ENSMUST00000185604	21.2715	-1.16861	0.882287	-1.32453	0.185327	0.60499
ENSMUST00000188847	5.35996	-0.989006	0.781384	-1.26571	0.205617	0.632646
ENSMUST00000195437	2.66256	-2.20876	1.24445	-1.77489	0.0759168	0.395391
ENSMUST00000192050	3.62332	0.291329	1.34266	0.216979	0.828225	0.984343
ENSMUST00000027232	845.7	0.139848	0.244393	0.572225	0.56717	0.923958
ENSMUST00000076587	114.172	0.272154	0.489497	0.555988	0.578219	0.92816
ENSMUST00000153681	107.508	-0.0541391	0.248319	-0.218022	0.827412	0.984314
ENSMUST00000202889	6.18156	-0.13651	1.29565	-0.10536	0.91609	0.993419
ENSMUST00000130934	9.77581	-0.692152	0.642209	-1.07777	0.281137	0.725859
ENSMUST00000124445	5.36183	2.67641	2.09398	1.27814	0.201199	0.626502
ENSMUST00000095050	342.755	-0.0327953	0.168943	-0.194121	0.846081	0.986326
ENSMUST00000027226	0	NA	NA	NA	NA	NA
ENSMUST00000189878	0	NA	NA	NA	NA	NA
ENSMUST00000188257	0	NA	NA	NA	NA	NA
ENSMUST00000185666	0	NA	NA	NA	NA	NA
ENSMUST00000082754	0	NA	NA	NA	NA	NA
ENSMUST00000186984	0	NA	NA	NA	NA	NA
ENSMUST00000195178	0	NA	NA	NA	NA	NA
ENSMUST00000193099	0	NA	NA	NA	NA	NA
ENSMUST00000195252	0.163647	-0.973491	4.08047	-0.238573	0.811437	NA
ENSMUST00000195761	0	NA	NA	NA	NA	NA
ENSMUST00000171322	0.163647	-0.973491	4.08047	-0.238573	0.811437	NA
ENSMUST00000158864	0	NA	NA	NA	NA	NA
ENSMUST00000192993	0.789572	0.626743	1.71059	0.36639	0.714074	NA
ENSMUST00000195240	0.988584	-0.00793594	1.48702	-0.0053368	0.995742	NA
ENSMUST00000190159	26.1321	0.589692	0.453243	1.30105	0.193242	0.615798
ENSMUST00000192891	0.619504	1.37788	4.00036	0.344438	0.730517	NA
ENSMUST00000185377	0.67927	0.0886107	3.9877	0.022221	0.982272	NA
ENSMUST00000185489	3.15242	-0.488906	0.89979	-0.543355	0.586885	0.93195
ENSMUST00000027312	428.604	-0.162754	0.292114	-0.557158	0.577419	0.928059
ENSMUST00000189552	17.2831	-0.570413	0.414513	-1.3761	0.168789	0.580316
ENSMUST00000187353	7.27242	-1.26581	0.96847	-1.30702	0.191205	0.612882
ENSMUST00000191965	11.8446	-1.85573	0.804161	-2.30766	0.0210181	0.176285
ENSMUST00000191779	0	NA	NA	NA	NA	NA
ENSMUST00000195006	0	NA	NA	NA	NA	NA
ENSMUST00000115174	4.00708	4.44094	2.685	1.65398	0.0981317	0.449956
ENSMUST00000150593	24.1227	0.972875	2.41137	0.403453	0.686615	0.962183
ENSMUST00000122822	1.1973	1.07639	2.69804	0.398953	0.689928	NA
ENSMUST00000132066	19.4958	-5.9191	2.60343	-2.27358	NA	NA
ENSMUST00000088287	26.0598	-0.343557	3.35852	-0.102294	NA	NA
ENSMUST00000138024	25.6097	0.564064	1.91415	0.294681	0.768237	0.975478
ENSMUST00000151482	6.08462	0.831029	2.84397	0.292208	0.770128	0.975697
ENSMUST00000140354	3.77717	-0.862073	1.82332	-0.472804	0.636353	0.947507
ENSMUST00000135330	1.55542	-0.425501	1.91379	-0.222335	0.824053	NA
ENSMUST00000195310	0	NA	NA	NA	NA	NA
ENSMUST00000044691	102.69	-0.777825	0.278567	-2.79223	0.00523455	0.0640666
ENSMUST00000187602	1.39034	-3.95472	3.46025	-1.1429	0.25308	NA
ENSMUST00000155484	3.36961	2.55894	1.15244	2.22047	0.0263872	0.204967
ENSMUST00000189741	3.49785	-0.256396	0.924922	-0.277208	0.781621	0.977612
ENSMUST00000139143	70.5173	-1.78495	3.72868	-0.478709	NA	NA
ENSMUST00000115167	1.21562	3.74891	3.94227	0.950951	0.341629	NA
ENSMUST00000130376	2.15195	-3.49914	3.92905	-0.890581	0.373154	NA
ENSMUST00000019861	637.318	0.198904	0.302084	0.658439	0.510256	0.899837
ENSMUST00000194656	20.6383	0.0221002	0.521084	0.042412	0.96617	0.998859
ENSMUST00000151055	8.70706	-1.11894	1.88853	-0.592496	0.553519	0.919219
ENSMUST00000044455	161.23	3.31158	1.03494	3.19978	0.00137534	0.0229914
ENSMUST00000140163	19.8896	-0.874012	0.45935	-1.90271	0.0570778	0.335945
ENSMUST00000125723	1.49187	-0.320454	1.32822	-0.241266	0.809349	NA
ENSMUST00000117459	41.782	0.0912459	0.318403	0.286574	0.774438	0.976408
ENSMUST00000115161	38.9358	-1.38301	3.73083	-0.370698	NA	NA
ENSMUST00000195730	0	NA	NA	NA	NA	NA
ENSMUST00000062289	70.5829	-1.60546	2.43946	-0.658119	0.510462	0.899854
ENSMUST00000126724	32.0581	-1.88606	1.36279	-1.38398	0.166366	0.576455
ENSMUST00000195350	0.997625	-3.4637	2.01197	-1.72155	0.0851511	NA
ENSMUST00000129464	12.7906	0.468307	1.23561	0.379008	0.704682	0.965548
ENSMUST00000139700	0.771121	-3.11476	2.28793	-1.36139	0.173391	NA
ENSMUST00000186409	0	NA	NA	NA	NA	NA
ENSMUST00000188254	7.45461	-1.51925	0.731472	-2.07698	0.0378038	0.259507
ENSMUST00000175111	1.12474	-0.396062	1.40737	-0.28142	0.778388	NA
ENSMUST00000192173	20.0974	-1.91134	3.73867	-0.511237	NA	NA
ENSMUST00000183034	238.413	0.0904778	1.88973	0.0478787	0.961813	0.998859
ENSMUST00000193333	0	NA	NA	NA	NA	NA
ENSMUST00000190740	0	NA	NA	NA	NA	NA
ENSMUST00000122557	0	NA	NA	NA	NA	NA
ENSMUST00000187486	49.2768	22.3935	3.90764	5.73069	NA	NA
ENSMUST00000182697	8.61612	-0.34477	2.37699	-0.145044	0.884676	0.990426
ENSMUST00000097785	0	NA	NA	NA	NA	NA
ENSMUST00000198033	0.303905	1.7588	4.04595	0.434706	0.663776	NA
ENSMUST00000183302	2.94741	-1.92277	2.59312	-0.741489	0.458397	0.870276
ENSMUST00000182018	221.132	2.40985	2.51957	0.956454	0.338843	0.787726
ENSMUST00000181692	5.94308	-1.44015	0.779064	-1.84856	0.064521	0.36102
ENSMUST00000187268	7.91398	1.92196	0.871133	2.20627	0.0273649	0.2101
ENSMUST00000115104	210.29	0.660088	1.82116	0.362454	0.717013	0.967856
ENSMUST00000097786	237.058	-1.01662	2.71243	-0.374801	0.707809	0.966577
ENSMUST00000185269	12.1063	-7.07478	1.98511	-3.56393	0.000365342	0.00769306
ENSMUST00000185897	205.668	1.04686	1.03351	1.01292	0.311098	0.75932
ENSMUST00000183331	66.6148	0.252872	2.53496	0.0997536	0.92054	0.993878
ENSMUST00000183100	4.8538	1.53187	1.26989	1.2063	0.227701	0.660072
ENSMUST00000182507	10.8321	0.733551	2.01844	0.363425	0.716287	0.967644
ENSMUST00000182314	10.2595	1.01777	2.21014	0.460502	0.645156	0.949434
ENSMUST00000183006	13.7938	1.12938	0.847296	1.33293	0.182556	0.601401
ENSMUST00000182410	17.2109	0.482126	0.657931	0.732791	0.463686	0.874506
ENSMUST00000185736	4.16906	-0.439523	0.784647	-0.560153	0.575375	0.927319
ENSMUST00000189952	46.0815	-0.439859	0.438555	-1.00297	0.315873	0.763922
ENSMUST00000194192	10.9489	-1.40872	0.811158	-1.73668	0.0824442	0.412016
ENSMUST00000194178	16.3137	0.630873	0.508281	1.24119	0.214536	0.643516
ENSMUST00000182335	3.59002	-0.561245	0.89298	-0.628509	0.529671	0.909713
ENSMUST00000194920	5.05037	0.309491	1.06909	0.289491	0.772206	0.976197
ENSMUST00000191000	0	NA	NA	NA	NA	NA
ENSMUST00000027303	1388.9	0.133745	0.125812	1.06306	0.287754	0.734194
ENSMUST00000149962	15.5361	-0.309649	0.937341	-0.330348	0.741137	0.972629
ENSMUST00000136770	9.93081	-0.114143	2.05405	-0.0555699	0.955684	0.99803
ENSMUST00000137794	190.214	0.0663063	0.224148	0.295815	0.767372	0.975433
ENSMUST00000134327	8.16132	-0.665353	1.15007	-0.578533	0.562904	0.923464
ENSMUST00000128086	7.21195	-0.178632	0.81401	-0.219447	0.826302	0.984176
ENSMUST00000187077	61.5236	-0.355373	0.566164	-0.627686	0.530209	0.910003
ENSMUST00000042493	963.533	0.163246	0.240995	0.677385	0.498162	0.893706
ENSMUST00000188583	129.057	-0.247214	0.839277	-0.294556	0.768333	0.975478
ENSMUST00000191315	4.88374	-0.806616	0.792072	-1.01836	0.308506	0.75658
ENSMUST00000190122	0	NA	NA	NA	NA	NA
ENSMUST00000027302	506.217	0.110887	0.260688	0.425363	0.670572	0.958132
ENSMUST00000188884	1.47788	-1.74061	1.80093	-0.966505	0.333792	NA
ENSMUST00000188972	175.632	0.0566751	0.299255	0.189387	0.849789	0.986875
ENSMUST00000188019	10.222	0.541202	0.602108	0.898846	0.368735	0.811789
ENSMUST00000186252	5.69971	-0.0983442	0.713574	-0.137819	0.890383	0.990492
ENSMUST00000185610	11.9307	-0.847329	0.51902	-1.63255	0.102563	0.460657
ENSMUST00000185218	29.4984	0.547569	0.354757	1.54351	0.122708	0.500321
ENSMUST00000185881	19.5317	-0.311724	0.536161	-0.5814	0.560971	0.922559
ENSMUST00000191357	18.7738	0.719708	0.45075	1.59669	0.110335	0.476196
ENSMUST00000188292	6.57265	-0.824193	1.9553	-0.421518	0.673377	0.958887
ENSMUST00000186117	1.31197	-1.72116	2.43667	-0.706359	0.479965	NA
ENSMUST00000027299	0	NA	NA	NA	NA	NA
ENSMUST00000191604	0	NA	NA	NA	NA	NA
ENSMUST00000027298	0	NA	NA	NA	NA	NA
ENSMUST00000189108	0	NA	NA	NA	NA	NA
ENSMUST00000115071	0	NA	NA	NA	NA	NA
ENSMUST00000190790	0	NA	NA	NA	NA	NA
ENSMUST00000047840	0	NA	NA	NA	NA	NA
ENSMUST00000159747	18.3284	-21.4081	3.90918	-5.47636	NA	NA
ENSMUST00000162599	0	NA	NA	NA	NA	NA
ENSMUST00000159021	0	NA	NA	NA	NA	NA
ENSMUST00000192878	0	NA	NA	NA	NA	NA
ENSMUST00000194977	0	NA	NA	NA	NA	NA
ENSMUST00000185279	5.30108	0.292648	3.75997	0.0778326	0.937961	0.996426
ENSMUST00000193040	13.5223	-0.0858666	0.546143	-0.157224	0.875069	0.989216
ENSMUST00000047664	79.4392	0.13736	0.763312	0.179953	0.85719	0.987885
ENSMUST00000160855	11.0156	-0.244464	1.6376	-0.149281	0.881332	0.990381
ENSMUST00000162760	17.2062	-0.97023	1.0666	-0.90965	0.363007	0.807433
ENSMUST00000159059	2.41195	0.620153	1.1817	0.524797	0.599724	0.936826
ENSMUST00000192924	2.75742	0.104107	1.33117	0.0782068	0.937664	0.996426
ENSMUST00000167518	2.2042	1.80675	1.49838	1.2058	0.227893	NA
ENSMUST00000047534	2807.76	0.320135	0.379531	0.843502	0.398948	0.833553
ENSMUST00000191307	44.331	0.223099	1.68853	0.132126	0.894885	0.990718
ENSMUST00000170092	20.3606	0.50166	0.420717	1.19239	0.233107	0.667982
ENSMUST00000185469	10.5209	-0.105259	0.551689	-0.190795	0.848687	0.986623
ENSMUST00000185231	7.40623	0.441837	0.612338	0.721557	0.470567	0.879089
ENSMUST00000140534	0.988584	-0.00793594	1.48702	-0.0053368	0.995742	NA
ENSMUST00000027297	2681.84	0.433572	0.128945	3.36247	0.000772486	0.0143773
ENSMUST00000156687	70.9554	0.163705	0.491665	0.332961	0.739164	0.972474
ENSMUST00000152654	7.99602	0.584563	0.631473	0.925714	0.354594	0.801043
ENSMUST00000191722	10.1949	-0.233649	0.541958	-0.431119	0.666382	0.956723
ENSMUST00000193622	0.136154	-0.973491	4.08047	-0.238573	0.811437	NA
ENSMUST00000191672	4.20345	0.455228	0.769928	0.591261	0.554346	0.9195
ENSMUST00000192656	0	NA	NA	NA	NA	NA
ENSMUST00000088174	1381.8	0.334679	1.50561	0.222288	0.82409	0.984067
ENSMUST00000194670	30.7263	-1.13014	0.864961	-1.30658	0.191354	0.613099
ENSMUST00000193983	6.2864	-1.09168	1.16407	-0.937814	0.34834	0.79564
ENSMUST00000184790	0	NA	NA	NA	NA	NA
ENSMUST00000046875	814.952	0.903685	0.765008	1.18128	0.237493	0.673878
ENSMUST00000174266	2321.57	0.414045	0.439247	0.942624	0.345873	0.79376
ENSMUST00000174716	55.9618	-1.58122	0.851793	-1.85635	0.0634037	0.356902
ENSMUST00000173999	2.81012	-0.90914	1.76549	-0.514952	0.606587	0.938047
ENSMUST00000173166	23.2376	4.32481	2.7506	1.57232	0.115877	0.487459
ENSMUST00000174142	55.4525	-0.0878127	0.334117	-0.26282	0.792689	0.978756
ENSMUST00000174224	3.18497	0.41486	3.78334	0.109654	0.912683	0.992995
ENSMUST00000172592	8.38261	-0.581013	0.774581	-0.7501	0.453194	0.867579
ENSMUST00000173250	3.07745	-1.12121	1.29229	-0.867616	0.385604	0.823919
ENSMUST00000173082	1.26089	-0.696373	1.37771	-0.505457	0.613238	NA
ENSMUST00000192159	15.5157	-0.583727	0.712343	-0.819447	0.412531	0.843559
ENSMUST00000056946	433.256	0.0244535	0.179307	0.136378	0.891523	0.990492
ENSMUST00000188666	70.1514	-0.535555	0.395247	-1.35499	0.175421	0.590885
ENSMUST00000115031	19.2982	7.73351	3.17764	2.43372	0.0149444	0.138653
ENSMUST00000097778	152.09	6.19733	2.32314	2.66765	NA	NA
ENSMUST00000126413	87.1844	2.01768	1.02748	1.96372	0.0495629	0.308053
ENSMUST00000115032	190.154	0.604883	0.490094	1.23422	0.217122	0.646186
ENSMUST00000116629	418.361	0.769752	1.04554	0.736227	0.461592	0.872742
ENSMUST00000145179	14.829	0.0870464	0.445131	0.195552	0.844961	0.986166
ENSMUST00000137906	132.793	1.13687	0.360354	3.15488	0.00160562	0.0259928
ENSMUST00000115029	96.0646	2.69897	2.25032	1.19937	0.230384	0.664023
ENSMUST00000124280	201.123	5.0776	1.65192	3.07376	NA	NA
ENSMUST00000147123	2.71853	0.105855	1.42359	0.0743574	0.940726	0.996789
ENSMUST00000150747	8.70755	0.90931	0.723038	1.25762	0.208528	0.636199
ENSMUST00000141121	4.57613	0.809688	0.808672	1.00126	0.316703	0.764373
ENSMUST00000142319	1.59639	1.17827	1.40872	0.836412	0.402923	NA
ENSMUST00000140218	3.5545	0.545852	0.830009	0.657646	0.510766	0.899854
ENSMUST00000192874	24.2218	3.79427	1.21819	3.11468	0.00184147	0.0289918
ENSMUST00000192234	3.72113	-0.627017	0.915162	-0.685143	0.493254	0.891069
ENSMUST00000185912	139.911	22.6239	3.90707	5.7905	NA	NA
ENSMUST00000185621	4.30493	1.19433	2.73512	0.436665	0.662354	0.955196
ENSMUST00000202030	0	NA	NA	NA	NA	NA
ENSMUST00000140452	0	NA	NA	NA	NA	NA
ENSMUST00000188961	152.156	0.218312	0.738303	0.295694	0.767463	0.975433
ENSMUST00000010597	694.669	-0.171615	1.87446	-0.0915543	0.927052	0.994725
ENSMUST00000186470	213.956	1.60987	0.632669	2.54456	0.0109414	0.110145
ENSMUST00000188528	17.5166	0.593129	0.638634	0.928746	0.353021	0.79977
ENSMUST00000185614	135.294	-0.0487626	0.386019	-0.126322	0.899477	0.991202
ENSMUST00000187628	1.69051	-0.0925571	1.32471	-0.0698696	0.944297	NA
ENSMUST00000188957	0.297985	-0.0117101	4.08047	-0.0028698	0.99771	NA
ENSMUST00000184898	0.136154	-0.973491	4.08047	-0.238573	0.811437	NA
ENSMUST00000179162	56.4905	0.0126619	0.391393	0.0323508	0.974192	0.999331
ENSMUST00000115011	68.9433	-6.12806	2.50751	-2.44388	NA	NA
ENSMUST00000125304	681.499	-0.314586	0.297761	-1.0565	0.290738	0.737532
ENSMUST00000001171	613.431	-0.245647	0.701566	-0.35014	0.726233	0.970099
ENSMUST00000192969	34.9155	-0.570024	1.47634	-0.386107	0.699418	0.964179
ENSMUST00000123583	6.99533	0.742702	0.954081	0.778447	0.436305	0.85908
ENSMUST00000134594	194.535	1.54721	1.14567	1.35048	NA	NA
ENSMUST00000152088	25.4851	-0.426094	0.435171	-0.979142	0.32751	0.775666
ENSMUST00000193502	35.6817	0.0168857	0.368153	0.0458661	0.963417	0.998859
ENSMUST00000200651	0.151953	0.950063	4.08047	0.232831	0.815892	NA
ENSMUST00000153128	283.312	0.48704	0.261605	1.86174	0.0626396	0.354239
ENSMUST00000192530	7.61795	0.375591	0.634474	0.591972	0.553869	0.919406
ENSMUST00000193157	5.52354	0.188051	0.962003	0.195479	0.845018	0.986166
ENSMUST00000192037	0	NA	NA	NA	NA	NA
ENSMUST00000097776	28.9657	4.17284	2.15957	1.93226	0.0533276	0.32253
ENSMUST00000001166	215.682	-3.38664	2.46262	-1.37522	0.169064	0.580563
ENSMUST00000135100	6.594	0.375094	1.49424	0.251027	0.801794	0.980877
ENSMUST00000154225	2.46061	-2.73435	1.78078	-1.53548	0.124666	0.50488
ENSMUST00000195264	1.72499	-0.204605	1.2301	-0.166332	0.867896	NA
ENSMUST00000054665	0	NA	NA	NA	NA	NA
ENSMUST00000193083	126.567	-0.551388	0.659361	-0.836245	0.403017	0.835837
ENSMUST00000191849	5.62324	-4.0349	2.73401	-1.47582	0.139993	0.535067
ENSMUST00000194853	9.48776	4.4237	2.79238	1.5842	0.113147	0.481928
ENSMUST00000001172	199.914	0.095019	0.585412	0.162311	0.871061	0.989196
ENSMUST00000207843	136.955	-0.261602	0.909565	-0.287613	0.773643	0.976265
ENSMUST00000194894	7.56113	-1.08877	0.698961	-1.5577	0.119304	0.494155
ENSMUST00000193991	10.366	-0.813205	0.721541	-1.12704	0.259725	0.702012
ENSMUST00000208690	11.0113	0.126111	0.799955	0.157648	0.874734	0.989216
ENSMUST00000207088	4.01454	0.39727	1.2014	0.330672	0.740892	0.972629
ENSMUST00000207922	3.36252	-0.117512	0.87804	-0.133835	0.893533	0.990617
ENSMUST00000208269	2.63781	-0.373828	0.957616	-0.390373	0.696261	0.963767
ENSMUST00000195339	9.85787	2.32845	2.81339	0.82763	0.40788	0.839728
ENSMUST00000149224	1.63351	0.102887	2.71752	0.0378608	0.969799	NA
ENSMUST00000193548	1.09995	-1.35853	3.92701	-0.345944	0.729385	NA
ENSMUST00000193763	0	NA	NA	NA	NA	NA
ENSMUST00000194025	0	NA	NA	NA	NA	NA
ENSMUST00000194839	0	NA	NA	NA	NA	NA
ENSMUST00000193155	0	NA	NA	NA	NA	NA
ENSMUST00000195729	0	NA	NA	NA	NA	NA
ENSMUST00000114981	0	NA	NA	NA	NA	NA
ENSMUST00000104746	0	NA	NA	NA	NA	NA
ENSMUST00000191642	81.6567	0.612602	0.436358	1.4039	0.160349	0.567124
ENSMUST00000114991	876.883	0.759422	0.357764	2.12269	0.0337795	0.241133
ENSMUST00000195620	653.742	1.36048	1.79398	0.758359	0.448236	0.865182
ENSMUST00000191677	751.921	1.3646	0.862876	1.58146	0.113773	0.483395
ENSMUST00000195160	35.7026	0.413189	0.497006	0.831357	0.405772	0.837799
ENSMUST00000193382	3.50271	0.332229	1.59778	0.207931	0.835283	0.985205
ENSMUST00000191785	68.9309	1.0906	0.476799	2.28734	0.0221759	0.182618
ENSMUST00000194426	16.655	0.459061	0.797763	0.575435	0.564997	0.923917
ENSMUST00000161062	25.8906	-0.230731	0.405723	-0.568692	0.569565	0.924724
ENSMUST00000170295	7.73203	2.18679	1.72306	1.26913	0.204394	0.630877
ENSMUST00000193235	254.57	0.586988	0.867063	0.676985	0.498416	0.893707
ENSMUST00000193210	303.283	0.487785	0.505854	0.964281	0.334905	0.783555
ENSMUST00000081180	7.18211	-0.887341	1.97259	-0.449837	0.652828	0.952095
ENSMUST00000195151	12.0532	0.303489	0.491106	0.617972	0.536594	0.912277
ENSMUST00000191790	52.7341	-0.388134	0.306945	-1.26451	0.206049	0.633275
ENSMUST00000192859	5.862	0.138361	0.802019	0.172516	0.863032	0.988789
ENSMUST00000160084	0	NA	NA	NA	NA	NA
ENSMUST00000192873	0	NA	NA	NA	NA	NA
ENSMUST00000208994	0.485491	2.422	3.99523	0.606223	0.544367	NA
ENSMUST00000195374	0	NA	NA	NA	NA	NA
ENSMUST00000193853	0	NA	NA	NA	NA	NA
ENSMUST00000193459	0	NA	NA	NA	NA	NA
ENSMUST00000043951	1774.04	0.00957514	0.153597	0.0623394	0.950293	0.997708
ENSMUST00000159448	1.35665	-1.64537	1.81119	-0.908444	0.363644	NA
ENSMUST00000162662	5.84261	0.630819	1.0356	0.609132	0.542437	0.914619
ENSMUST00000162684	74.2264	-0.13172	0.393427	-0.334801	0.737775	0.97194
ENSMUST00000159675	5.74605	0.512303	1.01985	0.502332	0.615434	0.941336
ENSMUST00000160043	7.51044	0.201834	0.798612	0.252732	0.800476	0.980578
ENSMUST00000027291	0	NA	NA	NA	NA	NA
ENSMUST00000181035	0	NA	NA	NA	NA	NA
ENSMUST00000180475	0	NA	NA	NA	NA	NA
ENSMUST00000185871	0	NA	NA	NA	NA	NA
ENSMUST00000186624	0.49094	-2.45052	3.99565	-0.613296	0.539681	NA
ENSMUST00000190128	0	NA	NA	NA	NA	NA
ENSMUST00000190442	0	NA	NA	NA	NA	NA
ENSMUST00000185964	1.05593	3.53687	3.94786	0.895895	0.370309	NA
ENSMUST00000192008	0	NA	NA	NA	NA	NA
ENSMUST00000194563	49.1298	-3.91876	2.20836	-1.77451	NA	NA
ENSMUST00000027290	1697.33	1.33336	0.253376	5.26236	1.42218e-07	7.12746e-06
ENSMUST00000191381	6.14631	1.93697	1.06418	1.82016	0.0687352	0.374732
ENSMUST00000186486	2.52388	0.17382	1.07656	0.161459	0.871732	0.989196
ENSMUST00000189470	14.2349	1.90389	0.819374	2.32359	0.0201474	0.17093
ENSMUST00000187917	7.38636	0.720743	0.684383	1.05313	0.292282	0.739066
ENSMUST00000194317	16.3564	0.311957	0.543651	0.573819	0.56609	0.923917
ENSMUST00000194249	3.05943	-0.178959	1.20422	-0.14861	0.881861	0.990426
ENSMUST00000116168	1.14054	0.397074	1.41212	0.28119	0.778565	NA
ENSMUST00000117172	0	NA	NA	NA	NA	NA
ENSMUST00000124404	0	NA	NA	NA	NA	NA
ENSMUST00000067178	0.32366	1.8375	4.03868	0.454976	0.649126	NA
ENSMUST00000162449	0	NA	NA	NA	NA	NA
ENSMUST00000027289	2.53728	1.52462	2.56784	0.593737	0.552688	0.918781
ENSMUST00000194890	0	NA	NA	NA	NA	NA
ENSMUST00000194048	0	NA	NA	NA	NA	NA
ENSMUST00000195303	0	NA	NA	NA	NA	NA
ENSMUST00000195450	0	NA	NA	NA	NA	NA
ENSMUST00000169057	0	NA	NA	NA	NA	NA
ENSMUST00000194320	0	NA	NA	NA	NA	NA
ENSMUST00000140264	0	NA	NA	NA	NA	NA
ENSMUST00000136846	0	NA	NA	NA	NA	NA
ENSMUST00000192652	0.32366	1.8375	4.03868	0.454976	0.649126	NA
ENSMUST00000141402	0.32366	1.8375	4.03868	0.454976	0.649126	NA
ENSMUST00000132615	0	NA	NA	NA	NA	NA
ENSMUST00000193774	0	NA	NA	NA	NA	NA
ENSMUST00000137266	0	NA	NA	NA	NA	NA
ENSMUST00000058307	0	NA	NA	NA	NA	NA
ENSMUST00000168546	1.5044	1.03672	2.56234	0.404601	0.685771	NA
ENSMUST00000123124	6.29504	0.841401	1.4712	0.571913	0.567381	0.923958
ENSMUST00000027287	195.563	0.887594	0.315044	2.81737	0.00484193	0.0603852
ENSMUST00000132401	5.51194	3.33843	1.52063	2.19542	0.0281334	0.213781
ENSMUST00000114933	1.3252	-0.895947	2.56868	-0.348797	0.727241	NA
ENSMUST00000146676	0.800275	0.886621	3.96428	0.223652	0.823028	NA
ENSMUST00000193024	33.5289	0.515695	0.367104	1.40476	0.160092	0.566877
ENSMUST00000137241	1.74197	0.261106	1.90718	0.136907	0.891104	NA
ENSMUST00000027286	4584.31	1.33685	0.202227	6.61066	3.82623e-11	3.43535e-09
ENSMUST00000192179	11.239	0.544917	0.508974	1.07062	0.28434	0.729792
ENSMUST00000027285	485.967	0.436794	0.541325	0.806897	0.419726	0.848564
ENSMUST00000114925	346.306	0.0073637	0.46044	0.0159928	0.98724	0.999528
ENSMUST00000118059	138.02	-1.55804	0.702333	-2.21838	0.0265291	0.205702
ENSMUST00000144617	131.76	-0.989117	0.503937	-1.96278	0.0496722	0.308403
ENSMUST00000193979	31.5331	-0.668461	0.408074	-1.63809	0.101403	0.45789
ENSMUST00000134184	49.856	-0.0641765	0.410651	-0.15628	0.875812	0.989268
ENSMUST00000193713	4.9303	-0.848433	0.785402	-1.08025	0.28003	0.724878
ENSMUST00000151952	835.882	-0.669653	2.10749	-0.31775	0.750675	0.973269
ENSMUST00000042161	2281.51	0.689844	0.714597	0.965361	0.334364	0.783134
ENSMUST00000154819	63.9909	0.14035	0.437219	0.321006	0.748206	0.973242
ENSMUST00000143636	51.957	-1.30245	1.05429	-1.23538	0.216689	0.645505
ENSMUST00000149791	7.8045	0.0656404	0.857588	0.0765407	0.938989	0.996615
ENSMUST00000148047	3.20393	-0.876464	2.67521	-0.327624	0.743196	0.972629
ENSMUST00000192316	17.9554	0.433669	2.23395	0.194126	0.846077	0.986326
ENSMUST00000195598	26.7467	-1.27328	0.46391	-2.74467	0.00605711	0.0716474
ENSMUST00000194660	14.1685	-1.05182	1.04733	-1.00429	0.315238	0.763275
ENSMUST00000151866	25.3547	-0.410258	1.11367	-0.368382	0.712588	0.966842
ENSMUST00000160589	0	NA	NA	NA	NA	NA
ENSMUST00000192005	1.5012	1.55096	2.52255	0.61484	0.53866	NA
ENSMUST00000192480	0	NA	NA	NA	NA	NA
ENSMUST00000160659	0.272309	-1.65738	4.05652	-0.40857	0.682855	NA
ENSMUST00000162875	14.3091	1.00438	1.2585	0.798084	0.424822	0.851916
ENSMUST00000160023	28.9238	1.77932	1.25726	1.41524	0.156998	0.562386
ENSMUST00000114902	0.351977	1.94306	4.02952	0.482208	0.629658	NA
ENSMUST00000151735	13.8715	1.09724	3.01619	0.363784	0.716019	0.967559
ENSMUST00000181885	0	NA	NA	NA	NA	NA
ENSMUST00000041815	27.3729	-0.073216	0.771462	-0.0949056	0.92439	0.994169
ENSMUST00000088072	8.79304	3.49645	1.67844	2.08316	0.037237	0.256885
ENSMUST00000155852	37.1421	-0.448089	0.654836	-0.684276	0.493801	0.8913
ENSMUST00000193669	34.3715	-0.229619	0.379699	-0.604738	0.545353	0.915595
ENSMUST00000123082	90.8762	0.714951	0.362558	1.97196	0.048614	0.304937
ENSMUST00000134024	4.29002	-1.45622	0.872021	-1.66994	0.0949316	0.443545
ENSMUST00000128085	0	NA	NA	NA	NA	NA
ENSMUST00000142670	0	NA	NA	NA	NA	NA
ENSMUST00000139725	0	NA	NA	NA	NA	NA
ENSMUST00000041621	35.4443	0.56795	0.39427	1.44051	0.149723	0.549925
ENSMUST00000144440	0.47132	-2.39298	3.99922	-0.598363	0.549598	NA
ENSMUST00000027256	52.2378	0.607812	0.345631	1.75856	0.078653	0.402148
ENSMUST00000194857	9.11145	0.0928998	1.33228	0.0697301	0.944408	0.997383
ENSMUST00000193673	24.1822	-0.16406	0.687343	-0.238688	0.811348	0.982235
ENSMUST00000195373	180.076	0.556616	0.454804	1.22386	0.221006	0.651727
ENSMUST00000160082	65.6662	0.127328	0.34873	0.365118	0.715023	0.96738
ENSMUST00000161694	3.58395	1.1096	1.06859	1.03837	0.299096	0.746796
ENSMUST00000162513	3.9295	0.491504	0.794594	0.61856	0.536206	0.912277
ENSMUST00000027257	71.6501	1.20197	0.434354	2.76725	0.00565312	0.067959
ENSMUST00000127170	71.9402	-0.591822	0.389759	-1.51843	0.128905	0.513639
ENSMUST00000138806	38.7129	-0.0130864	0.412578	-0.0317185	0.974697	0.999331
ENSMUST00000131754	1.81341	1.61745	2.04808	0.78974	0.429679	NA
ENSMUST00000162031	281.162	-0.327764	0.223193	-1.46852	0.141962	0.538786
ENSMUST00000195032	90.0309	2.11323	0.378875	5.57764	2.43801e-08	1.40904e-06
ENSMUST00000195247	17.4515	-0.920519	0.86165	-1.06832	0.285376	0.731315
ENSMUST00000194747	295.914	-0.519498	0.207409	-2.50471	0.0122553	0.119551
ENSMUST00000192237	10.4159	2.02303	0.624565	3.2391	0.00119907	0.0205895
ENSMUST00000193832	35.0467	-0.0638076	0.53697	-0.118829	0.905411	0.992137
ENSMUST00000192960	3.80771	-1.26186	1.30526	-0.966751	0.333669	0.782617
ENSMUST00000194692	8.25482	2.21248	0.975983	2.26692	0.0233951	0.189273
ENSMUST00000193806	0.163647	-0.973491	4.08047	-0.238573	0.811437	NA
ENSMUST00000193151	0	NA	NA	NA	NA	NA
ENSMUST00000194815	0	NA	NA	NA	NA	NA
ENSMUST00000192697	2.58872	1.7836	2.60967	0.683457	0.494318	0.891586
ENSMUST00000027252	861.434	0.183741	0.172086	1.06773	0.285643	0.731823
ENSMUST00000192548	12.6716	-2.89566	1.37238	-2.10996	0.0348621	0.246318
ENSMUST00000195664	8.7668	-0.452509	0.584888	-0.773667	0.439128	0.860527
ENSMUST00000027251	355.687	0.200426	0.450997	0.444406	0.656749	0.953309
ENSMUST00000194650	174.047	0.148729	1.38168	0.107644	0.914278	0.993378
ENSMUST00000193472	18.897	0.705194	0.764111	0.922895	0.356062	0.801955
ENSMUST00000192594	1.91987	0.935637	1.53917	0.607885	0.543264	NA
ENSMUST00000193697	14.6271	-2.44642	1.91051	-1.28051	0.200366	0.625025
ENSMUST00000195383	1.7879	-1.40068	2.05131	-0.682822	0.494719	NA
ENSMUST00000193922	6.83346	-0.961297	0.748511	-1.28428	0.199045	0.623147
ENSMUST00000193008	7.30283	-0.0288263	0.652847	-0.0441548	0.964781	0.998859
ENSMUST00000195028	1.25484	-1.52721	1.89298	-0.806775	0.419796	NA
ENSMUST00000193113	2.61415	0.344372	1.41953	0.242596	0.808318	0.981928
ENSMUST00000147695	0.703955	2.94957	3.96835	0.743273	0.457317	NA
ENSMUST00000039612	0	NA	NA	NA	NA	NA
ENSMUST00000191724	0	NA	NA	NA	NA	NA
ENSMUST00000192948	17.7621	0.497516	3.12248	0.159334	0.873406	0.989216
ENSMUST00000194657	1.04898	-1.13684	2.5531	-0.445279	0.656118	NA
ENSMUST00000195309	0	NA	NA	NA	NA	NA
ENSMUST00000195731	0.175989	0.950063	4.08047	0.232831	0.815892	NA
ENSMUST00000027249	133.845	-1.08029	1.53096	-0.705633	0.480416	0.884972
ENSMUST00000194361	20.4389	-7.03734	3.90895	-1.80032	NA	NA
ENSMUST00000193441	38.1059	-0.679028	0.618146	-1.09849	0.27199	0.716209
ENSMUST00000193435	4.11681	0.514062	1.44783	0.355056	0.722548	0.969513
ENSMUST00000192175	10.1904	-0.381059	0.717891	-0.530804	0.595555	0.935038
ENSMUST00000193489	2.36437	0.333813	1.84807	0.180628	0.85666	NA
ENSMUST00000027247	901.247	-0.427453	0.472283	-0.905079	0.365423	0.808962
ENSMUST00000194552	15.6996	0.681323	2.04652	0.332918	0.739196	0.972474
ENSMUST00000193073	131.297	-1.78648	0.407674	-4.38213	1.17524e-05	0.000392255
ENSMUST00000194994	12.1655	-0.608112	0.67875	-0.895929	0.370291	0.81335
ENSMUST00000195455	0.627742	0.0592307	2.03776	0.0290665	0.976812	NA
ENSMUST00000178079	151.657	0.806602	0.371664	2.17025	0.0299883	0.22318
ENSMUST00000086535	89.6418	0.336695	0.439242	0.766536	0.443357	0.862289
ENSMUST00000179954	84.0025	-0.225165	0.450674	-0.499617	0.617344	0.941573
ENSMUST00000195123	32.182	0.322318	0.586102	0.549935	0.582364	0.930265
ENSMUST00000194746	43.2829	0.510619	0.40391	1.26419	0.206162	0.633356
ENSMUST00000191855	1.34056	0.752009	1.40552	0.535039	0.592623	NA
ENSMUST00000054462	720.858	0.271455	0.787024	0.344913	0.73016	0.970684
ENSMUST00000192531	691.167	2.20251	3.72541	0.591212	NA	NA
ENSMUST00000193823	151.995	-0.0733706	1.20866	-0.0607041	0.951595	0.997708
ENSMUST00000192099	10.7204	0.213302	0.636632	0.335048	0.737589	0.971905
ENSMUST00000195854	7.86688	0.836586	0.680692	1.22902	0.219063	0.648861
ENSMUST00000191698	1.00815	-0.995992	1.91824	-0.519221	0.603606	NA
ENSMUST00000197298	0.136154	-0.973491	4.08047	-0.238573	0.811437	NA
ENSMUST00000083695	0	NA	NA	NA	NA	NA
ENSMUST00000195567	0	NA	NA	NA	NA	NA
ENSMUST00000161515	53.3293	0.496463	1.0496	0.473003	0.636211	0.947507
ENSMUST00000003219	368.175	0.37588	0.294749	1.27526	0.202219	0.628108
ENSMUST00000160145	92.2178	-0.46116	0.418376	-1.10226	0.270348	0.714544
ENSMUST00000062525	1540.25	0.665082	0.683393	0.973206	0.330451	0.778841
ENSMUST00000195136	18.1389	1.1017	1.59808	0.689391	0.490577	0.889587
ENSMUST00000146314	61.7036	3.39095	1.2753	2.65896	0.00783834	0.0866903
ENSMUST00000195705	10.5759	1.48309	2.02443	0.732597	0.463804	0.874558
ENSMUST00000153381	3.44219	0.42372	0.868503	0.487874	0.625639	0.944808
ENSMUST00000083002	1.76748	1.49405	1.35169	1.10532	0.269021	NA
ENSMUST00000104516	0.846321	-1.92433	2.45476	-0.783918	0.433088	NA
ENSMUST00000195631	0.136154	-0.973491	4.08047	-0.238573	0.811437	NA
ENSMUST00000053355	4.71533	-0.205482	1.93252	-0.106328	0.915322	0.993405
ENSMUST00000181841	0.527966	2.53228	3.98879	0.634849	0.525527	NA
ENSMUST00000151913	0.49094	-2.45052	3.99565	-0.613296	0.539681	NA
ENSMUST00000126760	0	NA	NA	NA	NA	NA
ENSMUST00000163854	48.6182	-3.0451	2.60311	-1.16979	NA	NA
ENSMUST00000195860	0	NA	NA	NA	NA	NA
ENSMUST00000195259	46.8484	9.01321	3.24814	2.77489	0.0055221	0.0667632
ENSMUST00000195636	91.9501	9.02193	1.4251	6.33073	2.44012e-10	1.95302e-08
ENSMUST00000193514	0	NA	NA	NA	NA	NA
ENSMUST00000191964	3.68093	0.723247	3.77809	0.191432	0.848187	0.986609
ENSMUST00000193682	264.71	-0.616588	1.15114	-0.535633	0.592212	0.934299
ENSMUST00000192509	146.386	-0.313992	2.00223	-0.156821	0.875386	0.989216
ENSMUST00000168431	103.242	1.62904	0.814146	2.00091	0.0454017	0.291783
ENSMUST00000191761	0.824937	0.577485	1.71584	0.336561	0.736448	NA
ENSMUST00000191865	47.7733	0.542242	1.53445	0.353379	0.723804	0.969542
ENSMUST00000192355	8.96694	0.612783	1.81239	0.338108	0.735282	0.971501
ENSMUST00000194163	1.11039	-1.37494	2.46285	-0.55827	0.57666	NA
ENSMUST00000193661	34.6222	-0.775528	0.750915	-1.03278	0.301708	0.749294
ENSMUST00000195356	7.17152	-0.947938	0.660938	-1.43423	0.151506	0.55249
ENSMUST00000191657	4.19063	-0.66375	0.797712	-0.832068	0.405371	0.837529
ENSMUST00000192884	6.32267	-0.0111059	0.693305	-0.0160188	0.987219	0.999528
ENSMUST00000192194	24.3402	-1.44658	0.411623	-3.51434	0.00044085	0.00898371
ENSMUST00000191850	0	NA	NA	NA	NA	NA
ENSMUST00000114795	25.3411	0.731159	1.48183	0.493417	0.621718	0.943247
ENSMUST00000027241	6.95335	1.85562	3.76393	0.493002	0.622012	0.943277
ENSMUST00000195402	0.297985	-0.0117101	4.08047	-0.0028698	0.99771	NA
ENSMUST00000191671	0	NA	NA	NA	NA	NA
ENSMUST00000195770	0	NA	NA	NA	NA	NA
ENSMUST00000194913	0	NA	NA	NA	NA	NA
ENSMUST00000193969	0.175989	0.950063	4.08047	0.232831	0.815892	NA
ENSMUST00000027243	5.24776	1.94255	0.903335	2.15042	0.0315221	0.230715
ENSMUST00000181756	3.35454	0.512192	1.90792	0.268456	0.788349	0.978142
ENSMUST00000194296	1332.12	0.257106	0.232404	1.10629	0.2686	0.712814
ENSMUST00000095020	34.9014	0.429899	0.50428	0.8525	0.393937	0.830027
ENSMUST00000193388	8.97522	0.756448	1.20654	0.626959	0.530686	0.910088
ENSMUST00000192551	20.4552	-0.0768305	0.683156	-0.112464	0.910455	0.992706
ENSMUST00000192199	3.41164	-0.133614	1.09015	-0.122565	0.902452	0.992046
ENSMUST00000174335	0	NA	NA	NA	NA	NA
ENSMUST00000173881	0	NA	NA	NA	NA	NA
ENSMUST00000053043	77.1921	-9.7452	3.35313	-2.9063	0.00365734	0.0490295
ENSMUST00000097772	130.328	-1.61706	1.72807	-0.935764	0.349395	0.796114
ENSMUST00000173514	9.11638	-0.829116	1.58111	-0.524387	0.60001	0.936927
ENSMUST00000167723	0	NA	NA	NA	NA	NA
ENSMUST00000193391	0	NA	NA	NA	NA	NA
ENSMUST00000193793	0	NA	NA	NA	NA	NA
ENSMUST00000087983	0	NA	NA	NA	NA	NA
ENSMUST00000195684	0	NA	NA	NA	NA	NA
ENSMUST00000108044	0	NA	NA	NA	NA	NA
ENSMUST00000163057	0	NA	NA	NA	NA	NA
ENSMUST00000159724	1.36757	3.91842	3.93835	0.994938	0.319766	NA
ENSMUST00000160468	0.485491	2.422	3.99523	0.606223	0.544367	NA
ENSMUST00000027237	50.1006	-0.403606	0.625704	-0.645044	0.518899	0.904023
ENSMUST00000195134	1.45063	-4.00544	3.49797	-1.14508	0.252178	NA
ENSMUST00000131390	58.4934	-0.299194	3.53678	-0.0845951	0.932583	0.99594
ENSMUST00000039672	145.92	0.32677	2.55843	0.127723	0.898368	0.991047
ENSMUST00000144385	2.40527	0.444834	1.78588	0.249084	0.803295	0.981028
ENSMUST00000191574	1.16457	0.419704	1.41898	0.29578	0.767398	NA
ENSMUST00000181660	0	NA	NA	NA	NA	NA
ENSMUST00000181725	0	NA	NA	NA	NA	NA
ENSMUST00000176154	0	NA	NA	NA	NA	NA
ENSMUST00000176977	0	NA	NA	NA	NA	NA
ENSMUST00000181593	0	NA	NA	NA	NA	NA
ENSMUST00000180689	0	NA	NA	NA	NA	NA
ENSMUST00000188153	0	NA	NA	NA	NA	NA
ENSMUST00000176052	0	NA	NA	NA	NA	NA
ENSMUST00000186656	0	NA	NA	NA	NA	NA
ENSMUST00000078844	0	NA	NA	NA	NA	NA
ENSMUST00000191831	0	NA	NA	NA	NA	NA
ENSMUST00000185599	0	NA	NA	NA	NA	NA
ENSMUST00000177136	0	NA	NA	NA	NA	NA
ENSMUST00000104260	0	NA	NA	NA	NA	NA
ENSMUST00000201108	45.5797	0.870911	3.35124	0.259877	0.794959	0.979553
ENSMUST00000057208	53.6278	-0.422305	1.33949	-0.315273	0.752554	0.973736
ENSMUST00000185523	92.7642	0.267037	0.889279	0.300285	0.76396	0.975286
ENSMUST00000185376	20.6568	0.0918503	0.791619	0.116028	0.90763	0.992383
ENSMUST00000187414	78.4114	0.495092	0.608893	0.813102	0.41616	0.846213
ENSMUST00000188174	45.3934	0.11284	0.398844	0.282917	0.77724	0.976787
ENSMUST00000202358	54.2729	-0.321418	0.716776	-0.448421	0.653849	0.95245
ENSMUST00000095014	141.698	3.24472	3.4096	0.95164	0.341279	0.790003
ENSMUST00000185980	0	NA	NA	NA	NA	NA
ENSMUST00000190427	1.96376	-4.44921	3.92923	-1.13234	0.257493	NA
ENSMUST00000187872	64.3662	0.0520732	1.68493	0.0309052	0.975345	0.999331
ENSMUST00000039080	6.26499	-0.978438	0.783602	-1.24864	0.211796	0.639771
ENSMUST00000186694	1522.07	0.0181461	0.328111	0.0553048	0.955896	0.99803
ENSMUST00000188728	46.3736	-1.92198	1.53013	-1.25609	0.209084	0.636836
ENSMUST00000189010	4.50591	0.571131	1.02678	0.556234	0.578051	0.92816
ENSMUST00000188598	10.8315	-0.38963	0.97646	-0.399023	0.689876	0.963009
ENSMUST00000187525	37.1202	-3.88529	1.18471	-3.27952	0.00103985	0.0183571
ENSMUST00000010434	503.198	-0.0161467	0.21638	-0.0746219	0.940516	0.996768
ENSMUST00000008280	0.485491	2.422	3.99523	0.606223	0.544367	NA
ENSMUST00000185893	0	NA	NA	NA	NA	NA
ENSMUST00000187357	0	NA	NA	NA	NA	NA
ENSMUST00000178557	143.841	0.397152	0.232902	1.70523	0.0881512	0.427726
ENSMUST00000187435	0	NA	NA	NA	NA	NA
ENSMUST00000136648	0	NA	NA	NA	NA	NA
ENSMUST00000124817	0	NA	NA	NA	NA	NA
ENSMUST00000194710	0	NA	NA	NA	NA	NA
ENSMUST00000202540	0	NA	NA	NA	NA	NA
ENSMUST00000114744	0	NA	NA	NA	NA	NA
ENSMUST00000193169	0.327293	-1.86617	4.03918	-0.462017	0.644069	NA
ENSMUST00000086421	9.31925	0.986232	0.566514	1.74088	0.0817046	0.410289
ENSMUST00000027217	4.50025	-1.68782	3.78079	-0.446419	0.655294	0.952976
ENSMUST00000188753	0.959693	-3.40361	3.86849	-0.879829	0.378952	NA
ENSMUST00000186289	0.47132	-2.39298	3.99922	-0.598363	0.549598	NA
ENSMUST00000185910	0.650765	-1.49535	1.99927	-0.747945	0.454493	NA
ENSMUST00000187764	1.2629	-0.653215	1.81916	-0.359075	0.719539	NA
ENSMUST00000153317	0	NA	NA	NA	NA	NA
ENSMUST00000163003	84.0768	0.387677	0.311847	1.24316	0.213808	0.642018
ENSMUST00000076997	247.036	1.65142	2.574	0.64158	NA	NA
ENSMUST00000126008	217.158	-2.00652	0.582923	-3.44217	0.000577072	0.0112463
ENSMUST00000139451	18.5052	1.01021	1.22682	0.823439	0.410258	0.841858
ENSMUST00000136179	0.272309	-1.65738	4.05652	-0.40857	0.682855	NA
ENSMUST00000134860	0.884076	0.166413	2.5895	0.0642645	0.94876	NA
ENSMUST00000136704	0.586091	0.126265	2.61188	0.0483427	0.961443	NA
ENSMUST00000128261	1.62276	2.08077	1.97321	1.05451	0.29165	NA
ENSMUST00000191395	7.09953	0.0473886	0.617883	0.0766952	0.938866	0.996615
ENSMUST00000186441	0	NA	NA	NA	NA	NA
ENSMUST00000087933	967.612	-0.650192	0.605586	-1.07366	0.282976	0.728063
ENSMUST00000188313	602.463	1.23001	0.45229	2.71952	0.00653759	0.0758173
ENSMUST00000189388	553.189	0.649757	0.497864	1.30509	0.191863	0.613726
ENSMUST00000188302	195.67	1.45197	1.63021	0.890661	0.373111	0.814872
ENSMUST00000190207	24.5357	-0.503439	0.704815	-0.714285	0.475051	0.881518
ENSMUST00000186028	56.5886	-1.41956	0.515851	-2.75187	0.00592555	0.0704859
ENSMUST00000190401	70.3885	-0.335749	0.409458	-0.819984	0.412225	0.843559
ENSMUST00000185579	14.773	-0.442313	0.509927	-0.867404	0.385721	0.823919
ENSMUST00000187115	8.88363	-0.593734	0.580596	-1.02263	0.306484	0.753976
ENSMUST00000061421	0.485491	2.422	3.99523	0.606223	0.544367	NA
ENSMUST00000162750	0	NA	NA	NA	NA	NA
ENSMUST00000161575	0	NA	NA	NA	NA	NA
ENSMUST00000159881	4.26973	-0.000841139	1.84634	-0.000455572	0.999637	0.999962
ENSMUST00000168641	0.424261	-0.695593	4.05652	-0.171475	0.86385	NA
ENSMUST00000128190	3.27293	-5.18595	3.92027	-1.32286	0.185883	0.60518
ENSMUST00000133677	0.503282	-0.90439	4.03918	-0.223904	0.822832	NA
ENSMUST00000129702	3.33333	0.402334	1.85206	0.217237	0.828024	0.984343
ENSMUST00000149502	0.911716	3.33509	3.954	0.843473	0.398964	NA
ENSMUST00000134195	0	NA	NA	NA	NA	NA
ENSMUST00000138521	0.818233	-3.18685	3.9604	-0.804679	0.421005	NA
ENSMUST00000035991	65.5903	-0.900848	3.72804	-0.241641	NA	NA
ENSMUST00000114709	159.838	0.707533	0.721973	0.979999	0.327086	0.775267
ENSMUST00000186280	4.84398	0.238095	1.90219	0.125169	0.90039	0.991436
ENSMUST00000155917	4.79934	-0.214472	1.45727	-0.147174	0.882995	0.990426
ENSMUST00000129068	1.93147	-0.626377	2.58754	-0.242074	0.808722	NA
ENSMUST00000065767	135.943	-0.751594	0.74403	-1.01017	0.312416	0.760458
ENSMUST00000027213	180.792	0.502751	0.469978	1.06973	0.28474	0.730279
ENSMUST00000141125	130.879	-0.797078	0.7281	-1.09474	0.273632	0.717943
ENSMUST00000027215	38.4564	-2.13481	1.63424	-1.3063	0.19145	0.61322
ENSMUST00000152239	101.801	-0.801713	1.62153	-0.494418	0.621011	0.942923
ENSMUST00000147571	32.4455	-0.496015	0.909862	-0.545155	0.585647	0.931592
ENSMUST00000148542	1.85248	-4.37167	3.38996	-1.28959	0.197192	NA
ENSMUST00000150911	30.0205	3.2631	1.70041	1.91902	NA	NA
ENSMUST00000156392	23.9543	8.04602	2.30127	3.49634	0.000471682	0.00951637
ENSMUST00000143327	4.72347	-2.04052	2.18927	-0.932051	0.35131	0.797788
ENSMUST00000149665	63.4779	0.118092	0.44722	0.264059	0.791735	0.978756
ENSMUST00000147661	4.88688	-3.83825	2.03387	-1.88716	0.0591387	0.342971
ENSMUST00000127923	5.52487	-5.94094	1.37065	-4.33441	1.46153e-05	0.000474783
ENSMUST00000152643	1.36561	1.9143	2.39354	0.799781	0.423838	NA
ENSMUST00000125540	1.01508	1.02699	2.01939	0.508562	0.611059	NA
ENSMUST00000131177	2.80304	-1.66194	2.85038	-0.583059	0.559854	0.922234
ENSMUST00000139510	1.67148	4.20731	3.93264	1.06984	0.284689	NA
ENSMUST00000145406	1.82343	4.33261	3.93049	1.10231	0.270328	NA
ENSMUST00000027214	571.401	0.0270909	0.277191	0.0977337	0.922144	0.993878
ENSMUST00000137380	17.5737	-0.618778	1.06349	-0.581836	0.560677	0.922426
ENSMUST00000155862	7.24817	-0.708112	2.39027	-0.296248	0.767041	0.975428
ENSMUST00000188376	78.909	-3.03414	0.490935	-6.18034	6.39648e-10	4.73058e-08
ENSMUST00000189212	6.81255	0.902832	0.71101	1.26979	0.20416	0.630597
ENSMUST00000129611	0.398023	-2.11367	4.01865	-0.525965	0.598913	NA
ENSMUST00000189818	0	NA	NA	NA	NA	NA
ENSMUST00000198698	0.350964	-0.0117101	4.08047	-0.0028698	0.99771	NA
ENSMUST00000123204	0	NA	NA	NA	NA	NA
ENSMUST00000190943	0	NA	NA	NA	NA	NA
ENSMUST00000185687	0	NA	NA	NA	NA	NA
ENSMUST00000186021	0	NA	NA	NA	NA	NA
ENSMUST00000087883	8.93219	-0.351119	0.921585	-0.380995	0.703207	0.965399
ENSMUST00000186840	0.136154	-0.973491	4.08047	-0.238573	0.811437	NA
ENSMUST00000147308	2.58928	4.83612	3.92351	1.2326	0.217725	0.646835
ENSMUST00000143737	0.879943	3.27289	3.95606	0.827309	0.408062	NA
ENSMUST00000186651	6.99787	0.3416	2.00219	0.170613	0.864528	0.988789
ENSMUST00000027139	355.952	0.924682	0.334554	2.76393	0.00571104	0.0685132
ENSMUST00000154436	80.89	-3.05591	1.3119	-2.32938	0.0198387	0.169281
ENSMUST00000135662	44.0989	0.154774	1.37316	0.112714	0.910258	0.992631
ENSMUST00000142145	20.1973	-0.0220435	0.886106	-0.0248769	0.980153	0.999331
ENSMUST00000186308	8.29876	-0.106294	0.603693	-0.176073	0.860237	0.988477
ENSMUST00000146602	6.51512	-0.579583	0.639458	-0.906366	0.364742	0.808519
ENSMUST00000153604	198.443	-0.0262789	0.21884	-0.120083	0.904417	0.992137
ENSMUST00000183590	0.272309	-1.65738	4.05652	-0.40857	0.682855	NA
ENSMUST00000184038	0	NA	NA	NA	NA	NA
ENSMUST00000186804	0	NA	NA	NA	NA	NA
ENSMUST00000187420	9.92005	-6.7843	3.18253	-2.13173	0.0330291	0.23752
ENSMUST00000027137	3231.19	-1.34608	0.382802	-3.51639	0.000437461	0.00893335
ENSMUST00000191247	18.1253	-1.87614	0.551153	-3.40404	0.000663977	0.0126561
ENSMUST00000187406	11.2885	-0.0143525	2.0519	-0.00699477	0.994419	0.999532
ENSMUST00000186822	3.44225	-1.30186	1.37362	-0.947753	0.343255	0.791036
ENSMUST00000188252	85.766	-5.1529	1.40854	-3.65833	0.000253861	0.005714
ENSMUST00000186755	25.4467	-1.86671	0.565614	-3.30033	0.000965713	0.017233
ENSMUST00000191295	0	NA	NA	NA	NA	NA
ENSMUST00000182781	3.60393	-0.0604312	0.911395	-0.0663063	0.947134	0.997463
ENSMUST00000189861	19.3313	0.585465	0.427884	1.36828	0.171225	0.58419
ENSMUST00000188209	0	NA	NA	NA	NA	NA
ENSMUST00000069293	0	NA	NA	NA	NA	NA
ENSMUST00000190792	0	NA	NA	NA	NA	NA
ENSMUST00000187548	0	NA	NA	NA	NA	NA
ENSMUST00000185557	0	NA	NA	NA	NA	NA
ENSMUST00000185879	0	NA	NA	NA	NA	NA
ENSMUST00000188705	165.334	0.348093	0.222682	1.56319	0.118009	0.4923
ENSMUST00000178395	0	NA	NA	NA	NA	NA
ENSMUST00000189339	0	NA	NA	NA	NA	NA
ENSMUST00000191499	0	NA	NA	NA	NA	NA
ENSMUST00000187094	0	NA	NA	NA	NA	NA
ENSMUST00000189749	2.11749	1.04438	2.6545	0.393439	0.693995	NA
ENSMUST00000186852	0	NA	NA	NA	NA	NA
ENSMUST00000185520	0	NA	NA	NA	NA	NA
ENSMUST00000195118	0.351977	1.94306	4.02952	0.482208	0.629658	NA
ENSMUST00000027131	1114.52	0.0300535	0.17621	0.170555	0.864574	0.988789
ENSMUST00000141226	52.1652	-0.378695	0.545482	-0.69424	0.487532	0.888071
ENSMUST00000189404	3.97262	-1.36775	0.995893	-1.37339	0.169631	0.581413
ENSMUST00000185210	9.7133	0.647487	0.81895	0.790631	0.429159	0.854193
ENSMUST00000186233	1.80118	-0.281563	1.13795	-0.247429	0.804576	NA
ENSMUST00000121202	15.3913	0.119335	0.477536	0.249897	0.802667	0.980877
ENSMUST00000187358	291.259	0.349377	0.162553	2.14932	0.0316091	0.230995
ENSMUST00000178780	0.312143	-0.0117101	4.08047	-0.0028698	0.99771	NA
ENSMUST00000186103	0	NA	NA	NA	NA	NA
ENSMUST00000139157	0	NA	NA	NA	NA	NA
ENSMUST00000185627	0	NA	NA	NA	NA	NA
ENSMUST00000114565	0.163647	-0.973491	4.08047	-0.238573	0.811437	NA
ENSMUST00000081851	0.654586	-2.86518	3.97367	-0.721041	0.470884	NA
ENSMUST00000189560	0	NA	NA	NA	NA	NA
ENSMUST00000187777	0	NA	NA	NA	NA	NA
ENSMUST00000175165	0.136154	-0.973491	4.08047	-0.238573	0.811437	NA
ENSMUST00000186003	0	NA	NA	NA	NA	NA
ENSMUST00000190103	0	NA	NA	NA	NA	NA
ENSMUST00000188204	0	NA	NA	NA	NA	NA
ENSMUST00000188051	0.313783	1.79855	4.04223	0.44494	0.656363	NA
ENSMUST00000185534	3.60016	0.532007	3.77749	0.140836	0.887999	0.990492
ENSMUST00000189542	11.8646	0.570952	0.798207	0.715293	0.474428	0.88112
ENSMUST00000027279	17.6402	0.306287	1.58304	0.19348	0.846583	0.986344
ENSMUST00000186684	74.9642	0.529685	0.447243	1.18433	0.236282	0.672054
ENSMUST00000185961	1.99133	-0.00115151	1.12088	-0.00102733	0.99918	NA
ENSMUST00000188303	15.9623	-0.179057	0.823287	-0.21749	0.827827	0.984343
ENSMUST00000114537	0.327293	-1.86617	4.03918	-0.462017	0.644069	NA
ENSMUST00000114541	0	NA	NA	NA	NA	NA
ENSMUST00000018561	0.327293	-1.86617	4.03918	-0.462017	0.644069	NA
ENSMUST00000145367	0.398023	-2.11367	4.01865	-0.525965	0.598913	NA
ENSMUST00000140731	0.654586	-2.86518	3.97367	-0.721041	0.470884	NA
ENSMUST00000140930	0.163647	-0.973491	4.08047	-0.238573	0.811437	NA
ENSMUST00000136273	0	NA	NA	NA	NA	NA
ENSMUST00000136701	0	NA	NA	NA	NA	NA
ENSMUST00000144694	0	NA	NA	NA	NA	NA
ENSMUST00000135125	0	NA	NA	NA	NA	NA
ENSMUST00000123299	0	NA	NA	NA	NA	NA
ENSMUST00000186428	0	NA	NA	NA	NA	NA
ENSMUST00000126657	0.597035	-2.70872	3.98125	-0.680369	0.496271	NA
ENSMUST00000186817	0.16183	0.950063	4.08047	0.232831	0.815892	NA
ENSMUST00000046390	42.4096	-1.36669	0.40504	-3.37422	0.000740256	0.013865
ENSMUST00000151525	0.806486	-3.16436	3.71051	-0.852809	0.393765	NA
ENSMUST00000126952	0.988584	-0.00793594	1.48702	-0.0053368	0.995742	NA
ENSMUST00000097103	6.0734	0.363143	0.675423	0.537653	0.590816	0.933738
ENSMUST00000168302	0	NA	NA	NA	NA	NA
ENSMUST00000027277	0	NA	NA	NA	NA	NA
ENSMUST00000187053	0	NA	NA	NA	NA	NA
ENSMUST00000187554	0	NA	NA	NA	NA	NA
ENSMUST00000191435	139.895	10.5916	1.33725	7.92038	2.36791e-15	3.40916e-13
ENSMUST00000189347	58.1424	9.3244	1.62003	5.75569	8.62874e-09	5.36957e-07
ENSMUST00000185261	1.81701	4.32126	1.83285	2.35767	0.01839	NA
ENSMUST00000189244	460.113	12.3092	1.27044	9.68887	3.36215e-22	8.70277e-20
ENSMUST00000185516	201.955	6.3237	1.72145	3.67347	0.000239278	0.00542843
ENSMUST00000186857	6632.99	4.08941	0.230649	17.73	2.45951e-70	3.23479e-67
ENSMUST00000070968	5427.06	5.29022	0.325155	16.2698	1.61617e-59	1.54211e-56
ENSMUST00000186057	124.774	2.36361	1.23983	1.9064	0.0565987	0.334292
ENSMUST00000186574	522.908	4.73445	0.500377	9.46178	3.02758e-21	7.18689e-19
ENSMUST00000185743	164.17	2.79334	1.30678	2.13757	0.0325515	0.235189
ENSMUST00000188681	610.762	3.68343	0.683428	5.38965	7.05962e-08	3.79605e-06
ENSMUST00000189336	19.5544	2.25583	2.29165	0.98437	0.324934	0.773026
ENSMUST00000189075	76.5924	3.02255	0.442515	6.83037	8.46947e-12	8.243e-10
ENSMUST00000186186	49.1151	2.73099	1.1681	2.33798	0.0193883	0.166856
ENSMUST00000105087	10.7558	0.299027	0.55217	0.541548	0.58813	0.932435
ENSMUST00000156887	0	NA	NA	NA	NA	NA
ENSMUST00000138906	0	NA	NA	NA	NA	NA
ENSMUST00000129107	0	NA	NA	NA	NA	NA
ENSMUST00000142976	2.42351	4.74068	3.29976	1.43667	0.150811	0.551756
ENSMUST00000114513	155.958	0.186354	0.588556	0.31663	0.751524	0.97345
ENSMUST00000114512	4.62755	1.23813	1.11049	1.11495	0.264872	0.708681
ENSMUST00000114510	480.254	1.51661	0.637646	2.37846	0.0173851	0.154129
ENSMUST00000139273	8.56729	4.07512	1.28549	3.17008	0.00152397	0.0248696
ENSMUST00000155587	88.9605	1.31299	0.395211	3.32225	0.000892953	0.0161899
ENSMUST00000114509	1.61287	0.0649283	1.29443	0.0501597	0.959995	NA
ENSMUST00000147825	3.19542	0.0652562	1.22863	0.0531131	0.957642	0.998071
ENSMUST00000123324	7.97997	-0.525096	0.732629	-0.716729	0.473542	0.880515
ENSMUST00000151694	5.56697	0.889324	1.06677	0.833661	0.404472	0.836865
ENSMUST00000145514	45.0351	0.902374	0.603738	1.49465	0.135007	0.526296
ENSMUST00000126221	0.747922	0.718887	2.55207	0.281688	0.778183	NA
ENSMUST00000148917	0.631198	-0.0956557	4.0043	-0.0238883	0.980942	NA
ENSMUST00000136654	1.58143	3.03903	1.61364	1.88334	0.0596547	NA
ENSMUST00000168082	0.703955	2.94957	3.96835	0.743273	0.457317	NA
ENSMUST00000186764	19.4118	1.81945	1.41755	1.28352	0.199311	0.623375
ENSMUST00000069792	397.401	1.5573	0.657075	2.37005	0.0177855	0.156509
ENSMUST00000170269	16.6418	3.30888	1.94816	1.69847	0.0894199	0.430396
ENSMUST00000167732	11.8276	2.86829	1.03061	2.78309	0.00538431	0.0653571
ENSMUST00000191424	3.92784	-0.262519	0.821946	-0.319387	0.749433	0.973269
ENSMUST00000189527	0	NA	NA	NA	NA	NA
ENSMUST00000188544	0	NA	NA	NA	NA	NA
ENSMUST00000179821	91.1909	-0.233322	0.233952	-0.997307	0.318616	0.766686
ENSMUST00000190452	0	NA	NA	NA	NA	NA
ENSMUST00000165859	39.5303	-2.0993	1.03347	-2.03131	0.0422238	0.278797
ENSMUST00000185483	13.8017	-7.25966	1.63391	-4.44313	8.86592e-06	0.000304691
ENSMUST00000188507	11.2249	-6.96502	3.12954	-2.22557	0.026043	0.203358
ENSMUST00000185790	22.1789	-0.575814	2.27444	-0.253168	0.800138	0.980578
ENSMUST00000186903	37.692	0.649478	1.76325	0.368342	0.712618	0.966854
ENSMUST00000190108	3.74839	-1.55634	1.86963	-0.832432	0.405165	0.837292
ENSMUST00000191076	4.74023	1.07911	1.78092	0.605924	0.544565	0.915292
ENSMUST00000147758	0	NA	NA	NA	NA	NA
ENSMUST00000087701	0	NA	NA	NA	NA	NA
ENSMUST00000149887	0	NA	NA	NA	NA	NA
ENSMUST00000147421	0	NA	NA	NA	NA	NA
ENSMUST00000190228	0	NA	NA	NA	NA	NA
ENSMUST00000156876	5.19512	-1.25608	1.50937	-0.832186	0.405304	0.837507
ENSMUST00000188126	1.39034	-3.95472	3.46025	-1.1429	0.25308	NA
ENSMUST00000177279	0	NA	NA	NA	NA	NA
ENSMUST00000162576	0	NA	NA	NA	NA	NA
ENSMUST00000162351	0.489123	-0.90439	4.03918	-0.223904	0.822832	NA
ENSMUST00000159725	0.455858	2.33965	4.00037	0.584859	0.558643	NA
ENSMUST00000027271	18.145	-0.278853	0.480358	-0.580511	0.56157	0.922859
ENSMUST00000159607	5.00463	1.1994	1.96508	0.610358	0.541625	0.914354
ENSMUST00000161552	0	NA	NA	NA	NA	NA
ENSMUST00000159431	0	NA	NA	NA	NA	NA
ENSMUST00000162523	0.398023	-2.11367	4.01865	-0.525965	0.598913	NA
ENSMUST00000044478	59.8771	-2.07291	0.624877	-3.31731	0.000908872	0.0163959
ENSMUST00000159352	16.9143	1.037	1.01254	1.02416	0.305761	0.753415
ENSMUST00000161125	4.51562	0.21608	2.09909	0.10294	0.918011	0.993737
ENSMUST00000162609	1.92829	1.00976	1.13664	0.888373	0.37434	NA
ENSMUST00000186922	3.53708	-1.10322	1.06536	-1.03554	0.300416	0.748261
ENSMUST00000114492	0	NA	NA	NA	NA	NA
ENSMUST00000114493	0	NA	NA	NA	NA	NA
ENSMUST00000191441	0	NA	NA	NA	NA	NA
ENSMUST00000190831	0	NA	NA	NA	NA	NA
ENSMUST00000186266	0	NA	NA	NA	NA	NA
ENSMUST00000190726	0	NA	NA	NA	NA	NA
ENSMUST00000050567	5.7098	-3.36099	1.31636	-2.55325	0.0106724	0.108221
ENSMUST00000191402	0	NA	NA	NA	NA	NA
ENSMUST00000027267	152.081	0.394858	0.588791	0.670624	0.50246	0.896093
ENSMUST00000135246	45.4256	-0.88148	1.84637	-0.477412	0.633069	0.94631
ENSMUST00000142922	5.17985	1.3011	0.883824	1.47213	0.140986	0.536705
ENSMUST00000128337	2.45731	-0.00677271	3.79896	-0.00178278	0.998578	0.999962
ENSMUST00000126412	1.56071	0.34669	3.84244	0.0902266	0.928107	NA
ENSMUST00000126590	1.37944	1.22198	3.87994	0.314948	0.752801	NA
ENSMUST00000133358	3.01074	0.702096	1.46542	0.479109	0.631861	0.946109
ENSMUST00000188890	18.4741	-0.152287	0.540648	-0.281674	0.778193	0.977169
ENSMUST00000190734	0	NA	NA	NA	NA	NA
ENSMUST00000135786	2.97067	0.824572	1.83306	0.449835	0.65283	0.952095
ENSMUST00000144660	41.0054	22.1345	3.90782	5.66416	NA	NA
ENSMUST00000188688	0	NA	NA	NA	NA	NA
ENSMUST00000186588	0	NA	NA	NA	NA	NA
ENSMUST00000027266	1088.82	-0.373975	0.13567	-2.7565	0.0058424	0.0697006
ENSMUST00000135746	5.04441	-0.112088	0.82787	-0.135393	0.892301	0.990492
ENSMUST00000135614	1.15656	-2.51251	2.5657	-0.979268	0.327447	NA
ENSMUST00000027265	80.283	3.36826	0.773236	4.35606	1.32425e-05	0.000436303
ENSMUST00000151296	29.5228	-4.66153	0.756063	-6.16553	7.02459e-10	5.125e-08
ENSMUST00000114484	51.0846	-2.21398	0.44109	-5.01935	5.18472e-07	2.30836e-05
ENSMUST00000150115	8.52603	0.282978	1.41099	0.200553	0.841048	0.985861
ENSMUST00000153939	27.5626	0.654032	0.492729	1.32737	0.184387	0.603814
ENSMUST00000027264	383.643	-0.337609	0.451837	-0.747191	0.454948	0.86861
ENSMUST00000123519	176.191	0.776618	0.445817	1.74201	0.0815069	0.409926
ENSMUST00000147021	17.1718	1.35429	1.19707	1.13134	0.257913	0.699795
ENSMUST00000154402	23.362	0.019169	0.403889	0.047461	0.962146	0.998859
ENSMUST00000136468	0.988584	-0.00793594	1.48702	-0.0053368	0.995742	NA
ENSMUST00000094964	0.163647	-0.973491	4.08047	-0.238573	0.811437	NA
ENSMUST00000174916	0.175989	0.950063	4.08047	0.232831	0.815892	NA
ENSMUST00000189677	0.725316	-3.00154	3.82951	-0.783794	0.433161	NA
ENSMUST00000027263	1009.55	0.0458641	0.356145	0.128779	0.897532	0.990898
ENSMUST00000185920	5.50442	1.99688	2.67506	0.746481	0.455377	0.868907
ENSMUST00000187066	26.0559	-1.16239	0.535772	-2.16956	0.0300403	0.223486
ENSMUST00000120904	0.842917	-0.495735	3.9436	-0.125706	0.899964	NA
ENSMUST00000087659	0	NA	NA	NA	NA	NA
ENSMUST00000150677	0	NA	NA	NA	NA	NA
ENSMUST00000152870	0	NA	NA	NA	NA	NA
ENSMUST00000184834	0.199012	-0.973491	4.08047	-0.238573	0.811437	NA
ENSMUST00000157324	0	NA	NA	NA	NA	NA
ENSMUST00000097741	0	NA	NA	NA	NA	NA
ENSMUST00000146850	0	NA	NA	NA	NA	NA
ENSMUST00000192858	0	NA	NA	NA	NA	NA
ENSMUST00000178275	0.312143	-0.0117101	4.08047	-0.0028698	0.99771	NA
ENSMUST00000161988	0	NA	NA	NA	NA	NA
ENSMUST00000027128	0.654586	-2.86518	3.97367	-0.721041	0.470884	NA
ENSMUST00000160472	0	NA	NA	NA	NA	NA
ENSMUST00000163072	0	NA	NA	NA	NA	NA
ENSMUST00000159682	0	NA	NA	NA	NA	NA
ENSMUST00000041638	561.376	0.559794	0.141064	3.96838	7.23619e-05	0.001938
ENSMUST00000190419	3.12264	-1.48276	0.96335	-1.53917	0.123762	0.502846
ENSMUST00000189906	5.77596	-0.0906772	0.712663	-0.127237	0.898753	0.991074
ENSMUST00000185817	1.63543	4.17142	1.82397	2.287	0.022196	NA
ENSMUST00000097739	239.59	1.8004	0.313308	5.74641	9.11583e-09	5.64381e-07
ENSMUST00000194316	6.45284	2.02818	1.13995	1.77918	0.0752097	0.393076
ENSMUST00000187949	2.22232	1.31645	1.17537	1.12003	0.262701	NA
ENSMUST00000189506	3.29697	0.823504	1.00693	0.817833	0.413453	0.844131
ENSMUST00000044359	295.41	-1.04086	3.72566	-0.279374	0.779957	0.97751
ENSMUST00000178226	15.5116	1.57835	3.17943	0.496425	0.619594	0.942405
ENSMUST00000178905	16.0801	0.885721	1.34452	0.658763	0.510048	0.899837
ENSMUST00000177679	0	NA	NA	NA	NA	NA
ENSMUST00000190007	1.15243	0.144228	3.88021	0.0371703	0.970349	NA
ENSMUST00000188243	10.1718	-0.397092	0.584572	-0.679287	0.496956	0.892921
ENSMUST00000158620	0.625278	-1.42583	2.54226	-0.560853	0.574898	NA
ENSMUST00000179030	957.221	0.79598	0.543693	1.46402	0.143187	0.541448
ENSMUST00000178935	150.387	0.108815	0.906349	0.120058	0.904437	0.992137
ENSMUST00000177704	7.25363	0.16279	1.0603	0.153532	0.877979	0.98981
ENSMUST00000180327	66.7338	0.121185	0.895948	0.135259	0.892407	0.990492
ENSMUST00000178156	20.4418	-0.654362	0.496183	-1.31879	0.187239	0.607825
ENSMUST00000180189	6.48432	-2.44767	1.152	-2.12472	0.0336103	0.240314
ENSMUST00000177919	15.5421	-1.28573	0.690502	-1.86202	0.0626002	0.354099
ENSMUST00000179242	9.86597	-1.04624	0.721324	-1.45045	0.146933	0.545318
ENSMUST00000178685	13.8848	-0.491885	0.632686	-0.777455	0.43689	0.85918
ENSMUST00000189563	142.748	0.715875	0.432171	1.65646	0.0976279	0.449215
ENSMUST00000191996	15.1322	-1.24794	0.541256	-2.30564	0.0211308	0.176996
ENSMUST00000179398	6.56346	-0.921493	0.818632	-1.12565	0.260314	0.702743
ENSMUST00000193052	9.89122	-0.923175	0.675916	-1.36581	0.171998	0.585522
ENSMUST00000027127	8045.74	0.351414	0.144577	2.43063	0.0150726	0.139554
ENSMUST00000187500	1622.41	0.0313599	0.149052	0.210396	0.833359	0.985205
ENSMUST00000191303	29.6697	0.682916	0.389942	1.75133	0.0798897	0.405769
ENSMUST00000189051	47.9708	0.52552	0.301028	1.74575	0.0808542	0.408027
ENSMUST00000188859	22.0938	0.495525	0.372016	1.332	0.182861	0.601782
ENSMUST00000190175	67.0119	0.12901	0.425343	0.303309	0.761655	0.974707
ENSMUST00000188419	21.5647	1.15764	0.642724	1.80115	0.0716796	0.383186
ENSMUST00000185429	51.4115	0.774059	0.450866	1.71682	0.0860112	0.421507
ENSMUST00000027125	408.943	0.597647	0.20436	2.92448	0.00345029	0.046913
ENSMUST00000087617	1.14697	3.66089	3.78699	0.966701	0.333694	NA
ENSMUST00000190239	32.3835	0.379319	0.478275	0.793097	0.427721	0.853195
ENSMUST00000185474	19.3973	-0.743888	0.56027	-1.32773	0.184267	0.603758
ENSMUST00000185918	4.87273	-0.524688	0.988455	-0.530816	0.595546	0.935038
ENSMUST00000193614	6.72597	-0.259782	0.759623	-0.341988	0.73236	0.971083
ENSMUST00000144077	10.0109	0.729922	1.2653	0.576877	0.564022	0.923887
ENSMUST00000075242	347.95	0.573019	0.278245	2.05941	0.0394554	0.26678
ENSMUST00000134628	9.22342	0.68991	0.65459	1.05396	0.291902	0.73872
ENSMUST00000027123	1850.25	0.592698	0.0887956	6.67485	2.47484e-11	2.26805e-09
ENSMUST00000127861	136.987	0.450032	0.475893	0.945659	0.344323	0.79191
ENSMUST00000160730	11.4188	-0.354097	0.523518	-0.676379	0.4988	0.893891
ENSMUST00000162364	334.129	0.328823	0.319339	1.0297	0.303151	0.750826
ENSMUST00000162553	10.7798	-1.44197	1.45987	-0.987735	0.323282	0.771417
ENSMUST00000161122	42.2541	-1.1525	2.30156	-0.500749	NA	NA
ENSMUST00000159311	117.757	-2.88796	1.17876	-2.45001	0.0142853	0.134513
ENSMUST00000162930	3.95044	0.332525	1.31082	0.253678	0.799744	0.980554
ENSMUST00000027122	32.1393	2.96045	0.96314	3.07375	0.00211389	0.0321582
ENSMUST00000159743	12.2324	0.0665142	0.876036	0.0759263	0.939478	0.996615
ENSMUST00000187422	3.51856	-0.151373	0.90157	-0.1679	0.866662	0.988919
ENSMUST00000161440	4.00178	0.128137	0.793944	0.161393	0.871784	0.989196
ENSMUST00000132055	1.08342	3.58284	3.60102	0.994953	0.319759	NA
ENSMUST00000114428	0	NA	NA	NA	NA	NA
ENSMUST00000133294	1.13281	3.64378	3.94494	0.923658	0.355664	NA
ENSMUST00000141107	0	NA	NA	NA	NA	NA
ENSMUST00000181563	0	NA	NA	NA	NA	NA
ENSMUST00000027121	13.9306	0.190707	0.990058	0.192622	0.847255	0.986609
ENSMUST00000061334	144.143	0.0482769	0.229791	0.210091	0.833597	0.985205
ENSMUST00000161810	0.647321	2.83678	3.97331	0.713959	0.475253	NA
ENSMUST00000173983	0	NA	NA	NA	NA	NA
ENSMUST00000114423	0	NA	NA	NA	NA	NA
ENSMUST00000087585	0	NA	NA	NA	NA	NA
ENSMUST00000159564	0	NA	NA	NA	NA	NA
ENSMUST00000159398	0	NA	NA	NA	NA	NA
ENSMUST00000174065	0	NA	NA	NA	NA	NA
ENSMUST00000162574	7.791	-0.133061	0.636124	-0.209174	0.834312	0.985205
ENSMUST00000185232	0.836631	-0.577439	1.7189	-0.335936	0.736919	NA
ENSMUST00000114415	0.327293	-1.86617	4.03918	-0.462017	0.644069	NA
ENSMUST00000177424	0	NA	NA	NA	NA	NA
ENSMUST00000176759	0	NA	NA	NA	NA	NA
ENSMUST00000177282	0	NA	NA	NA	NA	NA
ENSMUST00000135238	0	NA	NA	NA	NA	NA
ENSMUST00000187927	0	NA	NA	NA	NA	NA
ENSMUST00000185204	0	NA	NA	NA	NA	NA
ENSMUST00000195287	0	NA	NA	NA	NA	NA
ENSMUST00000179712	0	NA	NA	NA	NA	NA
ENSMUST00000187858	0	NA	NA	NA	NA	NA
ENSMUST00000195462	3.3566	-0.372909	0.93307	-0.399658	0.689409	0.962959
ENSMUST00000042857	19.189	-1.54361	0.691194	-2.23325	0.0255323	0.200691
ENSMUST00000186507	0	NA	NA	NA	NA	NA
ENSMUST00000193032	0.175989	0.950063	4.08047	0.232831	0.815892	NA
ENSMUST00000042986	186.891	-0.057395	0.358109	-0.160273	0.872666	0.989196
ENSMUST00000187059	0.816926	-3.19821	3.95999	-0.807632	0.419302	NA
ENSMUST00000193928	355.847	0.454234	0.15553	2.92056	0.00349406	0.0474021
ENSMUST00000181949	13.4776	-0.540149	0.80462	-0.67131	0.502023	0.895868
ENSMUST00000187255	0.853881	0.237704	3.93728	0.0603727	0.951859	NA
ENSMUST00000185952	3.29248	-1.59135	1.50184	-1.0596	0.289326	0.73599
ENSMUST00000042734	163.764	-0.332793	0.253435	-1.31313	0.189139	0.610715
ENSMUST00000027114	321.853	0.401122	0.208588	1.92304	0.0544753	0.326751
ENSMUST00000185709	12.5073	-0.952679	0.499582	-1.90695	0.0565266	0.334113
ENSMUST00000160837	9.61685	1.94217	1.57566	1.2326	0.217723	0.646835
ENSMUST00000162686	24.1119	-0.98844	0.720847	-1.37122	0.170306	0.582568
ENSMUST00000079998	25.0804	0.675069	1.4962	0.451189	0.651854	0.952073
ENSMUST00000160118	5.27725	-0.564996	2.04444	-0.276358	0.782273	0.977612
ENSMUST00000097732	10.1464	-0.578353	1.19449	-0.484184	0.628255	0.945243
ENSMUST00000163039	2.98969	1.73033	2.63933	0.655596	0.512084	0.9006
ENSMUST00000161780	1.16276	1.32756	1.5742	0.843323	0.399048	NA
ENSMUST00000161727	0	NA	NA	NA	NA	NA
ENSMUST00000161092	6.81693	0.702052	0.618154	1.13572	0.256072	0.697273
ENSMUST00000162663	19.7954	0.528192	0.637403	0.828663	0.407295	0.839327
ENSMUST00000194005	0.672985	0.012224	2.05866	0.00593783	0.995262	NA
ENSMUST00000172287	0	NA	NA	NA	NA	NA
ENSMUST00000168905	0.703955	2.94957	3.96835	0.743273	0.457317	NA
ENSMUST00000172068	2.28785	4.65497	3.92575	1.18575	0.235719	NA
ENSMUST00000163239	0	NA	NA	NA	NA	NA
ENSMUST00000167971	3.07642	5.08621	1.50741	3.37413	0.000740503	0.013865
ENSMUST00000171699	11.057	6.93276	1.37674	5.03563	4.7629e-07	2.1362e-05
ENSMUST00000164302	45.0654	8.95717	3.25526	2.7516	0.0059305	0.0705096
ENSMUST00000165235	0.653418	1.46959	1.99301	0.737371	0.460897	NA
ENSMUST00000169772	0.327293	-1.86617	4.03918	-0.462017	0.644069	NA
ENSMUST00000164353	1.76672	1.05048	1.92903	0.544564	0.586053	NA
ENSMUST00000172128	0	NA	NA	NA	NA	NA
ENSMUST00000167085	192.12	3.71571	0.582566	6.37817	1.79212e-10	1.46326e-08
ENSMUST00000170139	52.0146	4.19734	0.95372	4.40102	1.07744e-05	0.000362849
ENSMUST00000168016	5.01297	3.87763	1.25273	3.09535	0.00196578	0.0303974
ENSMUST00000163922	3.22883	0.251508	2.03879	0.123361	0.901821	0.991915
ENSMUST00000168895	1.26882	0.0134326	1.53726	0.00873802	0.993028	NA
ENSMUST00000164963	26.6264	-4.53539	2.67587	-1.69492	NA	NA
ENSMUST00000159826	1.37927	2.78713	3.94227	0.706986	0.479575	NA
ENSMUST00000027202	325.172	-0.0754147	0.401236	-0.187956	0.850911	0.98729
ENSMUST00000190746	7.55553	0.235308	0.61008	0.3857	0.699719	0.964247
ENSMUST00000163061	3.49154	-2.62285	2.56419	-1.02288	0.306366	0.753879
ENSMUST00000114410	80.4441	-3.96675	1.15789	-3.42583	0.000612921	0.0118359
ENSMUST00000161608	156.288	3.1276	1.00839	3.10157	0.00192495	0.0299469
ENSMUST00000068000	8.77051	1.24065	1.56666	0.79191	0.428413	0.853547
ENSMUST00000160614	5.9137	-0.891765	1.47828	-0.603244	0.546346	0.915962
ENSMUST00000163006	11.6808	-1.24154	0.969333	-1.28081	0.200259	0.624834
ENSMUST00000162410	24.125	0.200843	1.52461	0.131734	0.895194	0.990718
ENSMUST00000160130	12.4273	2.60351	1.60204	1.62512	0.104137	0.464492
ENSMUST00000189298	16.5006	-0.0257328	0.658747	-0.0390633	0.96884	0.999105
ENSMUST00000001027	0	NA	NA	NA	NA	NA
ENSMUST00000160168	0	NA	NA	NA	NA	NA
ENSMUST00000194925	3.76185	-1.18397	1.03762	-1.14104	0.253853	0.695496
ENSMUST00000186949	0.398023	-2.11367	4.01865	-0.525965	0.598913	NA
ENSMUST00000050552	5328.22	0.185623	0.154384	1.20234	0.22923	0.662268
ENSMUST00000188630	103.749	-0.1161	0.25757	-0.450753	0.652168	0.952092
ENSMUST00000188898	3.63673	0.266156	2.08119	0.127887	0.898239	0.991047
ENSMUST00000034868	745.604	-1.0028	0.62563	-1.60286	0.108966	0.473963
ENSMUST00000148330	556.959	-1.10504	0.637922	-1.73224	0.0832306	0.413946
ENSMUST00000151338	208.853	0.0217499	0.880033	0.0247149	0.980282	0.999379
ENSMUST00000156931	68.0714	-1.05994	0.522565	-2.02833	0.0425263	0.279732
ENSMUST00000123580	418.202	-0.714334	0.331439	-2.15525	0.0311424	0.228925
ENSMUST00000186552	5.12348	-0.676303	0.723879	-0.934276	0.350161	0.796741
ENSMUST00000129577	221.156	-0.673531	0.285222	-2.36143	0.0182048	0.159478
ENSMUST00000135380	53.4733	-0.629436	0.514945	-1.22234	0.22158	0.652242
ENSMUST00000141570	82.6798	-1.11781	0.477902	-2.339	0.0193355	0.166641
ENSMUST00000129303	77.6003	-1.04532	0.412745	-2.5326	0.011322	0.112764
ENSMUST00000139787	30.9336	-1.22355	0.73572	-1.66307	0.0962993	0.446383
ENSMUST00000131051	12.6791	-0.0305375	0.542546	-0.0562856	0.955114	0.99803
ENSMUST00000147258	3.48153	-1.03166	0.937051	-1.10096	0.270913	0.714975
ENSMUST00000081677	15.5902	0.705636	2.06539	0.341648	0.732616	0.971083
ENSMUST00000190048	0	NA	NA	NA	NA	NA
ENSMUST00000129759	0.325477	-0.0117101	4.08047	-0.0028698	0.99771	NA
ENSMUST00000140723	1.94196	4.42117	3.92908	1.12524	0.260486	NA
ENSMUST00000114325	29.5223	1.81189	2.15656	0.840174	0.400811	0.834924
ENSMUST00000179823	0	NA	NA	NA	NA	NA
ENSMUST00000190695	4.0616	1.69038	1.70625	0.990702	0.321831	0.770195
ENSMUST00000117069	97.5118	0.30592	0.267686	1.14283	0.253109	0.694543
ENSMUST00000114348	37.3532	-0.0621227	0.928785	-0.0668861	0.946672	0.997463
ENSMUST00000185990	8.34904	-0.195634	1.23707	-0.158143	0.874344	0.989216
ENSMUST00000114345	19.7448	0.148095	0.492656	0.300606	0.763715	0.975246
ENSMUST00000124550	7.95752	0.302442	0.684852	0.441616	0.658767	0.954234
ENSMUST00000186242	2.71359	0.692183	1.6043	0.431455	0.666138	0.956599
ENSMUST00000188896	5.86536	0.855959	0.888892	0.962951	0.335572	0.784414
ENSMUST00000087521	164.446	0.485947	0.488042	0.995706	0.319393	0.767574
ENSMUST00000114337	24.7724	5.76818	2.58851	2.22838	NA	NA
ENSMUST00000171597	154.53	0.0310854	0.46417	0.0669698	0.946606	0.997463
ENSMUST00000151272	5.57069	-3.37773	1.7507	-1.92936	0.0536858	0.323932
ENSMUST00000188295	5.38708	0.418985	0.715043	0.585958	0.557904	0.921189
ENSMUST00000185578	3.26114	-0.315431	1.01177	-0.311761	0.755222	0.974266
ENSMUST00000027198	580.598	0.0206917	0.16027	0.129105	0.897275	0.990898
ENSMUST00000191206	5.27962	0.377819	1.9239	0.196382	0.844311	0.985974
ENSMUST00000151723	3.29535	1.24836	0.996336	1.25295	0.210222	0.637664
ENSMUST00000160947	3.28916	0.901477	2.71753	0.331727	0.740095	0.972504
ENSMUST00000129740	1.67349	-1.12797	3.85027	-0.29296	0.769553	NA
ENSMUST00000097724	17.6567	0.763321	3.1146	0.245079	0.806396	0.981379
ENSMUST00000187717	16.436	4.75137	3.80582	1.24845	NA	NA
ENSMUST00000038372	0.477429	0.846988	2.62771	0.322329	0.747203	NA
ENSMUST00000161000	0	NA	NA	NA	NA	NA
ENSMUST00000159185	1.14008	-0.431458	3.88608	-0.111027	0.911595	NA
ENSMUST00000139825	2.14715	-4.57613	3.32467	-1.37642	0.168693	NA
ENSMUST00000161600	145.436	-0.719706	0.893602	-0.805399	0.42059	0.849243
ENSMUST00000160546	0.592012	1.37788	4.00036	0.344438	0.730517	NA
ENSMUST00000159980	0.136154	-0.973491	4.08047	-0.238573	0.811437	NA
ENSMUST00000191472	1.0999	1.44714	1.79183	0.807631	0.419303	NA
ENSMUST00000027193	364.122	-0.0606721	0.317763	-0.190935	0.848577	0.986623
ENSMUST00000188772	0.851626	3.22762	3.72138	0.867317	0.385768	NA
ENSMUST00000191565	0	NA	NA	NA	NA	NA
ENSMUST00000055313	0	NA	NA	NA	NA	NA
ENSMUST00000191252	0	NA	NA	NA	NA	NA
ENSMUST00000185953	0	NA	NA	NA	NA	NA
ENSMUST00000188839	0	NA	NA	NA	NA	NA
ENSMUST00000081455	17.5435	0.100782	0.410087	0.245757	0.80587	0.981334
ENSMUST00000185352	65.6276	-0.114065	1.64404	-0.0693808	0.944687	0.997383
ENSMUST00000188643	9.76973	-0.315205	1.90435	-0.165518	0.868536	0.989196
ENSMUST00000097723	3.90019	0.550063	2.8866	0.190557	0.848873	0.986676
ENSMUST00000097722	1.07366	0.827951	2.59858	0.318616	0.750018	NA
ENSMUST00000114313	890.063	-1.15362	0.370459	-3.11403	0.00184553	0.0290268
ENSMUST00000069333	766.846	1.59953	0.327738	4.88051	1.05811e-06	4.46193e-05
ENSMUST00000140940	57.6552	0.223208	0.598429	0.372991	0.709155	0.966611
ENSMUST00000123032	3.51832	0.540162	2.27991	0.236922	0.812717	0.982307
ENSMUST00000114309	65.3804	0.109633	0.248	0.442067	0.658441	0.954134
ENSMUST00000164900	13.2757	0.247038	0.948311	0.260503	0.794476	0.979469
ENSMUST00000156870	3.17737	0.215114	1.31372	0.163743	0.869933	0.989196
ENSMUST00000123553	43.1366	0.0210613	0.453995	0.046391	0.962999	0.998859
ENSMUST00000124567	9.35739	0.134446	0.567668	0.236839	0.812782	0.982307
ENSMUST00000149874	8.50799	-1.00101	1.12064	-0.893253	0.371722	0.814241
ENSMUST00000189858	81.8564	-0.0245751	1.16799	-0.0210406	0.983213	0.999442
ENSMUST00000191201	145.619	-0.197499	0.480066	-0.4114	0.68078	0.960951
ENSMUST00000190213	94.0311	-1.00544	1.58679	-0.63363	0.526322	0.908126
ENSMUST00000027189	1397.95	-0.400657	0.571705	-0.700811	0.483421	0.886379
ENSMUST00000165549	1169.61	0.26289	0.562746	0.467155	0.640389	0.94847
ENSMUST00000194726	106.114	-0.0581017	0.450637	-0.128932	0.897411	0.990898
ENSMUST00000188624	0	NA	NA	NA	NA	NA
ENSMUST00000174120	15.7961	0.0709631	3.2346	0.0219388	0.982497	0.999442
ENSMUST00000172685	4.30684	0.338797	1.64123	0.206429	0.836456	0.985205
ENSMUST00000174359	0	NA	NA	NA	NA	NA
ENSMUST00000173590	0	NA	NA	NA	NA	NA
ENSMUST00000027186	319.98	0.643691	0.328112	1.9618	0.0497856	0.308759
ENSMUST00000173719	7.81659	-1.73072	0.753277	-2.29759	0.0215853	0.179586
ENSMUST00000153990	1.48479	4.03294	3.56213	1.13217	0.257563	NA
ENSMUST00000027185	293.723	0.0268839	0.625293	0.0429941	0.965706	0.998859
ENSMUST00000123301	476.546	-0.223693	0.959114	-0.233228	0.815584	0.982908
ENSMUST00000114296	160.809	-1.26508	1.35134	-0.936166	0.349188	0.796082
ENSMUST00000152318	34.6648	-1.26858	2.3002	-0.551508	0.581285	0.929735
ENSMUST00000147637	9.02987	0.0365496	0.692961	0.0527441	0.957936	0.998074
ENSMUST00000123965	7.6126	-0.680531	0.702114	-0.96926	0.332415	0.781314
ENSMUST00000188707	0	NA	NA	NA	NA	NA
ENSMUST00000191356	0	NA	NA	NA	NA	NA
ENSMUST00000097080	2.23519	0.793528	2.63181	0.301514	0.763022	NA
ENSMUST00000149784	0	NA	NA	NA	NA	NA
ENSMUST00000104428	0	NA	NA	NA	NA	NA
ENSMUST00000186395	10.5624	1.72249	2.90629	0.592678	0.553397	0.919219
ENSMUST00000191200	0	NA	NA	NA	NA	NA
ENSMUST00000078874	0	NA	NA	NA	NA	NA
ENSMUST00000114275	4.19969	0.550754	2.165	0.25439	0.799194	0.980417
ENSMUST00000066374	0	NA	NA	NA	NA	NA
ENSMUST00000187825	0	NA	NA	NA	NA	NA
ENSMUST00000186477	0	NA	NA	NA	NA	NA
ENSMUST00000188494	0	NA	NA	NA	NA	NA
ENSMUST00000189884	0	NA	NA	NA	NA	NA
ENSMUST00000189743	0	NA	NA	NA	NA	NA
ENSMUST00000186790	0	NA	NA	NA	NA	NA
ENSMUST00000188408	0	NA	NA	NA	NA	NA
ENSMUST00000163058	49.6897	1.27639	3.33312	0.382941	0.701763	0.964671
ENSMUST00000160945	0	NA	NA	NA	NA	NA
ENSMUST00000189096	9.39228	-0.513103	0.626866	-0.81852	0.41306	0.84403
ENSMUST00000180570	0	NA	NA	NA	NA	NA
ENSMUST00000186794	1.50571	-1.09758	1.66864	-0.65777	0.510686	NA
ENSMUST00000087475	348.711	-0.2919	0.856546	-0.340788	0.733263	0.971134
ENSMUST00000094917	71.0068	0.673192	2.65846	0.253226	NA	NA
ENSMUST00000190014	4.88902	-4.75625	2.41597	-1.96867	0.0489907	0.306273
ENSMUST00000185951	1.69685	-1.35064	1.30208	-1.0373	0.299598	NA
ENSMUST00000186820	5.04291	0.30693	0.734444	0.417909	0.676014	0.959639
ENSMUST00000190598	1.45123	0.445388	1.76085	0.25294	0.800315	NA
ENSMUST00000027178	443.797	0.346635	0.380759	0.910379	0.362623	0.807242
ENSMUST00000159166	111.296	-0.0194736	0.31017	-0.0627837	0.949939	0.997708
ENSMUST00000188469	4.82908	-0.539754	0.800228	-0.6745	0.499994	0.894611
ENSMUST00000114246	318.894	0.0259919	0.413044	0.0629278	0.949824	0.997708
ENSMUST00000180778	4.23442	-0.628426	1.17842	-0.533279	0.59384	0.934623
ENSMUST00000186434	2.29105	-4.67152	3.92603	-1.18988	0.234092	NA
ENSMUST00000191318	0	NA	NA	NA	NA	NA
ENSMUST00000186973	0	NA	NA	NA	NA	NA
ENSMUST00000189864	0	NA	NA	NA	NA	NA
ENSMUST00000185291	0	NA	NA	NA	NA	NA
ENSMUST00000186310	0	NA	NA	NA	NA	NA
ENSMUST00000187979	0	NA	NA	NA	NA	NA
ENSMUST00000191158	0	NA	NA	NA	NA	NA
ENSMUST00000187454	0	NA	NA	NA	NA	NA
ENSMUST00000185753	0	NA	NA	NA	NA	NA
ENSMUST00000191051	0	NA	NA	NA	NA	NA
ENSMUST00000158651	0	NA	NA	NA	NA	NA
ENSMUST00000114243	7.6153	-3.14192	2.40983	-1.30379	0.192304	0.614297
ENSMUST00000190490	0.272309	-1.65738	4.05652	-0.40857	0.682855	NA
ENSMUST00000091374	848.156	0.0514744	0.186638	0.275799	0.782703	0.977612
ENSMUST00000185265	10.6852	0.0133189	0.544941	0.0244409	0.980501	0.99944
ENSMUST00000123857	24.5716	-0.126856	0.412829	-0.307284	0.758627	0.974581
ENSMUST00000192922	1.24956	-0.591116	1.81104	-0.326395	0.744125	NA
ENSMUST00000191088	0	NA	NA	NA	NA	NA
ENSMUST00000185772	2.8871	4.99462	3.92177	1.27356	0.202819	0.628448
ENSMUST00000189327	0	NA	NA	NA	NA	NA
ENSMUST00000104157	0	NA	NA	NA	NA	NA
ENSMUST00000104170	0.981359	2.20828	1.81593	1.21606	0.223962	NA
ENSMUST00000190265	19.9379	1.81177	3.06085	0.591919	0.553905	0.919406
ENSMUST00000158468	0	NA	NA	NA	NA	NA
ENSMUST00000191142	523.269	0.12558	0.169143	0.742446	0.457817	0.870037
ENSMUST00000027174	5.58453	3.38288	1.11373	3.03744	0.00238595	0.0352161
ENSMUST00000188390	15.428	0.0606569	0.448265	0.135315	0.892363	0.990492
ENSMUST00000187837	15.3784	0.871413	0.454225	1.91846	0.0550527	0.329066
ENSMUST00000185368	46.9192	1.0257	0.613685	1.67138	0.0946463	0.443249
ENSMUST00000190231	4.79663	0.00192018	0.748046	0.00256693	0.997952	0.999886
ENSMUST00000189919	2.81764	0.272336	1.49091	0.182664	0.855062	0.987766
ENSMUST00000187491	4.87752	1.32059	1.12262	1.17635	0.239455	0.676373
ENSMUST00000190759	5.59525	0.0328546	0.90222	0.0364152	0.970951	0.999331
ENSMUST00000189289	0.988584	-0.00793594	1.48702	-0.0053368	0.995742	NA
ENSMUST00000186044	1.96566	0.991907	1.17359	0.845189	0.398005	NA
ENSMUST00000158887	0.953219	0.0328816	1.61826	0.0203191	0.983789	NA
ENSMUST00000087435	471.124	-0.393361	0.295273	-1.33219	0.182797	0.601653
ENSMUST00000190659	1.31754	1.66785	1.6581	1.00588	0.314474	NA
ENSMUST00000194136	8.58677	-1.09223	0.84755	-1.28869	0.197506	0.621645
ENSMUST00000186246	4.73982	0.300835	0.851162	0.35344	0.723759	0.969542
ENSMUST00000193096	4.66614	-0.0349253	0.764789	-0.0456666	0.963576	0.998859
ENSMUST00000188150	2.67664	0.577104	1.87799	0.307299	0.758616	0.974581
ENSMUST00000191251	0	NA	NA	NA	NA	NA
ENSMUST00000189776	0	NA	NA	NA	NA	NA
ENSMUST00000187364	0	NA	NA	NA	NA	NA
ENSMUST00000186970	0	NA	NA	NA	NA	NA
ENSMUST00000036540	1182.27	0.537727	0.587396	0.915442	0.359959	0.80513
ENSMUST00000151630	1.09826	0.685543	2.63716	0.259954	0.794899	NA
ENSMUST00000191628	46.8741	0.20766	0.637044	0.325975	0.744443	0.972687
ENSMUST00000189790	3.97651	-2.31318	1.50148	-1.54061	0.123413	0.501934
ENSMUST00000027172	9.40111	0.643555	1.2481	0.515628	0.606114	0.938047
ENSMUST00000185891	1.5202	1.38653	2.51632	0.551015	0.581623	NA
ENSMUST00000122038	0.151953	0.950063	4.08047	0.232831	0.815892	NA
ENSMUST00000141417	0	NA	NA	NA	NA	NA
ENSMUST00000180952	0	NA	NA	NA	NA	NA
ENSMUST00000027171	0	NA	NA	NA	NA	NA
ENSMUST00000186107	0	NA	NA	NA	NA	NA
ENSMUST00000132949	1.75989	4.27578	3.93144	1.08759	0.276778	NA
ENSMUST00000130075	21.0297	-0.975119	0.754972	-1.2916	0.196497	0.620568
ENSMUST00000187978	52.2703	0.0934802	0.573746	0.16293	0.870574	0.989196
ENSMUST00000124986	2.28906	-0.209934	3.80446	-0.055181	0.955994	NA
ENSMUST00000150008	6.24055	-1.16087	0.87875	-1.32105	0.186485	0.60656
ENSMUST00000118718	60.9995	0.448158	0.303892	1.47473	0.140285	0.535649
ENSMUST00000186779	10.6497	-0.644023	0.655737	-0.982136	0.326033	0.774127
ENSMUST00000191232	2.27432	-1.32886	1.08807	-1.2213	0.221972	NA
ENSMUST00000117438	336.933	-0.291216	1.31141	-0.222063	0.824264	0.984141
ENSMUST00000027173	514.216	0.805803	0.452949	1.77902	0.0752372	0.393135
ENSMUST00000143342	6.6182	-0.0638231	3.07986	-0.0207227	0.983467	0.999442
ENSMUST00000136461	6.98829	-0.170427	0.658844	-0.258676	0.795885	0.97981
ENSMUST00000147413	14.4164	-0.0302886	0.534297	-0.0566888	0.954793	0.998008
ENSMUST00000133767	7.73042	1.0712	0.865424	1.23777	0.2158	0.644419
ENSMUST00000160980	0	NA	NA	NA	NA	NA
ENSMUST00000188450	0	NA	NA	NA	NA	NA
ENSMUST00000035569	0	NA	NA	NA	NA	NA
ENSMUST00000162291	0.325477	-0.0117101	4.08047	-0.0028698	0.99771	NA
ENSMUST00000190829	0	NA	NA	NA	NA	NA
ENSMUST00000159344	0	NA	NA	NA	NA	NA
ENSMUST00000160834	219.657	-0.168821	0.312655	-0.539958	0.589226	0.933007
ENSMUST00000190958	3.50124	-0.256442	1.20113	-0.2135	0.830937	0.984964
ENSMUST00000187195	4.97914	-0.855484	0.791504	-1.08083	0.279771	0.724671
ENSMUST00000185573	2.72169	0.550571	1.20277	0.457751	0.647131	0.950166
ENSMUST00000185984	2.37865	-0.50811	1.16043	-0.437863	0.661486	0.954889
ENSMUST00000148443	5.07304	-5.81809	3.91548	-1.48592	0.137301	0.530079
ENSMUST00000060608	412.01	0.340806	0.124392	2.73978	0.00614798	0.0723529
ENSMUST00000114202	10.6682	0.809088	0.919571	0.879854	0.378939	0.819169
ENSMUST00000191764	3.53313	1.88232	1.17102	1.60742	0.107962	0.472504
ENSMUST00000188594	0	NA	NA	NA	NA	NA
ENSMUST00000189980	0	NA	NA	NA	NA	NA
ENSMUST00000189082	0	NA	NA	NA	NA	NA
ENSMUST00000185788	0	NA	NA	NA	NA	NA
ENSMUST00000187400	0	NA	NA	NA	NA	NA
ENSMUST00000186097	0	NA	NA	NA	NA	NA
ENSMUST00000190158	0	NA	NA	NA	NA	NA
ENSMUST00000188618	33.4542	-2.05898	3.15746	-0.652101	0.514336	0.901775
ENSMUST00000187709	29.1153	1.32744	0.826099	1.60688	0.10808	0.472754
ENSMUST00000052332	125.512	-0.357353	0.765599	-0.466762	0.64067	0.94847
ENSMUST00000191493	8.63784	-0.809245	1.66315	-0.486574	0.62656	0.944808
ENSMUST00000189649	4.50074	0.328911	1.00885	0.326026	0.744405	0.972687
ENSMUST00000182085	0.455858	2.33965	4.00037	0.584859	0.558643	NA
ENSMUST00000027168	0	NA	NA	NA	NA	NA
ENSMUST00000142258	0	NA	NA	NA	NA	NA
ENSMUST00000117433	0.272309	-1.65738	4.05652	-0.40857	0.682855	NA
ENSMUST00000090293	2.07242	-4.52798	3.51127	-1.28956	0.197205	NA
ENSMUST00000140485	70.9917	-1.65857	0.388319	-4.27116	1.94455e-05	0.000610502
ENSMUST00000188511	1.85183	-0.88562	2.62175	-0.337798	0.735516	NA
ENSMUST00000122243	9.33488	0.48821	0.640943	0.761705	0.446236	0.863777
ENSMUST00000127573	9.03954	-0.669558	0.657233	-1.01875	0.30832	0.756394
ENSMUST00000189383	3.19145	0.448586	0.954019	0.470207	0.638207	0.948134
ENSMUST00000118530	4.83254	-0.756901	0.827104	-0.915122	0.360128	0.80513
ENSMUST00000122226	1814.75	0.256057	0.253099	1.01169	0.311687	0.759731
ENSMUST00000132833	0	NA	NA	NA	NA	NA
ENSMUST00000153207	0	NA	NA	NA	NA	NA
ENSMUST00000027165	3.08848	1.44489	2.6058	0.554489	0.579244	0.928757
ENSMUST00000193735	4.04568	-0.329457	1.05441	-0.312456	0.754694	0.974262
ENSMUST00000124816	0.351977	1.94306	4.02952	0.482208	0.629658	NA
ENSMUST00000027164	1.5839	4.12345	3.93418	1.04811	0.294589	NA
ENSMUST00000097720	0	NA	NA	NA	NA	NA
ENSMUST00000121555	222.355	0.334687	0.265832	1.25902	0.208024	0.635831
ENSMUST00000102827	119.971	-1.52287	0.245407	-6.20549	5.45267e-10	4.10748e-08
ENSMUST00000027162	10.2754	1.23766	1.09389	1.13143	0.257873	0.699764
ENSMUST00000193733	0.869343	-3.26606	3.71285	-0.879662	0.379042	NA
ENSMUST00000119156	0.660643	-1.4953	1.99675	-0.748866	0.453938	NA
ENSMUST00000118720	61.2957	0.508715	0.267312	1.90307	0.0570312	0.335945
ENSMUST00000102822	2.90541	0.615529	3.79083	0.162373	0.871012	0.989196
ENSMUST00000063594	66.9389	0.667919	3.44408	0.193932	0.846229	0.986326
ENSMUST00000114157	5.97035	-6.05047	3.91419	-1.54578	0.122158	0.499585
ENSMUST00000189205	0	NA	NA	NA	NA	NA
ENSMUST00000114155	248.582	-0.759452	0.413128	-1.8383	0.0660185	0.365199
ENSMUST00000027112	98.5535	1.77576	2.20055	0.806964	0.419687	0.848564
ENSMUST00000075144	56.3498	2.48159	1.70166	1.45834	0.144748	0.542778
ENSMUST00000126344	9.32324	-0.659192	0.712171	-0.92561	0.354649	0.801043
ENSMUST00000192219	4.26644	-3.54566	1.62799	-2.17794	0.0294108	0.220361
ENSMUST00000046673	0	NA	NA	NA	NA	NA
ENSMUST00000094906	0	NA	NA	NA	NA	NA
ENSMUST00000194820	0	NA	NA	NA	NA	NA
ENSMUST00000194715	0	NA	NA	NA	NA	NA
ENSMUST00000138535	0	NA	NA	NA	NA	NA
ENSMUST00000130699	0.327293	-1.86617	4.03918	-0.462017	0.644069	NA
ENSMUST00000188955	0	NA	NA	NA	NA	NA
ENSMUST00000127498	0	NA	NA	NA	NA	NA
ENSMUST00000195466	1.11044	-0.51381	3.89136	-0.132039	0.894954	NA
ENSMUST00000147177	0	NA	NA	NA	NA	NA
ENSMUST00000185587	0	NA	NA	NA	NA	NA
ENSMUST00000075374	74.1195	-0.483295	0.44659	-1.08219	0.279169	0.723694
ENSMUST00000188325	47.6037	-1.47705	1.98981	-0.742309	0.4579	0.870061
ENSMUST00000138768	1.66545	-2.15895	3.90314	-0.553131	0.580174	NA
ENSMUST00000129030	12.2632	-0.153849	0.774562	-0.198627	0.842555	0.985907
ENSMUST00000191979	0.844418	-3.24397	3.81083	-0.851249	0.394631	NA
ENSMUST00000193022	1.40609	-3.97708	1.90195	-2.09106	0.0365231	NA
ENSMUST00000187972	0.435955	-2.29464	4.00565	-0.572852	0.566745	NA
ENSMUST00000133236	0	NA	NA	NA	NA	NA
ENSMUST00000199516	0	NA	NA	NA	NA	NA
ENSMUST00000158328	0	NA	NA	NA	NA	NA
ENSMUST00000122045	0	NA	NA	NA	NA	NA
ENSMUST00000153992	23.8217	8.03776	3.16974	2.53578	0.0112198	0.112048
ENSMUST00000186436	1.71917	-2.17847	2.48644	-0.876141	0.380953	NA
ENSMUST00000104692	0	NA	NA	NA	NA	NA
ENSMUST00000185412	12.4952	7.10617	3.91024	1.81732	NA	NA
ENSMUST00000142062	0	NA	NA	NA	NA	NA
ENSMUST00000135877	31.0573	-0.0334324	3.73088	-0.00896101	NA	NA
ENSMUST00000027108	17.3465	-21.6968	3.90932	-5.55002	NA	NA
ENSMUST00000118179	1.60152	-1.22924	1.44805	-0.848893	0.395941	NA
ENSMUST00000172416	2.94433	-5.03522	3.26023	-1.54444	0.122482	0.50007
ENSMUST00000165066	1.52393	-4.07226	1.88536	-2.15994	0.0307774	NA
ENSMUST00000097718	173.868	-0.892	0.239695	-3.72139	0.000198132	0.00461545
ENSMUST00000137511	16.28	5.67427	1.84796	3.07056	0.00213661	0.032431
ENSMUST00000188100	2.30563	-1.88938	1.29554	-1.45837	0.144738	NA
ENSMUST00000138611	12.6473	-0.109714	0.501696	-0.218686	0.826895	0.984176
ENSMUST00000188602	3.09526	-0.797759	2.68084	-0.297578	0.766025	0.975374
ENSMUST00000186786	25.3436	-0.714021	0.502702	-1.42037	0.155501	0.559492
ENSMUST00000185480	68.4046	-0.549226	0.274757	-1.99895	0.0456141	0.292684
ENSMUST00000129339	603.708	0.672948	0.488483	1.37763	0.168319	0.579476
ENSMUST00000188524	29.1043	-8.3386	3.1543	-2.64356	0.00820386	0.0893319
ENSMUST00000174890	15.8858	-3.02109	1.35916	-2.22276	0.0262318	0.204341
ENSMUST00000126795	24.792	-5.63766	1.72874	-3.26114	0.00110964	0.0193127
ENSMUST00000148553	6.06878	-0.767233	0.995402	-0.770777	0.440839	0.861508
ENSMUST00000126469	71.6292	-0.228718	0.64932	-0.352242	0.724657	0.969588
ENSMUST00000082668	10.3257	0.154159	0.742297	0.207679	0.83548	0.985205
ENSMUST00000082678	3.35449	1.07465	1.00447	1.06986	0.284682	0.730213
ENSMUST00000199062	1.84021	1.43209	1.3088	1.0942	0.273867	NA
ENSMUST00000184516	2.73217	2.18976	1.3391	1.63525	0.101996	0.459238
ENSMUST00000168099	1053.76	-0.134794	0.261361	-0.515738	0.606038	0.938047
ENSMUST00000027111	422.108	0.998681	0.942863	1.0592	0.289509	0.736185
ENSMUST00000185827	148.061	-0.749027	0.590814	-1.26779	0.204873	0.631619
ENSMUST00000140612	32.3502	-0.461303	1.47791	-0.312131	0.754941	0.974262
ENSMUST00000185732	8.22968	2.95972	0.953048	3.10553	0.0018994	0.0296632
ENSMUST00000188370	15.8591	-0.210601	0.606124	-0.347456	0.728249	0.970397
ENSMUST00000185847	30.6162	-0.161757	0.322702	-0.501258	0.61619	0.941471
ENSMUST00000189664	8.97146	1.38188	0.815407	1.69471	0.0901304	0.432174
ENSMUST00000187756	5.07298	0.0888561	0.749919	0.118488	0.905681	0.99217
ENSMUST00000187835	57.8104	-2.41947	1.05485	-2.29366	0.0218099	0.180754
ENSMUST00000190095	33.4801	1.44575	0.397017	3.64154	0.000271011	0.00603302
ENSMUST00000186569	3.71294	-0.945305	1.05971	-0.892037	0.372373	0.814579
ENSMUST00000120413	105.756	0.335555	0.241858	1.3874	0.165319	0.574761
ENSMUST00000182642	0	NA	NA	NA	NA	NA
ENSMUST00000087374	0.650953	-0.0169501	3.99696	-0.00424074	0.996616	NA
ENSMUST00000114101	0	NA	NA	NA	NA	NA
ENSMUST00000146403	0	NA	NA	NA	NA	NA
ENSMUST00000114103	0	NA	NA	NA	NA	NA
ENSMUST00000114107	0	NA	NA	NA	NA	NA
ENSMUST00000190658	0	NA	NA	NA	NA	NA
ENSMUST00000097717	0	NA	NA	NA	NA	NA
ENSMUST00000185616	0	NA	NA	NA	NA	NA
ENSMUST00000134704	0	NA	NA	NA	NA	NA
ENSMUST00000157198	0	NA	NA	NA	NA	NA
ENSMUST00000187844	0	NA	NA	NA	NA	NA
ENSMUST00000141545	0	NA	NA	NA	NA	NA
ENSMUST00000027103	419.921	0.703294	0.336748	2.08849	0.036754	0.254853
ENSMUST00000128621	121.153	-1.23794	2.51058	-0.493088	NA	NA
ENSMUST00000148758	67.8799	-1.17923	0.616874	-1.91162	0.0559243	0.332003
ENSMUST00000131478	23.5958	-0.0147264	0.507924	-0.0289932	0.97687	0.999331
ENSMUST00000134454	7.04428	0.933102	0.750457	1.24338	0.213728	0.641905
ENSMUST00000123945	16.4228	0.406876	0.542851	0.749518	0.453545	0.867668
ENSMUST00000181595	0	NA	NA	NA	NA	NA
ENSMUST00000184798	0	NA	NA	NA	NA	NA
ENSMUST00000149820	0	NA	NA	NA	NA	NA
ENSMUST00000114086	776.963	-0.475503	0.240308	-1.97872	0.0478474	0.302059
ENSMUST00000055001	47.2259	-1.16873	0.981367	-1.19092	0.233686	0.668658
ENSMUST00000135075	18.6231	-0.372814	1.57349	-0.236935	0.812707	0.982307
ENSMUST00000117621	1.00274	0.00830129	1.63669	0.005072	0.995953	NA
ENSMUST00000190863	0	NA	NA	NA	NA	NA
ENSMUST00000187811	0	NA	NA	NA	NA	NA
ENSMUST00000186335	4.09116	-5.50781	3.91757	-1.40592	0.159747	0.566523
ENSMUST00000190876	34.2942	1.02346	0.839029	1.21981	0.222536	0.653928
ENSMUST00000190348	68.7912	-1.79454	1.65121	-1.0868	0.277125	0.721579
ENSMUST00000049932	161.88	-0.336659	3.72611	-0.0903513	NA	NA
ENSMUST00000087366	496.952	0.313323	0.9546	0.328224	0.742742	0.972629
ENSMUST00000185594	11.4898	-0.279333	1.39696	-0.199958	0.841514	0.985907
ENSMUST00000171164	14.9184	-1.8265	1.25717	-1.45287	0.14626	0.544605
ENSMUST00000188855	2.70406	-0.443275	1.09368	-0.405308	0.685251	0.961961
ENSMUST00000187035	3.87696	0.151632	1.06444	0.142452	0.886723	0.990448
ENSMUST00000190979	3.66029	-0.880807	1.25842	-0.699932	0.48397	0.886622
ENSMUST00000162806	1.37006	-2.75768	3.94394	-0.699221	0.484414	NA
ENSMUST00000161264	0.16183	0.950063	4.08047	0.232831	0.815892	NA
ENSMUST00000114079	303.107	0.0996645	1.45942	0.0682903	0.945555	0.997463
ENSMUST00000053469	228.928	-0.646175	1.07262	-0.602424	0.546892	0.916092
ENSMUST00000186895	0	NA	NA	NA	NA	NA
ENSMUST00000122813	0.303905	1.7588	4.04595	0.434706	0.663776	NA
ENSMUST00000114077	32.4071	1.37847	3.73206	0.36936	NA	NA
ENSMUST00000187170	7.57768	-0.294809	3.74943	-0.0786277	0.937329	0.996372
ENSMUST00000094898	103.146	-0.458494	2.53895	-0.180584	0.856694	0.987837
ENSMUST00000187638	8.90869	0.210589	1.35689	0.1552	0.876664	0.989664
ENSMUST00000150749	14.8117	0.612166	0.438484	1.3961	0.162685	0.570865
ENSMUST00000186325	6.43815	0.143944	0.879715	0.163625	0.870026	0.989196
ENSMUST00000116133	6.64388	-0.946941	3.75559	-0.252142	0.800931	0.98062
ENSMUST00000194323	2.89687	0.440589	3.78924	0.116274	0.907436	0.992383
ENSMUST00000063982	35.7856	0.428719	0.555753	0.771421	0.440457	0.86139
ENSMUST00000139649	0	NA	NA	NA	NA	NA
ENSMUST00000181350	0.327293	-1.86617	4.03918	-0.462017	0.644069	NA
ENSMUST00000123225	8.44306	-6.55223	3.23345	-2.02639	0.0427249	0.280538
ENSMUST00000134097	0	NA	NA	NA	NA	NA
ENSMUST00000097713	324.33	-0.287713	0.293134	-0.981507	0.326343	0.774486
ENSMUST00000140857	78.4447	0.696591	0.623119	1.11791	0.263606	0.706769
ENSMUST00000187188	9.89604	-6.78265	3.14208	-2.15865	0.0308775	0.227642
ENSMUST00000120360	366.071	0.0295568	0.179608	0.164563	0.869288	0.989196
ENSMUST00000154012	0	NA	NA	NA	NA	NA
ENSMUST00000061497	0	NA	NA	NA	NA	NA
ENSMUST00000050047	1.48055	-1.0205	3.8633	-0.264154	0.791662	NA
ENSMUST00000153330	0	NA	NA	NA	NA	NA
ENSMUST00000148020	0.272309	-1.65738	4.05652	-0.40857	0.682855	NA
ENSMUST00000144760	0.272309	-1.65738	4.05652	-0.40857	0.682855	NA
ENSMUST00000149310	3.05915	0.662057	2.76857	0.239133	0.811002	0.982235
ENSMUST00000191459	0	NA	NA	NA	NA	NA
ENSMUST00000097709	942.894	-0.186389	0.806206	-0.231193	0.817165	0.982967
ENSMUST00000169032	610.719	-1.76804	0.881411	-2.00592	0.0448647	0.289658
ENSMUST00000188876	12.3977	-4.15401	0.925722	-4.48732	7.21242e-06	0.00025378
ENSMUST00000188109	7.01888	0.37509	1.46123	0.256694	0.797415	0.980048
ENSMUST00000186222	5.14734	-1.58426	0.859233	-1.8438	0.065212	0.363091
ENSMUST00000185263	0.16183	0.950063	4.08047	0.232831	0.815892	NA
ENSMUST00000097707	42.9682	3.00225	3.73588	0.803626	NA	NA
ENSMUST00000081154	370.047	0.647411	0.147378	4.39286	1.11867e-05	0.000375693
ENSMUST00000190058	37.8662	-1.88707	2.35671	-0.80072	0.423294	0.851226
ENSMUST00000186404	16.8809	0.114845	1.64095	0.0699871	0.944204	0.997347
ENSMUST00000188799	32.0294	-0.081235	1.52484	-0.0532745	0.957513	0.998071
ENSMUST00000189925	22.0314	-0.0274147	1.31757	-0.0208071	0.9834	0.999442
ENSMUST00000185317	37.2841	-0.163408	0.620442	-0.263374	0.792262	0.978756
ENSMUST00000190847	10.8517	0.00448116	0.846737	0.00529228	0.995777	0.999652
ENSMUST00000187579	4.24395	-0.75066	1.27033	-0.590915	0.554577	0.919596
ENSMUST00000156636	0	NA	NA	NA	NA	NA
ENSMUST00000114017	0	NA	NA	NA	NA	NA
ENSMUST00000114015	2.13806	1.17316	1.72868	0.678645	0.497363	NA
ENSMUST00000124873	0	NA	NA	NA	NA	NA
ENSMUST00000125844	0	NA	NA	NA	NA	NA
ENSMUST00000114018	0	NA	NA	NA	NA	NA
ENSMUST00000024639	0	NA	NA	NA	NA	NA
ENSMUST00000158225	0	NA	NA	NA	NA	NA
ENSMUST00000137807	0	NA	NA	NA	NA	NA
ENSMUST00000123647	0	NA	NA	NA	NA	NA
ENSMUST00000147494	0	NA	NA	NA	NA	NA
ENSMUST00000077355	0	NA	NA	NA	NA	NA
ENSMUST00000114012	0	NA	NA	NA	NA	NA
ENSMUST00000173855	0	NA	NA	NA	NA	NA
ENSMUST00000141148	0	NA	NA	NA	NA	NA
ENSMUST00000151423	0	NA	NA	NA	NA	NA
ENSMUST00000145419	0	NA	NA	NA	NA	NA
ENSMUST00000127388	0.327293	-1.86617	4.03918	-0.462017	0.644069	NA
ENSMUST00000174590	0	NA	NA	NA	NA	NA
ENSMUST00000133522	0	NA	NA	NA	NA	NA
ENSMUST00000172886	0	NA	NA	NA	NA	NA
ENSMUST00000173778	0	NA	NA	NA	NA	NA
ENSMUST00000173800	0	NA	NA	NA	NA	NA
ENSMUST00000172486	0	NA	NA	NA	NA	NA
ENSMUST00000083760	0	NA	NA	NA	NA	NA
ENSMUST00000114013	3.05156	-0.177316	1.26645	-0.14001	0.888652	0.990492
ENSMUST00000128673	0.767353	-0.598116	2.56052	-0.233591	0.815303	NA
ENSMUST00000114008	0	NA	NA	NA	NA	NA
ENSMUST00000136727	0	NA	NA	NA	NA	NA
ENSMUST00000187179	0	NA	NA	NA	NA	NA
ENSMUST00000152844	0	NA	NA	NA	NA	NA
ENSMUST00000192513	0	NA	NA	NA	NA	NA
ENSMUST00000061620	0.335166	-1.8902	4.03704	-0.468214	0.639632	NA
ENSMUST00000113995	9.13472	1.04745	3.74791	0.279477	0.779879	0.97751
ENSMUST00000118992	0.983176	0.996638	2.51491	0.396292	0.69189	NA
ENSMUST00000142920	19.3303	6.76463	2.93934	2.30141	NA	NA
ENSMUST00000027157	408.787	0.0945242	0.728627	0.129729	0.896781	0.990842
ENSMUST00000190404	16.787	0.222262	2.09347	0.106169	0.915448	0.993415
ENSMUST00000151016	6.15176	0.701488	0.749738	0.935644	0.349456	0.79614
ENSMUST00000195562	9.01242	0.606427	0.696051	0.871239	0.383624	0.822464
ENSMUST00000195880	6.22337	-2.02263	1.68859	-1.19783	0.230985	0.664917
ENSMUST00000068168	191.629	-2.09994	1.88198	-1.11582	0.264501	0.708333
ENSMUST00000129190	78.141	2.30745	0.749895	3.07703	0.00209074	0.0318912
ENSMUST00000113987	38.9808	-2.54581	0.963078	-2.64341	0.00820747	0.0893513
ENSMUST00000132960	11.0433	-0.611753	0.957982	-0.638585	0.523093	0.906366
ENSMUST00000189846	60.411	-1.68937	0.725124	-2.32977	0.0198184	0.169159
ENSMUST00000194648	16.9797	-1.50979	0.449564	-3.35835	0.000784099	0.0145414
ENSMUST00000195411	6.85607	-0.443433	0.831093	-0.533553	0.593651	0.934611
ENSMUST00000191945	10.9393	-0.135507	0.623249	-0.21742	0.827881	0.984343
ENSMUST00000194465	3.1177	0.138569	0.875082	0.15835	0.874181	0.989216
ENSMUST00000193555	4.17129	-0.642142	1.44991	-0.442884	0.65785	0.953928
ENSMUST00000139208	2.46384	4.76205	3.9244	1.21345	0.224958	0.65654
ENSMUST00000158795	0.327293	-1.86617	4.03918	-0.462017	0.644069	NA
ENSMUST00000027153	1188.82	0.404363	0.159468	2.53571	0.011222	0.112048
ENSMUST00000121857	3.33262	-0.119023	0.962076	-0.123714	0.901541	0.991887
ENSMUST00000186202	0	NA	NA	NA	NA	NA
ENSMUST00000027151	0	NA	NA	NA	NA	NA
ENSMUST00000119429	0	NA	NA	NA	NA	NA
ENSMUST00000150542	0	NA	NA	NA	NA	NA
ENSMUST00000120415	0	NA	NA	NA	NA	NA
ENSMUST00000160100	0	NA	NA	NA	NA	NA
ENSMUST00000186346	0	NA	NA	NA	NA	NA
ENSMUST00000151328	0	NA	NA	NA	NA	NA
ENSMUST00000143596	11.3195	0.337194	0.491977	0.685385	0.493101	0.891033
ENSMUST00000149996	0	NA	NA	NA	NA	NA
ENSMUST00000119559	170.401	0.671183	2.60364	0.257786	0.796572	0.979899
ENSMUST00000027149	217.981	-0.372336	0.704674	-0.528381	0.597235	0.93591
ENSMUST00000113979	265.573	-0.826359	0.230632	-3.58302	0.000339648	0.00724608
ENSMUST00000133508	15.8448	-0.417436	0.568631	-0.734107	0.462883	0.873895
ENSMUST00000189210	10.8478	-1.22365	0.536026	-2.28282	0.0224411	0.184028
ENSMUST00000119302	1.97717	-0.00882911	1.07794	-0.00819072	0.993465	NA
ENSMUST00000178954	0.511155	-0.918133	2.63363	-0.348619	0.727375	NA
ENSMUST00000119142	0	NA	NA	NA	NA	NA
ENSMUST00000193344	0	NA	NA	NA	NA	NA
ENSMUST00000153432	0	NA	NA	NA	NA	NA
ENSMUST00000131148	0	NA	NA	NA	NA	NA
ENSMUST00000117740	0	NA	NA	NA	NA	NA
ENSMUST00000126682	0	NA	NA	NA	NA	NA
ENSMUST00000116889	0	NA	NA	NA	NA	NA
ENSMUST00000195836	0	NA	NA	NA	NA	NA
ENSMUST00000193995	0	NA	NA	NA	NA	NA
ENSMUST00000193753	0	NA	NA	NA	NA	NA
ENSMUST00000195066	0	NA	NA	NA	NA	NA
ENSMUST00000140116	0	NA	NA	NA	NA	NA
ENSMUST00000121473	0.47132	-2.39298	3.99922	-0.598363	0.549598	NA
ENSMUST00000122454	1.77816	0.276005	1.13231	0.243754	0.807422	NA
ENSMUST00000185991	0.624286	0.297409	4.00526	0.0742547	0.940808	NA
ENSMUST00000187100	0	NA	NA	NA	NA	NA
ENSMUST00000190771	0	NA	NA	NA	NA	NA
ENSMUST00000190855	0	NA	NA	NA	NA	NA
ENSMUST00000191262	0	NA	NA	NA	NA	NA
ENSMUST00000190016	0	NA	NA	NA	NA	NA
ENSMUST00000190898	0.725316	-3.00154	3.82951	-0.783794	0.433161	NA
ENSMUST00000188919	0	NA	NA	NA	NA	NA
ENSMUST00000187184	1.33363	-0.738805	1.48444	-0.4977	0.618695	NA
ENSMUST00000027146	56.7722	-0.477527	0.372638	-1.28148	0.200026	0.624647
ENSMUST00000188110	0.408463	-2.21121	4.01144	-0.551226	0.581479	NA
ENSMUST00000187870	10.3078	-0.847316	0.676168	-1.25311	0.210164	0.637585
ENSMUST00000188962	2.99454	-2.27589	1.4806	-1.53713	0.124261	0.50395
ENSMUST00000187159	0	NA	NA	NA	NA	NA
ENSMUST00000190833	0	NA	NA	NA	NA	NA
ENSMUST00000065425	0.327293	-1.86617	4.03918	-0.462017	0.644069	NA
ENSMUST00000113940	3.27293	-5.18595	3.92027	-1.32286	0.185883	0.60518
ENSMUST00000161131	0	NA	NA	NA	NA	NA
ENSMUST00000158720	0	NA	NA	NA	NA	NA
ENSMUST00000161310	0	NA	NA	NA	NA	NA
ENSMUST00000191569	0	NA	NA	NA	NA	NA
ENSMUST00000116874	0	NA	NA	NA	NA	NA
ENSMUST00000186767	0.199012	-0.973491	4.08047	-0.238573	0.811437	NA
ENSMUST00000194431	0	NA	NA	NA	NA	NA
ENSMUST00000193176	0	NA	NA	NA	NA	NA
ENSMUST00000102000	0	NA	NA	NA	NA	NA
ENSMUST00000027393	33.3004	-0.372675	0.868101	-0.429299	0.667706	0.957184
ENSMUST00000159588	0.967377	0.0699437	1.91551	0.0365143	0.970872	NA
ENSMUST00000188170	1.30237	0.720694	1.34507	0.535806	0.592093	NA
ENSMUST00000186254	0.297985	-0.0117101	4.08047	-0.0028698	0.99771	NA
ENSMUST00000148077	2.17677	-1.07306	3.82034	-0.280882	0.778801	NA
ENSMUST00000027384	342.736	1.3585	0.423977	3.20419	0.00135445	0.0227125
ENSMUST00000155769	34.5993	-1.80417	1.18001	-1.52895	0.126277	0.508146
ENSMUST00000136443	34.3509	0.643521	0.616168	1.04439	0.296304	0.743519
ENSMUST00000154855	4.60328	-0.0138945	0.735384	-0.0188942	0.984925	0.999442
ENSMUST00000187982	5.93519	-0.687999	0.675405	-1.01865	0.308371	0.75644
[truncated: 113,223 more rows]

## Sheet: B.ZIKV_1_DESeq2_transcripts
Supplementary File 3B
DESeq2 differential expression analysis results for PRJNA487357 comparing ZIKV and control samples
	baseMean	log2FoldChange	lfcSE	stat	pvalue	padj
ENSMUST00000193244	3.37882	2.74148	2.61798	1.04717	0.29502	0.995087
ENSMUST00000195384	0	NA	NA	NA	NA	NA
ENSMUST00000208793	0	NA	NA	NA	NA	NA
ENSMUST00000194992	0	NA	NA	NA	NA	NA
ENSMUST00000027032	0.492174	2.39204	3.99233	0.59916	0.549067	NA
ENSMUST00000194382	0	NA	NA	NA	NA	NA
ENSMUST00000208660	1.4261	-4.02329	3.47509	-1.15775	0.246965	NA
ENSMUST00000192650	10.4998	6.81052	3.47461	1.96008	0.0499861	0.578493
ENSMUST00000116652	5.62354	3.24927	3.8216	0.85024	0.395192	0.999992
ENSMUST00000191647	2.92767	2.89766	1.45671	1.98919	0.0466805	0.558572
ENSMUST00000192913	0	NA	NA	NA	NA	NA
ENSMUST00000194935	0	NA	NA	NA	NA	NA
ENSMUST00000193450	1.99673	1.82774	2.47381	0.738836	0.460007	0.999992
ENSMUST00000027035	59.1342	-1.19273	1.1368	-1.0492	0.294085	0.994256
ENSMUST00000195555	2.59779	-1.27873	1.89693	-0.674107	0.500243	0.999992
ENSMUST00000191939	14.9199	-0.462827	0.745689	-0.620671	0.534816	0.999992
ENSMUST00000192505	14.0194	-0.705352	0.721215	-0.978005	0.328072	0.999992
ENSMUST00000192857	0	NA	NA	NA	NA	NA
ENSMUST00000192336	0.492174	2.39204	3.99233	0.59916	0.549067	NA
ENSMUST00000161581	0	NA	NA	NA	NA	NA
ENSMUST00000192973	0.492241	2.39222	3.99231	0.599206	0.549036	NA
ENSMUST00000192183	0.865171	-0.710028	3.94389	-0.180032	0.857127	NA
ENSMUST00000070533	132.007	-0.13535	0.428959	-0.315531	0.752359	0.999992
ENSMUST00000159265	132.153	-0.157401	0.386109	-0.40766	0.683524	0.999992
ENSMUST00000162897	96.0161	0.579788	0.477573	1.21403	0.224736	0.935526
ENSMUST00000192692	17.7693	-0.347603	0.99759	-0.348443	0.727508	0.999992
ENSMUST00000195166	1.67156	-4.25476	3.42526	-1.24217	0.214174	NA
ENSMUST00000194099	1.4929	-1.03216	2.57716	-0.400504	0.688785	NA
ENSMUST00000195335	1.10403	1.49328	3.93698	0.379297	0.704467	NA
ENSMUST00000195361	0	NA	NA	NA	NA	NA
ENSMUST00000195771	0	NA	NA	NA	NA	NA
ENSMUST00000045689	10.438	-0.530331	2.09436	-0.253219	0.800099	0.999992
ENSMUST00000193658	49.1491	-0.180837	0.361565	-0.50015	0.616969	0.999992
ENSMUST00000115538	86.7429	-1.41772	3.3905	-0.418145	0.675841	0.999992
ENSMUST00000156816	369.686	0.186736	0.579514	0.322229	0.747279	0.999992
ENSMUST00000130201	135.725	-0.559448	0.670571	-0.834286	0.40412	0.999992
ENSMUST00000146665	167.367	0.139406	0.481114	0.289757	0.772002	0.999992
ENSMUST00000132625	8.0156	0.517237	1.36278	0.379544	0.704284	0.999992
ENSMUST00000192286	60.1991	-0.311631	0.856773	-0.363726	0.716062	0.999992
ENSMUST00000195445	16.6912	0.717705	0.620367	1.1569	0.247312	0.954445
ENSMUST00000119612	0.3004	1.6949	4.04456	0.419057	0.675175	NA
ENSMUST00000137887	0	NA	NA	NA	NA	NA
ENSMUST00000131119	5.90689	5.98053	3.91394	1.528	0.126511	0.819185
ENSMUST00000081551	4007.59	-0.0229701	0.143663	-0.159889	0.872969	0.999992
ENSMUST00000165720	52.2151	1.1059	0.715699	1.54521	0.122296	0.812866
ENSMUST00000155020	7.39135	-0.30977	0.758765	-0.408256	0.683086	0.999992
ENSMUST00000134384	1.38096	-2.8143	1.71996	-1.63626	0.101785	NA
ENSMUST00000027036	987.599	-0.022556	0.247769	-0.0910366	0.927464	0.999992
ENSMUST00000115529	20.556	-0.292188	0.381156	-0.766583	0.44333	0.999992
ENSMUST00000150971	3.12741	0.105719	1.25276	0.0843889	0.932747	0.999992
ENSMUST00000141278	55.1113	-0.86018	0.467581	-1.83964	0.065821	0.659972
ENSMUST00000078030	249.393	-0.311191	0.288105	-1.08013	0.280085	0.983069
ENSMUST00000194052	35.7208	-0.359288	0.363827	-0.987525	0.323386	0.999992
ENSMUST00000118000	1.61728	0.340653	3.83929	0.0887281	0.929298	NA
ENSMUST00000170566	0	NA	NA	NA	NA	NA
ENSMUST00000147158	0	NA	NA	NA	NA	NA
ENSMUST00000168963	0	NA	NA	NA	NA	NA
ENSMUST00000194114	0.450601	2.27643	3.99938	0.569196	0.569223	NA
ENSMUST00000144339	0.492241	2.39222	3.99231	0.599206	0.549036	NA
ENSMUST00000133521	0	NA	NA	NA	NA	NA
ENSMUST00000169520	1.09304	3.54825	3.60205	0.985062	0.324594	NA
ENSMUST00000044369	200.541	0.611964	0.718391	0.851854	0.394295	0.999992
ENSMUST00000192698	3003.8	-0.0864843	0.391443	-0.220937	0.825142	0.999992
ENSMUST00000192847	117.12	-0.113166	2.86141	-0.039549	NA	NA
ENSMUST00000194301	394.507	0.310737	1.02232	0.303954	0.761163	0.999992
ENSMUST00000192142	91.4393	-0.337855	0.665572	-0.507616	0.611723	0.999992
ENSMUST00000194676	214.912	-0.263442	0.54674	-0.48184	0.629919	0.999992
ENSMUST00000192029	4.07307	0.946371	2.07051	0.45707	0.647621	0.999992
ENSMUST00000194978	5.27707	-0.621533	1.09532	-0.567442	0.570414	0.999992
ENSMUST00000002533	226.311	0.0150558	0.249159	0.0604265	0.951816	0.999992
ENSMUST00000119256	5.90339	-0.382545	2.35076	-0.162733	0.870729	0.999992
ENSMUST00000156289	2.00401	-0.156411	1.27061	-0.123099	0.902029	0.999992
ENSMUST00000193241	0.859264	-2.06634	3.96965	-0.520534	0.602691	NA
ENSMUST00000027038	0	NA	NA	NA	NA	NA
ENSMUST00000160339	0	NA	NA	NA	NA	NA
ENSMUST00000159083	7.41796	0.734711	1.24984	0.587846	0.556636	0.999992
ENSMUST00000160777	7.11291	-5.34455	3.85206	-1.38745	0.165303	0.873125
ENSMUST00000192685	4.32375	-0.014765	1.34214	-0.0110011	0.991223	0.999992
ENSMUST00000044180	9.21481	1.01792	1.1443	0.889558	0.373703	0.999992
ENSMUST00000159906	0.164058	0.87251	4.08047	0.213826	0.830683	NA
ENSMUST00000160871	2.29681	4.61727	3.92522	1.17631	0.239472	0.947622
ENSMUST00000160062	0.82029	3.13041	3.95827	0.790851	0.429031	NA
ENSMUST00000162795	25.2336	20.5876	3.90844	5.26747	NA	NA
ENSMUST00000161327	40.8162	-22.7924	3.90788	-5.83242	NA	NA
ENSMUST00000162257	191.51	-1.49284	2.69384	-0.554168	0.579464	0.999992
ENSMUST00000027040	982.933	0.570426	0.387938	1.47041	0.141452	0.843165
ENSMUST00000159530	109.041	0.0625453	1.01484	0.0616307	0.950857	0.999992
ENSMUST00000159802	41.0933	-0.863226	1.01072	-0.854071	0.393066	0.999992
ENSMUST00000159661	22.1944	-2.34916	0.60651	-3.87324	0.000107396	0.00719554
ENSMUST00000159656	517.218	0.00613755	0.354451	0.0173156	0.986185	0.999992
ENSMUST00000162418	56.488	0.0322719	0.372842	0.0865566	0.931024	0.999992
ENSMUST00000159349	5.18739	0.544525	1.05013	0.518529	0.604089	0.999992
ENSMUST00000162210	3.84096	1.85946	1.08083	1.72039	0.0853612	0.734091
ENSMUST00000161183	6.52916	-0.925849	0.870422	-1.06368	0.287474	0.989256
ENSMUST00000159206	12.4875	0.398959	0.604024	0.660501	0.508932	0.999992
ENSMUST00000159618	0.283626	-1.72658	4.05983	-0.425285	0.670629	NA
ENSMUST00000191825	179.846	-0.974843	1.67547	-0.581832	0.56068	0.999992
ENSMUST00000097832	2.41316	0.260979	2.93036	0.0890605	0.929034	0.999992
ENSMUST00000133144	0.450601	2.27643	3.99938	0.569196	0.569223	NA
ENSMUST00000192950	0.575221	-2.69534	3.98579	-0.676237	0.49889	NA
ENSMUST00000193588	4.87545	-1.51454	0.871451	-1.73796	0.0822183	0.723632
ENSMUST00000194240	85.7452	-0.261917	0.327921	-0.798721	0.424452	0.999992
ENSMUST00000140079	0.179018	-1.05104	4.08047	-0.257579	0.796732	NA
ENSMUST00000131494	0.179018	-1.05104	4.08047	-0.257579	0.796732	NA
ENSMUST00000139756	1.54698	0.825871	2.84778	0.290005	0.771812	NA
ENSMUST00000131467	0.701136	-1.64297	3.99085	-0.411684	0.680571	NA
ENSMUST00000150761	14.336	-2.7968	3.14975	-0.887943	NA	NA
ENSMUST00000142304	2.29697	4.61702	3.34036	1.38219	0.166912	0.87472
ENSMUST00000130338	2.78899	4.89752	3.92197	1.24874	0.21176	0.92276
ENSMUST00000043578	68.717	-5.93107	1.91789	-3.09249	NA	NA
ENSMUST00000163727	325.685	-1.48525	1.71966	-0.863692	0.387757	0.999992
ENSMUST00000151281	121.999	1.00592	0.79744	1.26144	0.20715	0.918143
ENSMUST00000151015	71.6645	0.113298	0.84268	0.13445	0.893047	0.999992
ENSMUST00000139838	12.9338	-1.74198	1.22896	-1.41744	0.156353	0.861359
ENSMUST00000132207	1.08167	0.596459	3.89891	0.152981	0.878413	NA
ENSMUST00000195780	10.9401	-0.501117	0.95509	-0.52468	0.599806	0.999992
ENSMUST00000194605	5.21835	-0.601517	1.29084	-0.465989	0.641224	0.999992
ENSMUST00000182823	9.9705	-6.82446	3.91133	-1.74479	0.081021	0.721117
ENSMUST00000182051	0	NA	NA	NA	NA	NA
ENSMUST00000061280	357.649	0.157646	0.186485	0.845356	0.397912	0.999992
ENSMUST00000182675	14.036	-1.82583	1.22591	-1.48937	0.13639	0.834851
ENSMUST00000182114	8.50199	3.56357	1.31318	2.71369	0.00665393	0.174353
ENSMUST00000182306	8.46032	-0.453732	1.41902	-0.31975	0.749158	0.999992
ENSMUST00000183204	27.7567	-0.688354	1.1522	-0.597425	0.550224	0.999992
ENSMUST00000182892	435.351	-0.216788	0.798793	-0.271394	0.786088	0.999992
ENSMUST00000182388	18.7758	-0.554408	0.755003	-0.734312	0.462758	0.999992
ENSMUST00000194854	43.1381	-1.0084	0.49886	-2.02142	0.0432363	0.536682
ENSMUST00000029124	39.7388	0.213574	0.560488	0.38105	0.703166	0.999992
ENSMUST00000193106	0	NA	NA	NA	NA	NA
ENSMUST00000193428	1.17602	0.0835565	3.87929	0.0215391	0.982816	NA
ENSMUST00000193732	1.9661	0.792943	2.59155	0.305973	0.759625	NA
ENSMUST00000181554	26.18	-0.0459309	0.61623	-0.0745353	0.940584	0.999992
ENSMUST00000115484	0	NA	NA	NA	NA	NA
ENSMUST00000192338	0	NA	NA	NA	NA	NA
ENSMUST00000140995	0	NA	NA	NA	NA	NA
ENSMUST00000194602	0.575221	-2.69534	3.98579	-0.676237	0.49889	NA
ENSMUST00000103887	0	NA	NA	NA	NA	NA
ENSMUST00000193281	0	NA	NA	NA	NA	NA
ENSMUST00000151704	0.1502	0.87251	4.08047	0.213826	0.830683	NA
ENSMUST00000192115	0	NA	NA	NA	NA	NA
ENSMUST00000126083	1.1068	2.33617	2.63352	0.887092	0.375029	NA
ENSMUST00000195333	0	NA	NA	NA	NA	NA
ENSMUST00000191876	4.55679	-0.0278529	0.862187	-0.032305	0.974229	0.999992
ENSMUST00000102181	1.31174	-0.80922	1.36303	-0.593694	0.552717	NA
ENSMUST00000195180	0.709064	-3.02812	3.96965	-0.762817	0.445572	NA
ENSMUST00000140295	37.0886	6.90269	1.91552	3.60356	0.000313889	0.0175656
ENSMUST00000191683	7.54769	6.33423	3.91238	1.61902	0.105443	0.782848
ENSMUST00000132064	71.9408	-0.0825083	2.44303	-0.033773	0.973058	0.999992
ENSMUST00000140302	34.4392	-1.87494	1.39563	-1.34344	0.17913	0.887288
ENSMUST00000115488	37.8864	-0.501295	1.79135	-0.279842	NA	NA
ENSMUST00000144593	15.5698	-1.04837	1.34331	-0.780437	0.435133	0.999992
ENSMUST00000134075	31.9997	-1.78079	1.46833	-1.2128	0.225206	0.936061
ENSMUST00000135046	0.731331	-1.74812	3.985	-0.438675	0.660897	NA
ENSMUST00000119877	24.7562	-0.527458	0.598602	-0.88115	0.378237	0.999992
ENSMUST00000085919	4.48903	-0.651057	0.917403	-0.709674	0.477906	0.999992
ENSMUST00000193635	4.85991	-0.161199	1.35542	-0.118929	0.905331	0.999992
ENSMUST00000194098	2.4026	1.95968	1.25055	1.56705	0.117102	0.804528
ENSMUST00000072079	544.356	0.193976	0.168368	1.15209	0.249283	0.956037
ENSMUST00000040649	0	NA	NA	NA	NA	NA
ENSMUST00000186467	0.984348	3.3938	3.94972	0.859251	0.390202	NA
ENSMUST00000190654	2.16058	2.28669	1.95413	1.17018	0.241928	0.948505
ENSMUST00000145176	0.492241	2.39222	3.99231	0.599206	0.549036	NA
ENSMUST00000153239	2.49262	-4.82184	3.92502	-1.22849	0.219264	0.930909
ENSMUST00000148310	0	NA	NA	NA	NA	NA
ENSMUST00000144177	29.9285	0.525153	0.667311	0.78697	0.4313	0.999992
ENSMUST00000027044	20.8756	1.67433	2.2476	0.744943	0.456306	0.999992
ENSMUST00000130927	0.611786	0.168308	4.01366	0.0419337	0.966552	NA
ENSMUST00000121942	99.2942	-0.283949	0.328241	-0.865063	0.387004	0.999992
ENSMUST00000088666	1356.55	-0.352983	0.417159	-0.846161	0.397463	0.999992
ENSMUST00000115480	5.83794	0.854114	1.30849	0.652746	0.51392	0.999992
ENSMUST00000148585	19.3321	0.422668	0.693653	0.609337	0.542301	0.999992
ENSMUST00000188212	0	NA	NA	NA	NA	NA
ENSMUST00000088658	176.914	-1.16344	0.196559	-5.91902	3.23864e-09	6.34894e-07
ENSMUST00000115468	49.1477	0.0310042	0.672689	0.0460899	0.963239	0.999992
ENSMUST00000160451	6.70026	-0.438571	0.795725	-0.551159	0.581525	0.999992
ENSMUST00000160022	9.2215	1.38772	0.88046	1.57613	0.114996	0.800372
ENSMUST00000181821	0	NA	NA	NA	NA	NA
ENSMUST00000181358	0	NA	NA	NA	NA	NA
ENSMUST00000191287	0.837456	-0.820575	3.95412	-0.207524	0.835601	NA
ENSMUST00000189431	0	NA	NA	NA	NA	NA
ENSMUST00000207445	0	NA	NA	NA	NA	NA
ENSMUST00000209020	0	NA	NA	NA	NA	NA
ENSMUST00000189322	0	NA	NA	NA	NA	NA
ENSMUST00000057438	1838.72	0.156841	0.182785	0.858062	0.390858	0.999992
ENSMUST00000188782	0.314258	1.75096	4.0394	0.43347	0.664673	NA
ENSMUST00000168907	17.5349	1.18223	3.7375	0.316317	NA	NA
ENSMUST00000188738	0.328116	1.80545	4.03456	0.447496	0.654517	NA
ENSMUST00000188298	22.886	7.93506	3.51424	2.25797	NA	NA
ENSMUST00000063059	0	NA	NA	NA	NA	NA
ENSMUST00000158291	0	NA	NA	NA	NA	NA
ENSMUST00000188830	0.656321	2.80812	3.97106	0.707147	0.479475	NA
ENSMUST00000097826	29.1445	-22.426	3.90833	-5.738	NA	NA
ENSMUST00000166384	178.206	1.02999	1.66122	0.620018	0.535246	0.999992
ENSMUST00000171265	19.1447	-21.8615	3.90914	-5.59241	NA	NA
ENSMUST00000189050	0.141813	-1.05104	4.08047	-0.257579	0.796732	NA
ENSMUST00000191338	4.87173	-0.248175	0.774302	-0.320515	0.748578	0.999992
ENSMUST00000188625	0.717451	-1.74812	3.985	-0.438675	0.660897	NA
ENSMUST00000188486	19.6003	0.353722	0.43627	0.810788	0.417488	0.999992
ENSMUST00000171802	0	NA	NA	NA	NA	NA
ENSMUST00000125294	0	NA	NA	NA	NA	NA
ENSMUST00000118098	0	NA	NA	NA	NA	NA
ENSMUST00000140948	23.0748	0.0132531	0.659548	0.0200942	0.983968	0.999992
ENSMUST00000052843	4.23715	-1.16051	2.73828	-0.423809	0.671705	0.999992
ENSMUST00000183059	1.17644	0.798908	3.8904	0.205354	0.837296	NA
ENSMUST00000182742	86.1492	0.914265	0.539776	1.69378	0.0903063	0.749429
ENSMUST00000182580	17.1094	0.5199	0.50135	1.037	0.299736	0.998741
ENSMUST00000182819	265.556	0.0426301	0.259411	0.164334	0.869468	0.999992
ENSMUST00000182498	84.6479	0.303763	0.591514	0.513535	0.607577	0.999992
ENSMUST00000182043	16.7744	0.387552	0.483937	0.800833	0.423228	0.999992
ENSMUST00000175437	10.6561	-0.362821	0.542296	-0.669046	0.503466	0.999992
ENSMUST00000147000	0.3004	1.6949	4.04456	0.419057	0.675175	NA
ENSMUST00000124874	9.2665	6.62997	1.40028	4.73474	2.19335e-06	0.000245269
ENSMUST00000130102	0	NA	NA	NA	NA	NA
ENSMUST00000176398	0	NA	NA	NA	NA	NA
ENSMUST00000134692	0	NA	NA	NA	NA	NA
ENSMUST00000155163	0	NA	NA	NA	NA	NA
ENSMUST00000185184	93.0632	1.39418	0.930724	1.49795	0.134147	0.831374
ENSMUST00000097824	32.379	-0.671252	1.07598	-0.623854	0.532724	0.999992
ENSMUST00000192299	1.70912	-1.31227	1.75483	-0.747802	0.45458	NA
ENSMUST00000027049	8.74369	-0.573751	0.67586	-0.848919	0.395926	0.999992
ENSMUST00000191012	0.820357	3.13031	3.79644	0.824537	0.409635	NA
ENSMUST00000191521	0.32816	1.80562	4.03455	0.44754	0.654485	NA
ENSMUST00000155974	0.328116	1.80545	4.03456	0.447496	0.654517	NA
ENSMUST00000186294	0.3004	1.6949	4.04456	0.419057	0.675175	NA
ENSMUST00000149214	0	NA	NA	NA	NA	NA
ENSMUST00000194474	0	NA	NA	NA	NA	NA
ENSMUST00000071087	781.846	0.0382045	0.202012	0.18912	0.849999	0.999992
ENSMUST00000187226	4.79115	-1.40451	1.55875	-0.90105	0.367562	0.999992
ENSMUST00000122156	48.7308	-0.768998	0.619737	-1.24085	0.214663	0.925975
ENSMUST00000188449	15.9741	-0.382417	0.498715	-0.766806	0.443197	0.999992
ENSMUST00000117415	16.5826	0.0317548	0.448232	0.0708446	0.943521	0.999992
ENSMUST00000118263	52.5931	1.3831	0.862487	1.60362	0.108798	0.788705
ENSMUST00000119714	11.1096	3.42252	2.11062	1.62157	0.104896	0.782802
ENSMUST00000134716	3.60608	-0.548398	1.24368	-0.440948	0.65925	0.999992
ENSMUST00000188249	8.11292	-0.383593	0.625116	-0.613635	0.539457	0.999992
ENSMUST00000143606	83.3877	-0.149373	0.267885	-0.557604	0.577115	0.999992
ENSMUST00000153804	10.5218	-0.376887	0.59645	-0.631882	0.527464	0.999992
ENSMUST00000190063	1.16883	0.350557	1.66657	0.210346	0.833398	NA
ENSMUST00000191360	0.99091	-0.0870018	1.50824	-0.0576843	0.954	NA
ENSMUST00000128164	32.1624	-0.90246	0.722946	-1.24831	0.211918	0.922919
ENSMUST00000136898	10.8537	0.298021	0.587543	0.507232	0.611992	0.999992
ENSMUST00000123261	7.06463	0.153064	1.32094	0.115875	0.907751	0.999992
ENSMUST00000185422	22.1747	0.0835133	0.415261	0.20111	0.840612	0.999992
ENSMUST00000148663	27.9258	-1.21658	1.05342	-1.15488	0.248141	0.954904
ENSMUST00000136283	8.27917	-0.69943	0.847545	-0.825242	0.409234	0.999992
ENSMUST00000190625	2.50168	0.0972834	1.04125	0.093429	0.925563	0.999992
ENSMUST00000190318	119.237	-0.274199	0.416968	-0.657602	0.510794	0.999992
ENSMUST00000190610	2.35256	-0.521943	1.08434	-0.481348	0.630269	0.999992
ENSMUST00000027050	1200.67	-0.51547	0.367554	-1.40243	0.160786	0.86647
ENSMUST00000186528	244.494	0.635518	0.781596	0.813103	0.416159	0.999992
ENSMUST00000190155	137.937	0.0314733	3.7263	0.00844627	NA	NA
ENSMUST00000188619	28.4542	-0.2177	0.665445	-0.32715	0.743554	0.999992
ENSMUST00000139578	941.128	-0.0720368	0.310851	-0.231741	0.816739	0.999992
ENSMUST00000150509	28.5153	0.936919	0.87474	1.07108	0.284132	0.986657
ENSMUST00000191296	20.5267	0.451985	0.615627	0.734186	0.462835	0.999992
ENSMUST00000192111	1.02582	-0.329631	3.90273	-0.0844616	0.932689	NA
ENSMUST00000157528	0.917612	0.180557	3.92056	0.0460539	0.963267	NA
ENSMUST00000088615	2271.63	0.0751567	0.192312	0.390807	0.69594	0.999992
ENSMUST00000131556	39.8453	0.634537	0.619589	1.02413	0.305776	0.999992
ENSMUST00000142497	36.014	-0.220015	0.681471	-0.322853	0.746806	0.999992
ENSMUST00000187417	4.60233	-1.14901	0.775171	-1.48227	0.138268	0.838481
ENSMUST00000186720	4.48363	0.0183455	1.20565	0.0152163	0.98786	0.999992
ENSMUST00000156563	14.0647	0.678898	0.708625	0.958051	0.338037	0.999992
ENSMUST00000128834	1.44151	0.888455	1.41483	0.627957	0.530032	NA
ENSMUST00000186813	1.92351	-0.515658	1.17931	-0.437253	0.661928	NA
ENSMUST00000153695	0	NA	NA	NA	NA	NA
ENSMUST00000035577	1.06739	-0.214022	3.89549	-0.0549408	0.956186	NA
ENSMUST00000194845	0	NA	NA	NA	NA	NA
ENSMUST00000147575	0	NA	NA	NA	NA	NA
ENSMUST00000118350	0	NA	NA	NA	NA	NA
ENSMUST00000179958	0	NA	NA	NA	NA	NA
ENSMUST00000140938	0	NA	NA	NA	NA	NA
ENSMUST00000119252	0.483753	-0.963631	2.70683	-0.356001	0.72184	NA
ENSMUST00000189483	3.63012	0.460761	0.964003	0.477966	0.632674	0.999992
ENSMUST00000189822	5.19154	-5.8832	3.91552	-1.50253	0.13296	0.830254
ENSMUST00000104130	0	NA	NA	NA	NA	NA
ENSMUST00000187694	2.24338	-0.563906	3.80899	-0.148046	0.882307	0.999992
ENSMUST00000187404	0	NA	NA	NA	NA	NA
ENSMUST00000188189	0	NA	NA	NA	NA	NA
ENSMUST00000187745	0	NA	NA	NA	NA	NA
ENSMUST00000189385	0	NA	NA	NA	NA	NA
ENSMUST00000188154	0	NA	NA	NA	NA	NA
ENSMUST00000027056	308.713	-0.0336251	0.261595	-0.128539	0.897723	0.999992
ENSMUST00000190935	2.15013	-0.79427	1.36869	-0.580313	0.561703	0.999992
ENSMUST00000150870	2.95874	1.21291	2.6794	0.452681	0.650778	0.999992
ENSMUST00000142117	0.642374	2.77914	3.97236	0.699619	0.484165	NA
ENSMUST00000141512	2.00812	4.42572	3.39587	1.30327	0.192484	0.902123
ENSMUST00000137824	5.81433	0.663571	2.05474	0.322946	0.746736	0.999992
ENSMUST00000179089	0.984459	3.39389	3.8803	0.874645	0.381767	NA
ENSMUST00000194502	0	NA	NA	NA	NA	NA
ENSMUST00000141339	0	NA	NA	NA	NA	NA
ENSMUST00000191437	0.1502	0.87251	4.08047	0.213826	0.830683	NA
ENSMUST00000188880	0	NA	NA	NA	NA	NA
ENSMUST00000048613	8.96492	-0.730224	1.51484	-0.482046	0.629773	0.999992
ENSMUST00000171690	17.8322	4.23422	2.29503	1.84495	0.0650442	0.657857
ENSMUST00000135014	104.632	-0.541896	1.62721	-0.333021	0.739118	0.999992
ENSMUST00000195360	0.425438	-2.30075	4.01029	-0.573713	0.566162	NA
ENSMUST00000177608	188.729	0.357448	0.920553	0.388297	0.697796	0.999992
ENSMUST00000088585	63.3837	-0.100271	2.60723	-0.038459	0.969322	0.999992
ENSMUST00000186051	121.122	1.83277	1.15562	1.58596	0.112748	0.79606
ENSMUST00000180062	1215.25	0.133023	0.470684	0.282616	0.777471	0.999992
ENSMUST00000187376	18.1279	-1.06875	2.22165	-0.48106	0.630474	0.999992
ENSMUST00000185780	515.875	-0.0874495	0.317664	-0.275289	0.783094	0.999992
ENSMUST00000189447	7.7887	-0.02372	0.636189	-0.0372846	0.970258	0.999992
ENSMUST00000189541	1.89251	-0.598024	2.63657	-0.226819	0.820565	NA
ENSMUST00000186674	9.5172	-1.06459	0.733258	-1.45186	0.146541	0.850252
ENSMUST00000186405	4.79251	0.847007	0.921903	0.918759	0.358222	0.999992
ENSMUST00000147606	0	NA	NA	NA	NA	NA
ENSMUST00000133201	1.23819	-2.64594	3.94897	-0.670033	0.502837	NA
ENSMUST00000188454	355.214	-0.635733	2.20877	-0.287822	0.773483	0.999992
ENSMUST00000115403	738.559	-0.210549	0.529502	-0.397635	0.690899	0.999992
ENSMUST00000115402	8.80078	-5.66021	3.8558	-1.46797	0.142111	0.84382
ENSMUST00000136197	30.3252	0.485584	0.608789	0.797623	0.425089	0.999992
ENSMUST00000146763	8.36084	-1.86056	2.78895	-0.667121	0.504695	0.999992
ENSMUST00000191566	0.425438	-2.30075	4.01029	-0.573713	0.566162	NA
ENSMUST00000145280	0	NA	NA	NA	NA	NA
ENSMUST00000183805	0	NA	NA	NA	NA	NA
ENSMUST00000194484	0	NA	NA	NA	NA	NA
ENSMUST00000194357	0.492241	2.39222	3.99231	0.599206	0.549036	NA
ENSMUST00000157157	0	NA	NA	NA	NA	NA
ENSMUST00000006037	314.925	-0.16396	0.855273	-0.191705	0.847973	0.999992
ENSMUST00000068304	986.351	1.10776	1.87256	0.591574	0.554136	0.999992
ENSMUST00000081713	338.529	-8.08968	1.53988	-5.25346	1.49271e-07	2.16959e-05
ENSMUST00000147927	27.9722	1.23864	1.78815	0.692693	0.488503	0.999992
ENSMUST00000143603	2.76366	-1.81142	1.78843	-1.01286	0.311129	0.999992
ENSMUST00000139970	8.87099	-1.5504	0.709391	-2.18554	0.0288495	0.427526
ENSMUST00000124088	3.72387	0.235703	1.59023	0.148219	0.88217	0.999992
ENSMUST00000133232	9.27083	-0.0369508	1.06724	-0.0346228	0.972381	0.999992
ENSMUST00000146784	6.28626	-0.103899	0.68555	-0.151555	0.879538	0.999992
ENSMUST00000185275	11.5289	1.15761	0.632294	1.83081	0.0671294	0.664192
ENSMUST00000195718	1.20124	-0.54681	3.87898	-0.140967	0.887896	NA
ENSMUST00000195506	3.66256	1.11175	1.76756	0.628974	0.529366	0.999992
ENSMUST00000195811	1.24584	0.919108	3.88587	0.236526	0.813025	NA
ENSMUST00000195493	0.425438	-2.30075	4.01029	-0.573713	0.566162	NA
ENSMUST00000185813	1.07411	-3.60772	3.94897	-0.913585	0.360935	NA
ENSMUST00000027068	1386.02	0.261008	0.223742	1.16656	0.243388	0.949635
ENSMUST00000188377	8.21255	-0.606678	2.02139	-0.300129	0.764079	0.999992
ENSMUST00000185447	8.22461	1.16281	1.11675	1.04125	0.297761	0.996906
ENSMUST00000027071	216.332	0.47178	0.315881	1.49354	0.135296	0.833209
ENSMUST00000156222	4.78584	1.30228	0.886086	1.46969	0.141644	0.843165
ENSMUST00000194537	2.34346	-3.67124	1.53254	-2.39553	0.0165962	0.31031
ENSMUST00000088542	0.567251	-2.7099	3.985	-0.680025	0.496489	NA
ENSMUST00000180415	5.02357	0.26553	0.859074	0.309089	0.757254	0.999992
ENSMUST00000194709	1.45126	-1.13366	2.54226	-0.445927	0.65565	NA
ENSMUST00000080664	9.48798	-6.75343	3.91156	-1.72653	0.084252	0.729862
ENSMUST00000190337	15.9889	2.19708	3.74497	0.586674	NA	NA
ENSMUST00000189526	0.164058	0.87251	4.08047	0.213826	0.830683	NA
ENSMUST00000188857	1.08459	-2.40954	2.51498	-0.958076	0.338024	NA
ENSMUST00000193605	0	NA	NA	NA	NA	NA
ENSMUST00000185453	0.32816	1.80562	4.03455	0.44754	0.654485	NA
ENSMUST00000179783	0.634009	1.42503	2.65342	0.537053	0.591231	NA
ENSMUST00000027066	73.2513	-0.209957	1.67149	-0.125611	0.90004	0.999992
ENSMUST00000168081	123.566	1.23388	1.18746	1.03909	0.298763	0.997849
ENSMUST00000187790	1.85759	-4.40129	3.44597	-1.27723	0.201521	NA
ENSMUST00000185329	4.05126	-1.98959	1.43997	-1.38169	0.167068	0.874887
ENSMUST00000187401	0	NA	NA	NA	NA	NA
ENSMUST00000190719	0	NA	NA	NA	NA	NA
ENSMUST00000067599	5.94756	0.751332	1.39542	0.538426	0.590283	0.999992
ENSMUST00000027062	16.8738	2.33942	1.27925	1.82875	0.0674367	0.664801
ENSMUST00000190471	6.1639	-1.12645	1.00136	-1.12492	0.260623	0.963642
ENSMUST00000188982	3.41795	1.24704	0.973885	1.28048	0.200378	0.909751
ENSMUST00000121569	43.9544	-0.240544	0.309192	-0.777974	0.436584	0.999992
ENSMUST00000121367	543.442	-0.0550576	0.19371	-0.284227	0.776237	0.999992
ENSMUST00000041447	16.5288	-0.258795	1.1234	-0.230367	0.817807	0.999992
ENSMUST00000086739	63.7213	-0.22817	0.263305	-0.86656	0.386183	0.999992
ENSMUST00000158204	0	NA	NA	NA	NA	NA
ENSMUST00000175681	47.6579	-0.584402	1.55575	-0.375639	NA	NA
ENSMUST00000170146	177.695	0.585792	3.59465	0.162962	0.870548	0.999992
ENSMUST00000194564	1.2013	-0.546632	3.87897	-0.140922	0.887932	NA
ENSMUST00000193873	1.10403	1.49328	3.93698	0.379297	0.704467	NA
ENSMUST00000186565	0	NA	NA	NA	NA	NA
ENSMUST00000188371	197.304	-1.96404	0.489339	-4.01367	5.97819e-05	0.00447245
ENSMUST00000027057	170.794	2.37079	2.3997	0.987954	0.323175	0.999992
ENSMUST00000188684	20.3899	1.43839	0.694686	2.07057	0.0383994	0.502156
ENSMUST00000158318	0.1502	0.87251	4.08047	0.213826	0.830683	NA
ENSMUST00000194867	16.3544	0.716667	0.919754	0.779194	0.435866	0.999992
ENSMUST00000040695	9.00615	0.401281	0.73056	0.549278	0.582815	0.999992
ENSMUST00000151004	0.328116	1.80545	4.03456	0.447496	0.654517	NA
ENSMUST00000145070	13.5525	-0.477776	0.831994	-0.574254	0.565796	0.999992
ENSMUST00000115367	12.7657	-0.251308	2.30058	-0.109236	0.913015	0.999992
ENSMUST00000186343	0	NA	NA	NA	NA	NA
ENSMUST00000054668	0.19174	-1.05104	4.08047	-0.257579	0.796732	NA
ENSMUST00000162627	0	NA	NA	NA	NA	NA
ENSMUST00000161626	0	NA	NA	NA	NA	NA
ENSMUST00000160446	0	NA	NA	NA	NA	NA
ENSMUST00000159190	0	NA	NA	NA	NA	NA
ENSMUST00000149320	0	NA	NA	NA	NA	NA
ENSMUST00000058437	8059.82	0.538356	0.728136	0.739362	0.459687	0.999992
ENSMUST00000149566	7603.89	-1.23824	2.44862	-0.50569	0.613074	0.999992
ENSMUST00000141217	1690.86	-0.380287	1.2181	-0.312198	0.75489	0.999992
ENSMUST00000125005	1177.05	1.21945	1.26748	0.962106	0.335996	0.999992
ENSMUST00000151017	186.407	0.663764	1.01703	0.652647	0.513984	0.999992
ENSMUST00000140597	4.40227	0.595071	1.39565	0.426375	0.669834	0.999992
ENSMUST00000192560	5.13924	1.77209	1.71499	1.0333	0.301465	0.999887
ENSMUST00000027053	563.388	0.139849	0.249478	0.560567	0.575092	0.999992
ENSMUST00000152626	58.0902	0.344109	0.717524	0.479579	0.631527	0.999992
ENSMUST00000162751	499.404	-1.27842	1.32931	-0.961717	NA	NA
ENSMUST00000027052	367.144	-0.664723	1.42879	-0.465234	0.641764	0.999992
ENSMUST00000162435	294.284	2.44102	1.22917	1.98591	0.0470435	0.560495
ENSMUST00000128957	10.9553	-0.184401	0.631765	-0.291882	0.770377	0.999992
ENSMUST00000159558	1.89471	-0.0212058	1.22907	-0.0172536	0.986234	NA
ENSMUST00000127420	2.88741	0.929479	0.978373	0.950025	0.3421	0.999992
ENSMUST00000162007	1797.01	0.025772	0.305258	0.0844271	0.932717	0.999992
ENSMUST00000131257	4.07979	-0.127283	3.76981	-0.0337637	0.973066	0.999992
ENSMUST00000144138	11.4835	0.720748	1.1986	0.601325	0.547624	0.999992
ENSMUST00000153966	7.02682	0.238662	0.660512	0.361329	0.717853	0.999992
ENSMUST00000115359	6.6188	0.772224	1.00686	0.766964	0.443103	0.999992
ENSMUST00000115360	5.70617	0.429526	1.93541	0.22193	0.824368	0.999992
ENSMUST00000151888	4.0129	1.54753	1.63669	0.945526	0.344391	0.999992
ENSMUST00000145092	3.28984	1.97945	1.38974	1.42433	0.154352	0.859939
ENSMUST00000195710	5.25095	-0.0598855	0.761866	-0.0786037	0.937348	0.999992
ENSMUST00000182554	51.363	-0.0552633	0.56718	-0.0974351	0.922381	0.999992
ENSMUST00000117146	1369.58	0.0666943	0.316808	0.210519	0.833262	0.999992
ENSMUST00000133639	2.35034	-0.10775	1.1198	-0.0962231	0.923343	0.999992
ENSMUST00000182080	3.20851	-0.635982	1.80877	-0.35161	0.725131	0.999992
ENSMUST00000136455	16.0165	-0.30501	0.657919	-0.463599	0.642935	0.999992
ENSMUST00000132919	1.84001	0.153568	1.16786	0.131496	0.895383	NA
ENSMUST00000185771	170.829	-0.736234	1.66433	-0.44236	0.658229	0.999992
ENSMUST00000187910	2.30271	1.53513	1.79867	0.853476	0.393395	0.999992
ENSMUST00000188641	2329.4	-0.144462	0.220813	-0.654226	0.512966	0.999992
ENSMUST00000115352	73.0567	-0.0352921	0.371203	-0.095075	0.924255	0.999992
ENSMUST00000186948	17.4521	0.122406	0.447446	0.273567	0.784417	0.999992
ENSMUST00000186701	9.53492	1.07422	1.12017	0.958983	0.337567	0.999992
ENSMUST00000186541	3.40291	-0.46673	1.15665	-0.403517	0.686568	0.999992
ENSMUST00000185393	17.4458	-0.231376	0.60669	-0.381373	0.702926	0.999992
ENSMUST00000188987	4.32018	0.531367	1.02755	0.517123	0.605071	0.999992
ENSMUST00000191535	2.77181	-0.344736	1.30388	-0.264393	0.791477	0.999992
ENSMUST00000190986	2.50512	-0.274314	1.31249	-0.209003	0.834446	0.999992
ENSMUST00000177532	0	NA	NA	NA	NA	NA
ENSMUST00000176451	2.02405	1.38501	1.95701	0.707717	0.479121	0.999992
ENSMUST00000065373	749.067	0.218281	0.233012	0.936779	0.348872	0.999992
ENSMUST00000177501	22.8153	-1.01806	2.10743	-0.483082	0.629037	0.999992
ENSMUST00000191260	1.58732	0.114908	2.71763	0.0422822	0.966274	NA
ENSMUST00000190366	0	NA	NA	NA	NA	NA
ENSMUST00000026881	11.5966	0.543949	1.30224	0.417703	0.676165	0.999992
ENSMUST00000071842	32.8386	-0.0522854	0.342299	-0.152748	0.878597	0.999992
ENSMUST00000186604	0	NA	NA	NA	NA	NA
ENSMUST00000194790	0	NA	NA	NA	NA	NA
ENSMUST00000186024	0.16408	0.87251	4.08047	0.213826	0.830683	NA
ENSMUST00000038382	117.323	-0.328235	0.360348	-0.910882	0.362357	0.999992
ENSMUST00000189736	20.9669	0.425598	3.73399	0.11398	NA	NA
ENSMUST00000026879	2921.41	-0.168852	0.339793	-0.496926	0.619241	0.999992
ENSMUST00000150457	71.2504	1.26287	0.874046	1.44485	0.148499	0.85191
ENSMUST00000189465	104.178	0.189522	0.435126	0.435557	0.663158	0.999992
ENSMUST00000187817	3.99088	5.41481	1.67883	3.22535	0.00125819	0.0528031
ENSMUST00000186192	19.0742	0.681496	0.632112	1.07812	0.280978	0.983826
ENSMUST00000088476	21.0238	0.661326	0.52124	1.26876	0.204528	0.913616
ENSMUST00000186267	6.32675	-0.433747	0.779352	-0.556548	0.577836	0.999992
ENSMUST00000127328	3.18642	1.23403	2.7098	0.455397	0.648824	0.999992
ENSMUST00000149914	1.2016	3.68665	3.94187	0.935256	0.349656	NA
ENSMUST00000189853	0	NA	NA	NA	NA	NA
ENSMUST00000095075	245.403	1.03795	0.853976	1.21543	0.224202	0.934657
ENSMUST00000159958	22.6832	-7.03876	3.05231	-2.30604	NA	NA
ENSMUST00000160305	3.82895	-5.4479	3.9186	-1.39027	0.164448	0.871439
ENSMUST00000155588	2.28544	0.860589	2.79536	0.307863	0.758187	0.999992
ENSMUST00000190885	2.72806	0.763706	1.93998	0.393666	0.693827	0.999992
ENSMUST00000185773	0	NA	NA	NA	NA	NA
ENSMUST00000188360	0	NA	NA	NA	NA	NA
ENSMUST00000190763	20.5923	-0.237963	0.533749	-0.445833	0.655718	0.999992
ENSMUST00000185706	24.3371	-0.605367	0.437309	-1.3843	0.166266	0.874137
ENSMUST00000191057	21.5382	-0.575851	0.5158	-1.11642	0.264241	0.968271
ENSMUST00000159108	0.901201	3.27263	3.95347	0.827788	0.407791	NA
ENSMUST00000037294	227.534	0.353856	0.279977	1.26387	0.206275	0.91645
ENSMUST00000149505	22.2521	0.0946619	1.66174	0.0569654	0.954573	0.999992
ENSMUST00000162030	183.053	-0.471302	0.199626	-2.36093	0.0182292	0.327709
ENSMUST00000064976	14.1696	3.35177	1.3057	2.56704	0.0102572	0.231931
ENSMUST00000191068	5.76541	5.94851	1.64233	3.622	0.000292334	0.0165933
ENSMUST00000187754	49.4092	-0.743525	3.29552	-0.225617	0.8215	0.999992
ENSMUST00000027059	1231.45	0.844649	0.51507	1.63987	0.101032	0.774809
ENSMUST00000186972	12.1788	-0.509428	0.980914	-0.51934	0.603524	0.999992
ENSMUST00000088448	1.0293	-0.123256	3.90066	-0.0315987	0.974792	NA
ENSMUST00000194347	0	NA	NA	NA	NA	NA
ENSMUST00000161509	0	NA	NA	NA	NA	NA
ENSMUST00000132647	0	NA	NA	NA	NA	NA
ENSMUST00000093665	0	NA	NA	NA	NA	NA
ENSMUST00000147480	0	NA	NA	NA	NA	NA
ENSMUST00000128051	0	NA	NA	NA	NA	NA
ENSMUST00000160969	29.9791	-0.327831	0.34757	-0.943208	0.345575	0.999992
ENSMUST00000053266	1517.23	-0.355601	0.250918	-1.4172	0.156425	0.861359
ENSMUST00000185296	7.44656	-0.880532	3.75172	-0.234701	0.814441	0.999992
ENSMUST00000191061	22.4927	-0.637641	0.722597	-0.882429	0.377545	0.999992
ENSMUST00000190421	8.24374	0.31408	0.612422	0.512849	0.608057	0.999992
ENSMUST00000188112	52.7034	0.185021	0.74045	0.249877	0.802682	0.999992
ENSMUST00000186367	0.917612	0.180557	3.92056	0.0460539	0.963267	NA
ENSMUST00000181654	10.9987	1.2974	0.559706	2.318	0.0204491	0.35123
ENSMUST00000104126	0	NA	NA	NA	NA	NA
ENSMUST00000068880	61.5486	-23.4381	3.9075	-5.99823	NA	NA
ENSMUST00000167119	0	NA	NA	NA	NA	NA
ENSMUST00000187651	4.79351	-5.76693	3.91626	-1.47256	0.140869	0.842006
ENSMUST00000189400	883.669	0.31975	0.685009	0.466782	0.640656	0.999992
ENSMUST00000185639	0.766961	-3.11383	3.96606	-0.78512	0.432383	NA
ENSMUST00000038447	72.903	0.125728	0.335918	0.374281	0.708195	0.999992
ENSMUST00000160782	8.40625	0.588847	1.65347	0.356128	0.721745	0.999992
ENSMUST00000187210	0	NA	NA	NA	NA	NA
ENSMUST00000037998	299.703	0.0968208	0.205657	0.470787	0.637793	0.999992
ENSMUST00000189119	0.358037	-2.01697	4.0324	-0.500192	0.61694	NA
ENSMUST00000027064	86.3199	-0.426151	0.60823	-0.70064	0.483527	0.999992
ENSMUST00000027065	99.6887	0.234604	0.564992	0.415235	0.67797	0.999992
ENSMUST00000121676	0	NA	NA	NA	NA	NA
ENSMUST00000124990	0.32816	1.80562	4.03455	0.44754	0.654485	NA
ENSMUST00000185842	0	NA	NA	NA	NA	NA
ENSMUST00000190711	0.614681	2.72004	3.97508	0.684273	0.493803	NA
ENSMUST00000027067	12.52	1.68993	0.652514	2.58988	0.00960086	0.22272
ENSMUST00000178379	1.19581	0.107425	2.60226	0.0412817	0.967071	NA
ENSMUST00000070223	0.778761	3.05971	3.79803	0.805605	0.420471	NA
ENSMUST00000142979	0	NA	NA	NA	NA	NA
ENSMUST00000173058	0	NA	NA	NA	NA	NA
ENSMUST00000173404	14.269	20.6239	3.90973	5.27502	NA	NA
ENSMUST00000174183	0	NA	NA	NA	NA	NA
ENSMUST00000194737	0	NA	NA	NA	NA	NA
ENSMUST00000181002	1.95231	0.778612	2.60425	0.298978	0.764957	NA
ENSMUST00000115300	95.1893	0.350845	2.119	0.165572	0.868494	0.999992
ENSMUST00000029667	81.5118	-1.10095	3.72753	-0.295357	NA	NA
ENSMUST00000115299	0.589496	-1.33897	4.01028	-0.333885	0.738467	NA
ENSMUST00000134505	0.141813	-1.05104	4.08047	-0.257579	0.796732	NA
ENSMUST00000119064	44.5713	-0.335969	0.36066	-0.931539	0.351575	0.999992
ENSMUST00000192487	0.425438	-2.30075	4.01029	-0.573713	0.566162	NA
ENSMUST00000097810	0	NA	NA	NA	NA	NA
ENSMUST00000164877	24.5255	-22.1968	3.90862	-5.67893	NA	NA
ENSMUST00000185942	0	NA	NA	NA	NA	NA
ENSMUST00000180414	0.32816	1.80562	4.03455	0.44754	0.654485	NA
ENSMUST00000097811	106.649	1.02364	1.66237	0.615775	NA	NA
ENSMUST00000097809	127.05	0.57892	2.54921	0.227098	0.820348	0.999992
ENSMUST00000115273	192.64	0.0774698	2.62281	0.029537	0.976436	0.999992
ENSMUST00000081544	112.743	-0.800485	2.87924	-0.27802	0.780997	0.999992
ENSMUST00000097808	105.302	0.417199	1.1191	0.372798	0.709299	0.999992
ENSMUST00000191045	0.333553	-1.92432	4.04058	-0.476248	0.633898	NA
ENSMUST00000073179	3.02607	1.06666	1.09991	0.969774	0.332159	0.999992
ENSMUST00000083633	0.164058	0.87251	4.08047	0.213826	0.830683	NA
ENSMUST00000182303	10.392	0.386444	0.555577	0.695572	0.486697	0.999992
ENSMUST00000188677	0	NA	NA	NA	NA	NA
ENSMUST00000189537	0	NA	NA	NA	NA	NA
ENSMUST00000027343	982.702	-0.0522444	0.1824	-0.286427	0.774551	0.999992
ENSMUST00000186064	49.8438	0.105612	0.313891	0.336459	0.736525	0.999992
ENSMUST00000191140	1.04419	-1.12653	3.92274	-0.287179	0.773975	NA
ENSMUST00000136506	1.44993	2.80332	1.78919	1.56681	0.11716	NA
ENSMUST00000063663	1475.16	0.137174	0.215956	0.635192	0.525303	0.999992
ENSMUST00000144602	0.469973	0.843848	4.03455	0.209156	0.834327	NA
ENSMUST00000140583	20.9601	0.485323	0.634399	0.765013	0.444264	0.999992
ENSMUST00000149737	42.7532	0.0158221	0.532565	0.0297093	0.976299	0.999992
ENSMUST00000027339	1042.98	0.0646158	0.198933	0.324812	0.745324	0.999992
ENSMUST00000141330	154.454	0.21505	0.32903	0.653589	0.513377	0.999992
ENSMUST00000129254	34.9154	-0.560908	2.32307	-0.241451	NA	NA
ENSMUST00000133398	18.8807	0.638777	0.446085	1.43196	0.152154	0.856161
ENSMUST00000148710	14.64	-0.68515	1.83814	-0.372741	0.709341	0.999992
ENSMUST00000192339	0	NA	NA	NA	NA	NA
ENSMUST00000195143	1.13458	2.37445	2.43836	0.97379	0.330161	NA
ENSMUST00000027338	569.506	-0.196928	0.295658	-0.666066	0.505369	0.999992
ENSMUST00000155767	4.47306	-0.198383	0.84323	-0.235265	0.814003	0.999992
ENSMUST00000188712	8.61651	-6.61352	3.17761	-2.08129	0.0374074	0.4952
ENSMUST00000187752	29.4073	1.44311	2.27179	0.635232	0.525277	0.999992
ENSMUST00000185807	1.80464	4.26912	3.93024	1.08622	0.27738	NA
ENSMUST00000187369	43.792	1.50409	1.80446	0.833537	NA	NA
ENSMUST00000027337	1783.66	0.169527	0.314609	0.538851	0.58999	0.999992
ENSMUST00000186999	65.0108	-1.45748	1.77076	-0.823082	0.410461	0.999992
ENSMUST00000185525	48.2374	-0.141832	0.459139	-0.308908	0.757391	0.999992
ENSMUST00000186331	29.0326	-3.12016	0.905661	-3.44518	0.000570681	0.028474
ENSMUST00000187619	87.2333	1.68245	2.34089	0.718723	NA	NA
ENSMUST00000088349	326.483	11.7693	3.51673	3.34665	0.000817951	0.0378942
ENSMUST00000124600	2.7931	-2.22424	2.92031	-0.761645	0.446272	0.999992
ENSMUST00000147902	1.56187	0.171012	1.86894	0.0915023	0.927093	NA
ENSMUST00000054588	135.777	2.06116	1.17487	1.75437	0.0793665	0.717494
ENSMUST00000051344	0	NA	NA	NA	NA	NA
ENSMUST00000104275	0	NA	NA	NA	NA	NA
ENSMUST00000115244	4.83812	-1.25065	0.894837	-1.39763	0.162225	0.868443
ENSMUST00000144297	20.0179	-0.27974	0.954078	-0.293205	0.769366	0.999992
ENSMUST00000187481	14.5546	-0.046119	0.521198	-0.0884866	0.92949	0.999992
ENSMUST00000187714	18786.8	-0.348512	0.380125	-0.916836	0.359229	0.999992
ENSMUST00000088336	3831.57	-1.84888	2.09776	-0.881358	NA	NA
ENSMUST00000188299	5281.2	-0.21207	0.420222	-0.504663	0.613796	0.999992
ENSMUST00000190277	75448.7	-0.131956	0.268007	-0.492359	0.622466	0.999992
ENSMUST00000189941	60786.2	-0.285458	0.200371	-1.42465	0.154259	0.859692
ENSMUST00000188231	47764.9	-0.376808	0.201066	-1.87405	0.0609236	0.639184
ENSMUST00000187117	44257.2	-0.0633261	0.154457	-0.409993	0.681811	0.999992
ENSMUST00000186096	0.32816	1.80562	4.03455	0.44754	0.654485	NA
ENSMUST00000191471	829.566	0.324286	0.24546	1.32114	0.186456	0.895221
ENSMUST00000095062	303.798	-0.708491	0.646874	-1.09525	0.273406	0.978325
ENSMUST00000187468	22.1452	0.00526191	0.448824	0.0117238	0.990646	0.999992
ENSMUST00000186190	4.78781	-0.623816	1.87962	-0.331885	0.739976	0.999992
ENSMUST00000190195	11.4421	0.743918	0.918238	0.810157	0.41785	0.999992
ENSMUST00000126626	9.15091	-4.75811	2.731	-1.74226	0.0814627	0.722183
ENSMUST00000154102	0	NA	NA	NA	NA	NA
ENSMUST00000190202	0.820401	3.13059	3.95827	0.790899	0.429003	NA
ENSMUST00000178643	0	NA	NA	NA	NA	NA
ENSMUST00000192443	0.942841	3.33462	3.67726	0.906822	0.364501	NA
ENSMUST00000193079	2.46438	1.85582	2.63516	0.704251	0.481276	0.999992
ENSMUST00000195128	0.492241	2.39222	3.99231	0.599206	0.549036	NA
ENSMUST00000122791	0	NA	NA	NA	NA	NA
ENSMUST00000195543	0	NA	NA	NA	NA	NA
ENSMUST00000190216	0.450601	2.27643	3.99938	0.569196	0.569223	NA
ENSMUST00000194535	0	NA	NA	NA	NA	NA
ENSMUST00000195754	0	NA	NA	NA	NA	NA
ENSMUST00000119680	0.859264	-2.06634	3.96965	-0.520534	0.602691	NA
ENSMUST00000135518	0.305871	-0.0892628	4.08047	-0.0218756	0.982547	NA
ENSMUST00000151309	307.377	0.955997	0.989358	0.96628	0.333904	0.999992
ENSMUST00000041838	991.27	-1.13428	1.66103	-0.682878	0.494684	0.999992
ENSMUST00000146592	114.822	2.93916	2.47585	1.18713	0.235175	0.944791
ENSMUST00000126096	79.2465	0.296117	0.328501	0.901421	0.367364	0.999992
ENSMUST00000153568	91.6667	4.13277	2.16081	1.9126	NA	NA
ENSMUST00000189254	17.7458	0.64673	0.977599	0.66155	0.50826	0.999992
ENSMUST00000134022	6.71087	-0.219208	1.17625	-0.186363	0.85216	0.999992
ENSMUST00000193912	7.89137	0.617331	0.678883	0.909333	0.363174	0.999992
ENSMUST00000191772	8.11697	-0.0451173	1.01041	-0.0446524	0.964384	0.999992
ENSMUST00000192614	1.91037	-1.53876	3.84711	-0.399978	0.689172	NA
ENSMUST00000193138	1.15966	-0.662419	3.88625	-0.170452	0.864655	NA
ENSMUST00000193392	2.58924	-2.10786	2.58331	-0.815952	0.414528	0.999992
ENSMUST00000195187	2.7307	-0.130354	2.75929	-0.0472419	0.96232	0.999992
ENSMUST00000192448	3.46488	0.0238028	1.94955	0.0122094	0.990259	0.999992
ENSMUST00000195723	3.84265	0.303782	1.90978	0.159067	0.873616	0.999992
ENSMUST00000192216	1.65191	0.378428	2.60788	0.145109	0.884624	NA
ENSMUST00000192367	0.709064	-3.02812	3.96965	-0.762817	0.445572	NA
ENSMUST00000194923	1.87978	1.16437	2.58013	0.451283	0.651786	NA
ENSMUST00000194644	2.88345	0.306549	1.86296	0.164549	0.869299	0.999992
ENSMUST00000193573	1.05949	-0.228412	3.89468	-0.0586471	0.953233	NA
ENSMUST00000145844	2.63804	0.256309	0.997141	0.257044	0.797145	0.999992
ENSMUST00000194343	32.4722	-0.0996195	0.415702	-0.239642	0.810608	0.999992
ENSMUST00000190438	94.8848	0.0315914	0.412959	0.0764999	0.939021	0.999992
ENSMUST00000188572	26.1469	-0.211131	0.46142	-0.457569	0.647262	0.999992
ENSMUST00000187968	3.00637	5.00817	1.56173	3.20682	0.00134212	0.0551696
ENSMUST00000186733	240.6	0.655303	0.569608	1.15045	0.24996	0.956037
ENSMUST00000088310	2482.55	-0.143947	0.145059	-0.99234	0.321032	0.999992
ENSMUST00000191064	17.7882	0.00961115	0.42911	0.0223978	0.982131	0.999992
ENSMUST00000186105	36.1054	-0.0187239	0.712233	-0.0262891	0.979027	0.999992
ENSMUST00000191245	31.5354	0.356046	0.714945	0.498005	0.618481	0.999992
ENSMUST00000188780	16.282	-0.576331	0.569258	-1.01243	0.311335	0.999992
ENSMUST00000191329	1.46925	0.914931	1.30252	0.702429	0.482412	NA
ENSMUST00000187600	5.2116	-0.255977	0.709223	-0.360926	0.718155	0.999992
ENSMUST00000187316	14.2055	-0.47628	0.6575	-0.724379	0.468833	0.999992
ENSMUST00000190190	5.54405	0.161417	1.24992	0.129142	0.897245	0.999992
ENSMUST00000185521	31.7445	0.491735	0.505753	0.972283	0.33091	0.999992
ENSMUST00000185604	1.6292	-0.664655	1.46798	-0.452767	0.650717	NA
ENSMUST00000192050	3.45417	-0.153899	2.81694	-0.0546333	0.956431	0.999992
ENSMUST00000195437	1.69348	0.435048	2.62509	0.165726	0.868372	NA
ENSMUST00000188847	2.43789	0.118218	0.996884	0.118588	0.905602	0.999992
ENSMUST00000027232	2301.06	-0.171594	0.551798	-0.310973	0.755822	0.999992
ENSMUST00000076587	88.1103	-0.618636	0.512432	-1.20726	0.227334	0.938103
ENSMUST00000153681	158.748	0.652673	0.805712	0.810058	0.417907	0.999992
ENSMUST00000130934	15.8204	-0.0567369	0.481262	-0.117892	0.906153	0.999992
ENSMUST00000124445	18.6986	0.481332	1.08845	0.442216	0.658333	0.999992
ENSMUST00000202889	4.27209	2.8814	1.61324	1.7861	0.0740837	0.695257
ENSMUST00000187892	0	NA	NA	NA	NA	NA
ENSMUST00000186448	0	NA	NA	NA	NA	NA
ENSMUST00000127775	0	NA	NA	NA	NA	NA
ENSMUST00000187659	0	NA	NA	NA	NA	NA
ENSMUST00000189666	0.537055	-2.60475	3.99085	-0.65268	0.513962	NA
ENSMUST00000062560	0	NA	NA	NA	NA	NA
ENSMUST00000161773	0	NA	NA	NA	NA	NA
ENSMUST00000135245	0	NA	NA	NA	NA	NA
ENSMUST00000095050	38.5932	0.0535761	0.46358	0.115571	0.907993	0.999992
ENSMUST00000082754	0	NA	NA	NA	NA	NA
ENSMUST00000186984	0	NA	NA	NA	NA	NA
ENSMUST00000158864	0	NA	NA	NA	NA	NA
ENSMUST00000195252	22.0316	-0.283584	0.928789	-0.305327	0.760117	0.999992
ENSMUST00000027226	572.037	-0.241826	0.373303	-0.647801	0.517114	0.999992
ENSMUST00000185666	13.5661	0.168173	0.994302	0.169137	0.865689	0.999992
ENSMUST00000188257	25.7554	0.444334	1.09641	0.405264	0.685284	0.999992
ENSMUST00000189878	128.085	-0.217577	0.362436	-0.600318	0.548295	0.999992
ENSMUST00000195178	6.59324	0.954804	1.30982	0.728957	0.466028	0.999992
ENSMUST00000193099	0.425438	-2.30075	4.01029	-0.573713	0.566162	NA
ENSMUST00000192993	2.17358	-0.324678	1.11348	-0.291588	0.770602	0.999992
ENSMUST00000195761	4.72947	-0.54744	0.893665	-0.612578	0.540155	0.999992
ENSMUST00000171322	52.5386	-0.543482	0.867783	-0.626289	0.531126	0.999992
ENSMUST00000195241	4.13986	-0.711508	1.85356	-0.383861	0.701082	0.999992
ENSMUST00000195240	5.20316	-0.428177	0.737731	-0.580397	0.561647	0.999992
ENSMUST00000190159	21.6784	-0.540377	0.586158	-0.921897	0.356582	0.999992
ENSMUST00000193283	0.425438	-2.30075	4.01029	-0.573713	0.566162	NA
ENSMUST00000192891	0.820401	3.13059	3.95827	0.790899	0.429003	NA
ENSMUST00000185377	0	NA	NA	NA	NA	NA
ENSMUST00000185489	2.47946	0.15511	1.40089	0.110722	0.911837	0.999992
ENSMUST00000191965	34.6252	-0.0315789	0.354729	-0.0890224	0.929064	0.999992
ENSMUST00000191779	0.647834	-0.0803226	2.08629	-0.0385002	0.969289	NA
ENSMUST00000027312	777.136	-0.112164	0.199712	-0.561629	0.574369	0.999992
ENSMUST00000189552	4.68004	0.930571	2.01848	0.461026	0.64478	0.999992
ENSMUST00000187353	0.589519	-1.33897	4.01028	-0.333885	0.738467	NA
ENSMUST00000193126	6.52258	-0.44264	0.901453	-0.491029	0.623406	0.999992
ENSMUST00000115174	1.70047	0.46476	2.70007	0.172128	0.863337	NA
ENSMUST00000088287	443.492	0.0964636	0.213308	0.452228	0.651105	0.999992
ENSMUST00000138024	21.5719	-6.9681	2.85964	-2.43671	NA	NA
ENSMUST00000151482	23.8307	0.000743162	0.751299	0.000989168	0.999211	0.999992
ENSMUST00000150593	51.9082	-0.563114	0.805906	-0.698734	0.484718	0.999992
ENSMUST00000140354	5.66013	1.40019	0.981191	1.42703	0.15357	0.858675
ENSMUST00000122822	6.26802	1.00579	0.92436	1.08809	0.276556	0.980622
ENSMUST00000195006	2.57517	3.73538	1.71028	2.18407	0.0289569	0.428599
ENSMUST00000135330	6.38832	0.804964	1.21216	0.664074	0.506643	0.999992
ENSMUST00000132066	17.5867	-1.52638	1.00303	-1.52177	0.128067	0.821441
ENSMUST00000195310	1.14852	3.61632	3.66723	0.986117	0.324076	NA
ENSMUST00000044691	217.245	0.111151	0.305386	0.363967	0.715883	0.999992
ENSMUST00000187602	10.2764	0.264961	0.71165	0.372319	0.709655	0.999992
ENSMUST00000155484	7.03402	0.23482	1.2355	0.19006	0.849262	0.999992
ENSMUST00000189741	4.87911	0.359936	0.939806	0.38299	0.701727	0.999992
ENSMUST00000139143	94.9265	22.5709	3.90721	5.77674	NA	NA
ENSMUST00000115167	0	NA	NA	NA	NA	NA
ENSMUST00000151055	19.0671	1.21669	2.09058	0.581987	0.560575	0.999992
ENSMUST00000130376	6.61319	-0.395276	3.75315	-0.105319	0.916123	0.999992
ENSMUST00000019861	639.06	-0.265744	0.709419	-0.374594	0.707962	0.999992
ENSMUST00000194656	10.73	-1.67668	2.8972	-0.578726	0.562774	0.999992
ENSMUST00000044455	1161.17	0.71154	2.09402	0.339795	0.734011	0.999992
ENSMUST00000140163	71.9788	-1.3801	3.34405	-0.412704	0.679824	0.999992
ENSMUST00000125723	1.60557	1.11906	1.33945	0.835463	0.403457	NA
ENSMUST00000117459	16.8663	0.384575	0.439743	0.874545	0.381821	0.999992
ENSMUST00000129464	0	NA	NA	NA	NA	NA
ENSMUST00000139700	1.40944	1.56674	3.89712	0.402026	0.687665	NA
ENSMUST00000193333	0	NA	NA	NA	NA	NA
ENSMUST00000190740	0	NA	NA	NA	NA	NA
ENSMUST00000122557	0	NA	NA	NA	NA	NA
ENSMUST00000187486	3.41094	-4.23932	2.80057	-1.51374	0.130093	0.824286
ENSMUST00000097785	0	NA	NA	NA	NA	NA
ENSMUST00000182410	0	NA	NA	NA	NA	NA
ENSMUST00000198033	0.16408	0.87251	4.08047	0.213826	0.830683	NA
ENSMUST00000185269	209.343	-3.50951	3.72784	-0.941431	NA	NA
ENSMUST00000187268	16.9833	1.56419	2.17812	0.718136	0.472673	0.999992
ENSMUST00000194920	0	NA	NA	NA	NA	NA
ENSMUST00000062289	831.94	0.79547	0.807031	0.985674	0.324293	0.999992
ENSMUST00000115161	265.474	-25.4321	3.90694	-6.50948	NA	NA
ENSMUST00000126724	23.1947	-1.46448	0.917995	-1.5953	0.110645	0.792894
ENSMUST00000195350	2.56857	-4.87039	3.26968	-1.48956	0.13634	0.834851
ENSMUST00000195730	1.09226	-0.503903	2.57532	-0.195666	0.844871	NA
ENSMUST00000183034	1458.13	0.438637	1.14309	0.383729	0.701179	0.999992
ENSMUST00000115104	214.7	0.617956	1.66379	0.371414	0.710329	0.999992
ENSMUST00000097786	165.267	-10.8763	2.14249	-5.07649	NA	NA
ENSMUST00000182018	2137.68	-0.276632	0.663286	-0.417062	0.676633	0.999992
ENSMUST00000185897	107.045	-1.22503	1.78409	-0.686641	0.492309	0.999992
ENSMUST00000183302	11.4093	1.2028	2.50414	0.480327	0.630995	0.999992
ENSMUST00000183331	38.8563	1.0057	2.30267	0.436753	0.66229	0.999992
ENSMUST00000183100	11.9081	0.871684	0.606638	1.43691	0.150744	0.853811
ENSMUST00000182697	11.1712	0.452996	1.24446	0.364009	0.715852	0.999992
ENSMUST00000182507	127.671	-0.558211	0.655905	-0.851055	0.394739	0.999992
ENSMUST00000182314	3.09343	0.934551	1.28584	0.726804	0.467346	0.999992
ENSMUST00000183006	1.32053	-3.91042	3.51403	-1.1128	0.265794	NA
ENSMUST00000185736	4.82374	0.553902	0.839019	0.660178	0.509139	0.999992
ENSMUST00000194178	8.47467	0.543473	0.974259	0.557832	0.576959	0.999992
ENSMUST00000194192	12.0423	-0.048889	0.51028	-0.0958081	0.923673	0.999992
ENSMUST00000189952	8.91664	-0.149386	1.0282	-0.145289	0.884482	0.999992
ENSMUST00000182335	1.44151	0.888455	1.41483	0.627957	0.530032	NA
ENSMUST00000181692	4.29115	-0.185326	1.89453	-0.0978215	0.922074	0.999992
ENSMUST00000192173	133.196	-0.67368	0.313677	-2.14768	0.0317389	0.45099
ENSMUST00000175111	0.456093	0.792277	2.73012	0.290199	0.771664	NA
ENSMUST00000188254	31.1449	-0.0675047	0.356353	-0.189432	0.849754	0.999992
ENSMUST00000186409	2.42745	-0.258061	1.80535	-0.142942	0.886336	0.999992
ENSMUST00000136770	2.62493	4.81001	3.92291	1.22613	0.220149	0.930909
ENSMUST00000191000	1.89956	4.34444	3.38748	1.2825	0.199668	NA
ENSMUST00000027303	1050.34	-0.0454724	0.206183	-0.220544	0.825448	0.999992
ENSMUST00000149962	14.3013	-0.349393	0.974467	-0.358548	0.719934	0.999992
ENSMUST00000137794	68.8348	0.660174	1.51849	0.434756	0.66374	0.999992
ENSMUST00000134327	10.21	-1.08103	1.24087	-0.871186	0.383652	0.999992
ENSMUST00000128086	7.34277	-0.0761266	1.43194	-0.0531631	0.957602	0.999992
ENSMUST00000187077	6.22996	-0.337291	0.934226	-0.361038	0.718071	0.999992
ENSMUST00000042493	595.782	0.326441	0.233998	1.39506	0.162997	0.87037
ENSMUST00000188583	62.699	0.53203	0.554012	0.960322	0.336893	0.999992
ENSMUST00000191315	2.78539	-0.229902	1.34244	-0.171256	0.864022	0.999992
ENSMUST00000185610	1.13458	2.37445	2.43836	0.97379	0.330161	NA
ENSMUST00000190122	0.958702	-3.43789	3.95421	-0.869426	0.384614	NA
ENSMUST00000188884	0.383481	-2.1038	4.02518	-0.522659	0.601212	NA
ENSMUST00000186252	2.03568	2.13071	3.87493	0.54987	0.582408	0.999992
ENSMUST00000188972	9.15787	6.61213	1.41753	4.66455	3.09289e-06	0.000331278
ENSMUST00000188019	0.450601	2.27643	3.99938	0.569196	0.569223	NA
ENSMUST00000027302	68.4385	0.59033	0.393042	1.50195	0.13311	0.830539
ENSMUST00000185218	3.54375	0.693876	1.3263	0.523167	0.600858	0.999992
ENSMUST00000185881	1.2013	-0.546632	3.87897	-0.140922	0.887932	NA
ENSMUST00000191357	6.34392	-0.434094	0.825409	-0.525914	0.598948	0.999992
ENSMUST00000186712	0	NA	NA	NA	NA	NA
ENSMUST00000062557	3.78455	0.12181	2.13354	0.0570932	0.954471	0.999992
ENSMUST00000186179	0	NA	NA	NA	NA	NA
ENSMUST00000195095	0	NA	NA	NA	NA	NA
ENSMUST00000162599	0	NA	NA	NA	NA	NA
ENSMUST00000159021	4.4464	-0.133959	3.07657	-0.0435416	0.96527	0.999992
ENSMUST00000194977	0	NA	NA	NA	NA	NA
ENSMUST00000185279	0	NA	NA	NA	NA	NA
ENSMUST00000192770	0	NA	NA	NA	NA	NA
ENSMUST00000052670	1289.05	-0.0940283	0.297418	-0.316149	0.75189	0.999992
ENSMUST00000192986	0.895412	-0.81501	3.93796	-0.206962	0.836039	NA
ENSMUST00000193040	108.207	0.0690451	0.242038	0.285266	0.77544	0.999992
ENSMUST00000159747	479.683	1.14723	0.921978	1.24432	0.213383	0.924313
ENSMUST00000047664	239.756	-0.560676	1.40563	-0.398879	0.689982	0.999992
ENSMUST00000160855	17.8094	-2.24917	1.55376	-1.44757	0.147738	0.851096
ENSMUST00000162760	101.982	0.208447	0.847468	0.245964	0.80571	0.999992
ENSMUST00000159059	36.0801	-0.770791	0.761137	-1.01268	0.311211	0.999992
ENSMUST00000192878	0.283626	-1.72658	4.05983	-0.425285	0.670629	NA
ENSMUST00000192924	6.63695	-1.49125	1.02765	-1.45113	0.146743	0.850489
ENSMUST00000167518	1788.81	2.11833	3.48222	0.608327	0.542971	0.999992
ENSMUST00000047534	8970.62	-0.630556	0.97773	-0.644919	0.51898	0.999992
ENSMUST00000170092	39.7505	-0.0249523	0.416286	-0.0599402	0.952203	0.999992
ENSMUST00000185469	15.5731	-0.323118	0.519224	-0.622309	0.533739	0.999992
ENSMUST00000191307	0.471032	-0.927432	2.69864	-0.343666	0.731097	NA
ENSMUST00000185231	9.0505	0.243242	0.582094	0.417874	0.67604	0.999992
ENSMUST00000140534	9.67255	-0.410429	0.618361	-0.663738	0.506858	0.999992
ENSMUST00000191722	0	NA	NA	NA	NA	NA
ENSMUST00000027297	1425.38	-0.173089	0.178576	-0.969276	0.332408	0.999992
ENSMUST00000156687	39.854	0.0944503	0.408563	0.231177	0.817177	0.999992
ENSMUST00000152654	7.36862	-0.905534	0.729244	-1.24174	0.214331	0.925564
ENSMUST00000191672	0.425438	-2.30075	4.01029	-0.573713	0.566162	NA
ENSMUST00000192656	0	NA	NA	NA	NA	NA
ENSMUST00000088174	1728.37	0.162296	0.186044	0.872351	0.383017	0.999992
ENSMUST00000194670	94.9379	-0.682111	0.453864	-1.5029	0.132866	0.830254
ENSMUST00000193983	14.7403	0.331216	0.718455	0.461012	0.64479	0.999992
ENSMUST00000174224	0.32816	1.80562	4.03455	0.44754	0.654485	NA
ENSMUST00000174142	2.68436	-4.929	3.92372	-1.25621	0.209041	0.919202
ENSMUST00000046875	1642.04	0.87536	0.5311	1.6482	0.0993113	0.770096
ENSMUST00000174266	631.076	-2.57793	2.24472	-1.14845	0.250785	0.956228
ENSMUST00000174716	25.2795	0.998035	1.56888	0.636146	0.524681	0.999992
ENSMUST00000173999	11.1684	1.00232	0.954251	1.05037	0.293549	0.993344
ENSMUST00000173166	26.1014	-0.238205	3.19141	-0.0746396	0.940501	0.999992
ENSMUST00000172592	1.15499	0.33321	1.43791	0.231732	0.816746	NA
ENSMUST00000173250	3.98457	2.27355	1.28998	1.76246	0.0779909	0.712263
ENSMUST00000173082	3.7717	1.78902	1.15303	1.55158	0.120763	0.810992
ENSMUST00000184790	0.469951	0.837046	2.74017	0.305472	0.760007	NA
ENSMUST00000192159	1.7529	0.223038	1.23239	0.180981	0.856383	NA
ENSMUST00000188666	0.1502	0.87251	4.08047	0.213826	0.830683	NA
ENSMUST00000056946	47.7692	2.53917	0.371826	6.82891	8.55604e-12	2.44795e-09
ENSMUST00000126413	1.41719	-2.86877	3.94296	-0.727567	0.466879	NA
ENSMUST00000142319	0.806521	3.10724	3.94199	0.788242	0.430555	NA
ENSMUST00000150747	0.19174	-1.05104	4.08047	-0.257579	0.796732	NA
ENSMUST00000145179	0	NA	NA	NA	NA	NA
ENSMUST00000124280	6.06099	-1.47561	1.99922	-0.738094	0.460457	0.999992
ENSMUST00000097778	0.656232	2.80794	3.97107	0.7071	0.479505	NA
ENSMUST00000116629	23.4631	7.97067	3.31723	2.40281	0.0162697	0.306874
ENSMUST00000115032	68.5888	9.51884	1.39967	6.80077	1.04061e-11	2.93664e-09
ENSMUST00000115029	0	NA	NA	NA	NA	NA
ENSMUST00000140218	0	NA	NA	NA	NA	NA
ENSMUST00000147123	0.970557	3.37147	2.22393	1.516	0.12952	NA
ENSMUST00000141121	2.3279	1.75863	1.90187	0.924683	0.355131	0.999992
ENSMUST00000115031	2.98646	-4.05436	3.89089	-1.04201	0.297406	0.996734
ENSMUST00000137906	7.69444	-0.208971	2.23055	-0.0936861	0.925359	0.999992
ENSMUST00000192874	7.65852	1.30991	0.862946	1.51796	0.129025	0.82197
ENSMUST00000185912	7.25749	1.11182	3.75461	0.296121	0.767137	0.999992
ENSMUST00000184898	0	NA	NA	NA	NA	NA
ENSMUST00000185621	6.52262	1.0728	2.85032	0.37638	0.706634	0.999992
ENSMUST00000187628	1.01318	0.869162	1.68185	0.51679	0.605303	NA
ENSMUST00000188957	0.507157	0.836765	2.71098	0.308657	0.757582	NA
ENSMUST00000188961	288.358	0.406295	0.629709	0.645211	0.518791	0.999992
ENSMUST00000010597	1443.61	-0.0803502	0.217748	-0.369006	0.712123	0.999992
ENSMUST00000186470	201.545	0.476635	0.456712	1.04362	0.29666	0.996734
ENSMUST00000188528	9.65857	0.452131	2.35143	0.192279	0.847524	0.999992
ENSMUST00000185614	27.0626	-0.0186242	0.663065	-0.028088	0.977592	0.999992
ENSMUST00000202030	0	NA	NA	NA	NA	NA
ENSMUST00000140452	0	NA	NA	NA	NA	NA
ENSMUST00000123583	4.16795	0.416755	2.01761	0.206559	0.836354	0.999992
ENSMUST00000179162	147.011	-0.114595	0.241659	-0.474203	0.635355	0.999992
ENSMUST00000115011	447.719	0.427304	0.519075	0.823202	0.410393	0.999992
ENSMUST00000125304	193.594	-0.0308013	0.395679	-0.0778442	0.937952	0.999992
ENSMUST00000001171	131.862	0.179307	0.287773	0.623084	0.53323	0.999992
ENSMUST00000134594	263.43	0.255713	0.591774	0.432112	0.66566	0.999992
ENSMUST00000192969	15.9149	0.463223	0.636982	0.727214	0.467095	0.999992
ENSMUST00000152088	12.0663	-0.410811	0.898913	-0.457008	0.647665	0.999992
ENSMUST00000193502	16.8003	1.06018	0.601536	1.76245	0.0779928	0.712263
ENSMUST00000193157	0	NA	NA	NA	NA	NA
ENSMUST00000153128	240.611	0.149761	0.189943	0.788454	0.430431	0.999992
ENSMUST00000192530	9.4021	0.438228	0.596518	0.734644	0.462556	0.999992
ENSMUST00000200651	1.47466	-0.41196	1.28895	-0.31961	0.749264	NA
ENSMUST00000097776	208.283	0.371756	0.566335	0.656424	0.511551	0.999992
ENSMUST00000001166	510.18	-0.296804	0.292575	-1.01446	0.310365	0.999992
ENSMUST00000135100	12.7562	-0.179524	0.724809	-0.247684	0.804379	0.999992
ENSMUST00000154225	22.0602	-0.151204	0.51452	-0.293874	0.768854	0.999992
ENSMUST00000195264	10.6931	-0.657475	0.768238	-0.855822	0.392096	0.999992
ENSMUST00000192037	0.283626	-1.72658	4.05983	-0.425285	0.670629	NA
ENSMUST00000194853	2.8761	-5.02876	3.92259	-1.282	0.199843	0.909683
ENSMUST00000207088	0.575221	-2.69534	3.98579	-0.676237	0.49889	NA
ENSMUST00000001172	105.371	0.893515	1.61693	0.5526	0.580537	0.999992
ENSMUST00000193083	133.661	0.701163	0.704522	0.995233	0.319623	0.999992
ENSMUST00000054665	9.91854	-3.22443	2.00743	-1.60625	0.108218	0.787593
ENSMUST00000191849	2.49446	1.66252	1.56648	1.06131	0.288547	0.990188
ENSMUST00000207843	61.5259	-0.639157	0.845641	-0.755826	0.449754	0.999992
ENSMUST00000194894	6.97987	1.97345	1.04168	1.89448	0.0581611	0.624963
ENSMUST00000193991	27.1727	0.883306	0.490164	1.80206	0.0715356	0.684183
ENSMUST00000208690	7.68604	0.384166	0.873705	0.439698	0.660156	0.999992
ENSMUST00000207922	2.69348	-0.11178	1.13687	-0.0983221	0.921677	0.999992
ENSMUST00000208269	2.95812	-1.46667	1.03213	-1.42101	0.155313	0.860657
ENSMUST00000170295	1.45088	-0.95658	3.86318	-0.247615	0.804433	NA
ENSMUST00000193548	0	NA	NA	NA	NA	NA
ENSMUST00000193763	0	NA	NA	NA	NA	NA
ENSMUST00000194025	0	NA	NA	NA	NA	NA
ENSMUST00000194839	0	NA	NA	NA	NA	NA
ENSMUST00000193155	0	NA	NA	NA	NA	NA
ENSMUST00000195729	0	NA	NA	NA	NA	NA
ENSMUST00000114981	0	NA	NA	NA	NA	NA
ENSMUST00000161062	0.164058	0.87251	4.08047	0.213826	0.830683	NA
ENSMUST00000104746	0	NA	NA	NA	NA	NA
ENSMUST00000149224	1.4261	-4.02329	3.47509	-1.15775	0.246965	NA
ENSMUST00000194426	112.447	-0.277171	0.296285	-0.935487	0.349538	0.999992
ENSMUST00000191642	93.0481	-0.22032	0.648673	-0.339648	0.734122	0.999992
ENSMUST00000195620	376.421	-2.95638	3.60072	-0.821053	0.411616	0.999992
ENSMUST00000114991	651.083	0.721927	0.422839	1.70733	0.0877602	0.742337
ENSMUST00000191677	483.201	0.386301	0.86476	0.446715	0.655081	0.999992
ENSMUST00000195160	40.1859	-0.58609	0.845416	-0.693256	0.488149	0.999992
ENSMUST00000193382	8.36537	1.15121	1.34094	0.85851	0.390611	0.999992
ENSMUST00000191785	42.2701	-0.416805	0.666862	-0.625024	0.531955	0.999992
ENSMUST00000195339	12.2541	-1.65669	1.96154	-0.844584	0.398343	0.999992
ENSMUST00000193210	1335.22	-0.0253454	0.324402	-0.0781296	0.937725	0.999992
ENSMUST00000193235	325.125	0.13044	0.865377	0.150732	0.880187	0.999992
ENSMUST00000081180	9.24152	-1.03361	0.864323	-1.19586	0.231751	0.94056
ENSMUST00000195151	5.0572	-0.0211298	1.24531	-0.0169674	0.986463	0.999992
ENSMUST00000191790	120.856	0.50684	0.428945	1.1816	0.237365	0.947254
ENSMUST00000192859	7.04392	0.106932	0.645428	0.165677	0.868411	0.999992
ENSMUST00000160084	0.942775	3.33453	3.67726	0.906796	0.364515	NA
ENSMUST00000193459	0	NA	NA	NA	NA	NA
ENSMUST00000043951	2711	0.219508	0.10181	2.15606	0.0310788	0.446099
ENSMUST00000159448	44.3088	0.94815	2.30774	0.410857	NA	NA
ENSMUST00000162662	20.5996	-0.682793	0.765299	-0.892191	0.37229	0.999992
ENSMUST00000162684	84.6527	0.196627	0.297971	0.659886	0.509327	0.999992
ENSMUST00000159675	24.8547	0.116651	0.624184	0.186885	0.851751	0.999992
ENSMUST00000160043	15.081	-0.894596	0.581731	-1.53782	0.124093	0.815395
ENSMUST00000208994	4.63847	0.0573685	0.781381	0.0734194	0.941472	0.999992
ENSMUST00000192873	0.709064	-3.02812	3.96965	-0.762817	0.445572	NA
ENSMUST00000195374	0.141813	-1.05104	4.08047	-0.257579	0.796732	NA
ENSMUST00000193853	6.08057	-0.976191	0.884523	-1.10364	0.269751	0.973505
ENSMUST00000181035	0	NA	NA	NA	NA	NA
ENSMUST00000180475	0	NA	NA	NA	NA	NA
ENSMUST00000185871	0	NA	NA	NA	NA	NA
ENSMUST00000186624	1.56635	-1.12623	3.85781	-0.291936	0.770336	NA
ENSMUST00000190128	5.55741	5.89359	3.91439	1.50562	0.132164	0.829009
ENSMUST00000027291	22.1727	-0.0717119	0.40826	-0.175652	0.860567	0.999992
ENSMUST00000190442	0	NA	NA	NA	NA	NA
ENSMUST00000186486	2.6681	-2.84291	2.26092	-1.25741	0.208604	0.919202
ENSMUST00000185964	0.492241	2.39222	3.99231	0.599206	0.549036	NA
ENSMUST00000192008	0	NA	NA	NA	NA	NA
ENSMUST00000194563	34.8564	3.12903	1.3684	2.28664	NA	NA
ENSMUST00000027290	2042.51	-0.26315	0.218002	-1.2071	0.227394	0.938103
ENSMUST00000191381	25.2122	0.296629	0.828659	0.357963	0.720371	0.999992
ENSMUST00000189470	9.38245	1.0597	2.27192	0.466434	0.640905	0.999992
ENSMUST00000187917	9.74599	-0.222359	0.755304	-0.294397	0.768454	0.999992
ENSMUST00000194317	0.731331	-1.74812	3.985	-0.438675	0.660897	NA
ENSMUST00000194249	1.52947	0.191741	3.84392	0.0498815	0.960217	NA
ENSMUST00000116168	3.38795	1.59412	1.07844	1.47817	0.139362	0.840358
ENSMUST00000117172	0.751001	3.01039	3.96271	0.75968	0.447446	NA
ENSMUST00000124404	0.600801	2.68962	3.97652	0.676375	0.498803	NA
ENSMUST00000067178	1.64058	4.13151	3.93258	1.05059	0.293449	NA
ENSMUST00000162449	0	NA	NA	NA	NA	NA
ENSMUST00000194890	0	NA	NA	NA	NA	NA
ENSMUST00000194048	0	NA	NA	NA	NA	NA
ENSMUST00000195450	2.51847	0.831712	1.23879	0.671388	0.501973	0.999992
ENSMUST00000169057	0	NA	NA	NA	NA	NA
ENSMUST00000194320	0	NA	NA	NA	NA	NA
ENSMUST00000027289	5.39003	-0.851298	1.31272	-0.648501	0.516661	0.999992
ENSMUST00000195303	1.16474	-2.54756	2.42783	-1.04932	0.294032	NA
ENSMUST00000191981	0	NA	NA	NA	NA	NA
ENSMUST00000194195	0	NA	NA	NA	NA	NA
ENSMUST00000195272	0	NA	NA	NA	NA	NA
ENSMUST00000027288	6.90506	1.70822	1.19312	1.43172	0.152224	0.856238
ENSMUST00000132401	15.7452	-1.05713	3.1583	-0.334715	0.73784	0.999992
ENSMUST00000136846	10.7411	-6.93244	3.911	-1.77255	0.0763036	0.705301
ENSMUST00000137241	0	NA	NA	NA	NA	NA
ENSMUST00000192652	0	NA	NA	NA	NA	NA
ENSMUST00000141402	0.32816	1.80562	4.03455	0.44754	0.654485	NA
ENSMUST00000132615	0	NA	NA	NA	NA	NA
ENSMUST00000193774	0	NA	NA	NA	NA	NA
ENSMUST00000058307	15.72	2.16406	2.93155	0.738197	0.460395	0.999992
ENSMUST00000114933	9.84449	0.585157	3.74457	0.156268	0.875822	0.999992
ENSMUST00000027287	929.827	0.044253	0.648343	0.0682555	0.945582	0.999992
ENSMUST00000140264	386.771	0.222029	1.0584	0.209778	0.833841	0.999992
ENSMUST00000137266	108.618	-0.549077	1.77134	-0.309978	0.756578	0.999992
ENSMUST00000168546	5.10526	-5.86213	3.91565	-1.4971	0.134367	0.832073
ENSMUST00000123124	6.02861	0.0775427	1.41847	0.0546663	0.956404	0.999992
ENSMUST00000146676	0.141813	-1.05104	4.08047	-0.257579	0.796732	NA
ENSMUST00000193024	2.56149	0.282979	1.10451	0.256203	0.797794	0.999992
ENSMUST00000027286	2213.14	0.0102	0.115645	0.0882005	0.929717	0.999992
ENSMUST00000192179	7.82261	-0.93447	0.649451	-1.43886	0.15019	0.852973
ENSMUST00000118059	123.027	-0.620033	0.711019	-0.872033	0.38319	0.999992
ENSMUST00000114925	252.132	0.668432	0.526265	1.27014	0.204034	0.913234
ENSMUST00000027285	240.52	0.194711	0.588696	0.330749	0.740834	0.999992
ENSMUST00000144617	42.8916	0.708945	1.60806	0.440871	0.659307	0.999992
ENSMUST00000134184	96.4155	0.12141	0.648082	0.187338	0.851396	0.999992
ENSMUST00000193979	14.8994	-0.0208725	0.553083	-0.0377384	0.969896	0.999992
ENSMUST00000193713	3.62557	0.706628	1.32046	0.535136	0.592556	0.999992
ENSMUST00000148047	2.48355	-0.43981	3.79983	-0.115745	0.907855	0.999992
ENSMUST00000151952	261.491	0.425697	1.95486	0.217763	0.827614	0.999992
ENSMUST00000042161	435.469	0.219635	1.89466	0.115923	0.907714	0.999992
ENSMUST00000154819	22.2487	2.39368	2.98189	0.802739	0.422126	0.999992
ENSMUST00000143636	15.7066	1.68288	1.19932	1.4032	0.160558	0.866182
ENSMUST00000149791	1.95406	-0.11774	1.33882	-0.0879431	0.929922	NA
ENSMUST00000151866	2.9148	-0.440071	1.8373	-0.239521	0.810702	0.999992
ENSMUST00000195598	1.60265	-0.0282978	1.30989	-0.0216031	0.982765	NA
ENSMUST00000194660	1.33285	-0.117437	1.36653	-0.0859386	0.931515	NA
ENSMUST00000192316	0	NA	NA	NA	NA	NA
ENSMUST00000160659	0	NA	NA	NA	NA	NA
ENSMUST00000160589	1.47642	0.666569	3.85566	0.172881	0.862745	NA
ENSMUST00000192005	0	NA	NA	NA	NA	NA
ENSMUST00000192480	0	NA	NA	NA	NA	NA
ENSMUST00000162875	45.6722	0.31	0.607929	0.509928	0.610102	0.999992
ENSMUST00000160023	82.529	0.13849	0.779528	0.177659	0.85899	0.999992
ENSMUST00000181885	6.25131	1.51046	1.08263	1.39518	0.162962	0.87037
ENSMUST00000041815	93.9284	0.471525	0.396482	1.18927	0.234332	0.944047
ENSMUST00000088072	32.2963	-1.06726	1.05739	-1.00933	0.312817	0.999992
ENSMUST00000114902	10.1077	2.77574	3.00581	0.923456	0.355769	0.999992
ENSMUST00000151735	10.5117	0.634523	3.74345	0.169502	0.865402	0.999992
ENSMUST00000123082	480.89	0.365113	0.583621	0.6256	0.531577	0.999992
ENSMUST00000193669	41.9192	-1.45833	1.4313	-1.01889	0.308257	0.999992
ENSMUST00000155852	95.9465	-1.37916	1.02399	-1.34685	0.178029	0.88676
ENSMUST00000134024	74.0492	-0.30345	0.230105	-1.31875	0.187254	0.89603
ENSMUST00000139725	4.64458	5.63469	3.19512	1.76353	0.0778114	0.711707
ENSMUST00000041621	99.8865	0.62446	0.419352	1.48911	0.136459	0.834851
ENSMUST00000142670	6.67692	-1.19676	1.18299	-1.01164	0.311708	0.999992
ENSMUST00000128085	2.93871	-0.0235839	1.5927	-0.0148075	0.988186	0.999992
ENSMUST00000144440	13.4928	-2.69582	3.04314	-0.885867	0.375689	0.999992
ENSMUST00000027257	122.334	1.84777	0.690164	2.67729	0.00742207	0.187518
ENSMUST00000127170	194.662	2.0027	0.6495	3.08345	0.00204619	0.0750915
ENSMUST00000138806	131.332	1.40714	0.470209	2.99258	0.00276631	0.094516
ENSMUST00000131754	43.9812	1.51251	0.517448	2.92302	0.00346655	0.111484
ENSMUST00000027256	285.001	0.397732	0.266611	1.49181	0.13575	0.834028
ENSMUST00000193673	85.421	-0.199929	0.384658	-0.519759	0.603232	0.999992
ENSMUST00000194857	44.3971	-0.456616	0.342819	-1.33195	0.182878	0.893417
ENSMUST00000195373	955.491	0.194575	0.31341	0.620833	0.534709	0.999992
ENSMUST00000160082	148.411	0.568311	0.218836	2.59697	0.009405	0.220025
ENSMUST00000161694	13.5899	0.362431	0.990271	0.365992	0.714371	0.999992
ENSMUST00000162513	14.7517	-0.334259	0.838918	-0.39844	0.690306	0.999992
ENSMUST00000078307	0	NA	NA	NA	NA	NA
ENSMUST00000195032	481.407	0.756944	0.762052	0.993298	0.320565	0.999992
ENSMUST00000162031	467.192	-0.598792	0.514165	-1.16459	0.244184	0.950242
ENSMUST00000195247	10.5217	0.239271	1.41434	0.169175	0.865659	0.999992
ENSMUST00000194747	588.46	-0.397401	0.224664	-1.76887	0.0769156	0.708167
ENSMUST00000192237	32.3921	0.0109635	1.45429	0.00753872	0.993985	0.999992
ENSMUST00000193832	126.371	-0.381583	0.269718	-1.41475	0.157142	0.861624
ENSMUST00000192960	6.80407	-0.0458041	0.712802	-0.0642592	0.948764	0.999992
ENSMUST00000194692	1.49694	0.940073	1.72535	0.544858	0.585851	NA
ENSMUST00000193806	1.89941	4.34433	3.38747	1.28247	0.199677	NA
ENSMUST00000192594	0.1502	0.87251	4.08047	0.213826	0.830683	NA
ENSMUST00000027252	3533.63	-0.057354	0.157121	-0.365031	0.715088	0.999992
ENSMUST00000192548	184.18	0.547122	0.989469	0.552945	0.580301	0.999992
ENSMUST00000193151	6.32732	-2.07639	1.67454	-1.23998	0.214984	0.926447
ENSMUST00000195664	5.94084	-0.672935	1.33271	-0.504938	0.613603	0.999992
ENSMUST00000027251	809.082	-0.208616	0.329623	-0.632892	0.526804	0.999992
ENSMUST00000194650	436.803	1.15934	1.1079	1.04643	0.295362	0.995539
ENSMUST00000193472	32.1761	0.322112	0.376248	0.856117	0.391933	0.999992
ENSMUST00000194815	3.81063	-0.666422	1.89718	-0.351269	0.725386	0.999992
ENSMUST00000193697	6.25946	-0.577204	1.50205	-0.384278	0.700772	0.999992
ENSMUST00000195383	2.20822	-0.772522	2.66013	-0.290407	0.771505	0.999992
ENSMUST00000192697	13.0685	0.361714	0.812926	0.444953	0.656354	0.999992
ENSMUST00000193008	20.5065	-0.471622	0.395732	-1.19177	0.233351	0.942124
ENSMUST00000195028	15.6169	-0.82573	0.557738	-1.4805	0.138741	0.838652
ENSMUST00000193113	2.79842	0.0274967	1.26423	0.0217498	0.982648	0.999992
ENSMUST00000193922	3.66728	-1.14703	1.2039	-0.952764	0.340709	0.999992
ENSMUST00000127620	0.16408	0.87251	4.08047	0.213826	0.830683	NA
ENSMUST00000143261	0	NA	NA	NA	NA	NA
ENSMUST00000131663	0	NA	NA	NA	NA	NA
ENSMUST00000195175	0	NA	NA	NA	NA	NA
ENSMUST00000134963	2.253	4.59207	3.92554	1.16979	0.242084	0.948505
ENSMUST00000133299	3.74031	-0.429987	1.26418	-0.340132	0.733757	0.999992
ENSMUST00000129696	0.283626	-1.72658	4.05983	-0.425285	0.670629	NA
ENSMUST00000039827	10.2901	-0.117586	1.39427	-0.0843357	0.93279	0.999992
ENSMUST00000095027	2040.48	-0.0534766	0.214618	-0.249171	0.803229	0.999992
ENSMUST00000027250	1.03722	-1.13323	3.92243	-0.28891	0.77265	NA
ENSMUST00000136641	1.03722	-1.13323	3.92243	-0.28891	0.77265	NA
ENSMUST00000147695	574.567	0.377993	0.379025	0.997277	0.31863	0.999992
ENSMUST00000039612	2394.29	0.0187312	0.401923	0.0466039	0.962829	0.999992
ENSMUST00000191724	5.08123	-0.123894	0.997452	-0.12421	0.901149	0.999992
ENSMUST00000195309	0	NA	NA	NA	NA	NA
ENSMUST00000027249	241.323	-1.25887	0.971368	-1.29597	0.194985	0.904994
ENSMUST00000193441	318.934	-0.759032	0.532292	-1.42597	0.153878	0.859063
ENSMUST00000194361	12.4795	-7.15018	3.91041	-1.8285	NA	NA
ENSMUST00000194657	19.0298	0.177501	0.758552	0.233999	0.814985	0.999992
ENSMUST00000192948	54.3346	1.80337	1.73801	1.03761	0.299452	0.998499
ENSMUST00000193435	18.3627	0.174295	1.40214	0.124307	0.901073	0.999992
ENSMUST00000195731	1.81131	1.34541	1.47413	0.912679	0.361411	NA
ENSMUST00000192175	5.9847	1.57751	0.785704	2.00776	0.0446688	0.544356
ENSMUST00000027247	998.05	0.242195	0.294186	0.823274	0.410352	0.999992
ENSMUST00000194552	18.4257	-1.88178	2.02264	-0.930361	0.352184	0.999992
ENSMUST00000193073	213.187	1.01919	0.750506	1.358	0.174463	0.882322
ENSMUST00000193489	2.88188	-0.343474	1.39731	-0.245811	0.805828	0.999992
ENSMUST00000194994	66.232	-0.025881	0.513962	-0.0503558	0.959839	0.999992
ENSMUST00000174365	0	NA	NA	NA	NA	NA
ENSMUST00000172825	0	NA	NA	NA	NA	NA
ENSMUST00000056815	32.5159	0.06157	0.516891	0.119116	0.905183	0.999992
ENSMUST00000173050	0.584026	0.0575902	4.02373	0.0143126	0.988581	NA
ENSMUST00000173076	0.456093	0.792277	2.73012	0.290199	0.771664	NA
ENSMUST00000192099	1.3518	3.85623	3.93799	0.97924	0.327462	NA
ENSMUST00000192531	0	NA	NA	NA	NA	NA
ENSMUST00000191698	0	NA	NA	NA	NA	NA
ENSMUST00000086535	7277.78	-0.0373399	0.332842	-0.112185	0.910677	0.999992
ENSMUST00000178079	2313.13	0.195334	0.32182	0.606967	0.543873	0.999992
ENSMUST00000179954	1596.16	0.409969	0.316347	1.29595	0.194993	0.904994
ENSMUST00000195123	394.886	0.191908	0.379879	0.505181	0.613431	0.999992
ENSMUST00000194746	611.589	-0.0185204	0.528364	-0.0350523	0.972038	0.999992
ENSMUST00000191855	83.4758	0.124023	0.531717	0.233249	0.815568	0.999992
ENSMUST00000054462	252.945	0.143909	0.436628	0.329592	0.741708	0.999992
ENSMUST00000193823	110.278	0.29982	1.19983	0.249886	0.802675	0.999992
ENSMUST00000195854	6.77543	-0.261137	1.08236	-0.241267	0.809348	0.999992
ENSMUST00000195567	0	NA	NA	NA	NA	NA
ENSMUST00000161515	21.3388	-1.39538	1.08899	-1.28136	0.200068	0.909701
ENSMUST00000003219	817.219	-0.0523583	0.154529	-0.338825	0.734742	0.999992
ENSMUST00000160145	110.3	0.0110344	0.354092	0.0311625	0.97514	0.999992
ENSMUST00000083002	0.98437	3.39376	3.8803	0.874612	0.381785	NA
ENSMUST00000062525	766.055	0.2268	0.205356	1.10442	0.26941	0.973035
ENSMUST00000195136	7.7498	-0.0659029	0.637606	-0.10336	0.917677	0.999992
ENSMUST00000146314	82.9472	0.105064	1.05535	0.0995535	0.920699	0.999992
ENSMUST00000195705	6.716	2.04551	1.63939	1.24773	0.21213	0.923
ENSMUST00000153381	4.8233	1.17084	1.1921	0.982163	0.32602	0.999992
ENSMUST00000104516	3.07074	0.394156	0.994058	0.396512	0.691727	0.999992
ENSMUST00000181841	10.7508	0.223287	1.4288	0.156276	0.875815	0.999992
ENSMUST00000053355	284.684	0.261769	0.474281	0.551927	0.580998	0.999992
ENSMUST00000126760	0	NA	NA	NA	NA	NA
ENSMUST00000151913	8.54118	-0.226666	2.96403	-0.0764722	0.939043	0.999992
ENSMUST00000187091	0	NA	NA	NA	NA	NA
ENSMUST00000191299	0.358037	-2.01697	4.0324	-0.500192	0.61694	NA
ENSMUST00000186683	0	NA	NA	NA	NA	NA
ENSMUST00000163854	884.089	-6.70129	3.7303	-1.79645	NA	NA
ENSMUST00000193514	0	NA	NA	NA	NA	NA
ENSMUST00000195860	600.861	-2.2254	0.827998	-2.68769	0.00719483	0.183898
ENSMUST00000192509	2195.74	0.225842	0.479889	0.470614	0.637917	0.999992
ENSMUST00000193682	492.587	-0.778857	0.446191	-1.74557	0.0808858	0.720452
ENSMUST00000195636	312.503	0.0804815	0.29348	0.274232	0.783907	0.999992
ENSMUST00000168431	6670.71	0.268269	0.737785	0.363615	0.716146	0.999992
ENSMUST00000195259	190.456	-1.25164	0.470897	-2.65798	0.00786098	0.194764
ENSMUST00000191761	0.99091	-0.0870018	1.50824	-0.0576843	0.954	NA
ENSMUST00000191865	38.5411	-0.599549	0.585165	-1.02458	0.305561	0.999992
ENSMUST00000192355	0.99091	-0.0870018	1.50824	-0.0576843	0.954	NA
ENSMUST00000191964	42.5281	-0.0987003	0.56137	-0.175821	0.860435	0.999992
ENSMUST00000194163	3.03027	-1.12488	1.16094	-0.968942	0.332574	0.999992
ENSMUST00000191657	84.5723	-0.200275	0.486818	-0.411396	0.680782	0.999992
ENSMUST00000192884	64.0902	-0.651464	0.513875	-1.26775	0.204887	0.914186
ENSMUST00000195356	3.39098	-0.71387	1.16628	-0.612089	0.540479	0.999992
ENSMUST00000193661	3.62433	0.448194	1.32517	0.338216	0.7352	0.999992
ENSMUST00000192194	26.1419	-0.359317	0.514015	-0.699039	0.484528	0.999992
ENSMUST00000191671	0	NA	NA	NA	NA	NA
ENSMUST00000195770	0	NA	NA	NA	NA	NA
ENSMUST00000194913	0	NA	NA	NA	NA	NA
ENSMUST00000193969	0	NA	NA	NA	NA	NA
ENSMUST00000193054	8.21434	-0.308614	0.906509	-0.340442	0.733523	0.999992
ENSMUST00000027243	6.09401	-0.334423	0.938897	-0.356187	0.7217	0.999992
ENSMUST00000181756	8.17546	-1.52157	1.92053	-0.792263	0.428207	0.999992
ENSMUST00000095020	9.85117	2.35847	2.79627	0.843434	0.398986	0.999992
ENSMUST00000193388	0	NA	NA	NA	NA	NA
ENSMUST00000194296	35.7282	-1.53054	2.24094	-0.682991	0.494612	0.999992
ENSMUST00000192551	6.21942	0.572319	0.911921	0.627597	0.530268	0.999992
ENSMUST00000192199	0.725839	-0.516581	3.97374	-0.129999	0.896567	NA
ENSMUST00000191850	0.725421	-1.73356	3.98579	-0.434934	0.66361	NA
ENSMUST00000114795	21.9889	-1.21711	3.10991	-0.391365	0.695527	0.999992
ENSMUST00000195402	0.711597	-0.209076	3.97863	-0.0525498	0.958091	NA
ENSMUST00000027241	33.1638	1.00547	2.32927	0.431666	0.665984	0.999992
ENSMUST00000167723	0	NA	NA	NA	NA	NA
ENSMUST00000193391	0	NA	NA	NA	NA	NA
ENSMUST00000193793	0	NA	NA	NA	NA	NA
ENSMUST00000087983	0	NA	NA	NA	NA	NA
ENSMUST00000195684	0	NA	NA	NA	NA	NA
ENSMUST00000108044	2.06087	0.917386	3.82304	0.239963	0.810359	0.999992
ENSMUST00000027237	4.68241	1.16121	1.20919	0.960322	0.336893	0.999992
ENSMUST00000163057	0	NA	NA	NA	NA	NA
ENSMUST00000159724	0	NA	NA	NA	NA	NA
ENSMUST00000160468	0	NA	NA	NA	NA	NA
ENSMUST00000174335	0	NA	NA	NA	NA	NA
ENSMUST00000173881	0	NA	NA	NA	NA	NA
ENSMUST00000173514	0	NA	NA	NA	NA	NA
ENSMUST00000053043	0	NA	NA	NA	NA	NA
ENSMUST00000097772	3.80982	0.718346	1.80885	0.397129	0.691273	0.999992
ENSMUST00000193691	0	NA	NA	NA	NA	NA
ENSMUST00000027231	14.9994	1.21703	0.813363	1.49629	0.134577	0.832668
ENSMUST00000192345	1.41813	-4.02025	3.93852	-1.02075	0.307373	NA
ENSMUST00000192294	0.141813	-1.05104	4.08047	-0.257579	0.796732	NA
ENSMUST00000195134	2.39085	-4.76195	3.35936	-1.41752	0.156332	0.861359
ENSMUST00000039672	83.0593	1.12823	3.41303	0.330565	0.740973	0.999992
ENSMUST00000131390	75.5142	-0.81246	2.80975	-0.289157	0.772461	0.999992
ENSMUST00000144385	3.8201	-3.42766	2.42974	-1.41071	0.15833	0.864275
ENSMUST00000193927	0	NA	NA	NA	NA	NA
ENSMUST00000194262	0	NA	NA	NA	NA	NA
ENSMUST00000027233	0.492241	2.39222	3.99231	0.599206	0.549036	NA
ENSMUST00000192849	0	NA	NA	NA	NA	NA
ENSMUST00000192078	0.492241	2.39222	3.99231	0.599206	0.549036	NA
ENSMUST00000193371	0	NA	NA	NA	NA	NA
ENSMUST00000192454	0.709064	-3.02812	3.96965	-0.762817	0.445572	NA
ENSMUST00000114765	6.80673	-0.109191	1.25988	-0.0866679	0.930935	0.999992
ENSMUST00000186391	496.048	-0.243604	0.233805	-1.04191	0.297454	0.996734
ENSMUST00000187227	5.68921	-1.5648	0.865099	-1.80881	0.0704801	0.678892
ENSMUST00000188087	8.17499	-1.75178	1.04746	-1.67241	0.0944435	0.758321
ENSMUST00000066196	0	NA	NA	NA	NA	NA
ENSMUST00000189138	3.8642	0.467807	1.34854	0.346899	0.728667	0.999992
ENSMUST00000191831	12.022	0.105354	0.589321	0.178772	0.858117	0.999992
ENSMUST00000186656	79.3701	-5.58154	2.13637	-2.61262	0.00898501	0.21306
ENSMUST00000181593	146.016	-1.01996	1.14361	-0.891876	0.372459	0.999992
ENSMUST00000180689	165.657	1.71702	0.614707	2.79323	0.00521848	0.148051
ENSMUST00000181660	61.661	-0.143548	0.390355	-0.367736	0.71307	0.999992
ENSMUST00000176052	301.095	0.210344	1.13282	0.185681	0.852695	0.999992
ENSMUST00000185599	18.9607	-0.353418	0.591816	-0.597175	0.550391	0.999992
ENSMUST00000078844	3.49072	-1.092	0.888007	-1.22972	0.218802	0.930903
ENSMUST00000188153	108.361	1.37852	1.47585	0.93405	NA	NA
ENSMUST00000176154	2.40836	-1.06435	1.21458	-0.876304	0.380865	0.999992
ENSMUST00000181725	208.387	-0.2718	1.91492	-0.141938	0.887129	0.999992
ENSMUST00000176977	5.93518	-0.904225	0.676163	-1.33729	0.181128	0.890031
ENSMUST00000177136	19.2043	-0.191067	0.516533	-0.369903	0.711455	0.999992
ENSMUST00000176807	31.6559	-1.19065	0.665608	-1.78882	0.0736438	0.69328
ENSMUST00000199521	21.0234	4.94395	1.06097	4.65984	3.16453e-06	0.000338381
ENSMUST00000054883	5982.17	-0.380791	0.160533	-2.37204	0.0176903	0.322414
ENSMUST00000180589	33.8125	-0.933526	0.577183	-1.61738	0.105795	0.783124
ENSMUST00000192894	178.706	-0.348719	0.410814	-0.84885	0.395965	0.999992
ENSMUST00000188773	10.391	0.245796	0.982557	0.25016	0.802464	0.999992
ENSMUST00000104260	0	NA	NA	NA	NA	NA
ENSMUST00000057208	169.595	0.836349	1.28676	0.649963	0.515716	0.999992
ENSMUST00000185523	65.1576	-1.16918	0.86032	-1.35901	0.174145	0.882267
ENSMUST00000185376	44.8225	-0.483851	0.985923	-0.49076	0.623596	0.999992
ENSMUST00000187414	245.954	0.176816	0.417556	0.423455	0.671964	0.999992
ENSMUST00000201108	141.532	-0.128115	1.70299	-0.0752289	0.940033	0.999992
ENSMUST00000188174	121.474	-0.717863	0.813245	-0.882713	0.377391	0.999992
ENSMUST00000202358	134.786	0.0227053	0.50591	0.0448801	0.964203	0.999992
ENSMUST00000187998	0	NA	NA	NA	NA	NA
ENSMUST00000188621	231.165	-0.119558	0.325946	-0.366801	0.713767	0.999992
ENSMUST00000179766	195.088	-0.124651	0.222596	-0.559988	0.575488	0.999992
ENSMUST00000179655	24.3712	-0.254595	0.397779	-0.640042	0.522145	0.999992
ENSMUST00000114761	18.6071	0.57854	0.647499	0.893499	0.37159	0.999992
ENSMUST00000185980	0	NA	NA	NA	NA	NA
ENSMUST00000188728	18.5863	1.30179	3.73721	0.348332	NA	NA
ENSMUST00000190427	3.22349	5.10823	3.30984	1.54335	0.122746	0.813949
ENSMUST00000039080	18.2145	0.226632	0.671645	0.337429	0.735794	0.999992
ENSMUST00000095014	617.663	-0.318401	0.744954	-0.42741	0.669081	0.999992
ENSMUST00000186694	528.563	0.297326	2.77638	0.107091	0.914717	0.999992
ENSMUST00000189010	4.10836	0.490532	0.920178	0.533084	0.593976	0.999992
ENSMUST00000188598	32.4567	0.975009	0.608351	1.60271	0.108999	0.788895
ENSMUST00000187872	46.5048	-0.0532109	0.378834	-0.14046	0.888297	0.999992
ENSMUST00000187525	3.08984	1.44721	1.34672	1.07462	0.282547	0.985222
ENSMUST00000010434	1659.81	-0.0351615	0.189199	-0.185844	0.852567	0.999992
ENSMUST00000187357	0.82029	3.13041	3.95827	0.790851	0.429031	NA
ENSMUST00000178557	3071.98	-0.119189	0.165199	-0.721487	0.47061	0.999992
ENSMUST00000008280	167.883	0.834027	0.397688	2.09719	0.0359771	0.485631
ENSMUST00000185893	21.4233	-7.92896	3.10987	-2.54961	0.0107844	0.238564
ENSMUST00000124817	0	NA	NA	NA	NA	NA
ENSMUST00000114744	7.48949	6.32326	1.48491	4.25835	2.05937e-05	0.00177963
ENSMUST00000086421	1146.72	-0.2383	0.164856	-1.44551	0.148315	0.85191
ENSMUST00000202540	2.62688	-3.85554	2.37982	-1.6201	0.105211	0.782848
ENSMUST00000187435	0.753599	-0.405863	3.96354	-0.102399	0.91844	NA
ENSMUST00000136648	1.60703	-0.562605	1.90148	-0.295878	0.767323	NA
ENSMUST00000193169	18.8512	-0.422235	0.530572	-0.79581	0.426142	0.999992
ENSMUST00000194710	0.425438	-2.30075	4.01029	-0.573713	0.566162	NA
ENSMUST00000186289	0.179018	-1.05104	4.08047	-0.257579	0.796732	NA
ENSMUST00000027217	169.423	1.19545	0.357657	3.34245	0.00083041	0.038276
ENSMUST00000188753	3.66853	1.46291	1.22749	1.19179	0.233345	0.942124
ENSMUST00000185910	2.61359	0.680619	1.24245	0.547803	0.583827	0.999992
ENSMUST00000076997	140.823	10.5562	3.3183	3.1812	0.00146665	0.0589221
ENSMUST00000139451	23.7643	-0.298913	1.522	-0.196395	0.844301	0.999992
ENSMUST00000136179	0.383481	-2.1038	4.02518	-0.522659	0.601212	NA
ENSMUST00000153317	6.27786	-1.30913	3.76014	-0.348161	0.72772	0.999992
ENSMUST00000163003	1.69596	1.02651	1.78689	0.574465	0.565653	NA
ENSMUST00000126008	560.594	-0.629728	0.754867	-0.834224	0.404154	0.999992
ENSMUST00000136704	2.72878	0.475461	1.15655	0.411103	0.680997	0.999992
ENSMUST00000134860	2.12252	-0.314133	1.34453	-0.233637	0.815267	0.999992
ENSMUST00000128261	1.63333	1.14068	1.27723	0.893093	0.371807	NA
ENSMUST00000191395	2.25456	0.767721	1.07784	0.71228	0.476291	0.999992
ENSMUST00000189388	64.8029	21.5133	3.90741	5.50576	NA	NA
ENSMUST00000186441	0	NA	NA	NA	NA	NA
ENSMUST00000087933	844.369	-0.135253	1.66274	-0.0813435	0.935169	0.999992
ENSMUST00000188313	779.539	-0.568031	1.12709	-0.503979	0.614276	0.999992
ENSMUST00000188302	310.871	0.718558	1.81358	0.396209	0.691951	0.999992
ENSMUST00000190207	59.079	1.50072	0.815034	1.8413	0.0655783	0.659595
ENSMUST00000186028	12.452	-1.12152	1.2181	-0.920716	0.357199	0.999992
ENSMUST00000190401	5.18279	0.124179	0.759285	0.163547	0.870088	0.999992
ENSMUST00000185579	4.68432	-2.3604	1.54595	-1.52683	0.126803	0.819279
ENSMUST00000187115	14.2698	-0.702711	0.580084	-1.21139	0.225744	0.936728
ENSMUST00000162750	0	NA	NA	NA	NA	NA
ENSMUST00000161575	0	NA	NA	NA	NA	NA
ENSMUST00000061421	6.22281	0.360421	1.15494	0.312068	0.754989	0.999992
ENSMUST00000159881	11.2581	-0.628465	2.22734	-0.28216	0.777821	0.999992
ENSMUST00000168641	6.89566	0.245838	1.12226	0.219057	0.826606	0.999992
ENSMUST00000156392	26.6551	0.313554	3.73198	0.084018	NA	NA
ENSMUST00000128190	16.5756	-1.53467	2.21238	-0.693676	0.487885	0.999992
ENSMUST00000133677	3.69742	-1.81169	2.95113	-0.613898	0.539283	0.999992
ENSMUST00000127923	0	NA	NA	NA	NA	NA
ENSMUST00000148542	3.25959	-5.20968	3.92073	-1.32875	0.183929	0.893663
ENSMUST00000134195	0	NA	NA	NA	NA	NA
ENSMUST00000027213	122.982	1.35592	3.49468	0.387994	0.69802	0.999992
ENSMUST00000027215	32.9393	0.491942	2.27587	0.216156	0.828866	0.999992
ENSMUST00000150911	89.4129	-0.436246	1.91505	-0.227799	0.819803	0.999992
ENSMUST00000147571	26.3064	-0.673874	1.20605	-0.558744	0.576337	0.999992
ENSMUST00000152239	113.206	0.62023	2.92514	0.212034	NA	NA
ENSMUST00000147661	13.8401	0.929886	0.812681	1.14422	0.252533	0.95647
ENSMUST00000143327	2.88911	1.15704	1.77593	0.651514	0.514715	0.999992
ENSMUST00000149502	3.27011	0.705772	1.8656	0.378308	0.705202	0.999992
ENSMUST00000129702	1.41309	-1.08535	2.52599	-0.429672	0.667434	NA
ENSMUST00000125540	1.35116	-1.70937	2.09671	-0.815263	0.414922	NA
ENSMUST00000035991	554.019	-0.974729	1.45345	-0.670632	0.502455	0.999992
ENSMUST00000114709	464.455	1.35085	1.1593	1.16523	0.243927	0.949866
ENSMUST00000138521	10.452	-0.787766	0.5564	-1.41583	0.156826	0.861472
ENSMUST00000155917	26.5175	0.266437	0.380799	0.699678	0.484128	0.999992
ENSMUST00000186280	16.9574	0.408039	0.578579	0.705244	0.480658	0.999992
ENSMUST00000129068	10.7177	0.257834	0.588814	0.437887	0.661468	0.999992
ENSMUST00000065767	196.418	-0.238077	0.698713	-0.340736	0.733302	0.999992
ENSMUST00000141125	255.698	-0.432735	1.09364	-0.395682	0.692339	0.999992
ENSMUST00000149665	65.7726	0.512914	0.560568	0.91499	0.360197	0.999992
ENSMUST00000152643	11.5212	1.09752	1.53901	0.713133	0.475763	0.999992
ENSMUST00000139510	0	NA	NA	NA	NA	NA
ENSMUST00000145406	16.5066	0.193135	2.19838	0.0878533	0.929993	0.999992
ENSMUST00000027214	835.612	-0.122289	0.466342	-0.262231	0.793143	0.999992
ENSMUST00000131177	197.774	0.579449	1.4932	0.388058	0.697973	0.999992
ENSMUST00000137380	27.4624	0.754366	0.986118	0.764985	0.44428	0.999992
ENSMUST00000155862	15.248	-3.09163	0.862477	-3.5846	0.000337601	0.0186786
ENSMUST00000188376	18.7843	-0.810909	0.475785	-1.70436	0.0883141	0.742863
ENSMUST00000054801	0.958702	-3.43789	3.95421	-0.869426	0.384614	NA
ENSMUST00000150062	0	NA	NA	NA	NA	NA
ENSMUST00000161563	0	NA	NA	NA	NA	NA
ENSMUST00000186385	0.611786	0.168308	4.01366	0.0419337	0.966552	NA
ENSMUST00000159555	169.068	0.467676	2.61264	0.179005	0.857933	0.999992
ENSMUST00000161793	6.60881	6.14345	3.91318	1.56994	0.116429	0.804002
ENSMUST00000161066	0.355821	-0.0892628	4.08047	-0.0218756	0.982547	NA
ENSMUST00000186732	0	NA	NA	NA	NA	NA
ENSMUST00000162600	41.571	1.50045	1.19927	1.25113	0.210885	0.922365
ENSMUST00000074525	113.791	-0.582022	1.42523	-0.408371	0.683001	0.999992
ENSMUST00000160854	51.043	0.225679	0.905786	0.249153	0.803243	0.999992
ENSMUST00000160955	1.40985	1.14805	2.52619	0.454457	0.6495	NA
ENSMUST00000194594	1.30114	-0.745095	1.86675	-0.39914	0.68979	NA
ENSMUST00000194332	0.709064	-3.02812	3.96965	-0.762817	0.445572	NA
ENSMUST00000189818	0.942841	3.33462	3.67726	0.906822	0.364501	NA
ENSMUST00000087883	10372.4	0.871026	0.498789	1.74628	0.080762	0.720342
ENSMUST00000185687	16.0129	0.424484	0.496242	0.855396	0.392332	0.999992
ENSMUST00000190943	5.87054	1.06924	0.977466	1.09389	0.274001	0.978751
ENSMUST00000186021	12.0254	0.88668	1.18833	0.746156	0.455573	0.999992
ENSMUST00000129611	97.6844	0.707797	0.458205	1.54472	0.122415	0.813121
ENSMUST00000123204	2.1842	0.121696	1.3852	0.0878538	0.929993	0.999992
ENSMUST00000198698	286.952	0.660172	0.425129	1.55287	0.120453	0.810562
ENSMUST00000192814	1.5597	0.78793	3.85182	0.204561	0.837915	NA
ENSMUST00000086430	2860.1	0.765865	0.418539	1.82985	0.0672719	0.664395
ENSMUST00000134681	206.826	1.08013	0.57456	1.87992	0.0601184	0.636096
ENSMUST00000150143	10.9531	1.61604	0.909731	1.77639	0.0756689	0.702708
ENSMUST00000131535	3.19872	0.229743	0.959225	0.239509	0.810711	0.999992
ENSMUST00000147308	11.075	1.9464	1.86535	1.04345	0.29674	0.996734
ENSMUST00000143737	4.29644	-5.61005	3.91735	-1.4321	0.152114	0.856109
ENSMUST00000027139	512.124	0.883169	0.840125	1.05124	0.29315	0.993344
ENSMUST00000154436	506.464	-0.442005	0.691501	-0.639197	0.522695	0.999992
ENSMUST00000135662	247.33	-0.439048	0.239258	-1.83504	0.0665001	0.66255
ENSMUST00000142145	23.9715	-1.80279	0.731385	-2.4649	0.0137053	0.276439
ENSMUST00000186308	52.4802	0.677103	0.620609	1.09103	0.27526	0.979463
ENSMUST00000186651	11.9729	-0.164928	0.589526	-0.279764	0.779659	0.999992
ENSMUST00000146602	9.25168	0.819509	0.614988	1.33256	0.182676	0.89308
ENSMUST00000153604	80.7492	-0.104652	0.299987	-0.348856	0.727198	0.999992
ENSMUST00000183590	0.739719	-0.487769	2.69919	-0.180709	0.856596	NA
ENSMUST00000184038	0	NA	NA	NA	NA	NA
ENSMUST00000188252	0	NA	NA	NA	NA	NA
ENSMUST00000186822	0	NA	NA	NA	NA	NA
ENSMUST00000187406	0	NA	NA	NA	NA	NA
ENSMUST00000187420	0	NA	NA	NA	NA	NA
ENSMUST00000027137	527.715	-0.0130262	0.227807	-0.0571808	0.954401	0.999992
ENSMUST00000191247	9.1055	-0.667888	0.656265	-1.01771	0.308815	0.999992
ENSMUST00000186804	8.41422	-0.247436	1.31844	-0.187674	0.851132	0.999992
ENSMUST00000186755	3.82842	-0.470273	0.867194	-0.542292	0.587617	0.999992
ENSMUST00000182781	1.24793	-0.767993	1.83056	-0.41954	0.674822	NA
ENSMUST00000189861	9.28461	-0.0998156	0.567536	-0.175875	0.860392	0.999992
ENSMUST00000190006	0	NA	NA	NA	NA	NA
ENSMUST00000121202	11.5687	-0.862956	0.642586	-1.34294	0.179291	0.887526
ENSMUST00000183639	0.141813	-1.05104	4.08047	-0.257579	0.796732	NA
ENSMUST00000187358	17.7629	-0.524735	0.647826	-0.809994	0.417944	0.999992
ENSMUST00000188209	2.91347	0.240687	2.76411	0.0870755	0.930611	0.999992
ENSMUST00000190792	0	NA	NA	NA	NA	NA
ENSMUST00000187548	3.54406	-0.879167	2.86289	-0.307091	0.758774	0.999992
ENSMUST00000185557	0	NA	NA	NA	NA	NA
ENSMUST00000185879	2.26936	4.60013	3.538	1.30021	0.19353	0.903851
ENSMUST00000093689	0	NA	NA	NA	NA	NA
ENSMUST00000178395	0	NA	NA	NA	NA	NA
ENSMUST00000189339	0	NA	NA	NA	NA	NA
ENSMUST00000191499	0	NA	NA	NA	NA	NA
ENSMUST00000187094	0	NA	NA	NA	NA	NA
ENSMUST00000195118	0	NA	NA	NA	NA	NA
ENSMUST00000069293	170.584	0.367718	0.213174	1.72497	0.0845335	0.731557
ENSMUST00000188705	16.2001	-0.449588	0.452056	-0.994539	0.31996	0.999992
ENSMUST00000027131	4020.85	-0.105354	0.210284	-0.501009	0.616365	0.999992
ENSMUST00000141226	97.3934	-0.696419	0.864876	-0.805224	0.420691	0.999992
ENSMUST00000185520	18.5521	-0.342769	0.743932	-0.460753	0.644975	0.999992
ENSMUST00000186852	12.6012	0.455391	1.08459	0.419875	0.674577	0.999992
ENSMUST00000189404	87.5369	0.379409	0.355051	1.0686	0.285248	0.987277
ENSMUST00000189749	47.0764	0.696011	0.492266	1.41389	0.157394	0.862347
ENSMUST00000185210	1.67603	0.511255	1.54225	0.331499	0.740268	NA
ENSMUST00000190705	0.753554	-0.406034	3.96356	-0.102442	0.918406	NA
ENSMUST00000186103	0	NA	NA	NA	NA	NA
ENSMUST00000139157	0	NA	NA	NA	NA	NA
ENSMUST00000185627	0	NA	NA	NA	NA	NA
ENSMUST00000175165	0	NA	NA	NA	NA	NA
ENSMUST00000189560	0	NA	NA	NA	NA	NA
ENSMUST00000187777	0	NA	NA	NA	NA	NA
ENSMUST00000081851	673.401	0.172951	0.349387	0.495011	0.620592	0.999992
ENSMUST00000114565	8.6433	0.19143	0.610722	0.313448	0.75394	0.999992
ENSMUST00000051572	334.094	0.755511	0.397533	1.9005	0.0573674	0.620547
ENSMUST00000189867	1.77113	-1.53636	2.53476	-0.606115	0.544439	NA
ENSMUST00000187104	0.876039	0.0649478	3.92774	0.0165357	0.986807	NA
ENSMUST00000186003	0	NA	NA	NA	NA	NA
ENSMUST00000185534	7.05885	1.05399	2.88052	0.365904	0.714437	0.999992
ENSMUST00000189542	35.1793	1.07473	0.516338	2.08145	0.0373924	0.495104
ENSMUST00000190103	0.709064	-3.02812	3.96965	-0.762817	0.445572	NA
ENSMUST00000027279	43.1867	0.389504	0.44937	0.866778	0.386063	0.999992
ENSMUST00000188204	4.45443	-5.66451	3.13998	-1.804	0.0712314	0.682815
ENSMUST00000188051	0.141813	-1.05104	4.08047	-0.257579	0.796732	NA
ENSMUST00000186684	111.853	0.159938	0.393994	0.405941	0.684786	0.999992
ENSMUST00000185961	0.99091	-0.0870018	1.50824	-0.0576843	0.954	NA
ENSMUST00000188303	2.23324	-1.8575	1.35229	-1.37359	0.169568	0.877844
ENSMUST00000189576	1.69612	1.79497	3.8817	0.462418	0.643782	NA
ENSMUST00000186769	0.383481	-2.1038	4.02518	-0.522659	0.601212	NA
ENSMUST00000114541	0	NA	NA	NA	NA	NA
ENSMUST00000136701	8.51928	1.44921	1.89881	0.763221	0.445332	0.999992
ENSMUST00000144694	0	NA	NA	NA	NA	NA
ENSMUST00000135125	0	NA	NA	NA	NA	NA
ENSMUST00000123299	0	NA	NA	NA	NA	NA
ENSMUST00000186428	0.778717	3.05964	3.79803	0.805585	0.420482	NA
ENSMUST00000018561	2032.31	-0.0427859	0.254811	-0.167912	0.866652	0.999992
ENSMUST00000046390	638.329	-0.778679	0.659962	-1.17988	0.238046	0.947504
ENSMUST00000114537	52.4021	0.622902	1.62356	0.383663	0.701228	0.999992
ENSMUST00000151525	15.6101	-0.0140692	0.472254	-0.0297915	0.976233	0.999992
ENSMUST00000136273	10.3082	0.336681	0.779924	0.431684	0.665971	0.999992
ENSMUST00000140731	10.8675	0.24397	0.740103	0.329643	0.741669	0.999992
ENSMUST00000126657	0.955921	-1.04428	1.91534	-0.545222	0.585601	NA
ENSMUST00000140930	43.2173	-0.519475	0.482699	-1.07619	0.281844	0.98431
ENSMUST00000145367	18.7981	-0.169375	0.675158	-0.250867	0.801917	0.999992
ENSMUST00000126952	1.54069	-1.12082	1.35988	-0.824203	0.409824	NA
ENSMUST00000186817	0.425438	-2.30075	4.01029	-0.573713	0.566162	NA
ENSMUST00000097103	283.423	1.27491	1.29162	0.987065	0.323611	0.999992
ENSMUST00000168302	0	NA	NA	NA	NA	NA
ENSMUST00000187053	0	NA	NA	NA	NA	NA
ENSMUST00000187554	2.68698	0.591341	2.81431	0.210119	0.833574	0.999992
ENSMUST00000191435	129.451	10.4347	3.32138	3.14167	0.00167987	0.0654249
ENSMUST00000189347	47.0155	8.97326	1.27849	7.01863	2.24054e-12	7.04505e-10
ENSMUST00000185743	75.8513	3.66537	2.04794	1.78978	0.073489	0.692717
ENSMUST00000186057	976.46	13.35	1.43397	9.30981	1.28064e-20	1.31195e-17
ENSMUST00000185261	2.62835	1.99414	1.57933	1.26265	0.206715	0.917436
ENSMUST00000189244	616.031	12.6854	1.27918	9.91681	3.51837e-23	4.29756e-20
ENSMUST00000189336	215.072	9.26914	1.29644	7.14971	8.69628e-13	2.95376e-10
ENSMUST00000185516	147.427	4.74225	1.21975	3.88788	0.000101124	0.00689902
ENSMUST00000186857	3216.66	6.7758	2.40266	2.82012	0.00480054	0.139581
ENSMUST00000070968	2295.65	4.13925	1.05026	3.94117	8.10849e-05	0.00578024
ENSMUST00000027277	21.8648	0.293222	0.869642	0.337176	0.735985	0.999992
ENSMUST00000186574	220.175	3.09366	0.870253	3.55489	0.00037813	0.0204251
ENSMUST00000188681	169.892	5.65249	0.638269	8.85596	8.29632e-19	7.12093e-16
ENSMUST00000189075	59.4518	4.60237	0.557869	8.24992	1.58501e-16	1.03787e-13
ENSMUST00000186186	1.31905	0.659164	1.37245	0.480282	0.631027	NA
ENSMUST00000105087	5.68475	-0.314548	0.706126	-0.445457	0.65599	0.999992
ENSMUST00000114512	1.07912	3.53063	3.66318	0.963817	0.335138	NA
ENSMUST00000156887	0.164058	0.87251	4.08047	0.213826	0.830683	NA
ENSMUST00000114509	23.8157	1.07661	2.2669	0.474924	0.634841	0.999992
ENSMUST00000129107	0	NA	NA	NA	NA	NA
ENSMUST00000114513	1119.18	-0.929931	0.364893	-2.5485	0.0108187	0.238699
ENSMUST00000114510	1332.88	0.346747	1.52593	0.227237	0.82024	0.999992
ENSMUST00000139273	37.5195	0.549026	0.568173	0.9663	0.333894	0.999992
ENSMUST00000155587	274.097	1.21155	0.681392	1.77806	0.0753948	0.701877
ENSMUST00000147825	62.0157	0.389288	0.698332	0.557455	0.577217	0.999992
ENSMUST00000138906	0.425438	-2.30075	4.01029	-0.573713	0.566162	NA
ENSMUST00000123324	22.1069	-0.131996	0.449738	-0.293496	0.769143	0.999992
ENSMUST00000142976	10.366	0.529653	0.597464	0.886501	0.375348	0.999992
ENSMUST00000151694	10.4935	1.65874	0.733488	2.26144	0.0237323	0.382681
ENSMUST00000145514	154.375	-0.0804358	0.357698	-0.224871	0.82208	0.999992
ENSMUST00000148917	110.357	0.619944	0.457867	1.35398	0.175742	0.884878
ENSMUST00000126221	10.4251	-1.24883	0.914877	-1.36503	0.172245	0.881819
ENSMUST00000136654	4.82998	-0.411518	0.979707	-0.420042	0.674455	0.999992
ENSMUST00000168082	0	NA	NA	NA	NA	NA
ENSMUST00000186764	24.7876	-4.64141	1.00753	-4.60672	4.09073e-06	0.000423861
ENSMUST00000069792	654.496	0.0590413	0.201647	0.292796	0.769678	0.999992
ENSMUST00000170269	14.6064	-7.37241	1.31971	-5.58638	2.31848e-08	3.93775e-06
ENSMUST00000167732	12.3852	-2.28907	1.06167	-2.1561	0.0310759	0.446099
ENSMUST00000191424	3.53864	0.466819	0.913668	0.510929	0.609401	0.999992
ENSMUST00000189527	0	NA	NA	NA	NA	NA
ENSMUST00000188544	0	NA	NA	NA	NA	NA
ENSMUST00000179821	187.641	-0.460389	0.277872	-1.65683	0.097553	0.764864
ENSMUST00000188507	24.7185	-1.72457	3.23386	-0.533285	0.593836	0.999992
ENSMUST00000190452	0	NA	NA	NA	NA	NA
ENSMUST00000165859	129.839	-1.99106	0.789012	-2.52349	0.0116198	0.250184
ENSMUST00000185483	14.0935	0.894098	1.59555	0.560371	0.575226	0.999992
ENSMUST00000185790	24.8655	-0.530514	2.26705	-0.234011	0.814977	0.999992
ENSMUST00000186903	238.258	-0.238138	0.444679	-0.535527	0.592285	0.999992
ENSMUST00000190108	5.21933	0.460841	1.16155	0.396745	0.691555	0.999992
ENSMUST00000191076	21.9365	0.552691	0.614831	0.898931	0.368689	0.999992
ENSMUST00000191873	0.850877	-3.2886	3.95934	-0.830593	0.406204	NA
ENSMUST00000149887	0	NA	NA	NA	NA	NA
ENSMUST00000190228	0.537055	-2.60475	3.99085	-0.65268	0.513962	NA
ENSMUST00000156876	245.161	0.0443294	0.888815	0.0498748	0.960222	0.999992
ENSMUST00000147758	235.807	-0.379233	0.58837	-0.644548	0.51922	0.999992
ENSMUST00000087701	26.1704	0.443136	1.57428	0.281486	0.778338	0.999992
ENSMUST00000147421	18.003	0.110323	3.20938	0.0343751	0.972578	0.999992
ENSMUST00000188126	39.5053	-0.478408	0.529959	-0.902726	0.366671	0.999992
ENSMUST00000162576	0	NA	NA	NA	NA	NA
ENSMUST00000159725	0	NA	NA	NA	NA	NA
ENSMUST00000027271	468.306	0.181991	0.190617	0.954744	0.339707	0.999992
ENSMUST00000177279	7.78914	0.15001	3.74866	0.040017	0.96808	0.999992
ENSMUST00000159607	25.3905	0.138814	0.456942	0.303789	0.761288	0.999992
ENSMUST00000162351	3.86928	0.612775	1.2848	0.476943	0.633403	0.999992
ENSMUST00000162523	0	NA	NA	NA	NA	NA
ENSMUST00000044478	443.049	0.143926	0.203961	0.705654	0.480403	0.999992
ENSMUST00000159352	33.08	1.35664	0.559629	2.42417	0.0153432	0.295494
ENSMUST00000161125	12.5387	0.516451	0.672562	0.767886	0.442555	0.999992
ENSMUST00000159431	8.10958	1.88414	1.80142	1.04592	0.295596	0.995656
ENSMUST00000162609	6.44293	-0.287224	0.991059	-0.289815	0.771958	0.999992
ENSMUST00000161552	16.5938	0.74203	0.655546	1.13193	0.257666	0.961281
ENSMUST00000186922	7.39671	0.308723	0.707598	0.436297	0.662622	0.999992
ENSMUST00000114492	0	NA	NA	NA	NA	NA
ENSMUST00000114493	0	NA	NA	NA	NA	NA
ENSMUST00000191441	0	NA	NA	NA	NA	NA
ENSMUST00000190831	0	NA	NA	NA	NA	NA
ENSMUST00000186266	0	NA	NA	NA	NA	NA
ENSMUST00000190726	0	NA	NA	NA	NA	NA
ENSMUST00000050567	48.7494	0.667172	0.328522	2.03083	0.0422722	0.52933
ENSMUST00000191197	0	NA	NA	NA	NA	NA
ENSMUST00000027269	20.3903	0.535862	0.965304	0.555123	0.578811	0.999992
ENSMUST00000072235	0	NA	NA	NA	NA	NA
ENSMUST00000190748	0	NA	NA	NA	NA	NA
ENSMUST00000191402	0.537055	-2.60475	3.99085	-0.65268	0.513962	NA
ENSMUST00000128337	4.32074	1.47702	2.73176	0.540682	0.588727	0.999992
ENSMUST00000126590	0.766961	-3.11383	3.96606	-0.78512	0.432383	NA
ENSMUST00000126412	0	NA	NA	NA	NA	NA
ENSMUST00000027267	263.39	-0.215948	0.253595	-0.851549	0.394465	0.999992
ENSMUST00000135246	7.24747	2.62197	2.40091	1.09207	0.2748	0.979023
ENSMUST00000142922	6.67866	-0.0147555	0.827922	-0.0178224	0.985781	0.999992
ENSMUST00000133358	2.12585	-0.753313	1.15762	-0.650745	0.515211	0.999992
ENSMUST00000188890	3.6658	-2.25972	1.0853	-2.08211	0.0373322	0.494824
ENSMUST00000190734	0	NA	NA	NA	NA	NA
ENSMUST00000135614	5.14827	1.93304	2.02151	0.956238	0.338952	0.999992
ENSMUST00000188688	2.44713	3.62624	1.58697	2.285	0.0223125	0.36916
ENSMUST00000186588	1.69818	1.07628	2.86055	0.37625	0.706731	NA
ENSMUST00000027266	1001.72	-0.0824984	0.160914	-0.512687	0.608171	0.999992
ENSMUST00000135746	5.43575	-0.335195	0.918063	-0.365111	0.715029	0.999992
ENSMUST00000027265	37.7195	-1.33518	0.569042	-2.34636	0.0189578	0.334573
ENSMUST00000151296	81.8536	0.0904417	0.689655	0.131141	0.895664	0.999992
ENSMUST00000114484	160.888	0.717233	0.629937	1.13858	0.254879	0.957922
ENSMUST00000150115	48.2019	0.0484061	0.450441	0.107464	0.914421	0.999992
ENSMUST00000135786	6.60253	-0.243029	0.807465	-0.300978	0.763431	0.999992
ENSMUST00000153939	77.4661	-0.436161	0.682422	-0.639137	0.522734	0.999992
ENSMUST00000144660	1143.19	0.068957	0.194006	0.355438	0.722261	0.999992
ENSMUST00000123519	200.661	0.0405634	0.246979	0.164238	0.869544	0.999992
ENSMUST00000027264	409.771	0.0235445	0.217349	0.108326	0.913737	0.999992
ENSMUST00000147021	5.45579	-2.19651	1.18084	-1.86013	0.0628677	0.64751
ENSMUST00000154402	16.4316	0.190943	0.755622	0.252697	0.800503	0.999992
ENSMUST00000136468	2.21444	0.0107446	1.22181	0.00879397	0.992984	0.999992
ENSMUST00000174916	0.328138	1.80553	4.03455	0.447518	0.654501	NA
ENSMUST00000094964	89.5478	0.354398	0.256785	1.38013	0.167545	0.875924
ENSMUST00000189677	39.5394	0.352804	0.692768	0.509267	0.610565	0.999992
ENSMUST00000185920	1.3518	3.85623	3.93799	0.97924	0.327462	NA
ENSMUST00000027263	266.537	0.163966	0.288681	0.567982	0.570047	0.999992
ENSMUST00000187066	6.95357	0.414266	0.692747	0.598005	0.549836	0.999992
ENSMUST00000087659	0.16408	0.87251	4.08047	0.213826	0.830683	NA
ENSMUST00000150677	0	NA	NA	NA	NA	NA
ENSMUST00000152870	5.90689	5.98053	3.91394	1.528	0.126511	0.819185
ENSMUST00000184834	0	NA	NA	NA	NA	NA
ENSMUST00000157324	0	NA	NA	NA	NA	NA
ENSMUST00000097741	7.20039	3.5571	2.60315	1.36646	0.171794	0.881819
ENSMUST00000146850	2.57402	0.835	2.00344	0.416784	0.676836	0.999992
ENSMUST00000192858	0	NA	NA	NA	NA	NA
ENSMUST00000120904	410.534	0.320308	0.357103	0.896962	0.369739	0.999992
ENSMUST00000161988	0.82029	3.13041	3.95827	0.790851	0.429031	NA
ENSMUST00000027128	1.64933	-4.22547	3.49913	-1.20758	0.22721	NA
ENSMUST00000160472	2.34169	1.75365	3.8371	0.457024	0.647654	0.999992
ENSMUST00000163072	0	NA	NA	NA	NA	NA
ENSMUST00000159682	0.537055	-2.60475	3.99085	-0.65268	0.513962	NA
ENSMUST00000041638	1327.01	-0.0764343	0.129679	-0.589411	0.555586	0.999992
ENSMUST00000190419	2.73186	1.64126	1.1527	1.42384	0.154492	0.860306
ENSMUST00000189906	7.77259	0.730769	0.780143	0.936712	0.348907	0.999992
ENSMUST00000097739	3886.54	-0.240497	0.105622	-2.27697	0.0227882	0.374065
ENSMUST00000185817	13.5736	-1.24344	0.983699	-1.26405	0.206213	0.916335
ENSMUST00000187949	5.15024	-0.535372	1.18414	-0.452118	0.651184	0.999992
ENSMUST00000189506	4.78013	-0.167791	1.03204	-0.162581	0.870848	0.999992
ENSMUST00000194316	3.52546	0.282535	1.00024	0.282467	0.777586	0.999992
ENSMUST00000177704	2.06346	4.4637	3.37053	1.32433	0.185392	0.894441
ENSMUST00000190007	0.986553	0.836173	2.57471	0.324764	0.74536	NA
ENSMUST00000188243	1.61117	-4.19371	3.93494	-1.06576	0.286531	NA
ENSMUST00000180189	0	NA	NA	NA	NA	NA
ENSMUST00000178905	0	NA	NA	NA	NA	NA
ENSMUST00000177679	0.16408	0.87251	4.08047	0.213826	0.830683	NA
ENSMUST00000158620	0	NA	NA	NA	NA	NA
ENSMUST00000179030	163.245	-0.442028	0.881698	-0.501337	0.616134	0.999992
ENSMUST00000044359	131.759	0.0462278	2.54216	0.0181844	0.985492	0.999992
ENSMUST00000178226	71.7244	0.0344282	1.14985	0.0299415	0.976114	0.999992
ENSMUST00000178935	18.9221	0.186382	0.743345	0.250734	0.80202	0.999992
ENSMUST00000180327	10.3801	1.24899	1.59368	0.783715	0.433208	0.999992
ENSMUST00000178156	95.1971	-0.240559	0.325974	-0.73797	0.460533	0.999992
ENSMUST00000177919	8.69544	0.266214	1.20295	0.2213	0.824859	0.999992
ENSMUST00000179242	5.06611	0.543091	0.815027	0.666347	0.505189	0.999992
ENSMUST00000178685	4.95464	1.03238	0.803918	1.28418	0.199079	0.909527
ENSMUST00000189563	499.295	-0.0375393	0.322547	-0.116384	0.907348	0.999992
ENSMUST00000191996	7.99213	0.652323	0.99906	0.652936	0.513797	0.999992
ENSMUST00000193052	0.425438	-2.30075	4.01029	-0.573713	0.566162	NA
ENSMUST00000179398	1.48308	0.925261	1.42999	0.647042	0.517605	NA
ENSMUST00000189051	18.765	-1.00688	2.24589	-0.448322	0.653921	0.999992
ENSMUST00000027127	12539.9	-0.0160133	0.152275	-0.10516	0.916248	0.999992
ENSMUST00000187500	1316.29	0.16146	0.611872	0.263879	0.791873	0.999992
ENSMUST00000191303	35.2658	1.13431	0.544286	2.08404	0.0371566	0.493992
ENSMUST00000188859	39.1994	-0.463162	0.381948	-1.21263	0.225271	0.936163
ENSMUST00000190175	53.9858	0.352554	0.56617	0.622699	0.533482	0.999992
ENSMUST00000188419	37.7641	-0.138725	1.1805	-0.117514	0.906453	0.999992
ENSMUST00000185429	140.279	-0.0268981	0.305166	-0.0881425	0.929763	0.999992
ENSMUST00000193614	1.518	0.74625	2.62162	0.284652	0.77591	NA
ENSMUST00000087617	7.77803	0.117866	1.44002	0.0818504	0.934766	0.999992
ENSMUST00000027125	523.332	-0.0500556	0.198596	-0.252048	0.801004	0.999992
ENSMUST00000190239	10.5217	-0.907899	0.590287	-1.53806	0.124033	0.815395
ENSMUST00000185474	2.15978	0.146138	1.14077	0.128104	0.898066	0.999992
ENSMUST00000185918	2.44628	0.490962	1.01929	0.481672	0.630039	0.999992
ENSMUST00000075242	1860.22	0.0401458	0.305475	0.131421	0.895442	0.999992
ENSMUST00000134628	42.9517	-0.216113	0.645283	-0.334912	0.737692	0.999992
ENSMUST00000027123	6051.08	-0.0820009	0.131276	-0.624647	0.532203	0.999992
ENSMUST00000127861	514.466	0.0104661	0.858142	0.0121962	0.990269	0.999992
ENSMUST00000144077	23.1506	-0.694424	0.829593	-0.837066	0.402555	0.999992
ENSMUST00000160730	13.012	-0.561923	0.516465	-1.08802	0.276587	0.980668
ENSMUST00000162553	30.1804	-5.52396	3.20292	-1.72466	NA	NA
ENSMUST00000162364	502.936	0.372016	0.874335	0.425485	0.670483	0.999992
ENSMUST00000161122	259.184	-0.418153	0.451186	-0.926785	0.354038	0.999992
ENSMUST00000159311	155.823	0.105506	0.443088	0.238115	0.811792	0.999992
ENSMUST00000162930	172.571	1.47231	1.63525	0.900358	NA	NA
ENSMUST00000027122	59.2659	-0.765458	0.707718	-1.08159	0.279436	0.982377
ENSMUST00000159743	19.6982	-1.1862	1.01024	-1.17417	0.240326	0.94797
ENSMUST00000187422	11.3331	-0.510305	0.814596	-0.626451	0.531019	0.999992
ENSMUST00000161440	2.34347	-0.604802	1.16603	-0.518683	0.603982	0.999992
ENSMUST00000141107	5.65058	1.52403	1.10177	1.38325	0.166589	0.87472
ENSMUST00000181563	47.4318	0.0543615	0.477858	0.113761	0.909428	0.999992
ENSMUST00000027121	465.678	-0.0819317	0.194885	-0.42041	0.674186	0.999992
ENSMUST00000132055	19.5568	-0.174666	0.848591	-0.20583	0.836924	0.999992
ENSMUST00000114428	0.753599	-0.405863	3.96354	-0.102399	0.91844	NA
ENSMUST00000133294	6.07749	0.130835	0.715266	0.182918	0.854863	0.999992
ENSMUST00000061334	697.613	-0.0667087	0.218287	-0.305601	0.759908	0.999992
ENSMUST00000161810	0	NA	NA	NA	NA	NA
ENSMUST00000173983	0.492241	2.39222	3.99231	0.599206	0.549036	NA
ENSMUST00000114423	0	NA	NA	NA	NA	NA
ENSMUST00000087585	0	NA	NA	NA	NA	NA
ENSMUST00000159564	0	NA	NA	NA	NA	NA
ENSMUST00000159398	0	NA	NA	NA	NA	NA
ENSMUST00000174065	0	NA	NA	NA	NA	NA
ENSMUST00000162574	99.9319	0.337539	0.665912	0.506883	0.612237	0.999992
ENSMUST00000186507	2.95304	4.98002	3.92112	1.27005	0.204067	0.913234
ENSMUST00000193032	0.492241	2.39222	3.99231	0.599206	0.549036	NA
ENSMUST00000187059	0	NA	NA	NA	NA	NA
ENSMUST00000042986	506.115	-0.257392	0.234384	-1.09817	0.272131	0.976563
ENSMUST00000193928	90.0872	0.696123	0.381023	1.82699	0.0677018	0.666489
ENSMUST00000189293	2.22752	4.57397	3.35767	1.36224	0.173121	0.881819
ENSMUST00000195320	0	NA	NA	NA	NA	NA
ENSMUST00000188040	3.13378	-0.797576	3.7872	-0.210598	0.833201	0.999992
ENSMUST00000185232	1.79663	-0.866197	1.23138	-0.703437	0.481783	NA
ENSMUST00000177424	131.005	0.43962	3.72641	0.117974	NA	NA
ENSMUST00000179712	0	NA	NA	NA	NA	NA
ENSMUST00000185204	8.68718	-0.1937	1.08175	-0.179062	0.857889	0.999992
ENSMUST00000187858	1.48523	2.04935	3.92049	0.522728	0.601163	NA
ENSMUST00000135238	254.22	-0.604523	0.559225	-1.081	0.279696	0.982613
ENSMUST00000187927	1.46262	-1.80563	3.89887	-0.463116	0.643281	NA
ENSMUST00000195462	251.129	-0.799402	0.414698	-1.92767	0.053896	0.603749
ENSMUST00000195287	4.53217	-1.61616	2.04474	-0.790399	0.429295	0.999992
ENSMUST00000114415	899.483	-0.929871	0.685016	-1.35745	0.17464	0.882803
ENSMUST00000042857	68.1951	-1.21976	0.538983	-2.26308	0.0236306	0.381526
ENSMUST00000177282	1.23118	-2.65845	2.44282	-1.08827	0.276475	NA
ENSMUST00000176759	7.5841	0.070506	1.2944	0.0544702	0.956561	0.999992
ENSMUST00000190488	0.492241	2.39222	3.99231	0.599206	0.549036	NA
ENSMUST00000181949	25.0637	0.0355485	0.514259	0.0691256	0.94489	0.999992
ENSMUST00000185952	8.24016	0.309885	0.695744	0.445401	0.65603	0.999992
ENSMUST00000042734	786.939	0.0126826	0.26233	0.0483459	0.961441	0.999992
ENSMUST00000187255	3.10331	0.7729	2.70061	0.286195	0.774729	0.999992
ENSMUST00000027114	601.759	0.153729	0.196831	0.781019	0.434791	0.999992
ENSMUST00000185709	43.6075	0.0824778	0.314267	0.262445	0.792979	0.999992
ENSMUST00000160837	7.35889	-0.87866	1.59484	-0.550938	0.581676	0.999992
ENSMUST00000162686	59.2918	0.371109	0.67991	0.545821	0.585189	0.999992
ENSMUST00000079998	43.173	-0.109579	0.789701	-0.13876	0.88964	0.999992
ENSMUST00000097732	58.5499	1.03473	1.14775	0.901522	0.367311	0.999992
ENSMUST00000160118	4.52688	-1.6781	1.94561	-0.862507	0.388409	0.999992
ENSMUST00000161780	13.9023	1.40235	1.33068	1.05386	0.291946	0.992447
ENSMUST00000163039	3.22269	-0.248588	2.76079	-0.0900424	0.928253	0.999992
ENSMUST00000161727	13.8121	-1.00634	3.7398	-0.26909	0.78786	0.999992
ENSMUST00000161092	11.1944	0.429523	0.697612	0.615705	0.538089	0.999992
ENSMUST00000162663	39.2818	-0.205255	1.37344	-0.149446	0.881202	0.999992
ENSMUST00000163239	39.1708	1.78383	3.73183	0.478003	NA	NA
ENSMUST00000164302	14.273	20.6221	3.90973	5.27456	NA	NA
ENSMUST00000169772	0	NA	NA	NA	NA	NA
ENSMUST00000172128	0.492241	2.39222	3.99231	0.599206	0.549036	NA
ENSMUST00000167085	613.671	0.511035	0.186167	2.74503	0.00605049	0.163533
ENSMUST00000170139	72.8919	1.02906	0.583197	1.76452	0.0776442	0.711051
ENSMUST00000171699	15.7128	1.69406	1.99359	0.849752	0.395463	0.999992
ENSMUST00000172068	22.9633	0.056929	0.396351	0.143633	0.88579	0.999992
ENSMUST00000167971	14.3615	-2.22772	1.49903	-1.48611	0.13725	0.836806
ENSMUST00000172287	7.43466	-0.232925	0.838147	-0.277904	0.781086	0.999992
ENSMUST00000168905	3.01242	-0.202362	1.10886	-0.182495	0.855194	0.999992
ENSMUST00000164353	3.14299	-0.807075	1.3089	-0.616604	0.537496	0.999992
ENSMUST00000168016	1.67479	-0.146437	1.33595	-0.109613	0.912716	NA
ENSMUST00000165235	1.46927	0.914141	1.34703	0.678634	0.49737	NA
ENSMUST00000163922	1.52575	-0.431443	1.30595	-0.330368	0.741122	NA
ENSMUST00000168895	1.52575	-0.431443	1.30595	-0.330368	0.741122	NA
ENSMUST00000027202	701.226	-0.308181	0.323652	-0.952199	0.340996	0.999992
ENSMUST00000190746	22.5018	-0.298063	0.585059	-0.509458	0.610431	0.999992
ENSMUST00000163061	1.47603	-4.07068	3.44597	-1.18129	0.237488	NA
ENSMUST00000161608	547.857	0.165359	0.167786	0.985537	0.324361	0.999992
ENSMUST00000114410	14.4945	2.19534	1.10624	1.98452	0.0471982	0.561251
ENSMUST00000068000	69.43	-0.484256	1.02332	-0.473221	0.636055	0.999992
ENSMUST00000160614	17.2917	0.23432	0.612767	0.382397	0.702167	0.999992
ENSMUST00000159826	8.2841	-0.776875	0.709689	-1.09467	0.273661	0.978638
ENSMUST00000164963	5.50561	1.31759	1.03268	1.27589	0.201994	0.911167
ENSMUST00000163006	7.38521	-0.136301	0.610924	-0.223107	0.823452	0.999992
ENSMUST00000162410	28.8449	-3.15609	1.23641	-2.55262	0.0106916	0.237775
ENSMUST00000160130	89.1514	0.385192	0.461299	0.835018	0.403708	0.999992
ENSMUST00000189298	39.608	0.137574	0.425691	0.323177	0.746561	0.999992
ENSMUST00000001027	11.301	1.14109	0.80566	1.41635	0.156674	0.861359
ENSMUST00000160168	2.23593	0.303368	2.67291	0.113497	0.909636	0.999992
ENSMUST00000161549	2.11895	3.39978	1.56699	2.16962	0.0300357	0.437656
ENSMUST00000159014	0.984348	3.3938	3.94972	0.859251	0.390202	NA
ENSMUST00000158650	0	NA	NA	NA	NA	NA
ENSMUST00000160815	0	NA	NA	NA	NA	NA
ENSMUST00000040999	6.61981	-0.0663187	1.12336	-0.0590359	0.952923	0.999992
ENSMUST00000162011	1.1345	-3.70035	3.94636	-0.937661	0.348419	NA
ENSMUST00000161833	0	NA	NA	NA	NA	NA
ENSMUST00000159240	0	NA	NA	NA	NA	NA
ENSMUST00000161926	0.450601	2.27643	3.99938	0.569196	0.569223	NA
ENSMUST00000161126	0.492241	2.39222	3.99231	0.599206	0.549036	NA
ENSMUST00000114366	2.95333	4.97989	3.33613	1.49272	0.135512	0.833209
ENSMUST00000186949	111.244	-9.34125	2.74728	-3.40019	0.000673402	0.0325014
ENSMUST00000040442	34.7834	-0.0125471	0.511264	-0.0245414	0.980421	0.999992
ENSMUST00000189059	1.42585	-0.316464	1.86991	-0.16924	0.865608	NA
ENSMUST00000050552	11294.4	0.563075	0.455106	1.23724	0.215998	0.927535
ENSMUST00000188630	15.7635	0.236299	3.73675	0.0632366	0.949578	0.999992
ENSMUST00000188898	143.723	-0.845608	1.35945	-0.622024	0.533926	0.999992
ENSMUST00000194925	71.0566	0.00277712	0.353597	0.00785391	0.993734	0.999992
ENSMUST00000034868	1101.18	0.375316	0.170829	2.19703	0.0280183	0.42101
ENSMUST00000148330	410.902	0.320712	0.240599	1.33297	0.18254	0.893032
ENSMUST00000151338	211.696	0.670313	0.208923	3.20842	0.00133467	0.0551301
ENSMUST00000156931	154.425	0.291133	0.852551	0.341485	0.732739	0.999992
ENSMUST00000123580	812.306	0.326484	0.304731	1.07139	0.283996	0.986562
ENSMUST00000186552	5.03807	-0.337914	0.737377	-0.458265	0.646762	0.999992
ENSMUST00000129577	537.038	0.354483	0.305941	1.15867	0.246592	0.953263
ENSMUST00000135380	38.2783	0.705457	0.36698	1.92233	0.0545643	0.607718
ENSMUST00000141570	110.012	0.322005	0.63064	0.5106	0.609631	0.999992
ENSMUST00000129303	78.8283	0.000250961	0.287233	0.000873721	0.999303	0.999992
ENSMUST00000139787	50.2348	-0.308415	0.605787	-0.509114	0.610672	0.999992
ENSMUST00000131051	12.2711	-0.202213	0.622253	-0.324968	0.745205	0.999992
ENSMUST00000147258	4.12878	-0.212579	0.798575	-0.266197	0.790087	0.999992
ENSMUST00000186242	2.3437	-1.98703	1.96989	-1.0087	0.313118	0.999992
ENSMUST00000190048	1.68546	1.10099	3.8508	0.285911	0.774946	NA
ENSMUST00000129759	0.179018	-1.05104	4.08047	-0.257579	0.796732	NA
ENSMUST00000151272	9.21326	1.53469	1.54142	0.995633	0.319429	0.999992
ENSMUST00000117069	244.317	-0.362662	0.459841	-0.788667	0.430306	0.999992
ENSMUST00000081677	103.934	0.255001	0.678997	0.375555	0.707248	0.999992
ENSMUST00000114348	68.4729	-0.333767	0.585811	-0.569752	0.568846	0.999992
ENSMUST00000185990	44.2115	-0.450853	0.530275	-0.850225	0.3952	0.999992
ENSMUST00000114345	42.968	0.4266	0.952527	0.447862	0.654253	0.999992
ENSMUST00000124550	16.4987	0.199362	0.585429	0.34054	0.73345	0.999992
ENSMUST00000188896	16.818	-0.504768	0.699044	-0.722083	0.470243	0.999992
ENSMUST00000087521	693.455	-0.47647	0.287534	-1.65709	0.0975005	0.764864
ENSMUST00000114337	141.406	0.238176	1.23766	0.192441	0.847396	0.999992
ENSMUST00000171597	314.403	0.998182	0.928279	1.0753	0.282239	0.984928
ENSMUST00000140723	5.13426	-5.87352	1.72401	-3.40689	0.000657067	0.0318582
ENSMUST00000188295	7.03629	0.519325	0.66899	0.776281	0.437583	0.999992
ENSMUST00000185578	25.3063	0.196228	0.365343	0.537105	0.591195	0.999992
ENSMUST00000027198	1179.53	-0.0905365	0.230279	-0.39316	0.694201	0.999992
ENSMUST00000114325	28.3181	-0.086552	2.24972	-0.0384723	0.969311	0.999992
ENSMUST00000190695	2.46681	1.70064	2.53655	0.670453	0.502569	0.999992
ENSMUST00000191206	11.4595	-0.472368	0.548454	-0.861272	0.389088	0.999992
ENSMUST00000151723	12.4727	0.0742715	0.495422	0.149915	0.880831	0.999992
ENSMUST00000179823	2.9816	-0.690134	1.38714	-0.497524	0.61882	0.999992
ENSMUST00000160947	2.18595	4.54761	3.33401	1.364	0.172566	0.881819
ENSMUST00000139825	4.95241	0.175069	2.89102	0.0605562	0.951713	0.999992
ENSMUST00000038372	2.87208	1.03653	1.79328	0.57801	0.563257	0.999992
ENSMUST00000161000	2.253	4.59207	3.92554	1.16979	0.242084	0.948505
ENSMUST00000160546	0.164058	0.87251	4.08047	0.213826	0.830683	NA
ENSMUST00000159980	0	NA	NA	NA	NA	NA
ENSMUST00000191472	0.880132	-2.05947	3.96995	-0.518764	0.603925	NA
ENSMUST00000129740	6.43994	0.633405	1.95175	0.324533	0.745535	0.999992
ENSMUST00000097724	23.6324	3.67915	1.49207	2.4658	0.0136707	0.276003
ENSMUST00000187717	3.09526	4.01844	3.92112	1.02482	0.305449	0.999992
ENSMUST00000161600	701.123	-0.128823	0.278092	-0.463237	0.643194	0.999992
ENSMUST00000159185	1.90751	0.558617	1.95393	0.285894	0.774959	NA
ENSMUST00000027193	999.019	-0.118239	0.216264	-0.546736	0.58456	0.999992
ENSMUST00000186270	0	NA	NA	NA	NA	NA
ENSMUST00000191565	0	NA	NA	NA	NA	NA
ENSMUST00000055313	0	NA	NA	NA	NA	NA
ENSMUST00000191252	0	NA	NA	NA	NA	NA
ENSMUST00000185953	0	NA	NA	NA	NA	NA
ENSMUST00000188839	0	NA	NA	NA	NA	NA
ENSMUST00000081455	126.77	-0.42418	0.197683	-2.14576	0.0318925	0.452364
ENSMUST00000185352	17.5481	0.839877	1.25657	0.668388	0.503886	0.999992
ENSMUST00000188643	1.28292	-0.0692643	1.352	-0.0512311	0.959141	NA
ENSMUST00000188772	27.8004	-0.578779	0.446905	-1.29508	0.195292	0.905083
ENSMUST00000164900	0.450601	2.27643	3.99938	0.569196	0.569223	NA
ENSMUST00000156870	1.05917	-2.3823	3.95737	-0.601989	0.547181	NA
ENSMUST00000097723	0	NA	NA	NA	NA	NA
ENSMUST00000097722	0.1502	0.87251	4.08047	0.213826	0.830683	NA
ENSMUST00000123032	0.547539	-1.14201	4.02518	-0.283718	0.776627	NA
ENSMUST00000114313	525.388	0.452426	0.348211	1.29929	0.193846	0.904386
ENSMUST00000069333	77.7359	-0.17943	0.371193	-0.483387	0.628821	0.999992
ENSMUST00000140940	6.79763	3.71692	2.37295	1.56637	0.117263	0.804864
ENSMUST00000114309	29.0992	0.394887	0.717831	0.550112	0.582243	0.999992
ENSMUST00000124567	8.39134	-0.573896	0.639411	-0.897538	0.369432	0.999992
ENSMUST00000123553	17.6299	0.399038	0.842623	0.473567	0.635809	0.999992
ENSMUST00000149874	1.58771	0.589114	1.46097	0.403234	0.686776	NA
ENSMUST00000189858	19.1655	1.24545	0.871699	1.42876	0.153074	0.857841
ENSMUST00000191201	3.15657	5.07905	1.56819	3.2388	0.00120033	0.0508948
ENSMUST00000194726	1.64398	1.058	2.5925	0.408101	0.6832	NA
ENSMUST00000165549	90.4807	1.65239	2.7314	0.604963	0.545204	0.999992
ENSMUST00000190213	0	NA	NA	NA	NA	NA
ENSMUST00000027189	155.606	0.732315	0.75807	0.966025	0.334032	0.999992
ENSMUST00000188624	0	NA	NA	NA	NA	NA
ENSMUST00000174120	0	NA	NA	NA	NA	NA
ENSMUST00000174359	0	NA	NA	NA	NA	NA
ENSMUST00000173590	0	NA	NA	NA	NA	NA
ENSMUST00000027186	1978.6	-0.294751	0.185336	-1.59036	0.111753	0.79486
ENSMUST00000172685	17.9224	0.39172	0.423876	0.924138	0.355414	0.999992
ENSMUST00000173719	3.69412	-0.90086	0.988303	-0.911523	0.36202	0.999992
ENSMUST00000152318	8.29927	0.35732	3.74757	0.0953471	0.924039	0.999992
ENSMUST00000153990	1.85203	0.495975	1.87258	0.264861	0.791116	NA
ENSMUST00000027185	412.121	-0.37217	0.40067	-0.92887	0.352957	0.999992
ENSMUST00000123301	559.978	0.123788	0.908755	0.136218	0.891649	0.999992
ENSMUST00000114296	332.89	-0.208635	0.308839	-0.675549	0.499327	0.999992
ENSMUST00000147637	34.9964	-0.0656176	0.489216	-0.134128	0.893301	0.999992
ENSMUST00000123965	8.77647	0.344456	0.662729	0.519754	0.603235	0.999992
ENSMUST00000186395	8.38255	0.942369	2.91289	0.323517	0.746303	0.999992
ENSMUST00000191200	0	NA	NA	NA	NA	NA
ENSMUST00000078874	0	NA	NA	NA	NA	NA
ENSMUST00000066374	0	NA	NA	NA	NA	NA
ENSMUST00000187825	9.0469	6.59659	1.35645	4.86314	1.1554e-06	0.000141127
ENSMUST00000186477	0	NA	NA	NA	NA	NA
ENSMUST00000188494	0	NA	NA	NA	NA	NA
ENSMUST00000189743	0	NA	NA	NA	NA	NA
ENSMUST00000186790	0	NA	NA	NA	NA	NA
ENSMUST00000188408	0	NA	NA	NA	NA	NA
ENSMUST00000160945	0.895092	-3.34408	3.95737	-0.845025	0.398097	NA
ENSMUST00000186794	1.38825	-0.853127	1.60238	-0.532411	0.594441	NA
ENSMUST00000087475	648.942	0.342396	0.641553	0.533699	0.59355	0.999992
ENSMUST00000094917	147.47	-2.44597	2.23107	-1.09632	0.272938	0.977594
ENSMUST00000190014	13.2443	-0.234647	0.501732	-0.467674	0.640017	0.999992
ENSMUST00000185951	0.99091	-0.0870018	1.50824	-0.0576843	0.954	NA
ENSMUST00000186820	12.4742	-0.303039	0.532994	-0.56856	0.569655	0.999992
ENSMUST00000189096	72.0944	0.0294755	0.271114	0.10872	0.913424	0.999992
ENSMUST00000180570	0	NA	NA	NA	NA	NA
ENSMUST00000190598	20.6755	0.121767	0.505098	0.241075	0.809497	0.999992
ENSMUST00000027178	1589.33	-0.00718263	0.212046	-0.033873	0.972978	0.999992
ENSMUST00000163058	75.2131	-0.782005	1.97927	-0.395098	0.69277	0.999992
ENSMUST00000114275	12.236	-0.275691	0.580346	-0.475047	0.634754	0.999992
ENSMUST00000159166	43.9925	1.77388	0.979019	1.8119	0.0700021	0.676957
ENSMUST00000189884	1.52975	-4.1269	3.44527	-1.19784	0.230978	NA
ENSMUST00000188469	2.85744	-0.306102	1.04854	-0.291933	0.770338	0.999992
ENSMUST00000187523	0	NA	NA	NA	NA	NA
ENSMUST00000114248	0	NA	NA	NA	NA	NA
ENSMUST00000162487	0	NA	NA	NA	NA	NA
ENSMUST00000160662	6.84668	1.41662	1.97931	0.715716	0.474167	0.999992
ENSMUST00000162906	0.425438	-2.30075	4.01029	-0.573713	0.566162	NA
ENSMUST00000114246	595.028	0.156077	0.170336	0.916285	0.359517	0.999992
ENSMUST00000180778	5.3378	-0.8428	1.92846	-0.437033	0.662088	0.999992
ENSMUST00000191318	0	NA	NA	NA	NA	NA
ENSMUST00000186973	0	NA	NA	NA	NA	NA
ENSMUST00000189864	0	NA	NA	NA	NA	NA
ENSMUST00000185291	0	NA	NA	NA	NA	NA
ENSMUST00000187979	1.02582	-0.329631	3.90273	-0.0844616	0.932689	NA
ENSMUST00000191158	1.2487	-1.48496	2.58141	-0.57525	0.565122	NA
ENSMUST00000187454	0	NA	NA	NA	NA	NA
ENSMUST00000185753	0	NA	NA	NA	NA	NA
ENSMUST00000191051	0	NA	NA	NA	NA	NA
ENSMUST00000158651	0.16408	0.87251	4.08047	0.213826	0.830683	NA
ENSMUST00000114243	61.6059	0.220901	0.442407	0.499316	0.617557	0.999992
ENSMUST00000190490	12.6937	-0.289607	1.0688	-0.270965	0.786418	0.999992
ENSMUST00000186310	4.33467	-1.90677	1.63865	-1.16362	0.244577	0.950801
ENSMUST00000186434	11.7873	-0.312968	0.687193	-0.455429	0.6488	0.999992
ENSMUST00000091374	3851.91	-0.114801	0.156346	-0.734271	0.462783	0.999992
ENSMUST00000185265	25.0708	-0.00212752	0.374453	-0.00568168	0.995467	0.999992
ENSMUST00000123857	87.6413	-0.28721	0.274151	-1.04764	0.294806	0.994896
ENSMUST00000192922	17.0187	-0.258677	0.59898	-0.431863	0.665841	0.999992
ENSMUST00000185710	3.01106	1.45062	1.11963	1.29562	0.195105	0.905033
ENSMUST00000191088	1.23597	-1.46781	2.70724	-0.54218	0.587694	NA
ENSMUST00000189327	4.42981	5.56505	3.20914	1.73413	0.0828954	0.726103
ENSMUST00000158468	0.328116	1.80545	4.03456	0.447496	0.654517	NA
ENSMUST00000191142	2664.92	0.17165	0.135538	1.26644	0.205356	0.915095
ENSMUST00000027174	53.7041	0.281203	0.910972	0.308685	0.757561	0.999992
ENSMUST00000188390	31.1797	-0.0349647	0.437624	-0.0798966	0.936319	0.999992
ENSMUST00000187837	18.7508	0.619677	1.2971	0.477739	0.632836	0.999992
ENSMUST00000190265	20.1071	-0.281776	0.421618	-0.66832	0.503929	0.999992
ENSMUST00000185368	41.5215	-0.717483	0.539452	-1.33002	0.183511	0.893663
ENSMUST00000189919	4.44229	-0.126048	1.33144	-0.0946704	0.924577	0.999992
ENSMUST00000190231	9.08817	0.337513	0.790917	0.426737	0.669571	0.999992
ENSMUST00000185772	4.20164	-2.43974	3.80551	-0.641106	0.521454	0.999992
ENSMUST00000187491	10.5323	-0.0531992	0.635366	-0.08373	0.933271	0.999992
ENSMUST00000190759	28.5392	-0.192936	0.795345	-0.242582	0.80833	0.999992
ENSMUST00000189289	1.96144	1.50851	1.23884	1.21768	0.223346	NA
ENSMUST00000186044	3.28266	0.813554	1.1241	0.72374	0.469225	0.999992
ENSMUST00000158887	1.41824	1.85413	1.77185	1.04644	0.295358	NA
ENSMUST00000104157	0.704312	-2.98885	2.41938	-1.23538	0.216691	NA
ENSMUST00000104170	2.12877	0.0733386	1.3645	0.0537475	0.957136	0.999992
ENSMUST00000194136	0	NA	NA	NA	NA	NA
ENSMUST00000087435	3365.87	-0.0886654	0.228599	-0.387864	0.698117	0.999992
ENSMUST00000190659	2.1338	-1.29495	1.38745	-0.933334	0.350648	0.999992
ENSMUST00000186246	2.28658	-0.0843913	1.11398	-0.0757566	0.939613	0.999992
ENSMUST00000188150	0	NA	NA	NA	NA	NA
ENSMUST00000185891	0	NA	NA	NA	NA	NA
ENSMUST00000141417	0	NA	NA	NA	NA	NA
ENSMUST00000124986	4.11743	-5.54861	3.91781	-1.41626	0.156701	0.861359
ENSMUST00000180952	1.13466	3.59765	2.40905	1.49339	0.135335	NA
ENSMUST00000027171	2.36387	4.66006	3.31202	1.40702	0.159422	0.864699
ENSMUST00000186107	0	NA	NA	NA	NA	NA
ENSMUST00000132949	0	NA	NA	NA	NA	NA
ENSMUST00000191251	454.834	-0.210162	2.77125	-0.0758366	0.939549	0.999992
ENSMUST00000027172	337.953	0.286017	1.16121	0.246309	0.805443	0.999992
ENSMUST00000189776	0.141813	-1.05104	4.08047	-0.257579	0.796732	NA
ENSMUST00000186970	40.3023	0.0434309	0.518344	0.0837878	0.933225	0.999992
ENSMUST00000187364	19.1119	0.0231282	0.744175	0.031079	0.975207	0.999992
ENSMUST00000036540	3521.05	-0.0391852	0.267725	-0.146364	0.883634	0.999992
ENSMUST00000151630	2.64749	-0.218329	2.78388	-0.0784263	0.937489	0.999992
ENSMUST00000189790	28.1732	0.811437	0.830217	0.977378	0.328382	0.999992
ENSMUST00000191628	1.79372	0.121417	2.64392	0.045923	0.963372	NA
ENSMUST00000130075	41.8207	-1.88754	0.770117	-2.45098	0.0142468	0.282517
ENSMUST00000187978	236.128	0.3774	0.331913	1.13705	0.255519	0.958382
ENSMUST00000150008	1.08277	-0.386493	1.93316	-0.199928	0.841537	NA
ENSMUST00000118718	76.5864	-0.437436	0.320581	-1.36451	0.172407	0.881819
ENSMUST00000186779	8.71897	-0.795646	0.717543	-1.10885	0.267496	0.971538
ENSMUST00000191232	10.1915	0.843453	0.597478	1.41169	0.158042	0.863722
ENSMUST00000117438	95.3877	-0.239468	0.22747	-1.05274	0.292458	0.993004
ENSMUST00000122038	0.333553	-1.92432	4.04058	-0.476248	0.633898	NA
ENSMUST00000027173	934.474	-0.100577	0.167019	-0.602187	0.54705	0.999992
ENSMUST00000143342	14.2736	-0.373259	1.35154	-0.276174	0.782414	0.999992
ENSMUST00000136461	3.32162	-2.07142	1.06398	-1.94686	0.0515515	0.58896
ENSMUST00000147413	8.75904	0.223382	0.777015	0.287488	0.773739	0.999992
ENSMUST00000133767	5.20934	-0.0735837	0.71328	-0.103163	0.917834	0.999992
ENSMUST00000160980	2.96178	-0.696736	1.4928	-0.466732	0.640691	0.999992
ENSMUST00000188450	0	NA	NA	NA	NA	NA
ENSMUST00000035569	0	NA	NA	NA	NA	NA
ENSMUST00000162291	3.99949	0.202093	2.01262	0.100413	0.920016	0.999992
ENSMUST00000190829	0	NA	NA	NA	NA	NA
ENSMUST00000159344	0	NA	NA	NA	NA	NA
ENSMUST00000160834	1068.37	0.0292543	0.192727	0.151792	0.879351	0.999992
ENSMUST00000187195	11.3563	-1.0968	0.572595	-1.91548	0.0554309	0.612148
ENSMUST00000190958	2.68983	-0.499393	1.20487	-0.414479	0.678523	0.999992
ENSMUST00000185573	1.63257	-1.2855	1.30604	-0.98428	0.324978	NA
ENSMUST00000185984	3.0619	-0.485628	1.19177	-0.407485	0.683652	0.999992
ENSMUST00000191764	1.7803	1.22753	2.58872	0.474184	0.635368	NA
ENSMUST00000060608	333.362	0.451625	0.379829	1.18902	0.234431	0.9442
ENSMUST00000148443	82.8934	-1.25827	1.62704	-0.773347	0.439317	0.999992
ENSMUST00000114202	13.1312	0.812091	1.14623	0.708488	0.478642	0.999992
ENSMUST00000189082	0	NA	NA	NA	NA	NA
ENSMUST00000190158	0	NA	NA	NA	NA	NA
ENSMUST00000188618	61.3493	-3.93218	3.73757	-1.05207	NA	NA
ENSMUST00000189980	81.3871	2.07557	3.72869	0.556647	NA	NA
ENSMUST00000186097	132.676	-0.589097	0.703072	-0.83789	0.402092	0.999992
ENSMUST00000187709	30.1797	0.364952	0.763366	0.478083	0.632591	0.999992
ENSMUST00000052332	735.681	4.00986	1.35758	2.95369	0.00314002	0.10393
ENSMUST00000188594	54.4599	-1.58451	2.37044	-0.668443	NA	NA
ENSMUST00000185788	177.13	-3.0826	2.44718	-1.25965	0.207795	0.918988
ENSMUST00000187400	1.23915	-2.62599	1.8545	-1.41601	0.156773	NA
ENSMUST00000191493	19.7779	-0.705631	1.07842	-0.654318	0.512907	0.999992
ENSMUST00000189649	11.1259	-0.367931	0.890071	-0.413373	0.679333	0.999992
ENSMUST00000142258	0	NA	NA	NA	NA	NA
ENSMUST00000117433	0.425438	-2.30075	4.01029	-0.573713	0.566162	NA
ENSMUST00000027168	100.086	0.126831	0.848224	0.149526	0.881139	0.999992
ENSMUST00000090293	5.88783	0.411004	0.720443	0.570488	0.568346	0.999992
ENSMUST00000140485	1438.03	-0.194071	0.304377	-0.637601	0.523733	0.999992
ENSMUST00000182085	6.87648	-0.501147	0.784338	-0.638943	0.52286	0.999992
ENSMUST00000188511	8.85231	0.796614	0.764261	1.04233	0.297257	0.996734
ENSMUST00000122243	3.0099	1.03009	1.08688	0.947747	0.343258	0.999992
ENSMUST00000189383	10.269	-0.138002	0.75082	-0.183802	0.854169	0.999992
ENSMUST00000127573	18.3607	0.32029	0.624456	0.51291	0.608014	0.999992
ENSMUST00000118530	38.9694	-0.340155	0.444658	-0.764982	0.444282	0.999992
ENSMUST00000195569	0.283626	-1.72658	4.05983	-0.425285	0.670629	NA
ENSMUST00000122226	1310.53	-0.181041	0.180027	-1.00563	0.314594	0.999992
ENSMUST00000132833	0	NA	NA	NA	NA	NA
ENSMUST00000153207	0	NA	NA	NA	NA	NA
ENSMUST00000027165	11.9306	2.94604	1.18472	2.48669	0.0128938	0.266867
ENSMUST00000193735	1.24612	-3.8308	3.50584	-1.09269	0.27453	NA
ENSMUST00000124816	0	NA	NA	NA	NA	NA
ENSMUST00000027164	0.701136	-1.64297	3.99085	-0.411684	0.680571	NA
ENSMUST00000097720	0	NA	NA	NA	NA	NA
ENSMUST00000121555	77.3547	-0.170486	0.4008	-0.425364	0.670571	0.999992
ENSMUST00000027162	0	NA	NA	NA	NA	NA
ENSMUST00000193733	0.492241	2.39222	3.99231	0.599206	0.549036	NA
ENSMUST00000102827	4.1937	0.589492	0.834503	0.706399	0.47994	0.999992
ENSMUST00000119156	0.667106	-2.92403	3.8787	-0.753869	0.450928	NA
ENSMUST00000141000	0	NA	NA	NA	NA	NA
ENSMUST00000118720	52.7767	0.0499305	0.291112	0.171516	0.863818	0.999992
ENSMUST00000138768	0	NA	NA	NA	NA	NA
ENSMUST00000129030	2.22752	4.57397	3.35767	1.36224	0.173121	0.881819
ENSMUST00000188325	0	NA	NA	NA	NA	NA
ENSMUST00000046673	0	NA	NA	NA	NA	NA
ENSMUST00000094906	1.8024	4.27057	3.93022	1.0866	0.277214	NA
ENSMUST00000194820	0	NA	NA	NA	NA	NA
ENSMUST00000193022	0.492241	2.39222	3.99231	0.599206	0.549036	NA
ENSMUST00000194715	0.492174	2.39204	3.99233	0.59916	0.549067	NA
ENSMUST00000138535	0	NA	NA	NA	NA	NA
ENSMUST00000130699	0	NA	NA	NA	NA	NA
ENSMUST00000187972	0	NA	NA	NA	NA	NA
ENSMUST00000188955	0	NA	NA	NA	NA	NA
ENSMUST00000127498	0.492241	2.39222	3.99231	0.599206	0.549036	NA
ENSMUST00000195466	0	NA	NA	NA	NA	NA
ENSMUST00000147177	0.492241	2.39222	3.99231	0.599206	0.549036	NA
ENSMUST00000185587	0.19174	-1.05104	4.08047	-0.257579	0.796732	NA
ENSMUST00000075374	328.478	0.0949423	0.257213	0.369119	0.712039	0.999992
ENSMUST00000191979	0.425438	-2.30075	4.01029	-0.573713	0.566162	NA
ENSMUST00000075144	97.9501	0.58827	1.94954	0.301748	0.762844	0.999992
ENSMUST00000027112	38.8389	0.922386	2.67019	0.345439	0.729765	0.999992
ENSMUST00000189205	0	NA	NA	NA	NA	NA
ENSMUST00000063594	2230.01	-0.108585	0.208436	-0.520954	0.602399	0.999992
ENSMUST00000114157	323.628	-0.440896	0.183506	-2.40263	0.0162777	0.306886
ENSMUST00000102822	520.153	-0.315446	0.719067	-0.438688	0.660887	0.999992
ENSMUST00000114155	494.778	-0.0374068	0.455657	-0.0820942	0.934572	0.999992
ENSMUST00000126344	48.8548	-0.798986	0.648372	-1.2323	0.217838	0.929734
ENSMUST00000192219	37.2164	-0.372604	0.39729	-0.937863	0.348315	0.999992
ENSMUST00000189802	0	NA	NA	NA	NA	NA
ENSMUST00000199516	0	NA	NA	NA	NA	NA
ENSMUST00000158328	0	NA	NA	NA	NA	NA
ENSMUST00000122045	0	NA	NA	NA	NA	NA
ENSMUST00000172416	0	NA	NA	NA	NA	NA
ENSMUST00000097718	833.461	0.671373	1.88882	0.355446	0.722255	0.999992
ENSMUST00000153992	0	NA	NA	NA	NA	NA
ENSMUST00000118179	0	NA	NA	NA	NA	NA
ENSMUST00000186436	1.16224	1.07421	2.57821	0.416649	0.676935	NA
ENSMUST00000185847	24.2708	0.291301	1.55252	0.187631	0.851166	0.999992
ENSMUST00000104692	0.671259	1.43045	3.99231	0.3583	0.720119	NA
ENSMUST00000174890	2.4726	4.72568	3.33194	1.4183	0.156104	0.861006
ENSMUST00000175328	0.328116	1.80545	4.03456	0.447496	0.654517	NA
ENSMUST00000141027	0	NA	NA	NA	NA	NA
ENSMUST00000189722	0	NA	NA	NA	NA	NA
ENSMUST00000187533	0.492174	2.39204	3.99233	0.59916	0.549067	NA
ENSMUST00000133236	1.70175	-4.28191	3.93327	-1.08864	0.276314	NA
ENSMUST00000165066	215.967	-8.36447	2.46191	-3.39755	0.000679909	0.032716
ENSMUST00000137511	1.58469	-2.07545	2.45021	-0.847049	0.396968	NA
ENSMUST00000188100	4.40773	0.654295	0.906584	0.721714	0.47047	0.999992
ENSMUST00000138611	61.6412	0.160928	0.38186	0.421431	0.67344	0.999992
ENSMUST00000188602	20.7981	0.306084	0.614066	0.498454	0.618164	0.999992
ENSMUST00000186786	35.649	0.330801	0.320666	1.03161	0.302256	0.999992
ENSMUST00000185480	154.397	-0.0144417	0.287373	-0.0502542	0.95992	0.999992
ENSMUST00000168099	1968.62	-0.0725761	0.511298	-0.141945	0.887124	0.999992
ENSMUST00000027111	372.55	-0.0320218	2.06128	-0.0155349	NA	NA
ENSMUST00000185827	205.253	0.0885055	0.61795	0.143224	0.886113	0.999992
ENSMUST00000140612	81.678	0.792336	0.756303	1.04764	0.294802	0.994896
ENSMUST00000185732	2.6475	2.15358	1.3905	1.54878	0.121434	0.811605
ENSMUST00000188370	5.06972	2.54472	1.65204	1.54035	0.123475	0.814973
ENSMUST00000185412	20.2869	-0.302063	2.19177	-0.137817	0.890385	0.999992
ENSMUST00000189664	7.31602	0.278218	0.751138	0.370396	0.711087	0.999992
ENSMUST00000187756	4.86634	0.1395	0.76173	0.183136	0.854692	0.999992
[truncated: 113,223 more rows]

## Sheet: C.ZIKV_2_DESeq2_transcripts
Supplementary File 3C
DESeq2 differential expression analysis results for PRJNA358758 comparing ZIKV and control samples
	baseMean	log2FoldChange	lfcSE	stat	pvalue	padj
ENSMUST00000193244	55.863	0.868661	0.349749	2.48367	0.0130035	0.0789443
ENSMUST00000161581	0	NA	NA	NA	NA	NA
ENSMUST00000192857	8.01462	0.87598	0.797716	1.09811	0.272157	0.602358
ENSMUST00000192183	3.42504	-1.03772	1.43901	-0.721136	0.470826	0.783704
ENSMUST00000070533	3247.6	-1.04756	0.197323	-5.30885	1.10322e-07	3.11695e-06
ENSMUST00000159265	4113.72	-1.03275	0.179595	-5.75043	8.90184e-09	3.00773e-07
ENSMUST00000162897	1591.59	-0.95498	0.160628	-5.94529	2.75966e-09	1.01875e-07
ENSMUST00000192692	232.615	0.0590323	0.418244	0.141143	0.887757	0.973833
ENSMUST00000192973	10.1872	-0.412023	0.566467	-0.727355	0.467008	0.781291
ENSMUST00000192336	8.69313	-0.716196	0.909985	-0.787042	0.431257	0.754104
ENSMUST00000195335	8.43258	-0.555801	0.703471	-0.790085	0.429478	0.752626
ENSMUST00000195166	6.03808	-1.01822	1.2786	-0.796352	0.425827	0.750129
ENSMUST00000194099	6.08888	0.180937	0.904646	0.200008	0.841474	0.960685
ENSMUST00000195384	0	NA	NA	NA	NA	NA
ENSMUST00000208793	0	NA	NA	NA	NA	NA
ENSMUST00000194992	0	NA	NA	NA	NA	NA
ENSMUST00000194382	0	NA	NA	NA	NA	NA
ENSMUST00000208660	21.6191	-1.08568	0.499435	-2.17382	0.0297183	0.147357
ENSMUST00000027032	8.29801	-0.032512	1.53422	-0.0211912	0.983093	0.995389
ENSMUST00000195361	4.04673	-3.53985	1.47269	-2.40367	0.0162313	0.0935778
ENSMUST00000182774	63.2538	-0.00372772	0.500902	-0.007442	0.994062	0.998234
ENSMUST00000195555	9.50214	-3.77474	2.87818	-1.3115	0.189688	0.49783
ENSMUST00000192650	42.9401	5.55627	2.52878	2.19721	0.0280055	0.141197
ENSMUST00000116652	3.81168	-3.53584	3.76446	-0.93927	0.347592	0.681301
ENSMUST00000191647	2.88139	-1.48986	2.89021	-0.515485	0.606214	0.866284
ENSMUST00000192913	0	NA	NA	NA	NA	NA
ENSMUST00000194935	0	NA	NA	NA	NA	NA
ENSMUST00000193450	4.59464	-0.712866	1.39873	-0.509652	0.610296	0.86829
ENSMUST00000027035	73.7923	1.43623	2.27309	0.631841	0.527491	0.821328
ENSMUST00000191939	56.4754	-0.150707	0.801441	-0.188045	0.850841	0.963368
ENSMUST00000192505	20.8779	0.218727	0.691811	0.316166	0.751877	0.930088
ENSMUST00000193443	1.51851	0.187318	2.069	0.0905358	0.927861	NA
ENSMUST00000193658	56.6134	-0.288701	0.37359	-0.772776	0.439655	0.760827
ENSMUST00000115538	604.362	0.85111	0.615064	1.38377	0.166428	0.462841
ENSMUST00000156816	1319.73	0.151812	0.28096	0.540334	0.588967	0.857037
ENSMUST00000130201	67.0377	0.323908	1.39521	0.232158	0.816415	0.952836
ENSMUST00000146665	498.394	-0.34973	0.368122	-0.950038	0.342093	0.676129
ENSMUST00000045689	16.6591	0.556322	1.42199	0.391228	0.695629	0.909182
ENSMUST00000132625	6.05714	0.219894	0.978231	0.224787	0.822145	0.954796
ENSMUST00000192286	222.616	-0.243356	0.323169	-0.75303	0.451432	0.769772
ENSMUST00000195445	61.1715	-0.150707	0.377641	-0.399075	0.689838	0.906748
ENSMUST00000137887	2.59606	1.95104	1.92291	1.01463	0.310284	0.644359
ENSMUST00000081551	13312.5	0.127127	0.189815	0.669743	0.503022	0.804973
ENSMUST00000155020	12.4826	0.0954163	0.612212	0.155855	0.876147	0.971283
ENSMUST00000165720	69.22	0.270128	0.265671	1.01678	0.309259	0.643276
ENSMUST00000134384	3.60389	0.968874	1.00653	0.962585	0.335756	0.670081
ENSMUST00000027036	2615.06	-0.315783	0.14695	-2.14892	0.0316409	0.15426
ENSMUST00000115529	31.7476	0.0804556	0.360576	0.223131	0.823434	0.955269
ENSMUST00000150971	10.248	-1.30766	0.776903	-1.68317	0.0923414	0.32495
ENSMUST00000131119	5.649	2.43079	1.65299	1.47054	0.141415	0.421344
ENSMUST00000119612	6.71964	0.0727747	0.69499	0.104713	0.916603	0.979927
ENSMUST00000141278	90.1671	0.189086	0.365771	0.516953	0.605189	0.86588
ENSMUST00000078030	570.081	-0.558103	0.251677	-2.21754	0.0265865	0.136049
ENSMUST00000193241	1.74191	-1.49382	2.73052	-0.547081	0.584323	NA
ENSMUST00000175274	0.518301	-2.57951	2.89993	-0.889508	0.37373	NA
ENSMUST00000160777	701.582	-0.635869	0.432608	-1.46985	0.141603	0.421761
ENSMUST00000027038	51.5109	-0.631448	1.5109	-0.417928	0.676	0.901055
ENSMUST00000160339	34.3883	-0.484228	0.669361	-0.723418	0.469423	0.782744
ENSMUST00000159083	44.7004	-0.735675	0.853045	-0.862411	0.388461	0.719493
ENSMUST00000192685	34.5356	-0.907314	0.42221	-2.14896	0.0316374	0.154252
ENSMUST00000044180	395.427	-1.15873	0.421011	-2.75226	0.00591847	0.0427555
ENSMUST00000147158	7.78469	0.99482	2.72581	0.364964	0.715139	0.916961
ENSMUST00000168963	0.821122	0.373358	3.94803	0.094568	0.924658	NA
ENSMUST00000169520	2.18247	-0.360134	2.78125	-0.129487	0.896973	0.975882
ENSMUST00000194052	319.586	0.174412	0.201665	0.86486	0.387115	0.718234
ENSMUST00000144339	19.4066	0.0842921	0.73868	0.114112	0.909149	0.978653
ENSMUST00000044369	1403.78	-0.0628065	0.259678	-0.241863	0.808886	0.949933
ENSMUST00000192698	8925.47	-0.144219	0.283514	-0.508683	0.610974	0.868718
ENSMUST00000192847	72.9571	-0.261277	1.54105	-0.169544	NA	NA
ENSMUST00000194301	1280.5	0.57868	0.260694	2.21976	0.0264348	0.135453
ENSMUST00000192142	198.453	-0.264123	0.598192	-0.441536	0.658825	0.893659
ENSMUST00000194676	1585.98	0.383707	0.247619	1.54959	0.121241	0.38432
ENSMUST00000192029	27.6766	-0.0573864	0.421064	-0.136289	0.891593	0.974498
ENSMUST00000194978	39.1664	0.166862	0.64315	0.259444	0.795292	0.945172
ENSMUST00000118000	506.284	1.32445	1.36603	0.969562	NA	NA
ENSMUST00000002533	1017.23	-1.06692	0.899305	-1.18638	0.23547	0.558065
ENSMUST00000119256	62.9786	-0.872791	0.467744	-1.86596	0.0620474	0.249074
ENSMUST00000170566	119.851	4.08083	2.00752	2.03277	0.0420761	0.189541
ENSMUST00000156289	13.4001	0.333979	0.635026	0.52593	0.598937	0.862354
ENSMUST00000133521	1.19938	0.213095	2.82548	0.0754188	0.939882	NA
ENSMUST00000194114	9.0575	1.62306	0.752495	2.1569	0.0310132	0.152111
ENSMUST00000192950	1.3622	0.967919	3.87449	0.249819	0.802728	NA
ENSMUST00000133144	8.69562	3.93204	1.30263	3.01853	0.00254001	0.021695
ENSMUST00000193588	4.44158	-0.466339	0.87136	-0.535185	0.592522	0.858967
ENSMUST00000194240	291.398	-0.825866	0.199317	-4.14348	3.42073e-05	0.000549761
ENSMUST00000159906	2.05056	1.72719	1.78226	0.969104	0.332493	0.666841
ENSMUST00000160871	0	NA	NA	NA	NA	NA
ENSMUST00000159618	2.26087	4.57409	3.92521	1.16531	0.243893	0.569058
ENSMUST00000027040	4764.94	-0.0301014	0.235887	-0.127609	0.898458	0.976155
ENSMUST00000161327	137.978	0.153395	3.7263	0.0411655	NA	NA
ENSMUST00000162795	199.427	0.249421	0.699353	0.356645	0.721358	0.919357
ENSMUST00000162257	45.987	-9.05264	2.71465	-3.33474	0.000853802	0.00882054
ENSMUST00000159530	101.469	-1.78258	0.675748	-2.63794	0.00834106	0.0560127
ENSMUST00000159802	94.1534	1.98205	0.631647	3.13791	0.00170159	0.0156733
ENSMUST00000159661	27.411	-0.425904	0.676893	-0.629205	0.529215	0.822264
ENSMUST00000160062	4.28118	-0.146684	1.39426	-0.105205	0.916213	0.979806
ENSMUST00000159656	1147.55	-1.00631	0.30555	-3.29343	0.000989747	0.00998799
ENSMUST00000162418	106.696	-0.0276924	0.470752	-0.058826	0.953091	0.988122
ENSMUST00000159349	11.9592	0.180684	0.589504	0.306501	0.759223	0.932919
ENSMUST00000162210	24.0639	0.203793	0.737468	0.276341	0.782286	0.941002
ENSMUST00000159206	33.1346	0.548766	0.546789	1.00361	0.315564	0.649158
ENSMUST00000161183	10.4914	0.37443	0.617994	0.60588	0.544594	0.831493
ENSMUST00000097832	50.6132	-1.189	1.32696	-0.89603	0.370237	0.703032
ENSMUST00000191825	167.173	0.703621	1.34935	0.521451	NA	NA
ENSMUST00000195780	18.9848	-1.61838	0.586265	-2.76049	0.00577148	0.0419238
ENSMUST00000194605	14.2099	1.18097	0.571827	2.06526	0.0388985	0.178881
ENSMUST00000140079	0.452174	2.25648	3.99786	0.564422	0.572467	NA
ENSMUST00000131494	0	NA	NA	NA	NA	NA
ENSMUST00000131467	1.00068	-0.213858	3.90525	-0.0547617	0.956328	NA
ENSMUST00000132207	0.179559	-1.0952	4.08047	-0.268399	0.788392	NA
ENSMUST00000142304	3.36729	-1.08903	3.78615	-0.287636	0.773625	0.938064
ENSMUST00000130338	0	NA	NA	NA	NA	NA
ENSMUST00000043578	153.514	-0.720786	1.36004	-0.529976	0.596129	0.86096
ENSMUST00000150761	56.7601	-0.790835	2.2277	-0.355	0.72259	0.91994
ENSMUST00000163727	252.38	-1.52391	3.72589	-0.409006	0.682535	0.903741
ENSMUST00000151281	152.207	-0.528537	0.601063	-0.879337	0.379219	0.711582
ENSMUST00000151015	100.978	-1.3531	1.19558	-1.13175	0.257738	0.58584
ENSMUST00000139838	17.2679	-0.965045	0.875373	-1.10244	0.270271	0.600313
ENSMUST00000139756	0.551805	-2.66357	3.9897	-0.667611	0.504382	NA
ENSMUST00000029124	58.7509	0.0394465	0.329856	0.119587	0.90481	0.977425
ENSMUST00000182823	42.7564	8.81377	1.23657	7.12761	1.02126e-12	6.14358e-11
ENSMUST00000182051	0.359118	-2.04469	4.03339	-0.50694	0.612197	NA
ENSMUST00000061280	2497.6	-0.123411	0.176371	-0.699722	0.484101	0.792573
ENSMUST00000182114	54.8471	0.691148	0.524219	1.31843	0.187359	0.494296
ENSMUST00000182675	52.5708	-0.304472	0.284243	-1.07117	0.284093	0.615058
ENSMUST00000182306	24.6258	-2.09269	0.562244	-3.72203	0.00019763	0.00253529
ENSMUST00000183204	83.8271	-0.443505	0.286069	-1.55035	0.121059	0.384054
ENSMUST00000182892	1495.31	0.826407	0.381441	2.16654	0.0302702	0.149454
ENSMUST00000182388	88.4094	-0.273891	0.465115	-0.588867	0.55595	0.838132
ENSMUST00000194854	370.899	-0.418961	0.243137	-1.72314	0.0848623	0.307608
ENSMUST00000192649	0	NA	NA	NA	NA	NA
ENSMUST00000193106	1.05507	3.47587	3.94615	0.880826	0.378412	NA
ENSMUST00000193732	15.4708	-1.28716	0.995994	-1.29234	0.196239	0.507371
ENSMUST00000181554	84.8837	-0.114911	0.256056	-0.448772	0.653596	0.891414
ENSMUST00000193428	9.57838	-0.213205	1.10179	-0.193507	0.846562	0.962152
ENSMUST00000115484	5.18296	-0.313032	3.76059	-0.0832401	0.933661	0.984022
ENSMUST00000140995	0.993579	0.832903	2.79888	0.297585	0.76602	NA
ENSMUST00000193281	1.83557	-1.57542	3.85255	-0.40893	0.682591	0.903741
ENSMUST00000151704	0.152619	-1.0952	4.08047	-0.268399	0.788392	NA
ENSMUST00000192115	0	NA	NA	NA	NA	NA
ENSMUST00000195333	1.26159	2.57987	1.88567	1.36814	0.171267	NA
ENSMUST00000191876	8.98924	-0.0638451	0.733652	-0.0870238	0.930653	0.983383
ENSMUST00000102181	9.87859	0.0411068	0.628932	0.0653597	0.947888	0.987328
ENSMUST00000195180	3.42594	0.00874126	0.918988	0.00951183	0.992411	0.997855
ENSMUST00000191683	331.383	-1.09985	0.708275	-1.55285	0.120458	0.382951
ENSMUST00000140295	351.621	-0.363498	0.582077	-0.624484	0.532309	0.824287
ENSMUST00000132064	576.053	-0.177855	0.441335	-0.402994	0.686953	0.905379
ENSMUST00000140302	220.138	-0.671222	0.804115	-0.834734	0.403868	0.732396
ENSMUST00000115488	23.5271	-1.08947	0.794995	-1.37041	0.170558	0.469194
ENSMUST00000144593	31.8627	-0.530945	0.347105	-1.52964	0.126106	0.393441
ENSMUST00000126083	9.82248	-1.52451	0.722381	-2.11039	0.0348246	0.16527
ENSMUST00000135046	4.78986	0.152064	0.833909	0.18235	0.855308	0.964625
ENSMUST00000134075	13.7435	2.63269	1.39067	1.89312	0.0583423	0.238552
ENSMUST00000119877	20.1177	0.557329	0.47613	1.17054	0.241784	0.566484
ENSMUST00000194098	28.5066	-0.68471	0.42388	-1.61534	0.106237	0.355005
ENSMUST00000085919	7.17842	1.16968	0.768142	1.52274	0.127825	0.396881
ENSMUST00000193635	6.7198	-0.892942	0.754924	-1.18282	0.236879	0.560009
ENSMUST00000103887	0.186123	-1.0952	4.08047	-0.268399	0.788392	NA
ENSMUST00000192338	2.91055	-5.07119	1.83988	-2.75627	0.00584654	0.0423582
ENSMUST00000194602	2.51642	-0.702145	1.3186	-0.532495	0.594383	0.860036
ENSMUST00000188212	4.3429	0.659684	3.76982	0.174991	0.861087	0.966895
ENSMUST00000088658	692.166	0.744332	0.208149	3.57595	0.000348956	0.00413177
ENSMUST00000115468	52.7605	1.02645	0.294328	3.48744	0.000487669	0.0055001
ENSMUST00000160451	10.2861	1.50643	1.17311	1.28414	0.199094	0.511157
ENSMUST00000160022	16.8473	1.23317	1.1072	1.11377	0.265377	0.59454
ENSMUST00000192792	1.73989	1.44848	2.6395	0.548769	0.583164	NA
ENSMUST00000186467	6.35736	4.25335	2.40432	1.76904	0.076887	0.287884
ENSMUST00000115480	18.2022	0.622749	1.37696	0.452264	0.651079	0.89006
ENSMUST00000148310	11.0628	3.18338	1.51202	2.10539	0.0352573	0.166734
ENSMUST00000072079	2823.65	0.389319	0.134055	2.90417	0.00368229	0.0292888
ENSMUST00000190654	34.1756	-3.7461	1.53239	-2.44461	NA	NA
ENSMUST00000144177	234.368	0.951402	0.553585	1.71862	0.0856837	0.309707
ENSMUST00000027044	705.967	0.649321	0.575942	1.12741	0.25957	0.588306
ENSMUST00000130927	2.29684	-0.15248	1.16334	-0.131072	0.895719	0.975671
ENSMUST00000121942	247.441	-0.186557	0.184437	-1.0115	0.311779	0.645716
ENSMUST00000088666	8496.74	-0.867327	0.330886	-2.62123	0.0087614	0.0582478
ENSMUST00000153239	3.45443	-5.3176	3.15221	-1.68694	0.091614	0.323407
ENSMUST00000145176	8.2178	1.1335	2.02796	0.558935	0.576206	0.850265
ENSMUST00000148585	142.289	0.0175209	0.670004	0.0261504	0.979137	0.994102
ENSMUST00000181358	0	NA	NA	NA	NA	NA
ENSMUST00000189431	0	NA	NA	NA	NA	NA
ENSMUST00000207445	0	NA	NA	NA	NA	NA
ENSMUST00000209020	0	NA	NA	NA	NA	NA
ENSMUST00000189322	0.166506	0.828357	4.08047	0.203005	0.839131	NA
ENSMUST00000181821	37.6283	-0.205162	0.433886	-0.472848	0.636322	0.882234
ENSMUST00000191287	4.73381	0.915707	1.21736	0.752206	0.451927	0.770159
ENSMUST00000057438	13421.1	0.216181	0.137139	1.57637	0.114941	0.372441
ENSMUST00000188782	74.815	9.62125	2.75058	3.4979	0.000468939	0.00531865
ENSMUST00000063059	0.150725	0.828357	4.08047	0.203005	0.839131	NA
ENSMUST00000158291	0.166506	0.828357	4.08047	0.203005	0.839131	NA
ENSMUST00000171265	240.518	-1.22184	1.63011	-0.749545	0.453529	0.771493
ENSMUST00000189050	8.91427	0.957812	1.35273	0.708058	0.478909	0.78879
ENSMUST00000188298	125.715	3.72839	1.66182	2.24356	0.0248609	0.129431
ENSMUST00000168907	106.994	2.25519	0.767042	2.94011	0.00328092	0.0267149
ENSMUST00000166384	386.402	0.171223	0.438943	0.390081	0.696477	0.909553
ENSMUST00000188738	115.492	1.13675	3.0916	0.367689	0.713105	0.91611
ENSMUST00000097826	30.0662	-4.91372	1.53681	-3.19734	0.00138702	0.0132626
ENSMUST00000191338	38.8346	-0.0725299	0.562102	-0.129033	0.897331	0.975932
ENSMUST00000188830	2.28515	0.31487	1.8927	0.16636	0.867873	0.969036
ENSMUST00000188625	2.64368	0.199589	1.34778	0.148087	0.882274	0.972904
ENSMUST00000188486	47.0896	0.054352	0.603392	0.0900775	0.928226	0.983125
ENSMUST00000183059	10.5062	0.947157	2.03319	0.465848	0.641324	0.884402
ENSMUST00000140948	24.9921	-0.616447	1.14624	-0.5378	0.590715	0.85817
ENSMUST00000171802	49.1388	1.17488	1.52368	0.771085	0.440657	0.761563
ENSMUST00000125294	8.56606	-0.76564	3.05679	-0.250472	0.802222	0.947503
ENSMUST00000052843	33.976	-1.45125	0.442589	-3.27899	0.00104178	0.010432
ENSMUST00000118098	37.6702	-0.376036	1.39343	-0.269864	0.787265	0.942517
ENSMUST00000182742	562.1	1.12819	0.373327	3.022	0.00251112	0.0214989
ENSMUST00000182580	500.787	1.62727	0.399844	4.06977	4.70586e-05	0.000728675
ENSMUST00000182819	474.284	0.652118	0.263428	2.47551	0.0133046	0.080312
ENSMUST00000182498	53.8476	-0.491607	0.460126	-1.06842	0.285332	0.616509
ENSMUST00000182043	12.9505	0.189344	0.533757	0.354738	0.722786	0.920047
ENSMUST00000175437	5.95885	0.632105	0.841971	0.750744	0.452807	0.771046
ENSMUST00000179194	1.1536	2.3821	2.70159	0.88174	0.377917	NA
ENSMUST00000147000	0	NA	NA	NA	NA	NA
ENSMUST00000124874	72.8431	4.27322	1.69751	2.51735	0.0118241	0.0734689
ENSMUST00000130102	2.083	4.45152	2.07743	2.1428	0.0321289	0.155912
ENSMUST00000176398	3.38388	2.65945	3.84221	0.692167	0.488832	0.795937
ENSMUST00000134692	2.3246	4.61514	1.89123	2.44028	0.0146758	0.0866604
ENSMUST00000185184	85.044	-3.14484	0.719216	-4.37259	1.22779e-05	0.000221199
ENSMUST00000097824	87.5634	-0.905855	0.813681	-1.11328	0.265588	0.594667
ENSMUST00000192299	7.38777	1.49501	1.18473	1.26191	0.206982	0.522238
ENSMUST00000027049	27.1327	2.12665	1.13445	1.87461	0.0608462	0.24561
ENSMUST00000155163	7.5921	2.29245	1.64843	1.39069	0.164319	0.459868
ENSMUST00000190155	205.457	-11.2121	2.79122	-4.01692	5.89629e-05	0.000889079
ENSMUST00000191521	0.150725	0.828357	4.08047	0.203005	0.839131	NA
ENSMUST00000155974	1.2058	-1.53659	3.91599	-0.392388	0.694771	NA
ENSMUST00000186294	357.397	0.499972	3.72549	0.134203	NA	NA
ENSMUST00000149214	1.59047	-3.0882	3.93871	-0.784065	0.433002	NA
ENSMUST00000187226	0.620574	1.33994	2.9477	0.454572	0.649417	NA
ENSMUST00000027050	5780.69	0.219823	0.351066	0.626158	0.531211	0.823595
ENSMUST00000186528	603.863	0.936029	0.759545	1.23236	0.217816	0.536601
ENSMUST00000188619	38.0366	0.688967	0.551653	1.24891	0.211697	0.528225
ENSMUST00000139578	2273.76	-1.11999	0.369761	-3.02896	0.00245398	0.0210891
ENSMUST00000150509	52.7587	0.0288017	0.518458	0.0555526	0.955698	0.988616
ENSMUST00000191296	29.8657	-0.320182	0.494468	-0.647528	0.51729	0.815129
ENSMUST00000071087	1281.69	-0.368193	0.351692	-1.04692	0.295138	0.627713
ENSMUST00000122156	138.096	-0.11757	0.432601	-0.271776	0.785794	0.941993
ENSMUST00000118263	174.555	0.141542	0.653556	0.216572	0.828542	0.956567
ENSMUST00000188449	34.6051	-0.113882	0.422918	-0.269276	0.787717	0.942666
ENSMUST00000117415	25.6035	-0.20381	0.378428	-0.53857	0.590184	0.857738
ENSMUST00000119714	3.84664	-0.788564	0.931704	-0.846368	0.397347	0.727081
ENSMUST00000134716	10.0679	0.0916961	0.610686	0.150153	0.880644	0.972524
ENSMUST00000188249	12.5935	-0.581381	0.636132	-0.913931	0.360753	0.694535
ENSMUST00000143606	290.239	-0.631872	0.383036	-1.64964	0.0990168	0.339526
ENSMUST00000153804	20.8063	0.442598	0.711317	0.622223	0.533795	0.825028
ENSMUST00000190063	1.65994	-0.161113	1.32916	-0.121214	0.903521	NA
ENSMUST00000191360	0.989533	-0.133229	1.62079	-0.0822003	0.934487	NA
ENSMUST00000136898	11.8878	0.239797	0.789174	0.303859	0.761236	0.933498
ENSMUST00000128164	25.6784	0.0302834	0.555033	0.0545614	0.956488	0.988758
ENSMUST00000123261	10.3561	-1.08693	0.710866	-1.52902	0.12626	0.393752
ENSMUST00000191012	4.57437	-0.778559	1.1686	-0.666231	0.505264	0.8066
ENSMUST00000185422	19.1967	-1.05415	1.32739	-0.794155	0.427105	0.751
ENSMUST00000148663	18.1179	0.0649339	0.482453	0.134591	0.892935	0.974887
ENSMUST00000136283	24.1252	-0.323067	0.567648	-0.569133	0.569266	0.846616
ENSMUST00000190625	3.72143	0.248106	1.1156	0.222397	0.824005	0.955439
ENSMUST00000190318	355.906	-0.232665	0.473389	-0.491489	0.623081	0.875779
ENSMUST00000190610	14.9517	1.0305	0.660288	1.56068	0.118599	0.379483
ENSMUST00000194474	1.53073	-1.9698	1.85199	-1.06361	0.287504	NA
ENSMUST00000189483	16.9156	1.99041	0.550522	3.6155	0.000299768	0.00363157
ENSMUST00000188013	0.910998	-2.13469	3.96838	-0.537926	0.590628	NA
ENSMUST00000192111	6.89696	2.75643	1.68921	1.63179	0.102724	0.347414
ENSMUST00000157528	2.64514	0.948079	1.37014	0.691958	0.488964	0.796063
ENSMUST00000088615	12544.1	-0.115076	0.312531	-0.368207	0.712719	0.915975
ENSMUST00000131556	888.409	-0.482254	0.421545	-1.14401	0.252618	0.579684
ENSMUST00000142497	90.1876	-0.401473	0.471397	-0.851667	0.394399	0.72433
ENSMUST00000186720	12.4179	-1.37097	0.948115	-1.446	0.148179	0.432879
ENSMUST00000187417	5.66787	-0.4738	0.756283	-0.626485	0.530997	0.823479
ENSMUST00000156563	85.3971	-0.182606	0.406245	-0.449497	0.653073	0.891145
ENSMUST00000128834	4.85624	-0.296476	1.00654	-0.294549	0.768338	0.936006
ENSMUST00000186813	7.92536	-0.384642	0.905495	-0.424787	0.670992	0.899308
ENSMUST00000118350	0	NA	NA	NA	NA	NA
ENSMUST00000179958	0	NA	NA	NA	NA	NA
ENSMUST00000119252	2.10614	0.0989062	1.49482	0.0661659	0.947246	0.987304
ENSMUST00000035577	15.5119	-1.47731	0.58309	-2.53358	0.0112904	0.0709556
ENSMUST00000153695	1.02355	-2.34512	2.02399	-1.15866	0.246595	NA
ENSMUST00000140938	2.20386	-0.822817	1.43038	-0.575242	0.565127	0.844336
ENSMUST00000147575	0.558369	-2.67919	3.98882	-0.671677	0.50179	NA
ENSMUST00000194845	0.372246	-2.08998	4.02954	-0.518664	0.603995	NA
ENSMUST00000104130	0.303344	-0.133416	4.08047	-0.0326961	0.973917	NA
ENSMUST00000188189	0	NA	NA	NA	NA	NA
ENSMUST00000187745	0.452174	2.25648	3.99786	0.564422	0.572467	NA
ENSMUST00000189385	0.317231	1.73739	4.03667	0.430402	0.666903	NA
ENSMUST00000027056	1390.99	0.281401	0.489953	0.574343	0.565735	0.844671
ENSMUST00000189822	37.6293	-0.034249	0.753846	-0.0454323	0.963763	0.990432
ENSMUST00000187694	10.8668	-0.469742	0.586069	-0.801514	0.422834	0.747981
ENSMUST00000188154	6.33362	-0.687071	1.46115	-0.470225	0.638195	0.883123
ENSMUST00000190935	15.0869	0.2368	0.524179	0.451754	0.651446	0.890288
ENSMUST00000187404	0.538752	-1.1282	4.02954	-0.279982	0.779491	NA
ENSMUST00000181461	2.66418	0.966942	1.49862	0.645223	0.518782	0.816048
ENSMUST00000191437	0	NA	NA	NA	NA	NA
ENSMUST00000188880	0.691296	-2.99633	3.97277	-0.754218	0.450719	NA
ENSMUST00000048613	279.08	1.00304	0.484156	2.07174	0.03829	0.176814
ENSMUST00000137824	130.963	-1.24679	0.767693	-1.62407	0.104361	0.350943
ENSMUST00000179089	73.884	0.389242	0.288703	1.34824	0.17758	0.479817
ENSMUST00000141512	36.0142	-0.0989848	0.541199	-0.182899	0.854877	0.964522
ENSMUST00000171690	147.438	-1.39334	0.82136	-1.69638	0.0898134	0.319219
ENSMUST00000135014	3281.49	-1.15607	0.292273	-3.95544	7.63943e-05	0.00111316
ENSMUST00000141339	54.8375	-1.64107	2.09786	-0.782256	0.434064	0.756253
ENSMUST00000142117	11.7907	-2.70386	0.767451	-3.52318	0.000426406	0.00489274
ENSMUST00000150870	39.6681	-0.256593	0.551827	-0.464989	0.641939	0.884869
ENSMUST00000194502	8.17566	0.95036	0.814872	1.16627	0.243505	0.568879
ENSMUST00000195360	7.12174	0.133651	0.87898	0.152053	0.879145	0.972199
ENSMUST00000189541	1.8218	4.26299	3.47787	1.22575	0.220293	0.53948
ENSMUST00000186051	215.225	0.50851	0.929942	0.54682	0.584503	0.854703
ENSMUST00000088585	149.139	1.61715	1.08467	1.49092	0.135983	0.411706
ENSMUST00000177608	266.827	0.946733	0.865278	1.09414	0.273895	0.604246
ENSMUST00000180062	1778.29	-0.660366	0.315372	-2.09393	0.0362665	0.170029
ENSMUST00000187376	36.1955	0.0747379	1.07323	0.0696386	0.944481	0.986407
ENSMUST00000185780	479.208	-0.20761	0.387137	-0.536271	0.591772	0.858636
ENSMUST00000189447	18.1125	1.75974	0.773063	2.27632	0.022827	0.121303
ENSMUST00000186405	7.27422	-1.07404	0.87371	-1.22929	0.218964	0.538009
ENSMUST00000186674	18.3053	-0.698825	0.762659	-0.916301	0.359509	0.693372
ENSMUST00000146763	25.1615	0.209266	2.90425	0.0720552	0.942558	0.985879
ENSMUST00000147606	3.23206	-5.22098	3.92098	-1.33155	0.183009	0.487786
ENSMUST00000188454	2493.27	-1.48833	0.470968	-3.16016	0.00157683	0.0147365
ENSMUST00000115403	1664.77	-0.626886	0.64986	-0.964648	0.334721	0.669052
ENSMUST00000115402	11.2965	-6.04545	2.69631	-2.24212	0.0249534	0.129811
ENSMUST00000136197	75.9575	0.210084	0.563156	0.373048	0.709113	0.914197
ENSMUST00000133201	8.51213	-2.04388	1.97958	-1.03248	0.301846	0.635182
ENSMUST00000191566	9.74774	-0.773749	1.00598	-0.769146	0.441807	0.76249
ENSMUST00000185813	0.904348	3.25387	3.95266	0.82321	0.410388	NA
ENSMUST00000187246	1.86918	0.0683099	1.95775	0.0348921	0.972166	0.992288
ENSMUST00000183805	0	NA	NA	NA	NA	NA
ENSMUST00000194484	0	NA	NA	NA	NA	NA
ENSMUST00000194357	1.03819	-0.111319	3.89904	-0.0285505	0.977223	NA
ENSMUST00000195718	8.58573	0.396439	1.50515	0.263387	0.792252	0.944288
ENSMUST00000006037	1429.96	-1.43549	0.733041	-1.95826	0.050199	0.214647
ENSMUST00000068304	7443.6	-0.0441302	0.249308	-0.177011	0.8595	0.966193
ENSMUST00000081713	2576.61	-1.49889	1.17011	-1.28099	0.200197	0.512698
ENSMUST00000147927	154.855	-0.173055	0.266058	-0.650441	0.515407	0.813673
ENSMUST00000143603	51.2835	0.786508	0.647927	1.21388	0.224792	0.54529
ENSMUST00000139970	57.5089	-0.159254	0.752956	-0.211505	0.832493	0.957808
ENSMUST00000124088	22.7576	0.428791	0.461455	0.929215	0.352778	0.686765
ENSMUST00000145280	1.86123	-4.42266	3.93146	-1.12494	0.260614	0.589385
ENSMUST00000133232	9.83893	-0.502518	0.901861	-0.557202	0.57739	0.850811
ENSMUST00000146784	8.43289	-0.771777	0.647463	-1.192	0.233261	0.555574
ENSMUST00000185275	20.449	-0.498468	0.682665	-0.730179	0.465281	0.780182
ENSMUST00000157157	0.372246	-2.08998	4.02954	-0.518664	0.603995	NA
ENSMUST00000195506	15.0182	-1.34231	0.919681	-1.45954	0.144415	0.426824
ENSMUST00000195493	14.8417	-0.191016	0.612551	-0.311838	0.755164	0.931309
ENSMUST00000195811	2.69869	1.62595	1.32409	1.22797	0.219459	0.5386
ENSMUST00000027068	5134.11	0.513021	0.135442	3.78775	0.000152017	0.00201862
ENSMUST00000188377	45.3643	-0.163359	0.343568	-0.475477	0.634447	0.881324
ENSMUST00000185447	24.6774	0.331169	0.491009	0.674467	0.500015	0.803059
ENSMUST00000180415	5.30649	1.54074	0.873477	1.76392	0.0777456	0.289916
ENSMUST00000027071	1101.75	0.444501	0.1471	3.02175	0.00251316	0.0215104
ENSMUST00000156222	8.77088	0.508623	0.632444	0.80422	0.42127	0.747008
ENSMUST00000194537	7.49185	0.225395	1.04939	0.214786	0.829934	0.956945
ENSMUST00000179783	0	NA	NA	NA	NA	NA
ENSMUST00000185453	4.53192	4.56569	1.45191	3.14462	0.00166305	0.0154064
ENSMUST00000187790	6.53244	0.883173	2.72973	0.323538	0.746288	0.928213
ENSMUST00000168081	258.565	-0.670661	0.663549	-1.01072	0.312152	0.646071
ENSMUST00000027066	147.589	0.510086	1.31919	0.386666	0.699003	0.910466
ENSMUST00000080664	161.895	-0.408205	0.280688	-1.4543	0.145863	0.429245
ENSMUST00000190337	64.1007	-0.164514	0.336526	-0.48886	0.624941	0.876879
ENSMUST00000188857	6.6593	-0.562606	0.712165	-0.789994	0.429531	0.752679
ENSMUST00000189526	6.12864	0.916835	1.39133	0.658965	0.509918	0.810007
ENSMUST00000185329	12.0054	0.121848	1.13301	0.107544	0.914358	0.979389
ENSMUST00000193605	1.63638	0.959817	3.85047	0.249272	0.80315	NA
ENSMUST00000194866	38.8246	-0.629216	0.35337	-1.78062	0.0749753	0.283121
ENSMUST00000187401	16.9355	-0.840355	0.549043	-1.53058	0.125873	0.39291
ENSMUST00000067599	23.5034	-1.27674	0.888856	-1.43638	0.150893	0.437508
ENSMUST00000190719	0.186123	-1.0952	4.08047	-0.268399	0.788392	NA
ENSMUST00000027062	107.718	-0.546756	0.416415	-1.31301	0.189181	0.497104
ENSMUST00000188982	10.1548	-0.329765	0.848472	-0.388657	0.69753	0.909748
ENSMUST00000190471	31.6784	0.686441	0.616578	1.11331	0.265576	0.594663
ENSMUST00000121569	119.02	-0.331564	0.280841	-1.18061	0.237757	0.561161
ENSMUST00000121367	599.62	0.22365	0.410991	0.544171	0.586324	0.85571
ENSMUST00000086739	39.8174	0.551645	0.350272	1.5749	0.115279	0.373136
ENSMUST00000041447	247.864	-1.65912	0.461516	-3.59493	0.000324481	0.00388538
ENSMUST00000158204	0.511737	-2.56388	3.99556	-0.641682	0.52108	NA
ENSMUST00000175681	89.7306	-0.799401	0.304386	-2.62627	0.00863253	0.0575335
ENSMUST00000170146	4259.26	-0.965363	0.148566	-6.49786	8.14683e-11	3.85562e-09
ENSMUST00000193873	7.10521	-0.884238	0.685563	-1.2898	0.197121	0.508375
ENSMUST00000194564	9.08102	-0.802765	0.770839	-1.04142	0.297682	0.630522
ENSMUST00000188371	393.805	1.2758	0.345229	3.69552	0.000219438	0.00277789
ENSMUST00000027057	551.277	1.41412	0.299632	4.71952	2.36406e-06	5.10946e-05
ENSMUST00000186565	31.6859	0.957701	0.430111	2.22664	0.0259716	0.133683
ENSMUST00000188684	43.8991	0.890092	0.320571	2.77658	0.00549343	0.0403112
ENSMUST00000158318	1.06833	-3.63256	3.94936	-0.919783	0.357686	NA
ENSMUST00000194867	144.284	0.472684	0.266597	1.77303	0.0762242	0.286182
ENSMUST00000040695	30.3102	-0.226051	0.353095	-0.640199	0.522043	0.817946
ENSMUST00000145070	52.1314	-0.994349	0.588692	-1.68908	0.0912034	0.322566
ENSMUST00000151004	16.3704	0.598436	3.7368	0.160146	0.872766	0.970362
ENSMUST00000115367	22.8034	0.524849	0.909753	0.576913	0.563998	0.843569
ENSMUST00000192560	33.9524	0.338441	0.38203	0.885901	0.375671	0.708141
ENSMUST00000027053	1838.95	0.805972	0.13297	6.0613	1.35026e-09	5.26191e-08
ENSMUST00000152626	63.8069	-0.53526	0.703768	-0.760564	0.446918	0.766138
ENSMUST00000058437	17377.6	-0.0368087	0.321101	-0.114633	0.908736	0.978653
ENSMUST00000149566	10761.9	0.703324	0.26769	2.62738	0.00860452	0.0573896
ENSMUST00000141217	191.736	-0.247839	0.402689	-0.61546	0.538251	0.827431
ENSMUST00000125005	125.614	-0.199299	1.07067	-0.186145	0.852331	0.963789
ENSMUST00000151017	94.0085	-0.138626	0.423342	-0.327456	0.743323	0.926895
ENSMUST00000140597	1.5479	-1.17184	1.53312	-0.764352	0.444658	NA
ENSMUST00000054668	0	NA	NA	NA	NA	NA
ENSMUST00000162627	0	NA	NA	NA	NA	NA
ENSMUST00000161626	0.816975	-3.24195	3.96251	-0.818156	0.413268	NA
ENSMUST00000160446	1.36599	-0.346352	3.8579	-0.0897773	0.928464	NA
ENSMUST00000159190	0.359118	-2.04469	4.03339	-0.50694	0.612197	NA
ENSMUST00000162751	1062.82	-0.443399	0.712253	-0.62253	0.533593	0.824973
ENSMUST00000162435	8107.36	-0.470963	0.224187	-2.10076	0.035662	0.168095
ENSMUST00000027052	856.248	0.0216718	0.375244	0.0577538	0.953945	0.988311
ENSMUST00000149320	12.9561	-3.19391	1.17837	-2.71043	0.0067195	0.0472878
ENSMUST00000127420	3109.09	-0.889485	0.212746	-4.18097	2.90267e-05	0.000475513
ENSMUST00000159558	28.7764	-0.26585	0.873064	-0.304502	0.760746	0.933422
ENSMUST00000128957	187.496	1.63908	1.17796	1.39146	0.164087	0.459507
ENSMUST00000162007	209.81	-0.733636	0.465473	-1.57611	0.115001	0.372589
ENSMUST00000131257	324.058	-0.962695	0.255115	-3.77357	0.000160926	0.00212308
ENSMUST00000115360	254.659	-1.48185	0.300574	-4.93007	8.22006e-07	1.96658e-05
ENSMUST00000115359	24.7233	-0.346001	0.77356	-0.447284	0.65467	0.891931
ENSMUST00000153966	14.0766	-1.14754	0.550811	-2.08336	0.0372183	0.173271
ENSMUST00000144138	11.9203	0.151066	2.02378	0.0746455	0.940497	0.985475
ENSMUST00000151888	41.3087	-0.54252	0.412587	-1.31492	0.188536	0.496079
ENSMUST00000145092	3.61105	-0.614144	1.95115	-0.31476	0.752944	0.930523
ENSMUST00000186343	14.2893	-0.092708	0.764503	-0.121266	0.90348	0.977147
ENSMUST00000195710	72.7006	1.23164	0.296025	4.16058	3.1744e-05	0.000514586
ENSMUST00000182554	117.566	0.1174	0.280636	0.418336	0.675701	0.90093
ENSMUST00000117146	5005.83	-0.205188	0.22165	-0.925729	0.354587	0.688738
ENSMUST00000133639	14.2615	-0.982492	0.661714	-1.48477	0.137605	0.414829
ENSMUST00000182080	41.4224	-0.801653	0.368187	-2.1773	0.0294581	0.146508
ENSMUST00000136455	48.4145	-0.520664	0.354903	-1.46706	0.14236	0.423234
ENSMUST00000132919	8.6759	1.85489	0.858411	2.16084	0.0307078	0.151036
ENSMUST00000185771	422.512	1.12802	0.436421	2.58471	0.00974618	0.0631784
ENSMUST00000187910	11.9194	-0.380678	0.598589	-0.635958	0.524804	0.819729
ENSMUST00000188641	9629.27	-0.341127	0.258263	-1.32085	0.18655	0.493095
ENSMUST00000115352	182.986	0.707815	0.200101	3.53729	0.000404262	0.00467998
ENSMUST00000186948	64.4718	-0.14249	0.372834	-0.382182	0.702327	0.911738
ENSMUST00000186701	35.8717	-1.16753	0.460008	-2.53807	0.0111466	0.0702602
ENSMUST00000186541	6.92692	-0.964127	0.692365	-1.39251	0.163767	0.459168
ENSMUST00000185393	37.1668	-0.319995	0.398766	-0.802463	0.422285	0.747518
ENSMUST00000188987	17.2574	-0.0564133	0.483484	-0.116681	0.907113	0.978095
ENSMUST00000190986	5.49332	-0.791659	0.998939	-0.7925	0.428069	0.751733
ENSMUST00000191535	3.80792	-0.748932	0.921313	-0.812896	0.416277	0.742853
ENSMUST00000065373	2201.05	1.04514	0.582648	1.79377	0.07285	0.277792
ENSMUST00000177532	6.82091	-6.29808	3.00839	-2.0935	0.0363043	0.170156
ENSMUST00000177501	208.217	0.83751	0.606677	1.38049	0.167437	0.464413
ENSMUST00000176451	10.0931	-0.801423	0.996418	-0.804305	0.421221	0.747008
ENSMUST00000190366	0	NA	NA	NA	NA	NA
ENSMUST00000026881	106.897	2.32776	0.272868	8.53074	1.45419e-17	1.47711e-15
ENSMUST00000191260	4.17743	2.28883	1.14895	1.9921	0.0463604	0.202829
ENSMUST00000071842	101.603	0.571282	0.348433	1.63957	0.101094	0.343842
ENSMUST00000188872	0	NA	NA	NA	NA	NA
ENSMUST00000186604	0	NA	NA	NA	NA	NA
ENSMUST00000194790	2.29346	-0.947173	1.89787	-0.499073	0.617728	0.872748
ENSMUST00000038382	987.033	-0.921301	0.21921	-4.20282	2.63605e-05	0.000436184
ENSMUST00000186024	2.03414	3.32093	3.92932	0.845165	0.398018	0.727603
ENSMUST00000186192	20.7965	0.069992	0.406819	0.172047	0.863401	0.967783
ENSMUST00000026879	17079.2	-0.646292	0.219566	-2.94349	0.00324533	0.0264747
ENSMUST00000189736	40.24	0.290202	1.36758	0.212201	0.83195	0.957646
ENSMUST00000150457	116.902	-0.721771	0.361953	-1.9941	0.0461411	0.202169
ENSMUST00000189465	332.142	-0.243465	0.241223	-1.0093	0.312833	0.646818
ENSMUST00000155588	9.9195	0.706078	1.17655	0.600124	0.548423	0.8337
ENSMUST00000185773	0	NA	NA	NA	NA	NA
ENSMUST00000188360	0.179559	-1.0952	4.08047	-0.268399	0.788392	NA
ENSMUST00000186267	25.8415	-0.743999	0.576953	-1.28953	0.197214	0.5085
ENSMUST00000088476	212.358	-1.01915	0.21349	-4.77376	1.8082e-06	4.0124e-05
ENSMUST00000127328	4.8392	-5.80299	3.91627	-1.48176	0.138403	0.415987
ENSMUST00000149914	15.1148	-0.557043	0.655331	-0.850019	0.395315	0.725245
ENSMUST00000095075	213.658	-0.239706	0.354203	-0.676748	0.498566	0.802179
ENSMUST00000159958	110.707	-9.35615	1.22241	-7.65385	1.95044e-14	1.42825e-12
ENSMUST00000160305	1.09805	-1.40003	2.82019	-0.49643	0.619591	NA
ENSMUST00000189853	4.80657	-3.22379	1.5137	-2.12973	0.0331935	0.15975
ENSMUST00000190885	13.0008	0.167717	0.810977	0.206808	0.83616	0.958974
ENSMUST00000190763	66.7654	-1.12751	0.284776	-3.95928	7.51776e-05	0.00109762
ENSMUST00000185706	70.5131	-1.67493	0.344252	-4.86543	1.1421e-06	2.65119e-05
ENSMUST00000191057	119.494	-1.4426	0.240226	-6.00518	1.91125e-09	7.23456e-08
ENSMUST00000159108	6.83071	-1.09929	1.55163	-0.708478	0.478649	0.788658
ENSMUST00000037294	310.415	-0.868991	0.362327	-2.39836	0.0164687	0.0945851
ENSMUST00000149505	12.2369	-5.21109	1.60525	-3.24628	0.00116923	0.0114911
ENSMUST00000162030	194.718	-0.704512	0.283942	-2.48118	0.0130948	0.0793786
ENSMUST00000191068	1.05507	3.47587	3.94615	0.880826	0.378412	NA
ENSMUST00000187754	65.1805	-1.80883	2.97765	-0.607469	0.54354	0.830698
ENSMUST00000027059	495.497	-1.65367	1.32598	-1.24713	0.212348	0.529081
ENSMUST00000064976	5.05318	1.34097	2.27987	0.58818	0.556411	0.838348
ENSMUST00000186972	5.83331	-0.862035	1.01082	-0.852806	0.393767	0.723856
ENSMUST00000083625	0	NA	NA	NA	NA	NA
ENSMUST00000083546	0.154001	0.828357	4.08047	0.203005	0.839131	NA
ENSMUST00000185494	0.558369	-2.67919	3.98882	-0.671677	0.50179	NA
ENSMUST00000191111	2.48958	3.64273	3.87599	0.93982	0.34731	0.680975
ENSMUST00000189301	0	NA	NA	NA	NA	NA
ENSMUST00000190692	0.990851	-0.242	3.90703	-0.0619396	0.950611	NA
ENSMUST00000039046	5.74021	-0.395415	1.46905	-0.269164	0.787804	0.942698
ENSMUST00000194347	0	NA	NA	NA	NA	NA
ENSMUST00000161509	0	NA	NA	NA	NA	NA
ENSMUST00000132647	0	NA	NA	NA	NA	NA
ENSMUST00000093665	0	NA	NA	NA	NA	NA
ENSMUST00000147480	0	NA	NA	NA	NA	NA
ENSMUST00000128051	0	NA	NA	NA	NA	NA
ENSMUST00000088448	12.6165	-1.34556	0.641082	-2.0989	0.035826	0.168654
ENSMUST00000160969	12.9966	0.507225	0.584499	0.867796	0.385506	0.716751
ENSMUST00000185296	0	NA	NA	NA	NA	NA
ENSMUST00000053266	1424.73	0.739989	0.18796	3.93696	8.25205e-05	0.00119016
ENSMUST00000191061	27.9055	-0.563332	0.481045	-1.17106	0.241575	0.566207
ENSMUST00000190421	5.34057	0.221806	0.876069	0.253184	0.800126	0.946799
ENSMUST00000188112	103.812	1.60579	1.15562	1.38955	0.164667	0.460456
ENSMUST00000185639	20.8227	0.109327	0.599244	0.182442	0.855236	0.964596
ENSMUST00000104126	1.45716	-1.89828	2.6207	-0.72434	0.468857	NA
ENSMUST00000167119	0.305238	-1.84157	4.05217	-0.454465	0.649495	NA
ENSMUST00000189400	5813.16	0.0544627	0.821826	0.0662704	0.947163	0.987293
ENSMUST00000068880	584.128	0.916182	1.56186	0.586597	0.557474	0.839106
ENSMUST00000187651	20.2309	-0.452363	2.06006	-0.219587	0.826193	0.956063
ENSMUST00000181654	28.5631	1.18825	0.453663	2.61923	0.00881285	0.0585271
ENSMUST00000038447	155.883	0.130544	0.322539	0.404738	0.68567	0.904814
ENSMUST00000160782	5.27906	-0.262195	1.16437	-0.225183	0.821837	0.954756
ENSMUST00000187210	0.69213	-0.112364	3.98366	-0.0282061	0.977498	NA
ENSMUST00000037998	986.084	1.02105	0.23976	4.25863	2.05679e-05	0.000350782
ENSMUST00000191648	3.55539	1.36287	1.22871	1.10919	0.267348	0.596857
ENSMUST00000189119	1.08663	3.51652	3.85499	0.912198	0.361664	NA
ENSMUST00000027065	525.318	-0.527415	0.295696	-1.78364	0.0744828	0.282015
ENSMUST00000027064	256.916	-0.0964599	0.306665	-0.314545	0.753107	0.930561
ENSMUST00000178379	5.89339	0.10746	1.33859	0.0802783	0.936016	0.984615
ENSMUST00000121676	0	NA	NA	NA	NA	NA
ENSMUST00000124990	5.29109	0.749735	3.76245	0.199268	0.842053	0.960789
ENSMUST00000185842	0.904348	3.25387	3.95266	0.82321	0.410388	NA
ENSMUST00000027067	61.3569	2.97149	0.52497	5.6603	1.51106e-08	4.92988e-07
ENSMUST00000190711	4.13338	2.25054	1.35428	1.6618	0.096553	0.33438
ENSMUST00000147615	1.12221	-3.70043	3.79053	-0.976229	0.328951	NA
ENSMUST00000173058	15.4844	-0.534873	3.73714	-0.143123	0.886193	0.97369
ENSMUST00000173404	55.3339	0.349912	1.38414	0.2528	0.800422	0.946835
ENSMUST00000174183	0	NA	NA	NA	NA	NA
ENSMUST00000181002	120.916	-0.951837	0.304875	-3.12206	0.00179592	0.0163422
ENSMUST00000115300	803.837	-2.82802	1.21147	-2.33437	0.0195764	0.107969
ENSMUST00000029667	4330.1	-0.613187	0.419779	-1.46074	0.144087	0.426229
ENSMUST00000115299	6.53146	-2.06374	1.15941	-1.77999	0.0750769	0.283319
ENSMUST00000134505	7.24824	0.219516	0.713963	0.307462	0.758492	0.932608
ENSMUST00000119064	72.9298	0.35125	0.258447	1.35908	0.174121	0.474618
ENSMUST00000194737	8.26026	-0.43433	1.36178	-0.318942	0.749771	0.929346
ENSMUST00000192487	9.02447	-0.137722	0.904501	-0.152263	0.87898	0.97214
ENSMUST00000190510	0	NA	NA	NA	NA	NA
ENSMUST00000195365	0.878253	-0.718338	2.91824	-0.246154	0.805563	NA
ENSMUST00000193885	0	NA	NA	NA	NA	NA
ENSMUST00000191045	3.17906	-0.483826	2.10351	-0.230009	0.818085	0.953447
ENSMUST00000073179	2.28886	-0.916995	1.47472	-0.621811	0.534066	0.82529
ENSMUST00000083633	0.346065	-0.133416	4.08047	-0.0326961	0.973917	NA
ENSMUST00000182303	11.6833	1.33637	0.71109	1.87933	0.0601994	0.243843
ENSMUST00000190910	9.03369	0.68228	0.96225	0.709046	0.478296	0.788401
ENSMUST00000097811	0.30662	-0.133416	4.08047	-0.0326961	0.973917	NA
ENSMUST00000180414	3.31079	-1.36253	2.69831	-0.504959	0.613588	0.870418
ENSMUST00000097810	127.507	-0.491655	2.31076	-0.212768	0.831508	0.957405
ENSMUST00000097809	869.058	-0.9399	0.377712	-2.4884	0.0128318	0.0781786
ENSMUST00000115273	2176.14	-0.255684	0.376033	-0.679952	0.496535	0.800783
ENSMUST00000081544	1642.03	-0.951009	0.378409	-2.51318	0.0119648	0.0741074
ENSMUST00000185942	207.18	0.180158	0.581667	0.309727	0.756769	0.931929
ENSMUST00000097808	3766.3	-0.925107	0.147225	-6.28362	3.30785e-10	1.42105e-08
ENSMUST00000164877	987.903	-0.533474	1.74018	-0.306563	0.759176	0.932903
ENSMUST00000188677	0	NA	NA	NA	NA	NA
ENSMUST00000189537	3.60998	0.818152	1.98182	0.412828	0.679732	0.902342
ENSMUST00000027343	6716.4	-0.314819	0.181746	-1.73219	0.0832403	0.303559
ENSMUST00000186064	39.6153	0.902062	0.798148	1.13019	0.258395	0.586714
ENSMUST00000195143	3.02789	-0.229679	1.3779	-0.166688	0.867616	0.968972
ENSMUST00000192339	0.150725	0.828357	4.08047	0.203005	0.839131	NA
ENSMUST00000027338	966.014	-0.313139	0.250279	-1.25116	0.210877	0.527362
ENSMUST00000155767	5.68696	-0.322708	0.848695	-0.38024	0.703767	0.912146
ENSMUST00000191140	1.9627	0.255987	2.75512	0.0929133	0.925972	0.982508
ENSMUST00000063663	9838.81	-0.608495	0.215189	-2.82773	0.00468799	0.0354811
ENSMUST00000144602	23.1311	-1.15443	0.590887	-1.95372	0.0507345	0.216265
ENSMUST00000140583	154.872	-0.767678	0.285672	-2.68727	0.00720391	0.0498775
ENSMUST00000149737	310.228	-0.747073	0.25358	-2.9461	0.00321808	0.026279
ENSMUST00000027339	6452.35	-0.187852	0.160427	-1.17094	0.241621	0.566267
ENSMUST00000141330	1450.62	-0.656412	0.228045	-2.87843	0.00399657	0.0312443
ENSMUST00000129254	26.9296	-0.256366	0.364951	-0.702466	0.482389	0.791437
ENSMUST00000133398	32.8029	0.279741	0.481395	0.581105	0.56117	0.841592
ENSMUST00000148710	50.318	-0.720078	0.407992	-1.76493	0.0775755	0.289412
ENSMUST00000136506	8.97874	-0.143522	0.62981	-0.227881	0.819739	0.954043
ENSMUST00000192408	65.1998	0.336479	0.270867	1.24223	0.214151	0.531916
ENSMUST00000188712	14.7841	20.6421	3.90959	5.27986	NA	NA
ENSMUST00000187752	109.374	10.1692	2.7983	3.63406	0.000278997	0.00342058
ENSMUST00000185807	0	NA	NA	NA	NA	NA
ENSMUST00000187369	219.441	-0.955469	1.06366	-0.898283	NA	NA
ENSMUST00000027337	4510.45	-0.123328	0.155446	-0.793378	0.427557	0.751435
ENSMUST00000186999	143.275	-0.443174	0.425092	-1.04254	0.297163	0.63004
ENSMUST00000185525	155.396	-0.0962729	0.436377	-0.220619	0.825389	0.955744
ENSMUST00000186331	72.1145	4.0387	1.09598	3.68502	0.000228689	0.00287871
ENSMUST00000187619	293.224	-1.14048	1.61513	-0.706126	0.48011	0.789806
ENSMUST00000054588	109.949	-0.694675	1.13682	-0.61107	0.541153	0.829433
ENSMUST00000088349	219.164	0.562645	1.62789	0.345629	0.729622	0.922411
ENSMUST00000124600	3.56583	-1.83334	2.18704	-0.838277	0.401875	0.730806
ENSMUST00000147902	5.66843	-0.660551	0.766683	-0.86157	0.388924	0.719786
ENSMUST00000104275	0	NA	NA	NA	NA	NA
ENSMUST00000115244	192.68	-1.48946	0.337776	-4.40959	1.03565e-05	0.000190634
ENSMUST00000051344	187.5	-0.953911	0.546388	-1.74585	0.0808374	0.29764
ENSMUST00000144297	676.417	-1.83936	0.137	-13.426	4.25641e-41	1.55843e-38
ENSMUST00000187481	6.8001	-0.480018	0.976564	-0.491538	0.623046	0.875746
ENSMUST00000088336	39804.4	-0.643774	0.278273	-2.31346	0.0206973	0.112595
ENSMUST00000187714	96113.3	-0.661865	0.245936	-2.69121	0.0071193	0.0494447
ENSMUST00000188299	73193.9	-0.246877	0.326483	-0.756172	0.449546	0.768155
ENSMUST00000190277	291733	-0.331084	0.266733	-1.24125	0.214512	0.532328
ENSMUST00000189941	243648	-0.153084	0.236497	-0.647298	0.517439	0.815221
ENSMUST00000188231	192757	-0.223404	0.239265	-0.933708	0.350454	0.684237
ENSMUST00000191471	5555.24	-1.09432	0.908275	-1.20483	0.228269	0.549765
ENSMUST00000095062	2892.82	1.19818	0.507352	2.36162	0.0181951	0.101998
ENSMUST00000186096	43.1879	6.02368	1.98236	3.03864	NA	NA
ENSMUST00000187468	52.6074	-0.353439	0.374637	-0.943419	0.345467	0.679558
ENSMUST00000190195	25.421	0.0859886	0.563959	0.152473	0.878814	0.972088
ENSMUST00000186190	22.9885	0.351797	0.757907	0.464168	0.642527	0.885164
ENSMUST00000187117	146483	-0.0279331	0.199061	-0.140324	0.888404	0.973975
ENSMUST00000097801	0.930615	-3.41979	3.95609	-0.864437	0.387348	NA
ENSMUST00000145844	4.76848	1.00529	1.08931	0.922862	0.356079	0.69012
ENSMUST00000190438	48.5943	-0.233884	0.506342	-0.461909	0.644147	0.886229
ENSMUST00000065469	0.616005	2.69905	3.974	0.679178	0.497025	NA
ENSMUST00000188572	25.5633	-0.112401	0.532563	-0.211056	0.832844	0.957883
ENSMUST00000135518	652.437	0.505789	2.41856	0.209128	NA	NA
ENSMUST00000119680	0.511737	-2.56388	3.99556	-0.641682	0.52108	NA
ENSMUST00000193138	6.74394	1.63094	1.34481	1.21277	0.225219	0.54598
ENSMUST00000178643	1.09421	-0.365886	2.89345	-0.126453	0.899373	NA
ENSMUST00000122791	0.305238	-1.84157	4.05217	-0.454465	0.649495	NA
ENSMUST00000190216	4.03605	0.246681	1.33231	0.185153	0.853109	0.964047
ENSMUST00000194343	95.9974	-0.513113	0.297447	-1.72506	0.0845168	0.306604
ENSMUST00000151309	1515.03	-0.591623	1.02806	-0.575477	0.564969	0.844232
ENSMUST00000041838	3925.53	-0.909858	2.79016	-0.326095	NA	NA
ENSMUST00000146592	4502.73	-0.897179	1.55635	-0.576463	0.564302	0.843751
ENSMUST00000126626	73.7431	0.440271	1.05937	0.415597	0.677705	0.901793
ENSMUST00000126096	486.537	-0.418991	0.572133	-0.732333	0.463966	0.779277
ENSMUST00000153568	514.672	-0.201409	1.63835	-0.122934	0.902159	0.976836
ENSMUST00000189254	40.7513	-0.191037	0.469904	-0.406544	0.684343	0.904422
ENSMUST00000134022	101.472	-0.796396	0.268697	-2.96392	0.00303751	0.0250739
ENSMUST00000154102	0.744492	-3.09647	3.96838	-0.780287	0.435222	NA
ENSMUST00000193912	124.111	-0.193782	0.463829	-0.417787	0.676103	0.901055
ENSMUST00000195187	133.134	0.298816	0.268613	1.11244	0.265948	0.595161
ENSMUST00000194923	69.5208	-0.0520534	0.255304	-0.203888	0.838441	0.959876
ENSMUST00000195128	44.3073	-0.309997	0.380756	-0.814163	0.415552	0.742435
ENSMUST00000190202	27.8016	-0.267729	0.725578	-0.368987	0.712137	0.915725
ENSMUST00000195754	6.46172	0.829503	1.00478	0.825561	0.409053	0.736803
ENSMUST00000195543	13.9498	-0.30318	1.41918	-0.21363	0.830835	0.957203
ENSMUST00000191772	63.7074	0.23486	0.553692	0.42417	0.671442	0.899541
ENSMUST00000192614	30.4822	0.228813	0.764117	0.299447	0.764599	0.934639
ENSMUST00000193392	26.1087	-0.217692	0.778643	-0.279578	0.779801	0.940193
ENSMUST00000192448	22.9511	-0.986657	0.659998	-1.49494	0.13493	0.409761
ENSMUST00000193079	10.3204	-0.655377	0.85988	-0.762173	0.445957	0.7655
ENSMUST00000192216	17.5726	-0.771109	0.704959	-1.09383	0.274027	0.604451
ENSMUST00000195723	29.6356	-0.106467	0.566186	-0.188043	0.850843	0.963368
ENSMUST00000192367	16.7717	-0.834232	0.795821	-1.04827	0.294516	0.62705
ENSMUST00000193573	12.5653	-0.533077	0.7663	-0.695651	0.486648	0.79416
ENSMUST00000192443	2.52864	-2.14899	1.67204	-1.28525	0.198704	0.510493
ENSMUST00000194535	15.6839	0.862254	0.757262	1.13865	0.254851	0.582457
ENSMUST00000194644	11.0918	-1.07532	0.836477	-1.28553	0.198606	0.510407
ENSMUST00000195437	2.89065	0.134764	2.7621	0.0487904	0.961086	0.989702
ENSMUST00000186733	1207.29	3.92269	1.88932	2.07625	NA	NA
ENSMUST00000088310	8705.27	-0.167318	0.590019	-0.28358	0.776732	0.939021
ENSMUST00000186105	205.614	0.0300364	0.702214	0.0427739	0.965882	0.991078
ENSMUST00000191064	69.1087	1.03797	0.628003	1.65281	0.0983688	0.338381
ENSMUST00000191245	95.0921	0.864441	0.54601	1.5832	0.113377	0.369333
ENSMUST00000188780	85.0024	0.179668	0.283535	0.633672	0.526295	0.820674
ENSMUST00000191329	47.2681	-6.21701	0.793491	-7.83502	4.68779e-15	3.69835e-13
ENSMUST00000187600	13.1904	-0.154123	0.543526	-0.283561	0.776747	0.939021
ENSMUST00000187316	24.4279	-0.179208	0.418917	-0.427788	0.668806	0.898213
ENSMUST00000187968	34.967	0.923782	0.515653	1.79148	0.0732166	0.278767
ENSMUST00000190190	21.9508	0.0421386	1.08329	0.0388987	0.968971	0.991816
ENSMUST00000185521	130.386	-0.0986978	0.388522	-0.254034	0.799469	0.946644
ENSMUST00000185604	22.5529	0.866948	0.482322	1.79745	0.0722644	0.276475
ENSMUST00000192050	6.28054	-1.59169	0.864945	-1.84022	0.0657362	0.259241
ENSMUST00000188847	7.38426	-0.835202	0.675457	-1.2365	0.216273	0.534561
ENSMUST00000027232	9348.73	0.0441755	0.106585	0.414462	0.678536	0.901939
ENSMUST00000076587	462.939	-0.233986	0.286125	-0.817776	0.413485	0.740426
ENSMUST00000153681	167.468	-0.543883	0.256493	-2.12046	0.0339674	0.16232
ENSMUST00000124445	122.01	-0.661545	0.608603	-1.08699	0.277041	0.607488
ENSMUST00000130934	23.6424	-0.000767473	0.422833	-0.00181508	0.998552	0.999631
ENSMUST00000202889	2.9686	-0.133623	0.981956	-0.136078	0.891759	0.974498
ENSMUST00000187892	0.152619	-1.0952	4.08047	-0.268399	0.788392	NA
ENSMUST00000127775	0.457857	-2.41937	4.0048	-0.604119	0.545765	NA
ENSMUST00000187659	0	NA	NA	NA	NA	NA
ENSMUST00000189666	0.301449	1.67387	4.04242	0.414078	0.678817	NA
ENSMUST00000161773	0	NA	NA	NA	NA	NA
ENSMUST00000135245	0	NA	NA	NA	NA	NA
ENSMUST00000186448	0.558369	-2.67919	3.98882	-0.671677	0.50179	NA
ENSMUST00000062560	3.87431	-0.767561	1.23453	-0.621746	0.534109	0.825291
ENSMUST00000095050	145.57	0.564847	0.217006	2.60291	0.00924352	0.0606324
ENSMUST00000195241	16.8987	-0.058799	0.677111	-0.0868381	0.9308	0.983383
ENSMUST00000158770	0.795575	1.72657	2.77259	0.622729	0.533462	NA
ENSMUST00000195240	12.529	0.0385165	1.1231	0.034295	0.972642	0.992361
ENSMUST00000190159	27.8599	-0.534028	0.971063	-0.549941	0.58236	0.853383
ENSMUST00000191025	1.09048	-3.65078	3.84756	-0.948855	0.342694	NA
ENSMUST00000185666	5.92606	-0.235099	1.39553	-0.168465	0.866217	0.968515
ENSMUST00000082754	0	NA	NA	NA	NA	NA
ENSMUST00000186984	0.304726	1.68737	4.04117	0.417545	0.67628	NA
ENSMUST00000158864	0.483736	2.34467	3.99252	0.587266	0.557025	NA
ENSMUST00000195252	46.8681	-1.02567	0.605537	-1.69382	0.0902989	0.3203
ENSMUST00000027226	1653.66	-0.127723	0.26739	-0.477664	0.632889	0.880533
ENSMUST00000188257	17.4353	-0.0188601	0.85217	-0.0221319	0.982343	0.995071
ENSMUST00000189878	388.246	-0.100036	0.197826	-0.505678	0.613083	0.870274
ENSMUST00000195761	57.6344	-0.565318	0.505747	-1.11779	0.263658	0.592671
ENSMUST00000192993	9.79278	-0.691965	0.611341	-1.13188	0.257684	0.585831
ENSMUST00000195178	16.2866	-0.359282	0.607286	-0.591619	0.554106	0.836926
ENSMUST00000193099	6.70678	-1.18906	1.26978	-0.936429	0.349052	0.682762
ENSMUST00000171322	104.777	-0.613841	0.491997	-1.24765	0.212159	0.528805
ENSMUST00000195310	2.46286	-1.50569	1.94915	-0.772485	0.439827	0.760945
ENSMUST00000044691	909.373	-0.343361	0.257097	-1.33553	0.181703	0.48617
ENSMUST00000187602	49.1586	-0.854156	0.535691	-1.59449	0.110825	0.364174
ENSMUST00000155484	16.4294	1.62577	0.97599	1.66576	0.0957611	0.332653
ENSMUST00000189741	19.571	0.661789	0.696452	0.950229	0.341996	0.676104
ENSMUST00000185489	1.64492	0.384917	2.06195	0.186677	0.851914	NA
ENSMUST00000187353	2.48254	-0.331632	2.05177	-0.161632	0.871596	0.970109
ENSMUST00000185377	0	NA	NA	NA	NA	NA
ENSMUST00000027312	1497.62	0.0225905	0.192117	0.117587	0.906395	0.978057
ENSMUST00000189552	5.92755	-1.11268	0.783098	-1.42087	0.155354	0.444871
ENSMUST00000192891	8.44819	0.995433	0.867001	1.14813	0.250913	0.57756
ENSMUST00000191965	78.675	0.054466	0.368419	0.147837	0.882471	0.972904
ENSMUST00000191779	0.989533	-0.133229	1.62079	-0.0822003	0.934487	NA
ENSMUST00000138024	1263.12	0.0880739	0.376167	0.234135	0.81488	0.952235
ENSMUST00000088287	173.217	-0.787617	0.769269	-1.02385	0.305906	0.639625
ENSMUST00000115174	303.138	0.96593	1.51348	0.638217	0.523332	0.818787
ENSMUST00000151482	40.1632	-0.992197	0.639171	-1.55232	0.120586	0.383113
ENSMUST00000150593	80.9633	-0.478865	0.57511	-0.832649	0.405043	0.733354
ENSMUST00000140354	17.0254	-1.75596	1.27803	-1.37395	0.169456	0.467551
ENSMUST00000122822	10.8153	-0.661288	0.617893	-1.07023	0.284515	0.615626
ENSMUST00000195006	4.42287	0.410829	0.872332	0.470955	0.637673	0.882917
ENSMUST00000135330	14.6577	-1.73241	0.850256	-2.03752	0.0415981	0.187916
ENSMUST00000132066	24.09	-0.688199	0.80389	-0.856086	0.39195	0.722338
ENSMUST00000193126	20.3152	0.395037	0.482515	0.818704	0.412955	0.740028
ENSMUST00000117459	31.4178	1.27716	0.524663	2.43426	0.0149224	0.0878407
ENSMUST00000115167	5.2446	5.78658	3.0329	1.90794	0.0563995	0.232952
ENSMUST00000019861	1530	0.478603	0.698064	0.685614	0.492956	0.79825
ENSMUST00000139143	589.014	0.149057	3.72527	0.0400123	NA	NA
ENSMUST00000194656	24.8541	0.991247	0.686023	1.44492	0.148481	0.433401
ENSMUST00000130376	32.0894	0.339642	0.495486	0.685472	0.493046	0.79825
ENSMUST00000151055	25.4885	2.64684	1.36109	1.94465	0.0518169	0.219549
ENSMUST00000044455	1876.6	1.27392	1.95893	0.650313	NA	NA
ENSMUST00000140163	519.562	-1.82889	1.07833	-1.69604	0.0898778	0.31937
ENSMUST00000125723	9.60255	-0.122048	0.624939	-0.195297	0.845161	0.961931
ENSMUST00000188254	42.9122	-0.882064	0.765932	-1.15162	0.249477	0.576029
ENSMUST00000186409	2.55037	0.372298	2.04872	0.181722	0.855801	0.964838
ENSMUST00000192173	374.537	-0.621986	0.177235	-3.50938	0.000449147	0.00512448
ENSMUST00000175111	1.14215	-0.526101	1.54025	-0.341569	0.732675	NA
ENSMUST00000190122	0.904348	3.25387	3.95266	0.82321	0.410388	NA
ENSMUST00000188884	3.75073	5.30212	3.23328	1.63986	0.101034	0.343693
ENSMUST00000186252	15.9767	7.39521	1.3778	5.36741	7.98732e-08	2.31182e-06
ENSMUST00000027302	222.544	2.01903	0.256897	7.85929	3.86315e-15	3.08707e-13
ENSMUST00000188972	130.418	2.62629	0.691551	3.79768	0.000146054	0.00195102
ENSMUST00000188019	4.32701	1.00191	1.45906	0.686679	0.492285	0.797939
ENSMUST00000185610	7.67677	2.98379	1.20517	2.47582	0.013293	0.0802724
ENSMUST00000185218	6.16328	0.373608	0.959529	0.389366	0.697006	0.909581
ENSMUST00000185881	5.53402	1.51375	1.12538	1.3451	0.178593	0.481379
ENSMUST00000191357	25.1864	1.49407	0.492626	3.03287	0.00242238	0.0208844
ENSMUST00000188292	3.40432	1.7702	2.62825	0.673525	0.500613	0.803451
ENSMUST00000186117	3.24473	5.09625	1.83575	2.77611	0.00550134	0.0403601
ENSMUST00000136770	2.56232	4.75452	3.92304	1.21195	0.225533	0.546287
ENSMUST00000191000	2.27602	-0.214983	3.80495	-0.056501	0.954943	0.988423
ENSMUST00000027303	3202.68	0.353204	0.102797	3.43592	0.000590552	0.00647637
ENSMUST00000149962	15.5641	1.36052	1.10113	1.23556	0.216621	0.534891
ENSMUST00000137794	187.752	0.359582	0.273361	1.31541	0.188372	0.495781
ENSMUST00000134327	11.4948	-0.129771	0.520844	-0.249155	0.803241	0.947809
ENSMUST00000128086	16.7063	0.224441	0.494153	0.454194	0.649689	0.889448
ENSMUST00000187077	15.2307	0.334494	0.722981	0.46266	0.643608	0.886002
ENSMUST00000042493	2628.67	0.192604	0.176938	1.08854	0.276355	0.606699
ENSMUST00000188583	122.564	-0.687631	0.719162	-0.956155	0.338994	0.673008
ENSMUST00000191315	13.671	1.05853	0.590763	1.7918	0.0731651	0.278632
ENSMUST00000189108	0	NA	NA	NA	NA	NA
ENSMUST00000190790	0	NA	NA	NA	NA	NA
ENSMUST00000047840	0.610476	-2.83053	3.98073	-0.711059	0.477048	NA
ENSMUST00000027298	8.88336	2.05321	1.92363	1.06736	0.28581	0.617045
ENSMUST00000115071	5.71483	-1.16076	1.92051	-0.604401	0.545577	0.832126
ENSMUST00000190740	0.305238	-1.84157	4.05217	-0.454465	0.649495	NA
ENSMUST00000122557	0.452174	2.25648	3.99786	0.564422	0.572467	NA
ENSMUST00000198033	0.666572	1.38771	2.93001	0.473618	0.635772	NA
ENSMUST00000194920	1.82385	-1.0206	3.83522	-0.266113	0.790152	0.943383
ENSMUST00000062289	4090.04	0.0174236	0.812634	0.0214409	0.982894	0.995317
ENSMUST00000115161	7475.73	-1.4318	0.675712	-2.11896	0.0340942	0.162743
ENSMUST00000126724	189.647	-2.17022	0.538267	-4.03187	5.53354e-05	0.000841152
ENSMUST00000195350	11.8686	-0.611052	0.524899	-1.16413	0.244371	0.569726
ENSMUST00000129464	81.617	-8.03592	2.40352	-3.3434	0.000827576	0.00859147
ENSMUST00000139700	2.26373	2.40243	1.76516	1.36103	0.173505	0.47387
ENSMUST00000195730	22.7941	-1.06688	0.546427	-1.95247	0.0508829	0.216755
ENSMUST00000183034	15455	-0.679453	0.148051	-4.5893	4.44731e-06	8.98271e-05
ENSMUST00000097785	7144	0.830315	0.343612	2.41644	0.0156733	0.0912264
ENSMUST00000115104	71.5152	-1.50152	0.670003	-2.24107	0.0250218	0.130116
ENSMUST00000097786	645.36	-2.06485	0.928482	-2.2239	0.0261554	0.134389
ENSMUST00000185269	6802.49	-3.65434	2.62121	-1.39414	0.163275	0.458196
ENSMUST00000187486	12.1345	-3.32954	1.46519	-2.27244	0.0230602	0.122301
ENSMUST00000182018	15157.4	-0.690822	0.127518	-5.41746	6.04508e-08	1.79265e-06
ENSMUST00000185897	734.583	-1.36381	0.345721	-3.94484	7.98548e-05	0.00115668
ENSMUST00000183302	71.105	-1.71842	1.01444	-1.69397	0.0902717	0.320267
ENSMUST00000183331	36.3279	-0.996527	0.361091	-2.75977	0.00578426	0.042009
ENSMUST00000183100	61.1738	-1.00948	0.764868	-1.31981	0.186898	0.49355
ENSMUST00000182697	106.765	0.320293	0.318565	1.00543	0.314692	0.648297
ENSMUST00000182507	280.363	-0.0269231	0.527132	-0.0510747	0.959266	0.989327
ENSMUST00000182314	20.6245	0.166948	0.502409	0.332296	0.739666	0.926001
ENSMUST00000183006	26.6503	0.317121	0.605874	0.523411	0.600688	0.863221
ENSMUST00000182410	9.6729	0.343777	0.848482	0.405167	0.685354	0.904782
ENSMUST00000185736	5.22596	-0.29498	0.774971	-0.380634	0.703475	0.912081
ENSMUST00000194192	82.8564	0.819299	0.478788	1.71119	0.0870456	0.312861
ENSMUST00000194178	17.5416	0.319647	0.861174	0.371176	0.710506	0.915062
ENSMUST00000193333	7.6617	-0.457093	0.880203	-0.519304	0.603549	0.864635
ENSMUST00000189952	41.7618	0.463807	0.71864	0.645396	0.518671	0.815999
ENSMUST00000182335	4.3455	-0.390012	1.10842	-0.351865	0.72494	0.920876
ENSMUST00000181692	85.3775	-0.450119	0.372647	-1.2079	0.227087	0.548367
ENSMUST00000187268	26.7834	-1.16175	0.490962	-2.36626	0.0179686	0.10101
ENSMUST00000186179	2.41229	1.1806	2.71966	0.4341	0.664216	0.896283
ENSMUST00000052670	6376.21	-0.674542	0.215893	-3.12444	0.00178146	0.0162492
ENSMUST00000062557	37.2316	-0.37874	0.366815	-1.03251	0.301834	0.635182
ENSMUST00000186712	10.8925	-0.473692	0.587408	-0.806411	0.420006	0.746036
ENSMUST00000162599	0	NA	NA	NA	NA	NA
ENSMUST00000185279	3.66654	5.27128	3.13959	1.67897	0.0931576	0.32678
ENSMUST00000193040	627.172	-0.50699	0.156175	-3.2463	0.00116916	0.0114911
ENSMUST00000159747	5408.86	0.0882333	0.12076	0.730648	0.464994	0.779909
ENSMUST00000047664	343.928	-1.10091	0.344967	-3.19133	0.00141617	0.0134928
ENSMUST00000160855	492.223	-1.19659	0.492221	-2.43099	0.0150575	0.0884935
ENSMUST00000159021	53.6614	-0.849476	0.430855	-1.9716	0.0486548	0.209625
ENSMUST00000162760	290.22	-1.3241	0.710187	-1.86444	0.0622599	0.24979
ENSMUST00000159059	35.9064	-0.674899	0.579499	-1.16463	0.244171	0.569475
ENSMUST00000192878	2.08202	-1.24144	2.02886	-0.61189	0.540611	0.829135
ENSMUST00000194977	4.73631	0.998955	0.919566	1.08633	0.277332	0.607856
ENSMUST00000192924	53.7219	-0.348115	0.505844	-0.688186	0.491336	0.797389
ENSMUST00000167518	15728.4	-1.09196	1.24376	-0.877952	0.37997	0.712134
ENSMUST00000047534	20536.7	-0.270289	0.571044	-0.473324	0.635982	0.882152
ENSMUST00000170092	201.173	0.624934	0.775016	0.806349	0.420041	0.746036
ENSMUST00000185469	39.7085	0.617142	0.588488	1.04869	0.29432	0.626851
ENSMUST00000191307	3.52875	-1.42239	1.0933	-1.301	0.193257	0.50305
ENSMUST00000185231	41.9616	-0.485253	0.459752	-1.05547	0.291212	0.62323
ENSMUST00000140534	13.2168	-0.0954439	0.508473	-0.187707	0.851106	0.963401
ENSMUST00000195168	0.372246	-2.08998	4.02954	-0.518664	0.603995	NA
ENSMUST00000194261	7.89722	1.66474	0.715642	2.32622	0.0200068	0.109771
ENSMUST00000195698	2.70871	-0.645248	2.07128	-0.311522	0.755404	0.931391
ENSMUST00000191722	0	NA	NA	NA	NA	NA
ENSMUST00000027297	11940.3	-0.759357	0.27004	-2.81201	0.00492323	0.0368659
ENSMUST00000156687	250.295	-0.695413	0.240822	-2.88766	0.00388118	0.030554
ENSMUST00000152654	18.7708	-0.185848	0.459122	-0.404791	0.685631	0.904814
ENSMUST00000193983	62.0436	1.03967	0.673939	1.54268	0.122909	0.387318
ENSMUST00000192656	0	NA	NA	NA	NA	NA
ENSMUST00000088174	11758.2	-0.540548	0.176491	-3.06276	0.00219305	0.0192681
ENSMUST00000194670	156.596	-0.00777092	0.227243	-0.0341966	0.97272	0.992361
ENSMUST00000188666	37.7445	2.35466	1.10896	2.1233	0.0337284	0.161485
ENSMUST00000056946	611.054	3.39114	0.245989	13.7857	3.10586e-43	1.25088e-40
ENSMUST00000124280	32.6539	2.75893	1.12959	2.44241	0.0145896	0.0863086
ENSMUST00000097778	1.50725	3.98971	3.93439	1.01406	0.310553	NA
ENSMUST00000115031	26.5104	8.12435	1.56947	5.17647	2.26118e-07	6.01909e-06
ENSMUST00000115029	390.983	4.32027	2.04175	2.11596	0.0343479	0.163663
ENSMUST00000126413	45.0962	1.11605	0.511684	2.18114	0.0291731	0.145567
ENSMUST00000115032	118.874	0.370891	0.52385	0.708009	0.47894	0.788799
ENSMUST00000116629	1042.41	3.60478	0.166864	21.6032	1.6777e-103	2.37086e-100
ENSMUST00000145179	9.75145	0.757369	0.594457	1.27405	0.202646	0.516359
ENSMUST00000137906	123.487	2.82123	0.402819	7.00373	2.4924e-12	1.42689e-10
ENSMUST00000147123	15.9701	3.86074	0.799445	4.82928	1.37027e-06	3.12058e-05
ENSMUST00000141121	3.80165	1.81884	1.02323	1.77755	0.0754783	0.284368
ENSMUST00000150747	5.26669	1.88488	1.3902	1.35583	0.175152	0.476073
ENSMUST00000142319	2.20291	-0.0886766	1.43256	-0.0619008	0.950642	0.987944
ENSMUST00000140218	3.38758	1.53434	1.07423	1.42831	0.153203	0.441363
ENSMUST00000192874	41.2869	1.63425	1.08293	1.5091	0.131272	0.403217
ENSMUST00000046875	4087.96	-0.367509	0.231231	-1.58936	0.11198	0.366562
ENSMUST00000174266	4251.86	-0.525667	0.432385	-1.21574	0.224084	0.544314
ENSMUST00000174716	100.438	-0.604894	0.736654	-0.821137	0.411568	0.738993
ENSMUST00000173999	8.74056	-0.357757	0.821686	-0.435394	0.663277	0.895947
ENSMUST00000173166	197.573	1.25579	0.767	1.63727	0.101574	0.344801
ENSMUST00000174142	25.8575	0.7948	1.31611	0.603899	0.545911	0.83238
ENSMUST00000174224	4.5253	-0.328906	0.947252	-0.347222	0.728425	0.922087
ENSMUST00000172592	7.63459	-0.243076	1.59709	-0.152199	0.87903	0.972181
ENSMUST00000173250	7.53221	0.0270968	0.975326	0.0277823	0.977836	0.993675
ENSMUST00000173082	5.77445	-0.569358	0.846065	-0.672948	0.500981	0.803755
ENSMUST00000192159	20.9321	2.72023	0.598843	4.54248	5.55967e-06	0.000109575
ENSMUST00000184790	0.340124	-0.133416	4.08047	-0.0326961	0.973917	NA
ENSMUST00000184898	1.7875	4.22994	2.4281	1.74207	0.0814954	0.299255
ENSMUST00000192234	11.3815	0.874946	0.671234	1.30349	0.192408	0.501683
ENSMUST00000188961	882.137	0.0824651	0.755615	0.109136	0.913094	0.979363
ENSMUST00000010597	4671.34	-0.314927	0.495785	-0.63521	0.525292	0.820148
ENSMUST00000186470	479.738	0.383043	0.858284	0.446289	0.655388	0.892244
ENSMUST00000185912	862.817	5.63148	1.65817	3.39619	0.000683309	0.00732684
ENSMUST00000188528	60.975	-0.0945457	0.59148	-0.159846	0.873002	0.970387
ENSMUST00000185621	33.5678	-0.395161	0.512872	-0.770488	0.44101	0.761888
ENSMUST00000188957	7.39424	0.441687	0.69143	0.638802	0.522952	0.818605
ENSMUST00000185614	75.1095	0.112358	0.571286	0.196675	0.844082	0.961318
ENSMUST00000187628	7.57884	0.703029	0.668756	1.05125	0.293144	0.625635
ENSMUST00000202030	0	NA	NA	NA	NA	NA
ENSMUST00000179162	522.176	-0.478079	0.165899	-2.88175	0.00395477	0.030994
ENSMUST00000140452	17.3491	-1.43708	2.08736	-0.688466	0.491159	0.797334
ENSMUST00000115011	1516.58	-1.06602	0.494234	-2.15692	0.0310117	0.152111
ENSMUST00000125304	840.568	0.620544	0.60079	1.03288	0.30166	0.635029
ENSMUST00000001171	287.1	0.855906	0.646597	1.32371	0.1856	0.491758
ENSMUST00000192969	57.7563	-0.104852	0.370435	-0.283052	0.777137	0.939047
ENSMUST00000134594	367.988	0.432903	0.318995	1.35708	0.174754	0.475457
ENSMUST00000123583	16.3727	0.970184	0.643858	1.50683	0.131855	0.404344
ENSMUST00000152088	17.0666	0.245923	0.597545	0.411556	0.680665	0.902736
ENSMUST00000193502	56.1786	0.775127	0.491979	1.57553	0.115135	0.372929
ENSMUST00000153128	1828.84	0.202167	0.187195	1.07998	0.280151	0.610721
ENSMUST00000200651	1.97907	-0.133492	1.18289	-0.112852	0.910148	0.978653
ENSMUST00000192530	12.0925	0.100833	0.52823	0.190888	0.848614	0.962651
ENSMUST00000193157	1.74807	-0.893616	2.0293	-0.440356	0.659679	NA
ENSMUST00000097776	1102.35	-0.707497	0.211828	-3.33996	0.000837899	0.00867851
ENSMUST00000001166	1785.41	-0.0413784	0.203877	-0.202958	0.839168	0.960105
ENSMUST00000135100	10.8571	-0.302683	0.695198	-0.435391	0.663279	0.895947
ENSMUST00000154225	38.2282	0.35971	0.404508	0.889255	0.373866	0.706309
ENSMUST00000195264	34.5044	0.638694	0.58711	1.08786	0.276656	0.607083
ENSMUST00000192037	1.83757	-0.380392	1.46324	-0.259965	0.794891	0.945102
ENSMUST00000054665	45.3963	-0.495317	3.7291	-0.132825	NA	NA
ENSMUST00000193083	255.996	1.10746	0.70997	1.55986	0.118792	0.379801
ENSMUST00000191849	11.5352	1.15003	0.602023	1.91028	0.0560975	0.232139
ENSMUST00000194853	10.3667	0.68392	1.36973	0.499312	0.61756	0.872728
ENSMUST00000001172	218.839	-1.07834	0.312026	-3.45594	0.000548387	0.006066
ENSMUST00000207843	297.703	0.656213	0.194618	3.3718	0.000746797	0.00788395
ENSMUST00000194894	44.4547	0.424948	0.414039	1.02635	0.304728	0.638253
ENSMUST00000208690	22.9478	0.922691	0.680997	1.35491	0.175446	0.476569
ENSMUST00000193991	37.8693	0.162177	0.50912	0.318544	0.750072	0.929395
ENSMUST00000207088	2.22582	-4.68414	1.85338	-2.52736	0.0114924	0.0718445
ENSMUST00000207922	5.34209	0.300195	0.843394	0.355937	0.721887	0.919525
ENSMUST00000208269	17.483	1.75815	0.627217	2.80309	0.00506156	0.0376894
ENSMUST00000149224	7.6337	2.11857	1.76242	1.20208	0.229333	0.551064
ENSMUST00000193548	1.38048	0.323498	3.85781	0.0838553	0.933171	NA
ENSMUST00000193763	0	NA	NA	NA	NA	NA
ENSMUST00000194025	0	NA	NA	NA	NA	NA
ENSMUST00000194839	0	NA	NA	NA	NA	NA
ENSMUST00000193155	0	NA	NA	NA	NA	NA
ENSMUST00000195729	0	NA	NA	NA	NA	NA
ENSMUST00000114981	0	NA	NA	NA	NA	NA
ENSMUST00000104746	0	NA	NA	NA	NA	NA
ENSMUST00000191642	474.501	-0.86136	0.641034	-1.3437	0.179044	0.482019
ENSMUST00000114991	1196.3	-0.229145	0.210433	-1.08892	0.276188	0.606514
ENSMUST00000191677	750.583	0.471384	0.45182	1.0433	0.296808	0.629638
ENSMUST00000195620	608.006	-1.06754	1.68471	-0.633662	0.526301	0.820674
ENSMUST00000193382	10.2624	1.13437	1.07909	1.05123	0.293151	0.625635
ENSMUST00000195160	24.4655	0.280875	0.878221	0.319823	0.749103	0.929203
ENSMUST00000195339	41.28	-0.287717	0.348157	-0.826401	0.408577	0.736424
ENSMUST00000191785	73.3875	-0.0257127	0.693372	-0.0370836	0.970418	0.99194
ENSMUST00000194426	279.825	0.143434	0.191974	0.747156	0.454969	0.772459
ENSMUST00000161062	8.44316	0.349691	0.682353	0.512478	0.608316	0.86725
ENSMUST00000170295	8.09882	0.934409	0.985114	0.948529	0.34286	0.676906
ENSMUST00000195151	9.65997	0.502868	1.18421	0.424644	0.671096	0.899354
ENSMUST00000193235	2410.21	0.265446	0.528003	0.502736	0.61515	0.871277
ENSMUST00000193210	6237.74	0.182306	0.362406	0.503043	0.614934	0.871154
ENSMUST00000081180	21.2026	-1.38119	1.2359	-1.11756	0.263754	0.592717
ENSMUST00000191790	121.63	0.275963	0.294383	0.93743	0.348537	0.682269
ENSMUST00000192859	11.6299	-0.857146	0.699035	-1.22618	0.22013	0.539441
ENSMUST00000181035	0.301449	1.67387	4.04242	0.414078	0.678817	NA
ENSMUST00000027291	180.246	0.157937	0.296516	0.532642	0.594282	0.860017
ENSMUST00000190128	40.5315	-0.17957	0.53244	-0.337259	0.735922	0.924694
ENSMUST00000185871	3.13671	-1.48051	2.66502	-0.555532	0.578531	0.851605
ENSMUST00000186624	12.9398	-0.152671	0.753534	-0.202606	0.839443	0.960116
ENSMUST00000180475	1.5035	0.811609	2.03834	0.398171	0.690504	NA
ENSMUST00000193459	0.304726	1.68737	4.04117	0.417545	0.67628	NA
ENSMUST00000043951	12615	0.134884	0.155194	0.869132	0.384775	0.716062
ENSMUST00000159448	222.076	0.348706	1.96893	0.177104	0.859427	0.966193
ENSMUST00000160084	2.23447	-0.0645581	1.31937	-0.048931	0.960974	0.989675
ENSMUST00000162662	71.537	-0.0408748	0.361338	-0.113121	0.909935	0.978653
ENSMUST00000162684	306.252	0.651464	0.364248	1.78852	0.0736928	0.279958
ENSMUST00000159675	44.799	-0.0493544	0.373436	-0.132163	0.894855	0.975301
ENSMUST00000160043	10.6681	0.297975	0.842207	0.353803	0.723487	0.920325
ENSMUST00000208994	34.9927	0.589642	0.398263	1.48053	0.138731	0.416477
ENSMUST00000192873	5.08701	0.162192	2.10409	0.0770838	0.938557	0.985076
ENSMUST00000195374	2.18097	-0.352938	1.20633	-0.292572	0.769849	0.936512
ENSMUST00000193853	46.2886	-0.997001	0.337255	-2.95623	0.00311428	0.0255923
ENSMUST00000116168	7.91796	2.27186	0.84968	2.67378	0.0075002	0.0514689
ENSMUST00000117172	0.150725	0.828357	4.08047	0.203005	0.839131	NA
ENSMUST00000124404	15.4324	1.49572	2.15517	0.694016	0.487672	0.794893
ENSMUST00000162449	3.09001	-1.87946	2.62013	-0.717312	0.473181	0.785091
ENSMUST00000194890	2.49264	0.748686	1.89029	0.39607	0.692053	0.907483
ENSMUST00000194048	3.63157	5.25533	3.40882	1.54168	0.12315	0.387869
ENSMUST00000169057	1.07801	3.50558	3.94535	0.888536	0.374252	NA
ENSMUST00000027289	61.7774	0.887554	0.580812	1.52813	0.126481	0.394152
ENSMUST00000067178	8.56391	1.50598	3.75342	0.401227	0.688253	0.906013
ENSMUST00000195450	16.2124	0.320909	0.586214	0.547426	0.584086	0.854395
ENSMUST00000194320	8.15363	0.682066	1.45286	0.469466	0.638737	0.883364
ENSMUST00000195303	8.39944	0.126555	0.857997	0.147501	0.882737	0.97298
ENSMUST00000190442	0	NA	NA	NA	NA	NA
ENSMUST00000194563	2392.23	-3.123	1.22346	-2.55261	NA	NA
ENSMUST00000027290	9529.45	0.286201	1.27257	0.2249	0.822057	0.954796
ENSMUST00000191381	83.2963	-0.414835	0.610831	-0.679132	0.497054	0.801155
ENSMUST00000185964	6.10474	-0.850077	1.12371	-0.756489	0.449356	0.768012
ENSMUST00000186486	6.3442	1.58704	1.12809	1.40684	0.159475	0.451981
ENSMUST00000189470	46.1487	0.49547	0.54249	0.913326	0.361071	0.694794
ENSMUST00000187917	11.7679	-0.0319742	0.722593	-0.0442492	0.964706	0.990593
ENSMUST00000194317	3.12068	0.0428734	1.4621	0.0293231	0.976607	0.993258
ENSMUST00000192008	0.855982	0.396197	2.92583	0.135413	0.892285	NA
ENSMUST00000194249	4.11168	0.592695	1.44288	0.410773	0.681239	0.902923
ENSMUST00000191981	0.152619	-1.0952	4.08047	-0.268399	0.788392	NA
ENSMUST00000194195	0	NA	NA	NA	NA	NA
ENSMUST00000195272	0.305238	-1.84157	4.05217	-0.454465	0.649495	NA
ENSMUST00000027288	81.4873	0.065681	0.410477	0.160011	0.872872	0.970362
ENSMUST00000192652	1.07654	0.406132	2.85852	0.142078	0.887019	NA
ENSMUST00000141402	0.538677	-2.6319	3.99152	-0.659373	0.509656	NA
ENSMUST00000193774	4.12071	-5.57439	3.9179	-1.4228	0.154794	0.443911
ENSMUST00000168546	1.60682	0.482224	1.46058	0.330158	0.74128	NA
ENSMUST00000027287	10857.8	-0.809014	0.269286	-3.0043	0.00266197	0.0225327
ENSMUST00000136846	74.5306	-0.314869	2.22356	-0.141606	0.887392	0.973833
ENSMUST00000132401	79.3007	-0.133881	2.23308	-0.0599535	0.952193	0.98802
ENSMUST00000132615	65.206	-0.50129	0.454306	-1.10342	0.269845	0.599748
ENSMUST00000140264	672.528	0.00555323	0.424037	0.0130961	0.989551	0.997152
ENSMUST00000137266	215.14	-0.407563	0.310267	-1.31359	0.188985	0.496805
ENSMUST00000114933	94.0269	0.273628	0.377395	0.725043	0.468426	0.782028
ENSMUST00000058307	119.181	-0.622931	1.49394	-0.416972	0.676699	0.901244
ENSMUST00000123124	4.89454	0.0776062	0.80021	0.0969823	0.92274	0.981717
ENSMUST00000146676	2.70046	-2.9329	1.75769	-1.66861	0.0951939	0.331246
ENSMUST00000193024	9.76105	-0.259585	1.01567	-0.255581	0.798275	0.94612
ENSMUST00000137241	1.35118	-1.7813	2.6946	-0.661062	0.508572	NA
ENSMUST00000144617	62.4736	0.304343	1.53604	0.198135	0.84294	0.961072
ENSMUST00000114925	586.927	0.00675681	0.625331	0.0108052	0.991379	0.997559
ENSMUST00000027285	591.373	0.14676	0.426881	0.343796	0.731	0.92293
ENSMUST00000118059	543.805	1.1582	1.09215	1.06048	0.288926	0.620602
ENSMUST00000134184	130.187	0.163434	0.400023	0.408561	0.682862	0.903891
ENSMUST00000193979	92.5948	0.877	0.58458	1.50022	0.133557	0.407365
ENSMUST00000193713	7.69334	-1.07316	0.719021	-1.49252	0.135562	0.410959
ENSMUST00000027286	9367.54	0.0620873	0.134112	0.462949	0.643401	0.885865
ENSMUST00000192179	50.6971	-0.0978695	0.322148	-0.303803	0.761278	0.933498
ENSMUST00000148047	8.83655	0.928529	1.9476	0.476755	0.633536	0.880663
ENSMUST00000151952	810.567	-0.496123	0.896794	-0.553219	0.580114	0.852337
ENSMUST00000042161	3811.4	-0.0136261	0.254228	-0.0535979	0.957256	0.988956
ENSMUST00000154819	74.0812	-0.216251	0.267804	-0.807496	0.419381	0.745456
ENSMUST00000143636	37.8585	-0.0505958	0.511859	-0.0988472	0.92126	0.981413
ENSMUST00000149791	6.47912	-0.394585	0.893281	-0.441726	0.658688	0.893627
ENSMUST00000151866	11.3558	0.909193	1.10108	0.825727	0.408959	0.736803
ENSMUST00000195598	7.4605	-0.211454	1.07851	-0.196062	0.844562	0.961647
ENSMUST00000194660	5.9269	-0.165906	1.01753	-0.163048	0.870481	0.969806
ENSMUST00000192316	1.98405	-4.52215	3.92982	-1.15073	0.249844	0.576283
ENSMUST00000160659	7.21352	0.532083	1.33314	0.399119	0.689805	0.906748
ENSMUST00000192005	6.1088	1.02217	1.32485	0.771538	0.440388	0.761392
ENSMUST00000162875	1905.7	-0.095867	0.265851	-0.360604	0.718396	0.918263
ENSMUST00000160023	1784.5	-0.081354	0.141972	-0.573028	0.566626	0.845001
ENSMUST00000160589	89.555	0.0492328	0.330771	0.148842	0.881678	0.972844
ENSMUST00000192480	2.98737	0.637121	1.94043	0.32834	0.742655	0.92653
ENSMUST00000181885	170.339	-0.647605	0.224808	-2.88071	0.0039678	0.0310841
ENSMUST00000041815	229.137	0.446047	0.336534	1.32541	0.185034	0.490861
ENSMUST00000088072	184.46	-0.135831	0.203495	-0.667492	0.504458	0.806232
ENSMUST00000114902	80.8997	-0.0759071	0.309383	-0.24535	0.806185	0.948928
ENSMUST00000151735	29.074	-3.32656	0.632081	-5.26287	1.41824e-07	3.92439e-06
ENSMUST00000123082	674.462	0.0607703	0.51935	0.117012	0.90685	0.978077
ENSMUST00000155852	352.705	1.9849	0.879606	2.25658	0.0240344	0.126169
ENSMUST00000193669	59.0985	-0.650549	0.414205	-1.5706	0.116276	0.375012
ENSMUST00000134024	183.622	0.0810179	0.327253	0.24757	0.804467	0.948198
ENSMUST00000041621	331.919	0.334217	0.303198	1.10231	0.270328	0.60037
ENSMUST00000128085	101.002	-0.51381	0.3545	-1.44939	0.147228	0.431479
ENSMUST00000142670	21.7611	0.75285	1.16525	0.646087	0.518223	0.815864
ENSMUST00000144440	6.47996	-2.2937	1.56144	-1.46896	0.141843	0.422194
ENSMUST00000139725	22.8463	2.81585	1.12072	2.51255	0.0119863	0.0741947
ENSMUST00000027257	531.542	3.18245	0.359861	8.84354	9.27363e-19	1.03749e-16
ENSMUST00000127170	474.605	2.56755	0.376433	6.82074	9.05728e-12	4.83475e-10
ENSMUST00000138806	210.583	2.36704	0.270506	8.75042	2.12564e-18	2.30756e-16
ENSMUST00000131754	38.998	2.57179	0.481932	5.33641	9.48052e-08	2.70608e-06
ENSMUST00000078307	10.7355	1.01391	0.649959	1.55997	0.118768	0.379749
ENSMUST00000129513	2.08567	4.45553	3.41292	1.30549	0.191727	0.500651
ENSMUST00000144184	0	NA	NA	NA	NA	NA
ENSMUST00000027254	0	NA	NA	NA	NA	NA
ENSMUST00000114894	0	NA	NA	NA	NA	NA
ENSMUST00000027256	1418.16	0.524638	0.28201	1.86035	0.062836	0.25145
ENSMUST00000193673	420.148	0.155334	0.25153	0.617556	0.536868	0.826832
ENSMUST00000194857	78.8239	0.0306179	0.324752	0.0942811	0.924886	0.982312
ENSMUST00000195373	3466.4	0.539872	0.302156	1.78673	0.0739807	0.280562
ENSMUST00000160082	478.703	1.27159	0.214749	5.92132	3.19369e-09	1.16456e-07
ENSMUST00000161694	25.2968	-0.355185	0.784185	-0.452936	0.650595	0.88972
ENSMUST00000162513	22.5011	0.384055	0.63469	0.605106	0.545108	0.831787
ENSMUST00000195032	1085.55	-0.662487	0.548869	-1.207	0.227431	0.548671
ENSMUST00000162031	1986.62	0.56884	0.113885	4.99488	5.8871e-07	1.45061e-05
ENSMUST00000195247	40.3116	0.619668	0.453332	1.36692	0.171651	0.470865
ENSMUST00000194747	1376.14	0.189372	0.168482	1.12399	0.261018	0.589933
ENSMUST00000192237	60.9194	-0.130095	0.389853	-0.333701	0.738605	0.925482
ENSMUST00000193832	300.231	0.427434	0.154702	2.76295	0.00572815	0.0416466
ENSMUST00000192960	16.7091	0.294782	0.467828	0.630107	0.528624	0.821952
ENSMUST00000194692	7.40388	-0.0476279	0.793645	-0.0600116	0.952146	0.98802
ENSMUST00000194892	4.13283	2.72634	1.6328	1.66973	0.0949726	0.33077
ENSMUST00000193806	6.78641	1.16762	1.18379	0.986343	0.323965	0.65777
ENSMUST00000027252	13801.3	0.0190186	0.141026	0.134859	0.892723	0.9748
ENSMUST00000192548	760.029	0.468651	0.249668	1.8771	0.0605046	0.244595
ENSMUST00000193151	9.39975	0.20314	1.95273	0.104029	0.917146	0.980167
ENSMUST00000195664	10.7993	0.512993	1.04232	0.492164	0.622603	0.875424
ENSMUST00000027251	2395.4	0.186921	0.477108	0.391778	0.695222	0.908854
ENSMUST00000194650	1317.71	0.527194	1.14748	0.459437	0.64592	0.887488
ENSMUST00000193472	70.0672	0.929323	0.289933	3.2053	0.00134923	0.0129737
ENSMUST00000192594	6.22004	0.89437	1.31221	0.681576	0.495507	0.80028
ENSMUST00000194815	6.81465	1.25969	1.10446	1.14055	0.254056	0.58139
ENSMUST00000193697	14.925	0.0350907	0.675845	0.0519212	0.958592	0.989254
ENSMUST00000195383	11.1825	0.0442184	0.606737	0.072879	0.941902	0.985771
ENSMUST00000192697	22.2416	0.612957	0.584096	1.04941	0.293988	0.626525
ENSMUST00000193008	33.6774	0.0761398	0.452036	0.168437	0.866239	0.968515
ENSMUST00000195028	29.3082	-0.375389	0.666152	-0.563519	0.573082	0.848811
ENSMUST00000193922	15.7829	-0.13028	0.621129	-0.209747	0.833865	0.958158
ENSMUST00000193113	3.08662	0.600523	1.26321	0.475393	0.634507	0.881363
ENSMUST00000127620	2.92763	-1.14781	2.01423	-0.569851	0.568779	0.846316
ENSMUST00000195175	2.4279	0.129382	1.45678	0.0888139	0.92923	0.983339
ENSMUST00000133299	3.77995	-0.0669173	2.80903	-0.0238222	0.980994	0.994664
ENSMUST00000129696	3.80652	-0.992711	1.23599	-0.803169	0.421877	0.747272
ENSMUST00000143261	4.48704	1.07003	1.98368	0.539415	0.589601	0.85729
ENSMUST00000131663	2.87605	0.228508	1.92812	0.118514	0.905661	0.97762
ENSMUST00000039827	4643.57	-0.153281	0.125509	-1.22127	0.221983	0.541907
ENSMUST00000095027	5053.87	-0.405624	0.207926	-1.95081	0.0510795	0.217325
ENSMUST00000027250	3.15339	-0.338525	1.18046	-0.286772	0.774287	0.938199
ENSMUST00000136641	2.6108	0.212371	1.11572	0.190344	0.849039	0.96278
ENSMUST00000134963	44.4078	0.0595021	0.415176	0.143318	0.886039	0.973689
ENSMUST00000147695	5547.84	-0.72777	0.167069	-4.35611	1.32393e-05	0.000236385
ENSMUST00000039612	21602.1	-0.795491	0.170827	-4.65671	3.21301e-06	6.71922e-05
ENSMUST00000191724	38.5955	-0.80182	0.436562	-1.83667	0.0662587	0.260577
ENSMUST00000160214	0	NA	NA	NA	NA	NA
ENSMUST00000088029	2.84055	1.05775	1.91787	0.551524	0.581274	0.852751
ENSMUST00000195309	0.610476	-2.83053	3.98073	-0.711059	0.477048	NA
ENSMUST00000027249	252.503	-0.164373	0.182961	-0.898405	0.36897	0.701933
ENSMUST00000193441	1110.85	-0.524232	0.193409	-2.71049	0.00671846	0.0472846
ENSMUST00000194361	102.914	-0.972445	2.00594	-0.484783	NA	NA
ENSMUST00000194657	66.3757	-0.285761	0.491538	-0.581361	0.560997	0.841513
ENSMUST00000193435	162.788	-0.482798	0.292601	-1.65002	0.0989382	0.339469
ENSMUST00000192948	384.662	-0.195223	0.509129	-0.383445	0.70139	0.911447
ENSMUST00000195731	12.3622	0.0789659	1.67992	0.0470058	0.962509	0.990024
ENSMUST00000192175	21.4492	-0.323567	0.61986	-0.522001	0.60167	0.863699
ENSMUST00000195476	0.372246	-2.08998	4.02954	-0.518664	0.603995	NA
ENSMUST00000195455	3.40986	1.1718	1.10292	1.06244	0.288034	0.619619
ENSMUST00000027247	2554.42	-0.0967732	0.209691	-0.461504	0.644437	0.886407
ENSMUST00000194552	35.0673	0.0529657	0.326181	0.162381	0.871005	0.969965
ENSMUST00000193073	251.585	1.23554	0.558021	2.21415	0.0268185	0.136897
ENSMUST00000193489	7.1724	0.133049	0.672469	0.197852	0.843161	0.961143
ENSMUST00000194994	87.3103	-0.305712	0.366515	-0.834105	0.404222	0.732658
ENSMUST00000056815	1540.08	-0.783666	0.198806	-3.94187	8.08494e-05	0.00116941
ENSMUST00000173050	127.893	-0.885539	0.278903	-3.17508	0.00149794	0.0141204
ENSMUST00000172825	5.67711	-0.319188	0.9517	-0.335387	0.737333	0.925074
ENSMUST00000173076	6.00104	0.915174	0.873263	1.04799	0.294642	0.627138
ENSMUST00000174365	2.22113	-0.944761	1.51246	-0.624651	0.5322	0.824238
ENSMUST00000192099	8.05868	2.91541	1.51077	1.92975	0.0536375	0.224944
ENSMUST00000192531	402.094	-0.429563	3.72542	-0.115306	NA	NA
ENSMUST00000191698	2.5993	1.52613	1.94451	0.784842	0.432546	0.75498
ENSMUST00000178079	6798.77	0.156324	0.297274	0.525858	0.598987	0.86238
ENSMUST00000086535	8581.31	0.327218	0.260728	1.25502	0.209472	0.52568
ENSMUST00000195123	2169.7	0.49741	0.29914	1.6628	0.0963529	0.333945
ENSMUST00000179954	3545.55	0.971539	0.347718	2.79405	0.0052053	0.0385445
ENSMUST00000194746	344.655	0.370468	0.458055	0.808785	0.418639	0.744893
ENSMUST00000191855	56.5648	0.414371	1.1172	0.370902	0.710711	0.915115
ENSMUST00000054462	1102.56	-0.407797	0.68439	-0.595855	0.551272	0.835214
ENSMUST00000193823	232.626	-0.332698	0.458977	-0.724868	0.468533	0.782084
ENSMUST00000195854	18.1302	-0.188336	0.470877	-0.399967	0.689181	0.906572
ENSMUST00000083695	0	NA	NA	NA	NA	NA
ENSMUST00000197298	0.602898	2.67025	3.97534	0.671702	0.501774	NA
ENSMUST00000195567	0	NA	NA	NA	NA	NA
ENSMUST00000161515	121.545	-0.0885523	0.279253	-0.317104	0.751165	0.929734
ENSMUST00000003219	3040.84	-0.0364615	0.109067	-0.334305	0.738149	0.925317
ENSMUST00000160145	104.653	0.257308	0.379681	0.677694	0.497966	0.801655
ENSMUST00000062525	3752.87	1.11269	0.181245	6.13915	8.29662e-10	3.33979e-08
ENSMUST00000195136	47.7155	1.84435	0.350118	5.2678	1.3807e-07	3.8271e-06
ENSMUST00000146314	95.0658	0.36199	0.293844	1.23191	0.217982	0.536793
ENSMUST00000195705	53.9071	1.25711	0.398374	3.1556	0.00160168	0.0149376
ENSMUST00000153381	23.879	-0.0922998	0.703198	-0.131257	0.895572	0.975671
ENSMUST00000104516	16.3808	0.66477	0.575088	1.15595	0.247703	0.574032
ENSMUST00000083002	0.956129	2.05883	3.96066	0.519821	0.603189	NA
ENSMUST00000187091	0	NA	NA	NA	NA	NA
ENSMUST00000191299	0	NA	NA	NA	NA	NA
ENSMUST00000186683	0	NA	NA	NA	NA	NA
ENSMUST00000126760	0	NA	NA	NA	NA	NA
ENSMUST00000151913	26.1696	0.101092	0.543619	0.185961	0.852476	0.963805
ENSMUST00000181841	210.93	-0.377949	0.247195	-1.52895	0.126277	0.39379
ENSMUST00000053355	5863.96	-1.08698	0.210965	-5.15241	2.57156e-07	6.78032e-06
ENSMUST00000193514	0.649408	-0.0916821	2.30821	-0.03972	0.968316	NA
ENSMUST00000195860	478.865	-0.559151	0.149661	-3.73611	0.000186887	0.00241401
ENSMUST00000192509	7480.49	-0.342898	0.125576	-2.7306	0.00632193	0.0450607
ENSMUST00000193682	839.779	-0.393684	0.116786	-3.37098	0.000749023	0.00790019
ENSMUST00000195636	548.836	-0.300672	0.163298	-1.84125	0.0655854	0.258814
ENSMUST00000163854	1.02037	-0.261145	3.90248	-0.0669178	0.946647	NA
ENSMUST00000168431	24759.7	-0.370881	0.10561	-3.51182	0.000445057	0.00508141
ENSMUST00000195259	142.644	-0.190693	0.211781	-0.900424	0.367895	0.701033
ENSMUST00000191761	0.989533	-0.133229	1.62079	-0.0822003	0.934487	NA
ENSMUST00000191865	93.1673	1.12326	0.382684	2.93521	0.00333317	0.0270516
ENSMUST00000192355	0.989533	-0.133229	1.62079	-0.0822003	0.934487	NA
ENSMUST00000191964	113.318	-0.428129	0.329279	-1.3002	0.193533	0.5034
ENSMUST00000194163	5.57562	0.389635	0.766258	0.508491	0.611109	0.868806
ENSMUST00000191657	60.4546	-0.98705	0.586882	-1.68186	0.0925968	0.325436
ENSMUST00000192884	57.8611	-0.0375525	0.479169	-0.07837	0.937534	0.984991
ENSMUST00000195356	6.94518	-1.13407	0.802045	-1.41398	0.157368	0.448265
ENSMUST00000193661	8.1518	-0.252724	0.700575	-0.360738	0.718296	0.918261
ENSMUST00000192194	50.1349	0.0584243	0.670308	0.0871604	0.930544	0.983383
ENSMUST00000195770	12.6619	7.05886	1.44721	4.87755	1.07411e-06	2.50754e-05
ENSMUST00000194913	1.32714	0.565657	2.06014	0.274572	0.783645	NA
ENSMUST00000193969	1.51052	3.99285	3.82872	1.04287	0.297009	NA
ENSMUST00000193054	19.4941	1.49664	0.64032	2.33734	0.0194216	0.107342
ENSMUST00000027243	85.256	2.73268	0.688398	3.96962	7.19865e-05	0.00105639
ENSMUST00000191671	6.39237	-1.43813	1.12248	-1.2812	0.200123	0.512539
ENSMUST00000181756	69.5104	-0.621244	0.417669	-1.48741	0.136907	0.413616
ENSMUST00000027241	607.367	3.86014	1.54747	2.49449	0.0126138	0.0771305
ENSMUST00000195402	3.14701	2.36253	1.39405	1.69472	0.0901282	0.319906
ENSMUST00000191850	4.63713	1.02834	1.04818	0.981073	0.326557	0.66072
ENSMUST00000114795	496.543	1.97305	0.439302	4.49133	7.07797e-06	0.000136102
ENSMUST00000095020	31.1033	0.385018	1.32535	0.290503	0.771432	0.937039
ENSMUST00000193388	4.25031	5.4829	1.59121	3.44575	0.000569481	0.00627777
ENSMUST00000194296	130.403	2.43249	1.4489	1.67885	0.0931809	0.326819
ENSMUST00000192551	9.83776	0.0791925	0.655019	0.120901	0.903769	0.977147
ENSMUST00000192199	2.54413	-0.338957	1.30348	-0.26004	0.794833	0.945102
ENSMUST00000174335	3.33678	-0.0214171	3.77964	-0.00566643	0.995479	0.998552
ENSMUST00000173881	0	NA	NA	NA	NA	NA
ENSMUST00000173514	2.6309	1.9739	1.85447	1.0644	0.287147	0.618721
ENSMUST00000053043	0.308002	1.70078	4.03995	0.420989	0.673763	NA
ENSMUST00000097772	39.391	0.973314	0.502001	1.93887	0.0525171	0.2217
ENSMUST00000193391	9.4467	6.63602	2.92306	2.27023	0.0231935	0.122802
ENSMUST00000193793	1.07801	3.50558	3.94535	0.888536	0.374252	NA
ENSMUST00000087983	0	NA	NA	NA	NA	NA
ENSMUST00000195684	2.31002	4.60449	3.92482	1.17317	0.240727	0.565082
ENSMUST00000108044	49.7786	5.1364	0.674119	7.61942	2.54827e-14	1.83763e-12
ENSMUST00000167723	3.37319	2.34797	2.87804	0.815824	0.414601	0.741427
ENSMUST00000163057	2.43065	4.67973	2.57617	1.81655	0.0692866	0.268777
ENSMUST00000159724	3.85799	5.34104	1.85371	2.88126	0.00396084	0.0310369
ENSMUST00000160468	5.8	3.31858	1.49446	2.22059	0.0263787	0.135269
ENSMUST00000027237	228.039	4.7403	0.461902	10.2626	1.03906e-24	1.79993e-22
ENSMUST00000193927	0	NA	NA	NA	NA	NA
ENSMUST00000194262	0	NA	NA	NA	NA	NA
ENSMUST00000192849	0	NA	NA	NA	NA	NA
ENSMUST00000192078	1.72047	-1.30369	3.85047	-0.33858	0.734926	NA
ENSMUST00000193371	0	NA	NA	NA	NA	NA
ENSMUST00000027233	38.8847	-0.165413	0.650555	-0.254265	0.799291	0.946627
ENSMUST00000192454	8.63857	-0.893964	0.771984	-1.15801	0.24686	0.573076
ENSMUST00000193691	0.457857	-2.41937	4.0048	-0.604119	0.545765	NA
ENSMUST00000027231	276.477	0.165553	0.346711	0.477496	0.633009	0.880548
ENSMUST00000192345	12.7586	-1.73185	0.910099	-1.90292	0.0570506	0.234748
ENSMUST00000192294	3.1539	-0.936044	1.1586	-0.807911	0.419142	0.745197
ENSMUST00000195134	52.5472	0.551286	0.999061	0.551804	0.581083	0.852655
ENSMUST00000131390	183.946	-1.34672	1.1816	-1.13974	0.254393	0.58192
ENSMUST00000039672	964.092	-0.202428	0.39355	-0.514365	0.606997	0.866723
ENSMUST00000144385	32.3272	0.477664	0.748142	0.638467	0.52317	0.818692
ENSMUST00000114765	29.7601	-0.253478	0.402594	-0.629611	0.528949	0.822161
ENSMUST00000191574	0.487572	0.712102	4.04241	0.176158	0.86017	NA
ENSMUST00000186391	377.868	-0.23671	0.205348	-1.15272	0.249023	0.575517
ENSMUST00000187227	4.6527	-0.613057	1.28427	-0.477357	0.633108	0.880595
ENSMUST00000191992	1.02037	-0.261145	3.90248	-0.0669178	0.946647	NA
ENSMUST00000190148	0.924007	3.28338	3.95173	0.83087	0.406047	NA
ENSMUST00000189138	29.1373	-0.723918	0.438205	-1.65201	0.0985328	0.338644
ENSMUST00000188773	91.6149	0.0388699	0.266068	0.14609	0.88385	0.973123
ENSMUST00000191831	8.73095	-0.176302	1.37118	-0.128577	0.897692	0.975941
ENSMUST00000186656	96.5662	-0.998034	2.01128	-0.496219	0.61974	0.873843
ENSMUST00000180689	125.475	-1.50792	0.500617	-3.01212	0.00259432	0.0220691
ENSMUST00000181660	286.206	-1.34607	0.358864	-3.75093	0.000176182	0.00229301
ENSMUST00000181593	172.003	0.56926	0.794232	0.716743	0.473533	0.785207
ENSMUST00000176052	887.321	-0.394054	0.710613	-0.554526	0.579219	0.851901
ENSMUST00000181725	192.859	-4.205	1.63915	-2.56536	NA	NA
ENSMUST00000188153	48.3667	-1.12553	0.820723	-1.37138	0.170256	0.46881
ENSMUST00000185599	44.0931	-0.801285	0.544775	-1.47086	0.14133	0.421167
ENSMUST00000078844	9.76903	-1.07997	0.946798	-1.14065	0.254015	0.581342
ENSMUST00000176154	11.0396	-0.982529	0.784586	-1.25229	0.210464	0.526831
ENSMUST00000177136	52.1381	-0.601536	0.415739	-1.44691	0.147923	0.432571
ENSMUST00000176977	5.73761	-0.695258	0.952045	-0.730278	0.46522	0.780145
ENSMUST00000199521	113.579	-0.324857	0.538562	-0.603193	0.54638	0.8325
ENSMUST00000176807	115.415	-0.83817	0.381829	-2.19514	0.0281533	0.141717
ENSMUST00000054883	19439	-0.693842	0.13786	-5.03294	4.83006e-07	1.2096e-05
ENSMUST00000180589	28.9634	-0.259453	0.45951	-0.56463	0.572326	0.848357
ENSMUST00000192894	85.0867	0.472496	0.41922	1.12708	0.259707	0.588449
ENSMUST00000104260	1.13453	2.36274	2.0104	1.17526	0.23989	NA
ENSMUST00000057208	101.3	-1.06644	0.920044	-1.15912	0.246409	0.572375
ENSMUST00000185523	338.805	0.760656	0.872436	0.871876	0.383276	0.714782
ENSMUST00000185376	112.356	1.17705	0.312917	3.76154	0.000168868	0.00221392
ENSMUST00000187414	683.134	0.218577	0.279978	0.780692	0.434984	0.756923
ENSMUST00000201108	566.659	0.653299	0.448413	1.45691	0.14514	0.428196
ENSMUST00000188174	508.169	0.456924	0.32664	1.39886	0.161855	0.455866
ENSMUST00000202358	256.827	0.278939	1.12099	0.248832	0.80349	0.947904
ENSMUST00000187998	2.27413	0.169077	3.80535	0.0444314	0.964561	0.990569
ENSMUST00000179766	1346.02	-0.446304	0.259213	-1.72176	0.0851126	0.308362
ENSMUST00000188621	161.82	-0.377831	0.254638	-1.4838	0.137862	0.415257
ENSMUST00000179655	140.386	-0.460808	0.347013	-1.32793	0.184202	0.489671
ENSMUST00000114761	20.7802	0.0947041	0.481585	0.196651	0.844101	0.961318
ENSMUST00000185980	0.538677	-2.6319	3.99152	-0.659373	0.509656	NA
ENSMUST00000039080	67.171	0.299206	0.284994	1.04986	0.29378	0.626364
ENSMUST00000010434	4000.38	-0.349079	0.135208	-2.58178	0.00982918	0.063563
ENSMUST00000095014	3668.93	-0.449036	0.59769	-0.751285	0.452481	0.77072
ENSMUST00000186694	2230.5	-0.552084	0.600263	-0.919737	0.35771	0.691686
ENSMUST00000188728	516.828	0.285629	1.6665	0.171395	0.863913	0.967893
ENSMUST00000189010	4.61441	0.70249	0.898634	0.781731	0.434373	0.756529
ENSMUST00000190427	15.732	0.0236083	1.32928	0.0177602	0.98583	0.996195
ENSMUST00000188598	49.1885	-0.665987	0.518406	-1.28468	0.198903	0.510861
ENSMUST00000187872	71.5371	0.710777	0.341043	2.08413	0.0371485	0.173026
ENSMUST00000187525	8.64508	-0.312315	1.01011	-0.309188	0.757179	0.932053
ENSMUST00000187357	0.770006	3.02061	3.96066	0.762652	0.445671	NA
ENSMUST00000178557	5387.84	0.0445098	0.276844	0.160776	0.87227	0.970326
ENSMUST00000008280	1196.64	-0.160537	0.18445	-0.870356	0.384106	0.715436
ENSMUST00000185893	80.7702	0.676204	1.47478	0.458513	0.646584	0.888004
ENSMUST00000187435	3.4613	1.93977	2.62037	0.740267	0.459138	0.775532
ENSMUST00000124817	2.29134	1.71122	2.63288	0.649944	0.515729	0.813973
ENSMUST00000086421	3855.17	-0.549248	0.176904	-3.10478	0.00190421	0.0171609
ENSMUST00000202540	1.33698	0.5689	1.65575	0.34359	0.731155	NA
ENSMUST00000114744	20.4533	-0.577614	0.545028	-1.05979	0.28924	0.620908
ENSMUST00000136648	1.31439	-1.71179	1.68588	-1.01537	0.309929	NA
ENSMUST00000193169	79.8561	-0.0783372	0.257451	-0.304281	0.760914	0.933422
ENSMUST00000194710	2.55253	-4.87571	2.32215	-2.09966	0.0357591	0.168425
ENSMUST00000027217	689.814	1.18452	0.237033	4.99728	5.81452e-07	1.43449e-05
ENSMUST00000188753	20.9635	1.58074	0.544619	2.90247	0.00370235	0.0294194
ENSMUST00000186289	3.83106	1.21787	1.26889	0.959791	0.33716	0.671404
ENSMUST00000185910	10.4381	0.393827	0.636993	0.618259	0.536405	0.826577
ENSMUST00000076997	482.974	0.364463	3.72535	0.0978334	NA	NA
ENSMUST00000153317	5.24473	-0.142089	3.75991	-0.0377906	0.969855	0.991928
ENSMUST00000163003	3.86466	1.18692	1.89347	0.626853	0.530756	0.823366
ENSMUST00000187764	28.9139	0.37425	0.413548	0.904972	0.36548	0.698527
ENSMUST00000126008	1861.34	0.109483	0.568202	0.192684	0.847206	0.962258
ENSMUST00000139451	31.3114	-0.190966	0.456344	-0.41847	0.675603	0.90093
ENSMUST00000136179	52.6505	0.0410488	0.906605	0.0452775	0.963886	0.990446
ENSMUST00000134860	10.9609	-0.393908	1.24627	-0.31607	0.75195	0.930093
ENSMUST00000128261	2.66982	-2.89103	2.18021	-1.32603	0.184829	0.490559
ENSMUST00000136704	1.62483	2.95413	1.94962	1.51524	0.129712	NA
ENSMUST00000168641	20.6904	2.37745	0.69775	3.40731	0.000656055	0.00707338
ENSMUST00000162750	0	NA	NA	NA	NA	NA
ENSMUST00000161575	2.00271	3.32615	1.80362	1.84415	0.0651613	0.257769
ENSMUST00000061421	56.0043	0.613206	0.384569	1.59453	0.110818	0.364174
ENSMUST00000159881	109.579	-0.254003	0.225723	-1.12529	0.260468	0.589385
ENSMUST00000186441	0.330284	-0.133416	4.08047	-0.0326961	0.973917	NA
ENSMUST00000087933	3785.19	-0.102211	0.730979	-0.139828	0.888796	0.974226
ENSMUST00000188313	1511.14	-0.298932	0.832633	-0.359021	0.71958	0.918751
ENSMUST00000189388	1221.81	-0.845531	1.80473	-0.468508	0.639421	0.88365
ENSMUST00000188302	765.303	1.84279	0.692962	2.6593	0.00783032	0.0532893
ENSMUST00000190207	75.3118	0.168542	0.651133	0.258845	0.795755	0.945238
ENSMUST00000186028	125.721	0.639046	0.440814	1.44969	0.147144	0.431288
ENSMUST00000190401	88.484	-0.49079	0.420547	-1.16703	0.243199	0.568525
ENSMUST00000185579	22.4273	1.05586	1.26093	0.83737	0.402385	0.731244
ENSMUST00000187115	22.1074	0.913404	0.71936	1.26974	0.204176	0.518465
ENSMUST00000156392	69.8603	1.41729	2.97051	0.477121	0.633276	0.880598
ENSMUST00000128190	5.87826	5.95185	3.91387	1.52071	0.128333	0.397769
ENSMUST00000152239	121.089	2.66506	2.94704	0.904317	NA	NA
ENSMUST00000129702	0.915713	-3.41138	3.95637	-0.862249	0.388551	NA
ENSMUST00000147661	18.5975	2.58503	1.37698	1.87732	0.0604745	0.244524
ENSMUST00000127923	0	NA	NA	NA	NA	NA
ENSMUST00000149502	5.63361	0.178902	1.24189	0.144057	0.885455	0.973567
ENSMUST00000148542	2.98855	4.9754	3.28014	1.51682	0.129311	0.399587
ENSMUST00000134195	13.4933	7.15014	1.31673	5.43021	5.62879e-08	1.67553e-06
ENSMUST00000027213	248.311	0.40861	1.56299	0.261429	0.793762	0.94474
ENSMUST00000027215	57.2157	-1.62306	2.48147	-0.654073	0.513065	0.812016
ENSMUST00000133677	2.50735	-0.316418	1.53219	-0.206514	0.83639	0.95902
ENSMUST00000150911	77.3124	-1.82698	1.08865	-1.67821	0.093307	0.327072
ENSMUST00000147571	79.1244	-0.675424	0.470016	-1.43703	0.150711	0.43724
ENSMUST00000143327	1.81455	0.0659404	2.2137	0.0297874	0.976237	0.993176
ENSMUST00000125540	8.15245	-1.88478	0.815439	-2.31137	0.0208124	0.113074
ENSMUST00000035991	2953.73	-0.566632	0.530754	-1.0676	0.285702	0.616906
ENSMUST00000114709	481.132	1.62192	0.998568	1.62425	0.104323	0.350864
ENSMUST00000186280	85.3556	0.312336	0.316006	0.988388	0.322963	0.656886
ENSMUST00000155917	55.3118	0.0735371	0.398364	0.184598	0.853544	0.964172
ENSMUST00000138521	23.3937	0.455345	0.507764	0.896767	0.369844	0.702762
ENSMUST00000129068	27.0164	-0.120965	0.465403	-0.259914	0.79493	0.945116
ENSMUST00000065767	424.015	0.41006	0.394834	1.03856	0.299008	0.63194
ENSMUST00000141125	184.284	-2.57115	0.933578	-2.75409	0.00588564	0.0425993
ENSMUST00000149665	93.6564	0.50916	0.366849	1.38793	0.165159	0.46111
ENSMUST00000152643	17.2951	0.42865	1.25778	0.340798	0.733256	0.923647
ENSMUST00000150062	1.67502	-2.18617	3.90055	-0.560478	0.575154	NA
ENSMUST00000161563	0.80752	3.08525	3.95831	0.779436	0.435723	NA
ENSMUST00000054801	6.1889	0.479231	0.750512	0.63854	0.523122	0.818675
ENSMUST00000027214	1699.37	0.329709	0.225533	1.46191	0.143766	0.425717
ENSMUST00000131177	520.55	-0.0704423	0.448363	-0.15711	0.875158	0.971069
ENSMUST00000137380	69.4	0.422526	0.319544	1.32228	0.186075	0.492337
ENSMUST00000139510	20.8807	0.0242293	1.37897	0.0175705	0.985981	0.99623
ENSMUST00000155862	50.1718	0.0755536	0.359016	0.210447	0.833319	0.958021
ENSMUST00000145406	29.4691	0.275802	0.490255	0.562567	0.57373	0.849124
ENSMUST00000188376	45.8891	0.113181	0.529081	0.213921	0.830609	0.957075
ENSMUST00000161793	0	NA	NA	NA	NA	NA
ENSMUST00000161066	0.333012	1.7989	4.03133	0.44623	0.655431	NA
ENSMUST00000160955	0.308002	1.70078	4.03995	0.420989	0.673763	NA
ENSMUST00000186732	0.616005	2.69905	3.974	0.679178	0.497025	NA
ENSMUST00000162600	239.292	-0.220531	0.307925	-0.716182	0.473879	0.785378
ENSMUST00000074525	189.828	0.0322264	1.22826	0.0262374	0.979068	0.994068
ENSMUST00000159555	275.259	-0.172113	1.6382	-0.105062	0.916326	0.979849
ENSMUST00000160854	80.7259	0.0649447	0.633229	0.102561	0.918311	0.980527
ENSMUST00000194332	4.00658	-0.628407	0.881876	-0.712579	0.476106	0.786932
ENSMUST00000194594	2.91552	0.498835	1.07834	0.462593	0.643656	0.886026
ENSMUST00000189818	0.910031	-0.029471	3.92059	-0.00751697	0.994002	NA
ENSMUST00000087883	9332.46	-0.790649	0.657389	-1.20271	0.229088	0.550739
ENSMUST00000185687	27.0077	-0.407866	0.461909	-0.883	0.377236	0.709465
ENSMUST00000190943	10.4749	-1.43037	1.15304	-1.24052	0.214783	0.532643
ENSMUST00000186021	6.47642	-0.353903	1.97328	-0.179348	0.857665	0.965574
ENSMUST00000129611	137.659	-0.996223	1.06649	-0.934109	0.350247	0.684037
ENSMUST00000123204	3.67576	-0.393262	1.09804	-0.358148	0.720233	0.919094
ENSMUST00000198698	213.71	-0.832809	0.714029	-1.16635	0.243472	0.56885
ENSMUST00000086430	2844.11	-0.636643	0.437329	-1.45575	0.145461	0.428703
ENSMUST00000134681	96.5661	-0.864279	1.27138	-0.679797	0.496633	0.800886
ENSMUST00000150143	8.99449	-0.427329	0.99771	-0.42831	0.668426	0.897984
ENSMUST00000131535	3.7202	-0.987311	1.10351	-0.8947	0.370948	0.70342
ENSMUST00000192814	4.7138	-0.612756	1.46732	-0.417602	0.676238	0.901062
ENSMUST00000191371	1.92958	-0.399482	2.79356	-0.143001	0.886289	0.97369
ENSMUST00000143737	7.71841	-0.0666402	3.74874	-0.0177767	0.985817	0.996195
ENSMUST00000186651	9.97118	1.99144	1.79902	1.10696	0.268311	0.597953
ENSMUST00000027139	2174.89	0.471047	0.472232	0.997491	0.318526	0.652296
ENSMUST00000154436	933.031	1.32066	1.16276	1.1358	0.256042	0.583877
ENSMUST00000135662	377.6	-0.181954	0.285761	-0.636736	0.524297	0.819437
ENSMUST00000147308	23.4614	0.990354	1.28489	0.770772	0.440842	0.76169
ENSMUST00000142145	43.7915	0.257084	0.431079	0.596373	0.550926	0.834988
ENSMUST00000186308	93.3276	-0.545104	0.36876	-1.47821	0.139353	0.417693
ENSMUST00000146602	21.2441	-0.0810411	0.621332	-0.130431	0.896225	0.975708
ENSMUST00000153604	309.92	0.173582	0.231304	0.75045	0.452984	0.771119
ENSMUST00000190055	1.70096	-4.2975	2.05818	-2.08801	0.0367969	NA
ENSMUST00000085632	0.680248	-0.255779	3.9885	-0.0641293	0.948867	NA
ENSMUST00000189861	4.28374	-0.349762	0.855677	-0.408754	0.68272	0.90383
ENSMUST00000186822	0.301449	1.67387	4.04242	0.414078	0.678817	NA
ENSMUST00000187406	5.49054	0.477932	2.73503	0.174745	0.86128	0.966992
ENSMUST00000187420	1.84801	4.2827	3.92932	1.08993	0.275742	0.606048
ENSMUST00000027137	1323.56	-0.605596	0.291958	-2.07425	0.0380557	0.17607
ENSMUST00000191247	19.0705	-0.596475	0.483867	-1.23272	0.217678	0.536377
ENSMUST00000186804	15.6494	0.460315	1.00664	0.457279	0.647471	0.888434
ENSMUST00000188252	10.8536	-5.98977	1.93874	-3.08951	0.00200489	0.0178802
ENSMUST00000186755	9.25643	1.08993	0.912037	1.19505	0.232066	0.554225
ENSMUST00000190006	0	NA	NA	NA	NA	NA
ENSMUST00000121202	13.5843	0.770202	0.582087	1.32317	0.185778	0.491955
ENSMUST00000194762	0.744492	-3.09647	3.96838	-0.780287	0.435222	NA
ENSMUST00000187358	24.4443	0.378445	0.407018	0.9298	0.352475	0.686363
ENSMUST00000178780	0.823027	-0.739137	1.8894	-0.391203	0.695647	NA
ENSMUST00000190792	2.11997	4.48157	3.46321	1.29405	0.195647	0.506359
ENSMUST00000185557	0	NA	NA	NA	NA	NA
ENSMUST00000093689	0.305238	-1.84157	4.05217	-0.454465	0.649495	NA
ENSMUST00000178395	0.499518	2.38716	3.99006	0.598278	0.549654	NA
ENSMUST00000189339	0	NA	NA	NA	NA	NA
ENSMUST00000191499	0	NA	NA	NA	NA	NA
ENSMUST00000187094	0	NA	NA	NA	NA	NA
ENSMUST00000195118	1.34997	-0.980884	3.87255	-0.253292	0.800043	NA
ENSMUST00000069293	547.989	0.087964	0.276557	0.318068	0.750433	0.929542
ENSMUST00000187548	38.5535	0.0947364	0.584914	0.161966	0.871332	0.970044
ENSMUST00000185879	4.08228	-1.51866	2.1103	-0.71964	0.471747	0.78427
ENSMUST00000188209	13.511	0.963538	0.60837	1.5838	0.113238	0.369076
ENSMUST00000188705	15.5396	0.113872	0.574055	0.198364	0.84276	0.96097
ENSMUST00000027131	12032.1	-0.872866	0.171814	-5.0803	3.76836e-07	9.64849e-06
ENSMUST00000141226	116.005	-1.1557	0.608334	-1.89978	0.0574619	0.235946
ENSMUST00000186852	45.6586	-0.386724	0.393505	-0.982769	0.325721	0.659865
ENSMUST00000185520	25.8192	-0.651685	0.572251	-1.13881	0.254783	0.582405
ENSMUST00000189404	237.003	0.74693	0.181832	4.10779	3.99456e-05	0.000629179
ENSMUST00000189749	235.244	-0.079389	0.230024	-0.345133	0.729994	0.922525
ENSMUST00000185210	3.01195	-0.166307	1.19065	-0.139677	0.888915	0.974227
ENSMUST00000190705	27.8874	-0.683357	0.522748	-1.30724	0.191131	0.499904
ENSMUST00000186103	0.951692	3.32376	3.91386	0.849228	0.395755	NA
ENSMUST00000139157	0.154001	0.828357	4.08047	0.203005	0.839131	NA
ENSMUST00000185627	0	NA	NA	NA	NA	NA
ENSMUST00000175165	0.471744	-0.879788	4.05217	-0.217115	0.828119	NA
ENSMUST00000081851	4848.67	-0.580121	0.205113	-2.8283	0.00467961	0.0354336
ENSMUST00000114565	45.2647	-0.0119155	0.48374	-0.0246321	0.980348	0.994497
ENSMUST00000187777	44.7604	-0.238703	0.371241	-0.642986	0.520233	0.81696
ENSMUST00000189560	2.02487	-1.22633	2.7513	-0.445728	0.655794	0.892331
ENSMUST00000051572	779.665	0.205311	0.35353	0.580746	0.561412	0.841804
ENSMUST00000189867	27.7848	-0.803715	0.417526	-1.92494	0.0542364	0.226677
ENSMUST00000187104	1.48777	1.60948	2.68419	0.599616	0.548762	NA
ENSMUST00000186003	56.2203	21.0708	3.9075	5.39238	NA	NA
ENSMUST00000190103	20.0726	2.30479	1.80079	1.27987	0.20059	0.513182
ENSMUST00000189542	102.755	0.619095	0.973465	0.63597	0.524796	0.819729
ENSMUST00000185534	65.1386	-0.56543	0.62215	-0.908832	0.363439	0.696853
ENSMUST00000027279	180.642	-0.476971	0.666695	-0.715425	0.474347	0.785673
ENSMUST00000188204	19.3054	0.310498	0.471817	0.658089	0.510481	0.810363
ENSMUST00000188051	2.22677	-1.34057	1.40088	-0.956951	0.338592	0.672774
ENSMUST00000186684	334.525	0.042379	1.09834	0.0385846	0.969222	0.991829
ENSMUST00000185961	2.90049	0.61399	1.35267	0.453909	0.649894	0.889479
ENSMUST00000188303	6.00149	1.3704	1.29641	1.05707	0.290481	0.62236
ENSMUST00000190169	4.12776	-0.482285	1.39797	-0.344989	0.730103	0.922525
ENSMUST00000194442	0	NA	NA	NA	NA	NA
ENSMUST00000189410	4.16332	-0.251942	0.901489	-0.279473	0.779882	0.940257
ENSMUST00000097103	122.07	-5.49983	1.54625	-3.55688	NA	NA
ENSMUST00000186769	0	NA	NA	NA	NA	NA
ENSMUST00000135125	1.98284	3.27828	2.18003	1.50378	0.132639	0.405805
ENSMUST00000123299	0.622468	0.0091187	2.99394	0.00304571	0.99757	NA
ENSMUST00000186428	2.88686	1.32339	1.89727	0.697524	0.485475	0.79338
ENSMUST00000189576	15.7725	2.4899	0.634275	3.92559	8.65186e-05	0.00124071
ENSMUST00000018561	5677.57	-0.515852	0.184904	-2.78983	0.00527354	0.0389495
ENSMUST00000046390	1071.27	0.322807	0.56571	0.570622	0.568256	0.846046
ENSMUST00000114541	25.9976	0.508491	2.09891	0.242264	0.808575	0.949812
ENSMUST00000114537	19.561	0.497773	0.933232	0.533386	0.593766	0.859579
ENSMUST00000144694	7.89326	-3.51675	2.85095	-1.23354	0.217375	0.536018
ENSMUST00000136701	17.6545	-0.175046	0.446394	-0.392134	0.694959	0.908773
ENSMUST00000151525	36.1844	-0.133167	0.525763	-0.253283	0.80005	0.94678
ENSMUST00000136273	11.8778	-1.32924	0.794844	-1.67233	0.0944589	0.329479
ENSMUST00000140731	24.8362	-0.0837886	0.581725	-0.144035	0.885473	0.973567
ENSMUST00000126657	8.63731	1.46226	0.814965	1.79427	0.0727704	0.277659
ENSMUST00000140930	55.507	-0.632678	0.432645	-1.46235	0.143646	0.425471
ENSMUST00000145367	37.783	-0.691034	0.62464	-1.10629	0.268601	0.598327
ENSMUST00000126952	2.68803	0.780709	1.21064	0.644875	0.519008	0.816179
ENSMUST00000186817	3.3346	0.704955	1.26563	0.556998	0.577529	0.850861
ENSMUST00000168302	1.68521	0.795388	2.86015	0.278093	0.780941	NA
ENSMUST00000191435	430.819	12.1469	1.27304	9.54168	1.4054e-21	1.93845e-19
ENSMUST00000186857	8882.09	6.8795	2.30306	2.98711	0.00281627	0.0235537
ENSMUST00000189347	244.661	3.02622	2.16678	1.39664	0.162521	0.456981
ENSMUST00000186057	2003.73	14.3646	1.24138	11.5715	5.74895e-31	1.38646e-28
ENSMUST00000185261	28.12	5.78251	1.03864	5.56736	2.5863e-08	8.15368e-07
ENSMUST00000189244	1847.21	14.2472	1.21893	11.6882	1.46385e-31	3.62811e-29
ENSMUST00000189336	371.536	9.0774	0.776249	11.6939	1.3691e-31	3.42489e-29
ENSMUST00000185516	460.233	5.24421	1.30692	4.01263	6.00451e-05	0.000903706
ENSMUST00000070968	4413.13	3.88494	0.705255	5.50855	3.61792e-08	1.12043e-06
ENSMUST00000027277	205.661	0.720282	0.438946	1.64094	0.100811	0.343267
ENSMUST00000186574	472.964	3.60539	1.00264	3.59588	0.000323293	0.00387461
ENSMUST00000185743	211.593	2.55602	1.41584	1.80531	0.0710269	0.27352
ENSMUST00000188681	1697.93	6.26942	0.245799	25.5062	1.68162e-143	4.3695e-140
ENSMUST00000187053	18.7629	0.720986	0.824038	0.874942	0.381606	0.713252
ENSMUST00000189075	111.425	4.97037	0.431993	11.5057	1.23522e-30	2.90927e-28
ENSMUST00000187554	6.90353	0.517953	1.11105	0.466182	0.641085	0.884257
ENSMUST00000186186	80.1027	6.24982	1.40423	4.45071	8.55849e-06	0.000160996
ENSMUST00000105087	7.6757	0.887172	0.734933	1.20715	0.227376	0.548619
ENSMUST00000156887	0	NA	NA	NA	NA	NA
ENSMUST00000114509	78.3371	-0.317842	1.4713	-0.216027	0.828967	0.956713
ENSMUST00000129107	0	NA	NA	NA	NA	NA
ENSMUST00000114513	10157.5	-1.97968	0.157251	-12.5893	2.4176e-36	7.23933e-34
ENSMUST00000114512	8.31042	-0.595392	0.843065	-0.706224	0.480049	0.789782
ENSMUST00000114510	5412.12	0.976493	0.169872	5.74841	9.00868e-09	3.04e-07
ENSMUST00000139273	80.305	-0.125245	0.35769	-0.350151	0.726226	0.921439
ENSMUST00000155587	476.369	0.726754	0.351521	2.06746	0.0386913	0.178131
ENSMUST00000147825	307.771	-0.57324	0.417337	-1.37357	0.169576	0.46769
ENSMUST00000138906	3.5838	-1.83387	1.08971	-1.68289	0.0923959	0.32505
ENSMUST00000123324	26.8043	-0.695733	0.562132	-1.23767	0.215839	0.533931
ENSMUST00000142976	29.7789	0.167962	0.469537	0.357718	0.720555	0.919277
ENSMUST00000151694	49.5594	0.903065	0.428637	2.10683	0.0351322	0.166295
ENSMUST00000145514	981.822	-0.48564	0.409088	-1.18713	0.235177	0.557753
ENSMUST00000148917	247.767	0.586373	0.273688	2.14249	0.0321544	0.155979
ENSMUST00000126221	43.9195	-0.74	0.618214	-1.197	0.231308	0.553401
ENSMUST00000136654	18.1346	-1.11178	0.589391	-1.88632	0.0592524	0.241073
ENSMUST00000180794	4.01775	0.725209	1.1628	0.623677	0.53284	0.824624
ENSMUST00000191424	5.35031	1.06724	0.792361	1.34692	0.178007	0.480495
ENSMUST00000168082	4.1097	-2.11699	2.62332	-0.806989	0.419673	0.745724
ENSMUST00000186764	181.729	-0.275725	1.40718	-0.195941	0.844656	0.961722
ENSMUST00000069792	5098.4	0.257154	0.140361	1.83209	0.0669373	0.262494
ENSMUST00000170269	9.53552	0.781787	2.84545	0.27475	0.783508	0.941177
ENSMUST00000167732	19.1853	-0.0358324	0.949721	-0.0377293	0.969903	0.991928
ENSMUST00000179821	240.495	-0.374926	0.241421	-1.55299	0.120425	0.382894
ENSMUST00000188413	4.77361	0.566683	0.897956	0.631081	0.527987	0.821642
ENSMUST00000165859	98.3719	-0.787235	1.76573	-0.44584	0.655713	0.892306
ENSMUST00000190452	0	NA	NA	NA	NA	NA
ENSMUST00000191873	29.248	-1.00047	0.545685	-1.83342	0.0667403	0.261959
ENSMUST00000185483	22.0562	-0.974734	0.629158	-1.54927	0.121318	0.384472
ENSMUST00000188507	140.225	0.394559	1.2016	0.328363	0.742637	0.92653
ENSMUST00000185790	32.0767	-0.291806	0.430593	-0.677685	0.497971	0.801655
ENSMUST00000186903	210.205	-0.312485	0.377256	-0.828311	0.407494	0.73566
ENSMUST00000190108	17.3081	0.746604	0.684661	1.09047	0.275505	0.606048
ENSMUST00000191076	20.6363	-1.3994	0.586526	-2.38591	0.0170371	0.0971639
ENSMUST00000147758	4757.12	-1.20882	0.241045	-5.01492	5.30553e-07	1.31901e-05
ENSMUST00000156876	796.445	-0.13671	0.340304	-0.401728	0.687884	0.905848
ENSMUST00000087701	93.8195	-0.667432	0.304296	-2.19337	0.028281	0.142155
ENSMUST00000149887	1.61908	-1.25609	2.03525	-0.617166	0.537125	NA
ENSMUST00000147421	801.866	-1.1384	0.193981	-5.8686	4.39496e-09	1.56367e-07
ENSMUST00000188126	101.35	-0.664883	0.398404	-1.66887	0.0951439	0.331152
ENSMUST00000190228	5.69662	1.37779	1.46879	0.938048	0.34822	0.681951
ENSMUST00000191197	0	NA	NA	NA	NA	NA
ENSMUST00000027269	177.001	-0.360438	0.39411	-0.914562	0.360422	0.694131
ENSMUST00000072235	0	NA	NA	NA	NA	NA
ENSMUST00000190748	5.23788	-0.1261	0.795183	-0.15858	0.873999	0.970745
ENSMUST00000162576	5.9392	0.784334	1.12516	0.697088	0.485748	0.793619
ENSMUST00000162523	0.93591	3.30081	3.9512	0.835394	0.403496	NA
ENSMUST00000114493	209.493	0.532031	3.47297	0.153192	NA	NA
ENSMUST00000191441	0.346065	-0.133416	4.08047	-0.0326961	0.973917	NA
ENSMUST00000190831	2.25595	-0.33291	3.80655	-0.0874571	0.930308	0.983383
ENSMUST00000186266	5.00241	1.87035	2.6843	0.696776	0.485943	0.793695
ENSMUST00000190726	2.07639	-0.110159	3.81283	-0.0288916	0.976951	0.993352
ENSMUST00000027271	3304.7	0.385565	0.191754	2.01073	0.0443536	0.196582
ENSMUST00000177279	39.4835	0.0427506	0.321451	0.132993	0.894199	0.97512
ENSMUST00000159607	84.7499	0.518412	0.493874	1.04968	0.293863	0.626428
ENSMUST00000162351	30.3182	0.635903	0.465417	1.36631	0.171842	0.471284
ENSMUST00000159725	3.01182	1.67325	1.73355	0.965217	0.334436	0.668706
ENSMUST00000044478	1739.89	-0.194964	0.18627	-1.04667	0.29525	0.62773
ENSMUST00000159352	69.9425	0.342183	0.646909	0.528951	0.59684	0.861227
ENSMUST00000161125	13.35	-0.296813	0.60857	-0.487722	0.625747	0.877245
ENSMUST00000159431	8.36041	1.63386	1.1727	1.39325	0.163544	0.458735
ENSMUST00000162609	10.6422	-0.100011	0.590515	-0.169362	0.865512	0.968369
ENSMUST00000161552	16.305	0.337715	0.679699	0.49686	0.619287	0.873557
ENSMUST00000186922	19.0021	-0.222037	0.524319	-0.423478	0.671947	0.899705
ENSMUST00000050567	679.615	0.0866837	0.894284	0.0969308	0.922781	0.981721
ENSMUST00000114492	159.9	-0.377124	0.429803	-0.877435	0.38025	0.712431
ENSMUST00000191402	0	NA	NA	NA	NA	NA
ENSMUST00000190734	0	NA	NA	NA	NA	NA
ENSMUST00000186588	4.49547	2.54827	1.31211	1.94212	0.0521225	0.220496
ENSMUST00000027266	1753.37	0.251697	0.165937	1.51683	0.129311	0.399587
ENSMUST00000135746	6.127	-0.81806	0.801394	-1.0208	0.307351	0.641181
ENSMUST00000027267	430.709	0.177579	0.289316	0.613787	0.539356	0.828299
ENSMUST00000135246	30.46	-0.37275	1.35029	-0.276051	0.782509	0.941059
ENSMUST00000142922	39.188	0.226223	0.365834	0.618375	0.536328	0.826531
ENSMUST00000128337	5.9107	-0.344817	1.33881	-0.257554	0.796751	0.945606
ENSMUST00000126590	3.38053	-2.18143	1.61887	-1.34751	0.177817	0.480152
ENSMUST00000126412	0.616005	2.69905	3.974	0.679178	0.497025	NA
ENSMUST00000133358	2.1273	0.627394	1.46648	0.427824	0.668779	0.89821
ENSMUST00000188890	5.22317	-0.631363	1.028	-0.614165	0.539106	0.828133
ENSMUST00000135614	12.1907	1.31121	0.929612	1.41049	0.158396	0.450173
ENSMUST00000027265	145.941	0.981155	0.602911	1.62736	0.10366	0.349453
ENSMUST00000114484	443.047	0.758085	0.23499	3.22603	0.0012552	0.0121991
ENSMUST00000151296	210.36	1.93061	0.853739	2.26136	0.0237367	0.124983
ENSMUST00000150115	89.816	-0.239129	1.17125	-0.204166	0.838224	0.959744
ENSMUST00000135786	15.6031	-0.0775494	0.898417	-0.0863179	0.931214	0.983406
ENSMUST00000153939	301.754	0.309446	0.228231	1.35585	0.175148	0.476073
ENSMUST00000144660	2271.99	0.530603	0.308633	1.7192	0.0855772	0.309517
ENSMUST00000123519	878.057	0.402465	0.301398	1.33533	0.18177	0.486224
ENSMUST00000027264	541.28	-2.44838	0.917914	-2.66733	0.00764569	0.0522801
ENSMUST00000188688	18.19	2.21516	0.533391	4.15297	3.28189e-05	0.000530197
ENSMUST00000147021	10.5239	0.947243	1.00868	0.93909	0.347684	0.681415
ENSMUST00000154402	28.2625	-0.570237	0.621028	-0.918215	0.358506	0.69254
ENSMUST00000136468	4.37316	-2.21137	1.31445	-1.68235	0.0925009	0.32527
ENSMUST00000174916	0.484797	-2.4931	3.99998	-0.623278	0.533102	NA
ENSMUST00000094964	508.323	0.963169	0.161113	5.97822	2.25593e-09	8.43616e-08
ENSMUST00000189677	153.237	0.107353	0.291223	0.368628	0.712405	0.915803
ENSMUST00000185920	12.4192	1.4322	1.12986	1.26759	0.204944	0.51963
ENSMUST00000027263	1509.74	1.54721	0.148472	10.4209	1.99063e-25	3.52406e-23
ENSMUST00000187066	14.331	1.41151	0.890478	1.58511	0.112941	0.368416
ENSMUST00000178275	3.61857	-0.411375	0.988673	-0.416088	0.677346	0.901553
ENSMUST00000160472	0	NA	NA	NA	NA	NA
ENSMUST00000163072	0	NA	NA	NA	NA	NA
ENSMUST00000159682	1.00068	-0.213858	3.90525	-0.0547617	0.956328	NA
ENSMUST00000027128	15.8415	0.0255376	0.460696	0.0554327	0.955794	0.988616
ENSMUST00000161988	0.744492	-3.09647	3.96838	-0.780287	0.435222	NA
ENSMUST00000184834	0.179559	-1.0952	4.08047	-0.268399	0.788392	NA
ENSMUST00000157324	0	NA	NA	NA	NA	NA
ENSMUST00000087659	4642.36	-0.600859	0.548626	-1.09521	0.273426	0.603713
ENSMUST00000120904	943.482	1.23616	0.959655	1.28813	NA	NA
ENSMUST00000097741	19.1308	-1.55266	0.895662	-1.73354	0.083	0.303109
ENSMUST00000152870	32.7209	-0.873363	1.13919	-0.766652	0.443288	0.763582
ENSMUST00000146850	89.4109	-0.188032	0.282239	-0.666215	0.505274	0.8066
ENSMUST00000150677	1.78623	-0.398573	2.75591	-0.144625	0.885007	0.973538
ENSMUST00000192858	2.12067	0.903089	2.72725	0.331136	0.740542	0.926049
ENSMUST00000041638	3825.56	-0.248056	0.201219	-1.23276	0.217665	0.536371
ENSMUST00000190419	5.6794	-0.920057	1.42558	-0.645392	0.518673	0.815999
ENSMUST00000189906	13.6805	0.253709	0.85769	0.295805	0.767379	0.935687
ENSMUST00000097739	15595.1	-0.641045	0.151155	-4.24097	2.22554e-05	0.000375973
ENSMUST00000185817	21.4517	-0.223696	0.404521	-0.552988	0.580271	0.852344
ENSMUST00000194316	30.2903	0.329694	0.397658	0.829089	0.407054	0.735269
ENSMUST00000189506	20.4512	0.762747	0.460683	1.65569	0.0977853	0.337039
ENSMUST00000187949	10.666	-0.511784	0.672988	-0.760466	0.446976	0.766139
ENSMUST00000190007	3.39587	0.318655	1.89049	0.168557	0.866145	0.968515
ENSMUST00000177679	0	NA	NA	NA	NA	NA
ENSMUST00000193052	2.0478	0.728382	2.71651	0.268131	0.788598	0.943031
ENSMUST00000188243	17.1624	-0.37891	1.39922	-0.270801	0.786544	0.942232
ENSMUST00000158620	0.186123	-1.0952	4.08047	-0.268399	0.788392	NA
ENSMUST00000179030	553.622	0.0182178	0.371326	0.0490614	0.96087	0.98965
ENSMUST00000044359	428.158	0.042404	0.388654	0.109105	0.91312	0.979363
ENSMUST00000178226	517.484	-1.02894	0.733527	-1.40272	0.160699	0.453947
ENSMUST00000178935	300.221	0.0942777	0.598122	0.157623	0.874754	0.970937
ENSMUST00000177704	15.8829	0.354497	0.825109	0.429636	0.66746	0.897573
ENSMUST00000180327	12.4781	-0.993841	1.31983	-0.753005	0.451447	0.769772
ENSMUST00000178905	11.3062	-1.72968	2.71533	-0.637006	0.524121	0.819305
ENSMUST00000178156	597.94	-0.520097	0.18306	-2.84113	0.00449536	0.0343354
ENSMUST00000180189	3.00639	-1.56325	1.75115	-0.892703	0.372016	0.704483
ENSMUST00000177919	12.7034	0.612725	1.10165	0.556189	0.578082	0.851244
ENSMUST00000178685	24.0677	-0.772674	0.650587	-1.18766	0.234969	0.557547
ENSMUST00000179242	6.62268	-0.591567	0.788247	-0.750484	0.452963	0.771117
ENSMUST00000189563	2281.98	-0.453224	0.234485	-1.93284	0.0532553	0.223892
ENSMUST00000191996	35.6753	0.172133	0.74076	0.232373	0.816248	0.952771
ENSMUST00000179398	6.46241	-0.12452	0.845524	-0.14727	0.882919	0.97298
ENSMUST00000027127	28618.7	0.123546	0.264359	0.467341	0.640256	0.884
ENSMUST00000187500	3358.69	-0.00981215	0.312313	-0.0314177	0.974936	0.992764
ENSMUST00000191303	174.898	3.53836	0.267496	13.2277	6.07196e-40	2.09015e-37
ENSMUST00000189051	79.4298	0.973098	0.623505	1.56069	0.118597	0.379483
ENSMUST00000188859	86.0891	0.41028	0.355146	1.15524	0.247992	0.574349
ENSMUST00000190175	59.8375	0.0925992	0.467743	0.19797	0.843068	0.961124
ENSMUST00000188419	130.835	-0.0500105	0.684366	-0.0730756	0.941746	0.985716
ENSMUST00000185429	184.522	0.269941	0.360201	0.749419	0.453605	0.771541
ENSMUST00000027125	2071.74	0.866717	0.215453	4.02277	5.75184e-05	0.000870343
ENSMUST00000087617	12.139	-0.328762	2.01571	-0.1631	0.87044	0.969806
ENSMUST00000190239	22.0396	-0.169012	0.595641	-0.283748	0.776603	0.938957
ENSMUST00000185918	14.4647	0.18625	0.52807	0.3527	0.724313	0.920524
ENSMUST00000185474	10.1039	1.07518	0.624495	1.72168	0.0851284	0.308364
ENSMUST00000193614	32.447	1.5116	0.722878	2.09109	0.0365199	0.170958
ENSMUST00000160730	16.6295	0.180369	0.55152	0.327041	0.743637	0.926996
ENSMUST00000075242	7306.23	0.166535	0.277736	0.599618	0.548761	0.833777
ENSMUST00000134628	87.3602	0.326426	0.367739	0.887656	0.374726	0.707137
ENSMUST00000027123	21345.9	-0.252085	0.179943	-1.40092	0.161239	0.454674
ENSMUST00000127861	2012.67	-0.141188	0.653794	-0.215952	0.829025	0.95673
ENSMUST00000144077	39.5093	-0.204922	0.397305	-0.515779	0.606009	0.866218
ENSMUST00000161440	7.58211	1.77188	0.833284	2.12638	0.0334718	0.160619
ENSMUST00000162364	408.954	-1.10714	0.9314	-1.18869	0.234562	0.55694
ENSMUST00000162553	171.077	0.46485	0.370447	1.25483	0.209539	0.525792
ENSMUST00000161122	1150.25	0.545139	0.373117	1.46104	0.144004	0.426125
ENSMUST00000162930	1318.23	0.0577726	0.367033	0.157404	0.874926	0.971015
ENSMUST00000159311	152.258	0.872515	0.297796	2.92991	0.00339064	0.0274158
ENSMUST00000027122	75.2632	0.0361184	1.06327	0.0339692	0.972902	0.992439
ENSMUST00000159743	44.3365	-0.416241	0.793978	-0.524248	0.600106	0.862803
ENSMUST00000187422	24.9485	0.118257	0.520773	0.22708	0.820361	0.954212
ENSMUST00000114428	2.54222	2.6398	1.66699	1.58357	0.113291	0.369177
ENSMUST00000181563	186.484	-0.077542	0.227909	-0.340232	0.733682	0.923887
ENSMUST00000027121	2046.55	-0.087383	0.129886	-0.672766	0.501096	0.803774
ENSMUST00000132055	99.5204	0.388429	0.310687	1.25023	0.211217	0.527685
ENSMUST00000141107	21.6441	-0.475258	0.488989	-0.971921	0.33109	0.665405
ENSMUST00000133294	7.14339	-1.1818	0.813174	-1.45332	0.146136	0.429733
ENSMUST00000061334	5632.77	-0.484195	0.171633	-2.82111	0.00478585	0.0360752
ENSMUST00000173983	4.66644	0.320551	1.99515	0.160666	0.872357	0.970343
ENSMUST00000114423	0	NA	NA	NA	NA	NA
ENSMUST00000087585	0	NA	NA	NA	NA	NA
ENSMUST00000159564	0	NA	NA	NA	NA	NA
ENSMUST00000159398	0.333012	1.7989	4.03133	0.44623	0.655431	NA
ENSMUST00000174065	0	NA	NA	NA	NA	NA
ENSMUST00000162574	303.15	0.484397	0.68113	0.711167	0.476981	0.787559
ENSMUST00000161810	4.99592	1.81889	1.78125	1.02113	0.307195	0.641116
ENSMUST00000186507	0	NA	NA	NA	NA	NA
ENSMUST00000193032	0.767241	0.576477	3.96722	0.14531	0.884466	NA
ENSMUST00000042986	2670.46	-0.382246	0.197029	-1.94005	0.0523735	0.221291
ENSMUST00000187059	0.698694	-0.135085	3.02205	-0.0446997	0.964347	NA
ENSMUST00000193928	168.859	0.849071	0.249309	3.4057	0.000659943	0.00710389
ENSMUST00000195320	0.462004	2.28462	3.99612	0.57171	0.567519	NA
ENSMUST00000189293	29.2005	-0.741077	1.43531	-0.516318	0.605632	0.866049
ENSMUST00000188040	4.96852	1.69807	2.12256	0.800008	0.423706	0.748525
ENSMUST00000190280	0	NA	NA	NA	NA	NA
ENSMUST00000186048	1.11674	-3.68377	3.94789	-0.933099	0.350769	NA
ENSMUST00000185232	1.36772	-0.874448	1.6515	-0.529486	0.596469	NA
ENSMUST00000190488	5.12115	-0.279207	2.02186	-0.138094	0.890166	0.974372
ENSMUST00000179712	0.319125	-0.133416	4.08047	-0.0326961	0.973917	NA
ENSMUST00000185204	179.558	-0.226304	0.292065	-0.774841	0.438434	0.759758
ENSMUST00000187858	8.95336	1.49166	0.740112	2.01545	0.0438579	0.194907
ENSMUST00000135238	868.227	-2.05254	0.374541	-5.48015	4.2497e-08	1.29762e-06
ENSMUST00000187927	1.48505	0.768611	2.03182	0.378288	0.705217	NA
ENSMUST00000195462	708.981	-1.26588	0.433384	-2.92092	0.00349	0.0280867
ENSMUST00000195287	60.1384	-2.22514	0.420365	-5.29334	1.201e-07	3.36371e-06
ENSMUST00000114415	2076.03	-1.45422	0.62191	-2.33832	0.0193707	0.107127
ENSMUST00000042857	1801.68	-1.82805	0.299293	-6.10791	1.00943e-09	4.00541e-08
ENSMUST00000177424	2859.26	-2.13758	0.441111	-4.8459	1.26042e-06	2.89085e-05
ENSMUST00000177282	58.0934	-3.56047	0.400783	-8.88378	6.46269e-19	7.2909e-17
ENSMUST00000176759	88.0708	-2.69091	0.605899	-4.44118	8.94669e-06	0.0001674
ENSMUST00000185952	28.8066	-0.488421	0.491173	-0.994397	0.320029	0.653704
ENSMUST00000042734	3051.98	-0.0104707	0.22268	-0.0470214	0.962496	0.990024
ENSMUST00000187255	5.42151	1.67875	1.75945	0.954132	0.340017	0.674174
ENSMUST00000181949	62.9391	1.03234	0.331781	3.11153	0.00186124	0.0168301
ENSMUST00000161727	75.513	22.9104	3.90731	5.86347	NA	NA
ENSMUST00000160837	12.7419	3.40236	1.41162	2.41025	0.0159414	0.0923931
ENSMUST00000163039	5.16121	5.76425	1.52749	3.77368	0.000160858	0.00212272
ENSMUST00000027114	2974.09	0.686703	0.171003	4.01574	5.92607e-05	0.000892902
ENSMUST00000185709	134.94	0.247576	0.425323	0.582088	0.560507	0.84115
ENSMUST00000162686	619.245	1.1144	0.189787	5.87185	4.30955e-09	1.53599e-07
ENSMUST00000079998	85.5277	-0.284669	0.787004	-0.361713	0.717567	0.918046
ENSMUST00000097732	457.658	1.30785	0.433042	3.02015	0.00252652	0.0216019
ENSMUST00000160118	43.2572	2.51579	0.873911	2.87877	0.00399232	0.0312184
ENSMUST00000161780	40.0776	0.0655245	0.436746	0.150029	0.880742	0.972552
ENSMUST00000161092	17.3854	-0.553837	0.488121	-1.13463	0.25653	0.584423
ENSMUST00000162663	263.756	1.46413	1.55415	0.942077	0.346153	0.680065
ENSMUST00000170139	120.175	-0.0711946	1.53695	-0.0463219	0.963054	0.990241
ENSMUST00000164302	103.503	-0.121483	1.53192	-0.0793014	0.936793	0.984812
ENSMUST00000172128	0	NA	NA	NA	NA	NA
ENSMUST00000167085	2737.97	0.2358	0.207982	1.13375	0.256898	0.584848
ENSMUST00000169772	99.8315	-1.89929	3.72765	-0.509514	NA	NA
ENSMUST00000163239	700.166	1.17385	0.511905	2.2931	0.0218423	0.117207
ENSMUST00000171699	34.0915	-0.0599393	0.731016	-0.0819946	0.934651	0.984351
ENSMUST00000172068	27.6811	0.187158	0.367113	0.50981	0.610184	0.868227
ENSMUST00000167971	26.0397	0.300624	0.42245	0.71162	0.4767	0.787398
ENSMUST00000172287	38.3596	0.665361	0.509742	1.30529	0.191794	0.500712
ENSMUST00000168905	5.67112	0.459227	0.754948	0.60829	0.542995	0.830417
ENSMUST00000164353	3.10623	0.27324	1.34114	0.203737	0.838559	0.959909
ENSMUST00000168016	5.71872	-1.58066	1.28249	-1.2325	0.217764	0.536517
ENSMUST00000165235	3.35106	-1.7264	1.12255	-1.53792	0.124067	0.389631
ENSMUST00000168895	8.20021	0.0458199	0.804929	0.0569242	0.954606	0.988412
ENSMUST00000163922	5.54811	2.12029	1.0784	1.96614	0.049282	0.211648
ENSMUST00000001027	140.595	1.20949	0.358036	3.37811	0.000729847	0.0077344
ENSMUST00000160168	24.4646	1.30025	1.0933	1.18928	0.234329	0.556644
ENSMUST00000163061	9.74413	0.577502	1.61865	0.35678	0.721257	0.919332
ENSMUST00000027202	662.977	0.541891	0.218295	2.48238	0.0130508	0.0791478
ENSMUST00000190746	12.4764	0.200012	0.603172	0.3316	0.740191	0.926001
ENSMUST00000161608	1730.94	0.75376	0.117581	6.41054	1.45001e-10	6.58759e-09
ENSMUST00000114410	33.4164	0.4612	0.44884	1.02754	0.304168	0.637605
ENSMUST00000068000	256.927	0.283319	0.275315	1.02907	0.303445	0.63687
ENSMUST00000160614	40.1846	-0.136201	0.492104	-0.276772	0.781956	0.940876
ENSMUST00000164963	26.5949	0.610968	0.474153	1.28854	0.197557	0.509092
ENSMUST00000159826	4.28053	-0.121498	0.850789	-0.142806	0.886443	0.973735
ENSMUST00000163006	8.72433	0.0282935	0.611554	0.0462649	0.963099	0.990241
ENSMUST00000162410	32.4203	1.71746	1.19098	1.44205	0.149287	0.434793
ENSMUST00000160130	298.722	-0.068293	0.390116	-0.175058	0.861034	0.966894
ENSMUST00000189298	112.277	-0.0462674	0.412982	-0.112033	0.910798	0.978754
ENSMUST00000159014	4.23836	-1.08669	2.71711	-0.399944	0.689198	0.906572
ENSMUST00000158650	0	NA	NA	NA	NA	NA
ENSMUST00000160815	0.610476	-2.83053	3.98073	-0.711059	0.477048	NA
ENSMUST00000040999	80.7338	0.0769829	0.623105	0.123547	0.901674	0.97675
ENSMUST00000162011	7.60071	1.8292	2.84085	0.643893	0.519645	0.816554
ENSMUST00000161549	2.97983	0.162966	1.12335	0.145072	0.884654	0.973384
ENSMUST00000027193	4023.9	-0.0347438	0.289563	-0.119987	0.904494	0.9774
ENSMUST00000161833	0.977798	0.800874	2.8812	0.277965	0.781039	NA
ENSMUST00000159240	1.48824	0.105902	3.84722	0.0275268	0.97804	NA
ENSMUST00000140723	6.62871	0.884839	2.05443	0.430699	0.666688	0.897305
ENSMUST00000191206	38.3553	1.72058	1.21334	1.41805	0.156176	0.446231
ENSMUST00000129740	12.7773	-0.966111	2.83456	-0.340833	0.733229	0.923647
ENSMUST00000040442	522.344	1.09412	0.341297	3.20576	0.00134704	0.0129557
ENSMUST00000161926	2.28378	0.284168	1.28217	0.22163	0.824602	0.955559
ENSMUST00000189059	5.31514	-0.847743	0.92882	-0.91271	0.361395	0.695049
ENSMUST00000161126	20.9089	0.44572	0.615095	0.724636	0.468675	0.782146
ENSMUST00000114366	14.0497	0.0278776	0.650186	0.0428764	0.9658	0.991078
ENSMUST00000194925	194.783	-0.391397	0.196806	-1.98874	0.0467297	0.203893
ENSMUST00000034868	2288.15	1.13938	0.577197	1.97399	0.0483826	0.208843
ENSMUST00000148330	345.17	1.29182	0.538932	2.397	0.0165298	0.0948617
ENSMUST00000151338	557.531	2.0119	0.580436	3.46618	0.000527908	0.00587497
ENSMUST00000156931	207.914	-1.36892	0.79434	-1.72335	0.0848258	0.307503
ENSMUST00000123580	1179.76	0.21319	0.238282	0.894696	0.370949	0.70342
ENSMUST00000186552	4.45554	-0.0378079	0.853027	-0.044322	0.964648	0.990569
ENSMUST00000129577	1139.27	0.964346	0.322987	2.98571	0.00282919	0.0236426
ENSMUST00000135380	88.7543	0.0618067	0.734079	0.0841963	0.9329	0.983941
ENSMUST00000141570	113.642	0.116791	0.455145	0.256603	0.797486	0.945934
ENSMUST00000129303	88.7656	0.166663	0.454909	0.366365	0.714093	0.916454
ENSMUST00000139787	56.1388	0.00648531	0.76878	0.00843586	0.993269	0.998052
ENSMUST00000131051	19.7771	0.198113	0.487458	0.406421	0.684434	0.904422
ENSMUST00000147258	7.82355	0.349248	0.995176	0.350941	0.725633	0.921184
ENSMUST00000050552	42060.6	-0.423568	0.178106	-2.37818	0.0173985	0.0986308
ENSMUST00000186949	57.8209	-0.0678055	0.304285	-0.222836	0.823663	0.955321
ENSMUST00000188630	56.7981	-0.266432	0.271861	-0.980031	0.327071	0.661184
ENSMUST00000188898	6.9881	-0.953187	0.907558	-1.05028	0.293591	0.626221
ENSMUST00000081677	209.312	-1.05349	0.612826	-1.71907	0.0856022	0.309577
ENSMUST00000117069	549.458	-0.385199	0.417517	-0.922596	0.356218	0.690209
ENSMUST00000114348	89.7515	-1.00054	0.718645	-1.39227	0.163842	0.459298
ENSMUST00000185990	70.4012	-0.133987	0.268636	-0.498767	0.617943	0.872869
ENSMUST00000114345	55.5119	0.298895	0.72049	0.41485	0.678252	0.901939
ENSMUST00000190048	3.27618	-1.67575	1.3142	-1.27511	0.202271	0.515762
ENSMUST00000124550	17.4178	-0.272402	0.496924	-0.548176	0.583571	0.85405
ENSMUST00000186242	18.0726	1.11846	1.17433	0.952424	0.340882	0.674744
ENSMUST00000188896	47.3003	0.703231	0.444448	1.58226	0.113591	0.369687
ENSMUST00000087521	1137.96	-0.165594	0.36051	-0.459333	0.645995	0.887552
ENSMUST00000114337	261.845	0.373191	0.891258	0.418724	0.675418	0.900863
ENSMUST00000171597	1129.16	-0.62609	1.25349	-0.499477	0.617443	0.872621
ENSMUST00000129759	2.78384	2.71057	3.87106	0.700213	0.483794	0.792414
ENSMUST00000151272	46.1072	-1.19176	0.938993	-1.26918	0.204376	0.518736
ENSMUST00000188295	21.6716	-0.263374	0.457089	-0.576198	0.564481	0.843877
ENSMUST00000185578	42.7727	0.832551	0.41936	1.98529	0.0471124	0.204955
ENSMUST00000027198	2958.21	0.673608	0.139442	4.83075	1.3602e-06	3.10029e-05
ENSMUST00000114325	60.815	-0.0716673	0.28712	-0.249607	0.802891	0.9478
ENSMUST00000190695	12.3552	0.168706	0.62913	0.268157	0.788579	0.943031
ENSMUST00000151723	24.1241	0.459732	0.399965	1.14943	0.250379	0.57701
ENSMUST00000179823	5.49908	1.10736	0.949876	1.1658	0.243696	0.569058
ENSMUST00000139825	3.35859	-0.243796	1.9466	-0.125242	0.900332	0.976433
ENSMUST00000160947	35.4079	1.13919	0.624336	1.82464	0.068056	0.265481
ENSMUST00000097724	107.205	-0.328473	0.224778	-1.46133	0.143926	0.426001
ENSMUST00000187717	1.48833	0.772738	2.03315	0.38007	0.703894	NA
ENSMUST00000161600	5402.33	-0.259109	0.156971	-1.65068	0.0988037	0.339228
ENSMUST00000038372	45.3304	-0.0405928	0.302895	-0.134016	0.89339	0.975001
ENSMUST00000160546	7.34383	-0.217612	0.827644	-0.262929	0.792605	0.944443
ENSMUST00000159980	10.0411	-0.472346	0.59359	-0.795744	0.426181	0.750407
ENSMUST00000161000	3.70163	-1.58042	1.75613	-0.899945	0.368149	0.701249
ENSMUST00000159185	3.25295	0.162288	1.02425	0.158446	0.874105	0.970762
ENSMUST00000191472	5.78052	-0.270397	1.02927	-0.262707	0.792777	0.944473
ENSMUST00000055313	0	NA	NA	NA	NA	NA
ENSMUST00000191252	0	NA	NA	NA	NA	NA
ENSMUST00000188839	0	NA	NA	NA	NA	NA
ENSMUST00000081455	256.16	-0.309769	0.224568	-1.3794	0.167771	0.464851
ENSMUST00000185352	131.629	0.871038	0.236499	3.68306	0.000230451	0.00289833
ENSMUST00000188643	1.64689	0.438961	1.32809	0.33052	0.741007	NA
ENSMUST00000191565	2.80753	-1.41955	2.84006	-0.499832	0.617194	0.872408
ENSMUST00000188772	207.409	-0.335053	0.293701	-1.1408	0.253954	0.581285
ENSMUST00000185953	0.863607	-3.3172	3.9597	-0.83774	0.402177	NA
ENSMUST00000097723	0.538677	-2.6319	3.99152	-0.659373	0.509656	NA
ENSMUST00000097722	1.47732	1.65127	2.67589	0.617089	0.537176	NA
ENSMUST00000123032	3.11354	3.98473	2.55511	1.55951	0.118875	0.379907
ENSMUST00000114313	3106.15	1.37427	0.217559	6.31676	2.67105e-10	1.16299e-08
ENSMUST00000069333	130.923	-0.158151	0.312983	-0.5053	0.613348	0.87036
ENSMUST00000140940	53.006	0.880079	0.742028	1.18604	0.235605	0.558208
ENSMUST00000114309	183.135	2.24018	0.275642	8.12713	4.39574e-16	3.89095e-14
ENSMUST00000164900	23.9394	1.73473	0.808974	2.14436	0.032004	0.155484
ENSMUST00000156870	3.71042	-0.978033	1.31884	-0.741585	0.458339	0.774934
ENSMUST00000124567	17.0065	0.374568	0.451662	0.82931	0.406929	0.735167
ENSMUST00000123553	54.5481	1.8243	0.473862	3.84985	0.000118189	0.0016246
ENSMUST00000149874	11.5808	0.160805	0.535419	0.300335	0.763922	0.93447
ENSMUST00000189858	75.5029	1.73272	0.483787	3.58158	0.000341521	0.00405989
ENSMUST00000191201	9.48325	3.49058	2.4853	1.40449	0.160173	0.453049
ENSMUST00000190213	3.38803	5.15684	3.91909	1.31583	0.188232	0.495622
ENSMUST00000165549	785.981	2.66216	0.382909	6.95245	3.5899e-12	2.01089e-10
ENSMUST00000027189	347.092	2.04887	0.437536	4.68274	2.8307e-06	6.00349e-05
ENSMUST00000194726	11.3856	2.4836	1.06222	2.33813	0.0193803	0.107151
ENSMUST00000188624	0.359118	-2.04469	4.03339	-0.50694	0.612197	NA
ENSMUST00000054653	19.8161	2.86394	0.616575	4.64492	3.40202e-06	7.08462e-05
ENSMUST00000174359	2.07718	-0.265421	1.5316	-0.173297	0.862418	0.967503
ENSMUST00000173719	11.3448	1.57878	1.17442	1.34431	0.17885	0.48167
ENSMUST00000153990	78.2759	-0.00677842	2.17246	-0.00312016	NA	NA
ENSMUST00000027185	1349.98	-1.08139	0.721173	-1.49949	0.133746	0.407637
ENSMUST00000123301	698.475	-0.0754094	0.588141	-0.128217	0.897978	0.976032
ENSMUST00000114296	1563.74	-0.290448	0.34708	-0.836833	0.402686	0.731472
ENSMUST00000152318	71.817	0.0123797	0.578762	0.02139	0.982935	0.995328
ENSMUST00000147637	92.4291	-0.565444	0.365255	-1.54808	0.121603	0.385074
ENSMUST00000123965	41.0272	-0.799662	0.477768	-1.67374	0.094181	0.328895
ENSMUST00000027186	11242	-0.670051	0.199737	-3.35468	0.00079458	0.00830567
ENSMUST00000174120	53.0561	-1.12955	1.35624	-0.832851	0.404929	0.733226
ENSMUST00000173590	19.4517	-0.766653	1.27396	-0.601788	0.547315	0.833033
ENSMUST00000172685	70.4098	-0.178589	0.688827	-0.259265	0.795431	0.945192
ENSMUST00000114248	0.616005	2.69905	3.974	0.679178	0.497025	NA
ENSMUST00000162487	0	NA	NA	NA	NA	NA
ENSMUST00000160662	40.4063	-0.508259	0.49881	-1.01894	0.30823	0.642096
ENSMUST00000162906	2.75533	-0.667657	1.91718	-0.348249	0.727653	0.921948
ENSMUST00000191356	0	NA	NA	NA	NA	NA
ENSMUST00000097080	11.2175	2.99474	1.49189	2.00735	0.0447129	0.197663
ENSMUST00000149784	0	NA	NA	NA	NA	NA
ENSMUST00000104428	0	NA	NA	NA	NA	NA
ENSMUST00000191200	0	NA	NA	NA	NA	NA
ENSMUST00000078874	0.308002	1.70078	4.03995	0.420989	0.673763	NA
ENSMUST00000187825	22.0544	7.85947	1.28653	6.10906	1.00217e-09	3.97853e-08
ENSMUST00000186477	0	NA	NA	NA	NA	NA
ENSMUST00000189743	10.3087	6.76143	1.98583	3.40484	0.000662017	0.00712146
ENSMUST00000186790	1.33205	3.80671	3.93811	0.966635	0.333726	NA
ENSMUST00000188408	0.499518	2.38716	3.99006	0.598278	0.549654	NA
ENSMUST00000188707	5.0861	1.87546	1.93115	0.971163	0.331467	0.66575
ENSMUST00000186794	4.42393	-0.230172	0.839405	-0.274208	0.783924	0.941283
ENSMUST00000087475	2122	-0.225769	0.206481	-1.09341	0.274214	0.604649
ENSMUST00000094917	235.511	-0.853937	0.883697	-0.966323	0.333882	0.668064
ENSMUST00000190014	21.0448	-0.610311	0.472003	-1.29302	0.196003	0.506961
ENSMUST00000186395	54.3776	-0.640667	0.578234	-1.10797	0.267874	0.597443
ENSMUST00000185951	1.93875	-1.66146	1.43747	-1.15582	0.247753	0.574058
ENSMUST00000186820	20.2701	-0.413628	0.528486	-0.782667	0.433823	0.756074
ENSMUST00000180570	76.1089	-9.77947	2.7235	-3.59078	0.000329696	0.00393962
ENSMUST00000189096	132.928	1.29973	1.70901	0.760514	NA	NA
ENSMUST00000190598	64.3205	-0.215542	0.294545	-0.731777	0.464304	0.779453
ENSMUST00000027178	7509.35	-0.185959	0.138949	-1.33833	0.180789	0.484821
ENSMUST00000163058	239.365	-0.201585	0.522493	-0.385814	0.699634	0.910705
ENSMUST00000114275	45.0616	0.0937275	0.528245	0.177432	0.859169	0.966139
ENSMUST00000066374	0.988984	0.922538	2.22416	0.414781	0.678302	NA
ENSMUST00000188494	0.186123	-1.0952	4.08047	-0.268399	0.788392	NA
ENSMUST00000159166	190.734	-0.0214268	0.652871	-0.0328193	0.973819	0.992551
ENSMUST00000189884	1.78563	-0.398578	2.02632	-0.1967	0.844062	0.961318
ENSMUST00000160945	7.1396	-0.53319	1.96534	-0.271297	0.786163	0.94209
ENSMUST00000188469	11.4701	1.15813	0.631212	1.83477	0.0665398	0.261491
ENSMUST00000114246	1606.55	0.105407	0.363943	0.289627	0.772102	0.937316
ENSMUST00000180778	28.6008	0.429927	0.713635	0.602447	0.546877	0.832726
ENSMUST00000185710	2.60045	0.933	1.55938	0.598315	0.54963	0.834291
ENSMUST00000191318	0	NA	NA	NA	NA	NA
ENSMUST00000186973	0	NA	NA	NA	NA	NA
ENSMUST00000189864	0	NA	NA	NA	NA	NA
ENSMUST00000185753	0.790035	-3.19663	3.96428	-0.806359	0.420036	NA
ENSMUST00000191051	0	NA	NA	NA	NA	NA
ENSMUST00000158651	0.487013	2.35364	3.99199	0.58959	0.555466	NA
ENSMUST00000114243	329.211	-0.144073	0.171327	-0.840924	0.400391	0.729517
ENSMUST00000190490	69.3534	0.35598	0.518796	0.686167	0.492608	0.798163
ENSMUST00000186310	39.7546	0.529165	0.513736	1.03003	0.302995	0.636442
ENSMUST00000187454	7.69877	4.33263	2.41193	1.79633	0.0724413	0.276855
ENSMUST00000187979	6.65083	-0.642357	1.19045	-0.53959	0.58948	0.857288
ENSMUST00000186434	112.456	0.316604	0.344362	0.919394	0.35789	0.691917
ENSMUST00000185291	6.64332	-0.890373	0.912706	-0.975532	0.329297	0.663458
ENSMUST00000091374	8016.48	0.214918	0.205459	1.04604	0.295543	0.627912
ENSMUST00000185265	44.7924	0.072565	0.359667	0.201756	0.840107	0.96036
ENSMUST00000191158	2.6792	-2.93726	2.49466	-1.17742	0.239028	0.562892
ENSMUST00000123857	308.306	-0.081791	0.24447	-0.334565	0.737953	0.925285
ENSMUST00000192922	48.3137	0.165703	0.522121	0.317366	0.750966	0.929648
ENSMUST00000158468	0.471232	2.31012	2.95239	0.782457	0.433946	NA
ENSMUST00000191142	10441.2	0.561231	0.138618	4.04876	5.14894e-05	0.000789392
ENSMUST00000027174	78.8042	-0.302346	0.594119	-0.508898	0.610823	0.868634
ENSMUST00000188390	152.779	1.1898	0.230207	5.16837	2.3614e-07	6.259e-06
ENSMUST00000187837	89.4591	1.31711	0.336677	3.9121	9.14976e-05	0.00130237
ENSMUST00000190265	28.3078	0.332939	0.396879	0.838893	0.40153	0.73054
ENSMUST00000190231	71.0716	0.821229	0.324128	2.53366	0.0112879	0.0709457
ENSMUST00000189327	18.9513	0.219877	0.42292	0.519901	0.603132	0.864521
ENSMUST00000185368	18.0594	0.0767881	0.437471	0.175527	0.860665	0.966678
ENSMUST00000189919	17.5859	3.04608	0.66482	4.58182	4.60958e-06	9.28021e-05
ENSMUST00000185772	8.09498	-0.315312	1.00039	-0.31519	0.752617	0.930423
ENSMUST00000187491	14.8938	0.85716	0.620056	1.38239	0.166851	0.463492
ENSMUST00000190759	143.101	0.26866	0.769728	0.349032	0.727065	0.92169
ENSMUST00000191088	4.12377	0.807377	1.00046	0.807006	0.419663	0.745724
ENSMUST00000189289	3.11415	0.305074	1.05301	0.289717	0.772033	0.937316
ENSMUST00000186044	10.251	1.36817	0.822289	1.66385	0.0961417	0.333414
ENSMUST00000158887	1.43627	-0.431878	1.67986	-0.257091	0.797108	NA
ENSMUST00000104157	2.35339	-0.197753	1.69311	-0.116799	0.907019	0.978095
ENSMUST00000104170	0.989533	-0.133229	1.62079	-0.0822003	0.934487	NA
ENSMUST00000193096	4.00977	0.444495	0.982877	0.452239	0.651097	0.89006
ENSMUST00000087435	31174.7	-0.647602	0.10329	-6.26976	3.61597e-10	1.54354e-08
ENSMUST00000190659	7.89525	0.744816	0.77995	0.954954	0.339601	0.673679
ENSMUST00000186246	7.47572	0.130579	0.674805	0.193506	0.846563	0.962152
ENSMUST00000194136	4.31536	1.15908	1.12629	1.02911	0.303429	0.63687
ENSMUST00000141417	2.29238	-2.63946	2.94139	-0.897351	0.369532	0.702453
ENSMUST00000188150	2.73705	-0.241937	1.37737	-0.175651	0.860568	0.966678
ENSMUST00000027172	3128.48	-0.735061	0.407498	-1.80384	0.0712566	0.27408
ENSMUST00000191251	2157.08	-0.471708	0.399459	-1.18087	0.237656	0.561039
ENSMUST00000189776	1.65313	-2.12664	1.63886	-1.29764	0.194413	NA
ENSMUST00000186970	367.765	-0.225778	0.329028	-0.686196	0.49259	0.798163
ENSMUST00000185891	4.79804	-0.661467	0.971818	-0.680649	0.496094	0.800504
ENSMUST00000187364	79.4973	-0.170217	0.425712	-0.39984	0.689275	0.906585
ENSMUST00000036540	18036.9	-0.492523	0.111432	-4.41995	9.87254e-06	0.000183065
ENSMUST00000151630	22.3408	-0.0879736	0.466516	-0.188576	0.850425	0.96325
ENSMUST00000189790	77.5867	0.728902	0.464498	1.56922	0.116596	0.375686
ENSMUST00000191628	9.83513	-0.080581	0.953928	-0.0844728	0.932681	0.983916
ENSMUST00000130075	69.0808	-0.0353033	0.334007	-0.105696	0.915823	0.979702
ENSMUST00000187978	1280.7	-0.63127	0.467019	-1.3517	0.17647	0.478142
ENSMUST00000027171	4.02197	-0.419401	1.0364	-0.404672	0.685719	0.904814
ENSMUST00000180952	3.88929	-2.87304	1.6754	-1.71483	0.0863758	0.311209
ENSMUST00000186107	43.7899	0.0485817	2.17193	0.0223679	0.982154	0.995014
ENSMUST00000124986	12.107	0.250635	2.01624	0.124308	0.901071	0.976617
ENSMUST00000132949	6.12445	0.677561	1.20743	0.56116	0.574688	0.849531
ENSMUST00000150008	29.7589	-0.377181	0.5359	-0.703826	0.481541	0.790884
ENSMUST00000118718	202.546	0.288216	0.342051	0.842613	0.399445	0.728656
ENSMUST00000191232	94.9494	0.565456	0.280446	2.01627	0.0437713	0.194622
ENSMUST00000186779	32.581	-0.508672	0.669474	-0.759808	0.447369	0.766336
ENSMUST00000117438	390.81	-0.197995	0.376165	-0.526353	0.598643	0.862132
ENSMUST00000122038	38.8746	0.445076	1.49324	0.298061	0.765656	0.93497
ENSMUST00000027173	3197.46	-0.249209	0.177524	-1.4038	0.160377	0.453421
ENSMUST00000143342	14.2581	-1.94346	1.22605	-1.58514	0.112935	0.368416
ENSMUST00000136461	12.2148	-0.517931	0.567244	-0.913065	0.361208	0.694814
ENSMUST00000147413	21.4116	-0.747635	0.489554	-1.52718	0.126717	0.394589
ENSMUST00000133767	9.09973	0.529755	1.10095	0.481182	0.630387	0.879709
ENSMUST00000035569	0	NA	NA	NA	NA	NA
ENSMUST00000190829	0	NA	NA	NA	NA	NA
ENSMUST00000160834	4637.72	-0.146009	0.141864	-1.02922	0.303375	0.636791
ENSMUST00000162291	11.5261	1.20034	0.784015	1.53102	0.125765	0.392803
ENSMUST00000188450	100.64	1.10049	0.502092	2.1918	0.028394	0.142536
ENSMUST00000159344	2.97797	-5.10184	3.92221	-1.30076	0.193342	0.503139
ENSMUST00000160980	68.5319	0.739873	0.746185	0.991541	0.321422	0.655146
ENSMUST00000185984	7.05242	-0.193436	0.704403	-0.27461	0.783616	0.941193
ENSMUST00000185573	11.2054	0.672677	1.18669	0.56685	0.570816	0.847455
ENSMUST00000187195	21.9843	0.919107	0.557568	1.64842	0.099266	0.340018
ENSMUST00000190958	5.59566	0.651699	0.804728	0.809838	0.418033	0.744235
ENSMUST00000118530	108.086	-0.751714	0.242227	-3.10334	0.00191349	0.0172272
ENSMUST00000189082	1.16554	3.61366	3.94257	0.916574	0.359366	NA
ENSMUST00000190158	20.8341	-0.501192	3.73399	-0.134224	0.893225	0.974954
ENSMUST00000117433	1.11842	-1.4318	2.70251	-0.529805	0.596247	NA
ENSMUST00000060608	772.318	1.03006	0.332594	3.09705	0.00195457	0.0175123
ENSMUST00000148443	556.321	-0.686016	0.292863	-2.34245	0.0191576	0.106218
ENSMUST00000114202	28.6324	1.55384	1.31176	1.18455	0.236196	0.5591
ENSMUST00000191764	4.9758	-0.0941484	1.97018	-0.0477866	0.961886	0.989927
ENSMUST00000188618	201.649	-1.85319	3.10809	-0.596248	0.55101	0.835038
ENSMUST00000189980	1077.46	-0.0337101	1.03214	-0.0326604	0.973945	0.992551
ENSMUST00000186097	2008.14	-0.369464	0.673143	-0.548864	0.583099	0.853757
ENSMUST00000187709	5.92929	-0.148981	0.764536	-0.194865	0.845499	0.962035
ENSMUST00000052332	1563.03	-1.05538	0.672672	-1.56893	0.116664	0.375772
ENSMUST00000188594	188.9	-0.329326	0.781798	-0.421242	0.673578	0.900392
ENSMUST00000185788	3398.32	-1.92834	1.48198	-1.30119	0.193195	0.503001
ENSMUST00000187400	2.83176	0.0335465	1.05447	0.0318137	0.974621	0.992755
ENSMUST00000191493	241.807	-0.231545	0.300714	-0.769983	0.44131	0.762076
ENSMUST00000189649	23.2634	0.210325	0.824498	0.255095	0.79865	0.94627
ENSMUST00000027168	788.134	-1.46122	1.68382	-0.867801	0.385503	0.716751
ENSMUST00000090293	149.483	1.47856	1.71882	0.860215	NA	NA
ENSMUST00000140485	10299.3	-0.754457	0.200471	-3.76343	0.000167601	0.00219946
ENSMUST00000182085	6.7546	-0.443687	1.3281	-0.334076	0.738322	0.925339
ENSMUST00000142258	8.21144	-6.56608	2.91291	-2.25413	0.0241881	0.126722
ENSMUST00000188511	20.9493	-0.272087	0.506529	-0.537159	0.591158	0.858323
ENSMUST00000127573	199.76	-0.0616975	0.443035	-0.139261	0.889244	0.974336
ENSMUST00000189383	41.9933	-0.191923	0.771255	-0.248845	0.803481	0.947904
ENSMUST00000122243	4.17001	1.31944	1.06506	1.23884	0.215405	0.533568
ENSMUST00000118030	0	NA	NA	NA	NA	NA
ENSMUST00000122226	1845.55	-0.172737	0.221219	-0.780841	0.434896	0.75687
ENSMUST00000132833	0.609452	2.68471	3.97467	0.675456	0.499386	NA
ENSMUST00000153207	2.13576	4.49381	2.31958	1.93734	0.0527038	0.222243
ENSMUST00000027165	115.408	3.93533	0.60143	6.5433	6.01769e-11	2.90777e-09
ENSMUST00000193735	5.53531	0.982507	0.999696	0.982806	0.325703	0.659865
ENSMUST00000124816	1.59003	4.06439	3.56042	1.14155	0.253642	NA
ENSMUST00000097720	0	NA	NA	NA	NA	NA
ENSMUST00000121555	28.4939	0.935639	0.66529	1.40636	0.159617	0.45217
ENSMUST00000027164	10.174	4.17507	1.28345	3.25301	0.0011419	0.0112734
ENSMUST00000027162	0.679625	-0.158096	3.01437	-0.0524473	0.958172	NA
ENSMUST00000193733	1.22218	3.68715	3.72271	0.990448	0.321955	NA
ENSMUST00000102827	31.4091	1.38385	0.579349	2.38863	0.0169113	0.0966223
ENSMUST00000119156	1.77072	1.14074	2.75142	0.414602	0.678434	0.901939
ENSMUST00000141000	3.93094	-0.304305	1.98926	-0.152974	0.878419	0.971932
ENSMUST00000187655	1.26892	3.73892	3.69634	1.01152	0.311769	NA
ENSMUST00000118720	14.5636	-0.0336486	0.538675	-0.0624656	0.950192	0.987858
ENSMUST00000138768	2.13248	4.49146	2.41131	1.86266	0.0625101	0.250544
ENSMUST00000046673	72.5966	21.4517	3.90734	5.4901	NA	NA
ENSMUST00000094906	0	NA	NA	NA	NA	NA
ENSMUST00000194715	0.689402	-1.67012	3.99152	-0.418418	0.675641	NA
ENSMUST00000138535	0	NA	NA	NA	NA	NA
ENSMUST00000130699	2.02277	0.558175	2.81531	0.198264	0.842839	0.961011
ENSMUST00000191979	1.90338	4.32404	3.44349	1.25571	0.20922	0.525362
ENSMUST00000187972	0	NA	NA	NA	NA	NA
ENSMUST00000188955	0	NA	NA	NA	NA	NA
[truncated: 113,223 more rows]

## Sheet: D.ZIKV_FSS-Ctrl_transcripts
Supplementary File 3D
DESeq2 differential expression analysis results comparing hiNPCs with FSS13025 ZIKV infection vs controls
	baseMean	log2FoldChange	lfcSE	stat	pvalue	padj
ENST00000417324	0.113622	1.13527	4.08046	0.278222	0.780842	NA
ENST00000461467	0	NA	NA	NA	NA	NA
ENST00000594647	0	NA	NA	NA	NA	NA
ENST00000606857	0.327397	1.13526	4.08046	0.278218	0.780845	NA
ENST00000492842	0.561376	2.98046	3.97562	0.749683	0.453445	NA
ENST00000335137	0.730912	2.46454	2.64224	0.932749	0.35095	NA
ENST00000515242	0	NA	NA	NA	NA	NA
ENST00000518655	0.113622	1.13527	4.08046	0.278222	0.780842	NA
ENST00000450305	0	NA	NA	NA	NA	NA
ENST00000473358	1.03303	-1.23645	2.1649	-0.571134	0.567909	NA
ENST00000469289	0.308371	-0.788287	3.99989	-0.197077	0.843767	NA
ENST00000456328	14.7139	-0.0427307	0.448992	-0.0951702	0.92418	1
ENST00000607096	0.41965	-1.6763	2.709	-0.618787	0.536057	NA
ENST00000488147	81.0828	-0.164066	0.694286	-0.23631	0.813192	1
ENST00000438504	56.8516	0.906717	0.832921	1.0886	0.27633	0.811789
ENST00000538476	7.70187	-0.11606	0.906001	-0.128101	0.898069	1
ENST00000423562	180.139	0.335379	0.954909	0.351215	0.725427	0.999185
ENST00000541675	94.5668	0.773596	1.25905	0.614428	0.538933	0.968058
ENST00000495576	2.62227	-5.33053	2.03157	-2.62385	0.00869413	NA
ENST00000471248	0.195551	-1.59891	4.0457	-0.395212	0.692687	NA
ENST00000453576	0.846754	-3.28478	2.5396	-1.29342	0.195865	NA
ENST00000410691	0.568142	0.235593	2.13504	0.110346	0.912135	NA
ENST00000496488	0	NA	NA	NA	NA	NA
ENST00000466430	13.6454	0.326292	0.497694	0.655608	0.512076	0.958948
ENST00000477740	1.33618	1.75041	1.43163	1.22266	0.221457	NA
ENST00000423372	22.2484	0.209447	0.400999	0.522312	0.601453	0.982199
ENST00000494149	10.259	0.519812	0.555152	0.936342	0.349097	0.87197
ENST00000595919	1.40418	-0.563475	1.26644	-0.444929	0.656371	NA
ENST00000493797	2.18851	0.901126	1.14159	0.78936	0.429902	NA
ENST00000442987	22.9632	0.227912	0.347198	0.656433	0.511546	0.958586
ENST00000466557	44.5321	0.228244	0.277852	0.821459	0.411385	0.911108
ENST00000490997	3.41218	-0.389022	1.90027	-0.20472	0.837791	1
ENST00000491962	4.29771	-0.99717	1.48961	-0.669417	0.503229	0.955636
ENST00000484859	18.1679	-0.0530451	0.389203	-0.136292	0.891591	1
ENST00000448958	2.53499	5.45172	3.91927	1.39101	0.164223	NA
ENST00000335577	0.195551	-1.59891	4.0457	-0.395212	0.692687	NA
ENST00000442116	45.8573	-0.303208	0.269455	-1.12526	0.260477	0.794836
ENST00000450734	6.97971	-0.000199643	0.596718	-0.000334568	0.999733	1
ENST00000424429	1.42959	0.158192	1.21545	0.130151	0.896447	NA
ENST00000424587	30.9309	-0.455462	0.592238	-0.769052	0.441862	0.927739
ENST00000458203	19.5263	-0.0811332	0.354741	-0.228711	0.819093	1
ENST00000450696	0.317279	0	4.08046	0	1	NA
ENST00000440196	0	NA	NA	NA	NA	NA
ENST00000357876	0.10576	0	4.08046	0	1	NA
ENST00000423796	0.671886	1.13526	3.64424	0.311522	0.755404	NA
ENST00000417636	4.67787	-0.579228	0.788795	-0.73432	0.462754	0.938085
ENST00000514436	9.24203	0.201934	2.03454	0.0992532	0.920937	1
ENST00000455207	0.626308	-1.27116	2.13652	-0.594969	0.551864	NA
ENST00000453935	0.140833	1.13527	4.08046	0.278222	0.780842	NA
ENST00000431321	0	NA	NA	NA	NA	NA
ENST00000412666	0	NA	NA	NA	NA	NA
ENST00000440038	13.6918	0.176045	0.442628	0.397727	0.690831	0.996413
ENST00000601486	4.71785	-4.45498	1.41542	-3.14747	0.00164692	0.0337034
ENST00000599771	19.5353	0.683748	0.457641	1.49407	0.135157	0.611794
ENST00000601814	5.46167	-0.0248919	0.672506	-0.0370136	0.970474	1
ENST00000423728	3.02358	0.268803	1.32955	0.202175	0.83978	1
ENST00000432964	4.7641	1.73973	0.893549	1.94699	0.0515354	0.377594
ENST00000455464	3.9447	0.0238991	0.795005	0.0300615	0.976018	1
ENST00000608420	2.94301	-0.0627452	0.96966	-0.0647084	0.948406	1
ENST00000431812	2.45477	-0.646608	1.06694	-0.606037	0.54449	NA
ENST00000425496	22.094	0.0283248	0.409881	0.0691049	0.944906	1
ENST00000419160	3.07213	0.012287	0.896234	0.0137096	0.989062	1
ENST00000445840	1.19393	-0.237481	1.33655	-0.177681	0.858973	NA
ENST00000432723	15.3863	0.220975	0.417895	0.528782	0.596956	0.981659
ENST00000426406	0.955323	-0.448899	1.575	-0.285016	0.775632	NA
ENST00000437905	0.211723	0	4.08046	0	1	NA
ENST00000540477	0.542961	-0.749415	2.21482	-0.338364	0.735089	NA
ENST00000440163	1.91167	0.200933	1.06667	0.188375	0.850583	NA
ENST00000441866	1.29049	-0.2576	1.47463	-0.174688	0.861325	NA
ENST00000450983	0.87548	-0.702772	2.20897	-0.318144	0.750376	NA
ENST00000411249	0.420574	-1.67629	2.71063	-0.618415	0.536302	NA
ENST00000506640	17.2887	0.322774	0.398402	0.810171	0.417842	0.9148
ENST00000416385	35.1878	0.00356545	0.324016	0.0110039	0.99122	1
ENST00000440200	2.16845	0.821611	3.5385	0.232192	0.816389	NA
ENST00000452176	0	NA	NA	NA	NA	NA
ENST00000419394	0.535737	1.13526	3.81441	0.297624	0.76599	NA
ENST00000416931	48.3047	-0.200308	0.688759	-0.290824	0.771186	1
ENST00000457540	145.898	-0.0602377	0.500043	-0.120465	0.904115	1
ENST00000414273	6912.13	-0.342544	0.373218	-0.917811	0.358718	0.877959
ENST00000427426	203.364	-0.467289	0.569076	-0.821136	0.411569	0.911181
ENST00000416718	987.984	-1.40205	0.436366	-3.213	0.00131355	0.0280304
ENST00000514057	51.5648	-0.516424	0.499907	-1.03304	0.301586	0.834905
ENST00000467115	2.74063	-0.339014	1.27348	-0.26621	0.790078	NA
ENST00000332831	0.955323	-0.448899	1.575	-0.285016	0.775632	NA
ENST00000438434	0.211723	0	4.08046	0	1	NA
ENST00000440782	15.2459	0.233152	0.421315	0.553391	0.579995	0.977991
ENST00000441245	0.876222	1.16121	1.58977	0.730423	0.465132	NA
ENST00000447954	3.0227	0.807793	0.987179	0.818284	0.413195	0.911814
ENST00000414688	4.45942	0.141749	0.711501	0.199225	0.842086	1
ENST00000422528	0.102865	1.13527	4.08046	0.278222	0.780842	NA
ENST00000428504	57.1182	0.245963	0.23788	1.03398	0.301146	0.834661
ENST00000417659	18.5195	0.373865	0.403849	0.925753	0.354574	0.875548
ENST00000536430	39.1424	-0.697446	0.329846	-2.11446	0.0344762	0.298904
ENST00000473798	0.0977753	-0.788272	4.08046	-0.193182	0.846816	NA
ENST00000434264	2.57785	-1.53572	1.79367	-0.856187	0.391895	NA
ENST00000609830	0.319618	-2.29222	3.99326	-0.574023	0.565952	NA
ENST00000429505	0.319352	2.48152	4.00369	0.619808	0.535384	NA
ENST00000586928	1.38632	-3.34062	3.54975	-0.941085	0.346661	NA
ENST00000585745	0.113622	1.13527	4.08046	0.278222	0.780842	NA
ENST00000585768	1.0592	-3.28629	3.74157	-0.878319	0.379771	NA
ENST00000590848	0	NA	NA	NA	NA	NA
ENST00000587530	0.422217	2.88193	3.98044	0.724024	0.469051	NA
ENST00000591440	0	NA	NA	NA	NA	NA
ENST00000589531	0	NA	NA	NA	NA	NA
ENST00000588951	0.0977753	-0.788272	4.08046	-0.193182	0.846816	NA
ENST00000447500	2.77074	-0.523032	3.53738	-0.147859	0.882454	NA
ENST00000599533	0.106539	-0.788272	4.08046	-0.193182	0.846816	NA
ENST00000435300	2.64101	3.5593	1.78341	1.99578	0.0459575	NA
ENST00000586288	3.79473	-1.53826	1.37937	-1.1152	0.264767	0.799947
ENST00000589899	3.07591	-0.0548421	1.063	-0.0515919	0.958854	1
ENST00000593022	0.750746	-0.432354	2.14291	-0.201761	0.840104	NA
ENST00000412115	3.51004	-0.0227711	1.30064	-0.0175076	0.986032	1
ENST00000457084	4.22564	-2.50607	1.94275	-1.28996	0.197065	0.712088
ENST00000443772	1.29243	2.56373	2.84764	0.9003	0.367961	NA
ENST00000592547	2.66315	0.180887	1.08593	0.166573	0.867706	NA
ENST00000358533	12.0912	-0.380092	0.551451	-0.689259	0.49066	0.950035
ENST00000587126	2.08332	-0.101969	1.22963	-0.0829262	0.93391	NA
ENST00000585826	0.869018	-1.39429	1.796	-0.776329	0.437555	NA
ENST00000591702	1.27301	-0.545133	3.70206	-0.147251	0.882934	NA
ENST00000326734	14.3871	0.0671585	0.44576	0.150661	0.880243	1
ENST00000590817	24.3892	0.253718	0.353768	0.717189	0.473258	0.942159
ENST00000427857	0	NA	NA	NA	NA	NA
ENST00000415481	1.31085	0.171233	1.51703	0.112874	0.91013	NA
ENST00000432963	3.02451	-0.83776	0.933815	-0.897137	0.369646	0.885135
ENST00000446136	2.40586	0.427333	1.08027	0.395579	0.692415	NA
ENST00000417705	0	NA	NA	NA	NA	NA
ENST00000432961	0	NA	NA	NA	NA	NA
ENST00000609207	34.7638	-0.891508	0.491634	-1.81336	0.0697766	0.444628
ENST00000448179	36.3165	-0.441514	0.420106	-1.05096	0.293278	0.827169
ENST00000607769	7.50208	-0.806089	0.562017	-1.43428	0.151493	0.639453
ENST00000398216	1.04244	-1.60271	3.57545	-0.448255	0.653969	NA
ENST00000608189	1.48527	1.98428	4.04283	0.490816	0.623557	NA
ENST00000449005	38.2169	-0.852324	0.374943	-2.27321	0.0230136	0.231249
ENST00000445118	270.255	-0.481608	0.309624	-1.55546	0.119837	0.582337
ENST00000610067	6.64607	0.180441	0.81549	0.221267	0.824885	1
ENST00000448975	1.23297	0.91286	1.28778	0.708863	0.47841	NA
ENST00000416570	1.11934	0.598869	1.41346	0.423689	0.671793	NA
ENST00000609009	3.7208	1.75545	1.41008	1.24492	0.213159	0.734456
ENST00000609139	1.29602	-4.0622	2.72214	-1.49228	0.135625	NA
ENST00000441765	5.87827	0.69644	1.98364	0.351092	0.72552	0.999185
ENST00000425657	9.16243	-0.0963145	1.12839	-0.085356	0.931978	1
ENST00000415295	11.7948	0.354057	0.929454	0.38093	0.703256	0.997015
ENST00000379410	0	NA	NA	NA	NA	NA
ENST00000379407	0	NA	NA	NA	NA	NA
ENST00000379409	0	NA	NA	NA	NA	NA
ENST00000480267	0	NA	NA	NA	NA	NA
ENST00000491024	0	NA	NA	NA	NA	NA
ENST00000433179	0.65004	1.20807	3.93994	0.306621	0.759132	NA
ENST00000341290	0	NA	NA	NA	NA	NA
ENST00000479361	0	NA	NA	NA	NA	NA
ENST00000606034	50.6352	1.7948	0.421276	4.2604	2.04061e-05	0.000787943
ENST00000338591	351.511	0.0359064	0.239922	0.149658	0.881034	1
ENST00000466300	28.9916	0.226731	0.861697	0.263121	0.792457	1
ENST00000463212	55.6658	0.0307044	0.27337	0.112318	0.910571	1
ENST00000481067	36.9653	-0.088933	0.502415	-0.177011	0.8595	1
ENST00000437963	0	NA	NA	NA	NA	NA
ENST00000598827	0	NA	NA	NA	NA	NA
ENST00000478729	0	NA	NA	NA	NA	NA
ENST00000474461	0	NA	NA	NA	NA	NA
ENST00000466827	0.386501	2.2553	4.01989	0.561035	0.574774	NA
ENST00000464948	0.104835	0	4.08046	0	1	NA
ENST00000342066	15.5921	0.504314	0.752473	0.670209	0.502725	0.955549
ENST00000341065	0.530333	0	4.08046	0	1	NA
ENST00000420190	3.61396	4.86493	3.92553	1.2393	0.215233	0.737016
ENST00000455979	0.427549	0	4.08046	0	1	NA
ENST00000327044	3769.27	0.13567	0.190286	0.712978	0.475859	0.943299
[truncated: 215,005+ more rows]

## Sheet: E.ZIKV_PE-Ctrl_transcripts
Supplementary File 3E
[truncated: 215,173+ more rows]

## Sheet: F.ZIKV_PE-FSS_transcripts
Supplementary File 3F
[truncated: 215,173+ more rows]
