# Supplementary material for: Changes in ADAR RNA editing patterns in CMV and ZIKV congenital infections
Source: BMC Genomics. 2023 Nov 15;24:685. doi: 10.1186/s12864-023-09778-4 (PMC10652522; doi:10.1186/s12864-023-09778-4)
Supplement: Supplementary file 6 — Additional file 6: Supplementary File 4. Alu editing index (AEI) values from the RNA Editing Indexer method (Roth et al., 2019) for (A) the PRJEB38849 MCMV dataset, (B) the ZIKV PRJNA487357 dataset, (C) the ZIKV PRJNA358758 dataset, and (D) the hiNPC ZIKV PRJNA551246 dataset. This includes quantifications of the ratio of A-to-G mismatches to total A reads (effectively the percent of As edited to Gs) in Alu repeat elements in humans or SINE B1/B2 repeat elements in mice, as well as the same metric for other variant types. A-to-G editing index serves as a general metric of transcriptome-wide levels of hyperediting, which primarily occur in repeat regions. Quantification of other variants serve as a measure of background noise, with the next most common modification type being C-to-T editing. [file 12864_2023_9778_MOESM6_ESM.xlsx]

## Sheet: A.MCMV
Supplementary File 4A
Alu Editing Index results for MCMV and control samples
StrandDecidingMethod	Group	Sample	SamplePath	A2CEditingIndex	A2GEditingIndex	A2TEditingIndex	C2AEditingIndex	C2GEditingIndex	C2TEditingIndex
RefSeqThenMMSites	Editing_Index_Unknown	ERR4277227	/home/bwalesmcgrath/ADAR/MCMV/bam/ERR4277227.bam	0.082852	0.209954	0.0538611	0.0443915	0.02818	0.177145
RefSeqThenMMSites	Editing_Index_Unknown	ERR4277231	/home/bwalesmcgrath/ADAR/MCMV/bam/ERR4277231.bam	0.0635641	0.336182	0.0543585	0.061345	0.023314	0.174294
RefSeqThenMMSites	Editing_Index_Unknown	ERR4277229	/home/bwalesmcgrath/ADAR/MCMV/bam/ERR4277229.bam	0.0689732	0.323482	0.0528078	0.0598287	0.0236872	0.172216
RefSeqThenMMSites	Editing_Index_Unknown	ERR4277230	/home/bwalesmcgrath/ADAR/MCMV/bam/ERR4277230.bam	0.0513651	0.322729	0.0535972	0.0583669	0.0240256	0.177344
RefSeqThenMMSites	Editing_Index_Unknown	ERR4277226	/home/bwalesmcgrath/ADAR/MCMV/bam/ERR4277226.bam	0.0962115	0.196544	0.0577366	0.0431128	0.0274112	0.167701
RefSeqThenMMSites	Editing_Index_Unknown	ERR4277228	/home/bwalesmcgrath/ADAR/MCMV/bam/ERR4277228.bam	0.0980302	0.183831	0.0518824	0.0410042	0.0267156	0.164615

## Sheet: B.ZIKV_PRJNA487357
Supplementary File 4B
Alu Editing Index results for PRJNA487357 ZIKV infected and control samples
StrandDecidingMethod	Group	Sample	SamplePath	A2CEditingIndex	A2GEditingIndex	A2TEditingIndex	C2AEditingIndex	C2GEditingIndex	C2TEditingIndex
RefSeqThenMMSites	Editing_Index_Unknown	SRR7741207	/home/bwalesmcgrath/ADAR/ZIKV_1/bam/SRR7741207.bam	0.0411993	0.293882	0.0548424	0.0513469	0.0370337	0.179816
RefSeqThenMMSites	Editing_Index_Unknown	SRR7741204	/home/bwalesmcgrath/ADAR/ZIKV_1/bam/SRR7741204.bam	0.0397866	0.210507	0.0558736	0.0507622	0.0367921	0.179991
RefSeqThenMMSites	Editing_Index_Unknown	SRR7741206	/home/bwalesmcgrath/ADAR/ZIKV_1/bam/SRR7741206.bam	0.0427961	0.214441	0.0551347	0.0513169	0.0350553	0.173896
RefSeqThenMMSites	Editing_Index_Unknown	SRR7741203	/home/bwalesmcgrath/ADAR/ZIKV_1/bam/SRR7741203.bam	0.0442539	0.322761	0.058122	0.0554689	0.0361679	0.179582
RefSeqThenMMSites	Editing_Index_Unknown	SRR7741205	/home/bwalesmcgrath/ADAR/ZIKV_1/bam/SRR7741205.bam	0.0409288	0.307657	0.0584744	0.0527091	0.0378294	0.183884
RefSeqThenMMSites	Editing_Index_Unknown	SRR7741202	/home/bwalesmcgrath/ADAR/ZIKV_1/bam/SRR7741202.bam	0.0389735	0.205816	0.0531957	0.0491177	0.0352569	0.162124

## Sheet: C.ZIKV_PRJNA358758
Supplementary File 4C
Alu Editing Index results for PRJNA358758 ZIKV infected and control samples
StrandDecidingMethod	Group	Sample	SamplePath	A2CEditingIndex	A2GEditingIndex	A2TEditingIndex	C2AEditingIndex	C2GEditingIndex	C2TEditingIndex
RefSeqThenMMSites	Editing_Index_Unknown	SRR5136882	/home/bwalesmcgrath/ADAR/ZIKV_2/bam/SRR5136882.bam	0.0432845	0.259775	0.0601627	0.065404	0.0299188	0.156563
RefSeqThenMMSites	Editing_Index_Unknown	SRR5137136	/home/bwalesmcgrath/ADAR/ZIKV_2/bam/SRR5137136.bam	0.0454063	0.26938	0.0567478	0.0613096	0.0311068	0.164416
RefSeqThenMMSites	Editing_Index_Unknown	SRR5136883	/home/bwalesmcgrath/ADAR/ZIKV_2/bam/SRR5136883.bam	0.0404006	0.270021	0.0608896	0.0642636	0.0307748	0.164921
RefSeqThenMMSites	Editing_Index_Unknown	SRR5137142	/home/bwalesmcgrath/ADAR/ZIKV_2/bam/SRR5137142.bam	0.0564949	0.473311	0.141437	0.106411	0.0380663	0.208007
RefSeqThenMMSites	Editing_Index_Unknown	SRR5137144	/home/bwalesmcgrath/ADAR/ZIKV_2/bam/SRR5137144.bam	0.0520479	0.533728	0.0958796	0.0859761	0.0363162	0.196787
RefSeqThenMMSites	Editing_Index_Unknown	SRR5137139	/home/bwalesmcgrath/ADAR/ZIKV_2/bam/SRR5137139.bam	0.0526454	0.540828	0.0918291	0.0835136	0.0372169	0.189687

## Sheet: D.ZIKV_hiNPC
Supplementary File 4D
Alu Editing Index results for hiNPC ZIKV infected and control samples
StrandDecidingMethod	Group	Sample	SamplePath	A2CEditingIndex	A2GEditingIndex	A2TEditingIndex	C2AEditingIndex	C2GEditingIndex	C2TEditingIndex
RefSeqThenMMSites	Editing_Index_Unknown	SRR9610805	/home/bwalesmcgrath/ADAR/hiNPC/bam/SRR9610805.bam	0.0314359	1.54489	0.0364614	0.0340991	0.0223013	0.100458
RefSeqThenMMSites	Editing_Index_Unknown	SRR9610801	/home/bwalesmcgrath/ADAR/hiNPC/bam/SRR9610801.bam	0.0284779	1.59161	0.035628	0.0332917	0.0208228	0.0944793
RefSeqThenMMSites	Editing_Index_Unknown	SRR9610803	/home/bwalesmcgrath/ADAR/hiNPC/bam/SRR9610803.bam	0.030064	1.31715	0.0350686	0.0332078	0.0204314	0.0915036
RefSeqThenMMSites	Editing_Index_Unknown	SRR9610799	/home/bwalesmcgrath/ADAR/hiNPC/bam/SRR9610799.bam	0.0280909	1.5301	0.0361374	0.0316994	0.0208721	0.095753
RefSeqThenMMSites	Editing_Index_Unknown	SRR9610802	/home/bwalesmcgrath/ADAR/hiNPC/bam/SRR9610802.bam	0.029715	1.28655	0.0357299	0.0326533	0.0211077	0.0932501
RefSeqThenMMSites	Editing_Index_Unknown	SRR9610798	/home/bwalesmcgrath/ADAR/hiNPC/bam/SRR9610798.bam	0.0301841	1.5217	0.0369457	0.0333471	0.0217025	0.0977337
RefSeqThenMMSites	Editing_Index_Unknown	SRR9610797	/home/bwalesmcgrath/ADAR/hiNPC/bam/SRR9610797.bam	0.0274192	1.55446	0.0355858	0.0311583	0.0199706	0.0906914
RefSeqThenMMSites	Editing_Index_Unknown	SRR9610800	/home/bwalesmcgrath/ADAR/hiNPC/bam/SRR9610800.bam	0.0301687	1.60495	0.0360253	0.0332766	0.0220341	0.0961689
RefSeqThenMMSites	Editing_Index_Unknown	SRR9610804	/home/bwalesmcgrath/ADAR/hiNPC/bam/SRR9610804.bam	0.0285537	1.26383	0.0358836	0.0329894	0.0198723	0.0903675
