# Supplementary material for: Changes in ADAR RNA editing patterns in CMV and ZIKV congenital infections
Source: BMC Genomics. 2023 Nov 15;24:685. doi: 10.1186/s12864-023-09778-4 (PMC10652522; doi:10.1186/s12864-023-09778-4)
Supplement: Supplementary file 11 — Additional file 11: Supplementary File 9. Results of MAJIQ and VOILA analysis of editing sites from ZIKV and control samples (PRJNA358758). (A) Results of MAJIQ analysis of editing sites from ZIKV and control samples (PRJNA358758), with PSI/dPSI information for all LSVs identified. (B) Results of VOILA analysis of editing sites from ZIKV and control samples (PRJNA358758), with significant LSVs (|dPSI| > 0.2 and p < 0.05). (C) Information for LSVs in genes identified as Nova1 targets (Zhang et al., 2010). [file 12864_2023_9778_MOESM11_ESM.xlsx]

## Sheet: A.All-LSVs
Supplementary File 9A. Results of MAJIQ analysis of editing sites from ZIKV and control samples (PRJNA358758), with PSI/dPSI information for all LSVs identified.											ir_coords
gene_id	lsv_id	lsv_type	mean_dpsi_per_lsv_junction	probability_changing	probability_non_changing	Control_mean_psi	ZIKV_mean_psi	num_junctions	num_exons	junctions_coords	48475198-48479309
ENSMUSG00000038145.17	ENSMUSG00000038145.17:t:122131893-122131942	t|1e1.1o2|1e1.2o2|1e2.1o1	0.0080;-0.0150;0.0034	1.328e-08;9.300e-21;6.565e-21	6.843e-01;6.742e-01;8.672e-01	0.9161;0.0493;0.0289	0.9357;0.0288;0.0350	3	3	122117407-122131893;122117502-122131893;122118053-122131893
ENSMUSG00000032026.7	ENSMUSG00000032026.7:t:48474916-48475197	t|1e1.1o1|1e2.1o1|i	0.0000;0.0000;-0.0000	4.862e-21;4.862e-21;4.862e-21	1.000e+00;1.000e+00;1.000e+00	0.0036;0.9841;0.0115	0.0062;0.9882;0.0053	2	3	48475197-48480407;48475197-48479310;48475198-48479309
ENSMUSG00000024831.14	ENSMUSG00000024831.14:t:3276756-3276919	t|1e1.1o1|1e2.1o1	0.0025;-0.0025	2.381e-07;2.383e-07	8.069e-01;8.069e-01	0.0296;0.9704	0.0339;0.9661	2	3	3276919-3279807;3276919-3279533
ENSMUSG00000024622.8	ENSMUSG00000024622.8:t:61155260-61155432	t|1e1.2o2|1e2.1o1	-0.0001;0.0001	5.592e-21;5.602e-21	9.981e-01;9.981e-01	0.0144;0.9856	0.0023;0.9977	2	3	61155432-61157575;61155432-61157343	20642807-20644194
ENSMUSG00000038437.11	ENSMUSG00000038437.11:t:97665730-97665839	t|1e1.1o1|1e2.1o1	0.0013;-0.0013	6.399e-10;6.859e-10	9.596e-01;9.596e-01	0.0030;0.9970	0.0236;0.9764	2	3	97665034-97665730;97665540-97665730	85202414-85202440
ENSMUSG00000066892.14	ENSMUSG00000066892.14:s:20644195-20644298	s|1e1.1o1|i	0.1878;-0.1878	4.600e-01;4.600e-01	7.738e-03;7.738e-03	0.2237;0.7763	0.4268;0.5732	1	2	20642096-20644195;20642807-20644194
ENSMUSG00000021548.10	ENSMUSG00000021548.10:t:85202441-85202496	t|1e1.1o1|i	0.0040;-0.0040	2.052e-15;8.332e-15	7.232e-01;7.232e-01	0.0973;0.9027	0.1041;0.8959	1	2	85197561-85202441;85202414-85202440
ENSMUSG00000071604.5	ENSMUSG00000071604.5:t:23975361-23975653	t|1e1.1o1|1e2.1o1	0.2650;-0.2650	7.361e-01;7.361e-01	2.247e-03;2.247e-03	0.4772;0.5228	0.7628;0.2372	2	3	23975653-23977962;23975653-23976098
ENSMUSG00000032502.8	ENSMUSG00000032502.8:t:111606821-111606921	t|1e1.1o1|1e2.1o1	-0.1129;0.1129	2.462e-01;2.462e-01	5.449e-02;5.449e-02	0.3476;0.6524	0.2000;0.8000	2	3	111606921-111689998;111606921-111634806	78855400-78856566
ENSMUSG00000030272.15	ENSMUSG00000030272.15:t:113339507-113339581	t|1e1.1o1|1e2.1o1	0.0000;0.0000	5.579e-21;5.579e-21	1.000e+00;1.000e+00	0.0007;0.9993	0.0007;0.9993	2	3	113339581-113341868;113339581-113340292
ENSMUSG00000024079.4	ENSMUSG00000024079.4:s:78856567-78856668	s|1e1.1o1|i	0.0004;-0.0004	2.509e-06;2.509e-06	9.765e-01;9.765e-01	0.9888;0.0112	0.9742;0.0258	1	2	78855399-78856567;78855400-78856566	47093214-47098154
ENSMUSG00000032384.16	ENSMUSG00000032384.16:s:65908924-65909168	s|1e1.1o1|1e2.1o1|1e3.1o1	0.0109;-0.0353;0.0183	1.586e-02;2.069e-02;2.321e-02	3.073e-01;2.644e-01;2.814e-01	0.4362;0.2155;0.3491	0.4661;0.1536;0.3841	3	4	65909168-65921004;65909168-65950016;65909168-65958329
ENSMUSG00000021377.15	ENSMUSG00000021377.15:s:47098155-47098438	s|1e1.1o1|1e2.1o1|i	0.0000;-0.0000;-0.0000	4.862e-21;4.862e-21;4.862e-21	1.000e+00;1.000e+00;1.000e+00	0.0019;0.9890;0.0088	0.0107;0.9816;0.0081	2	3	47093213-47098155;47088615-47098155;47093214-47098154
ENSMUSG00000061751.16	ENSMUSG00000061751.16:t:34252225-34252399	t|1e2.1o2|1e2.2o2|2e1.1o2	0.1274;-0.1281;0.0000	1.917e-01;1.944e-01;5.579e-21	4.095e-02;4.023e-02;1.000e+00	0.2655;0.7335;0.0009	0.4083;0.5901;0.0016	3	3	34252399-34256191;34252399-34256152;34252311-34307720
ENSMUSG00000027395.15	ENSMUSG00000027395.15:t:129123070-129123266	t|1e1.1o1|1e2.1o1	0.0001;-0.0001	1.425e-11;5.647e-21	9.897e-01;9.897e-01	0.9903;0.0097	0.9899;0.0101	2	3	129119196-129123070;129122105-129123070
ENSMUSG00000030980.17	ENSMUSG00000030980.17:s:118855623-118856001	s|1e1.1o1|1e2.1o1|1e3.1o1	0.0000;-0.0000;0.0000	5.579e-21;5.579e-21;5.579e-21	1.000e+00;1.000e+00;1.000e+00	0.0008;0.9984;0.0008	0.0008;0.9956;0.0035	3	4	118854287-118855623;118853340-118855623;118850689-118855623
ENSMUSG00000030528.12	ENSMUSG00000030528.12:t:80458813-80459253	t|1e1.1o1|1e2.1o2|1e2.2o2	-0.0001;0.0003;-0.0001	3.095e-08;1.485e-07;3.095e-08	9.929e-01;9.780e-01;9.929e-01	0.0060;0.9881;0.0060	0.0043;0.9914;0.0043	3	3	80458996-80463773;80458996-80460730;80458996-80460642
ENSMUSG00000007570.16	ENSMUSG00000007570.16:s:28317468-28317611	s|1e1.1o2|1e1.2o2	0.0125;-0.0125	1.078e-03;1.078e-03	4.588e-01;4.588e-01	0.6578;0.3422	0.6746;0.3254	2	2	28317611-28318033;28317611-28318062
ENSMUSG00000029729.12	ENSMUSG00000029729.12:s:138085084-138085231	s|1e1.1o2|1e1.2o2	0.0000;-0.0000	6.099e-20;5.579e-21	1.000e+00;1.000e+00	0.9973;0.0027	0.9973;0.0027	2	2	138085231-138092920;138085231-138092926
ENSMUSG00000008153.12	ENSMUSG00000008153.12:t:124436772-124436953	t|1e1.1o1|1e2.1o1	0.0000;0.0000	5.579e-21;5.579e-21	1.000e+00;1.000e+00	0.0004;0.9996	0.0006;0.9994	2	3	124436953-124438270;124436953-124437375	112356592-112357483
ENSMUSG00000023007.15	ENSMUSG00000023007.15:s:99315112-99315286	s|1e1.1o2|1e1.2o2	-0.0349;0.0349	2.899e-03;2.899e-03	3.219e-01;3.219e-01	0.4484;0.5516	0.3891;0.6109	2	2	99315286-99315480;99315286-99315483
ENSMUSG00000096764.1	ENSMUSG00000096764.1:s:112356460-112356591	s|1e1.1o1|i	0.0389;-0.0389	1.008e-03;1.008e-03	3.113e-01;3.113e-01	0.8109;0.1891	0.8697;0.1303	1	2	112356591-112357484;112356592-112357483
ENSMUSG00000025578.9	ENSMUSG00000025578.9:t:119039932-119039998	t|1e1.1o1|1e2.1o1	-0.0041;0.0041	2.230e-08;2.243e-08	8.638e-01;8.638e-01	0.0310;0.9690	0.0179;0.9821	2	3	119039998-119040782;119039998-119040094
ENSMUSG00000045659.18	ENSMUSG00000045659.18:t:116154633-116154686	t|1e1.1o1|1e2.1o1	0.0076;-0.0076	3.601e-05;3.601e-05	7.495e-01;7.495e-01	0.9640;0.0360	0.9849;0.0151	2	3	116154686-116157482;116154686-116156856
ENSMUSG00000045763.8	ENSMUSG00000045763.8:t:25363277-25364918	t|1e1.1o1|1e2.1o1	0.0000;0.0000	5.579e-21;5.579e-21	1.000e+00;1.000e+00	0.9999;0.0001	0.9995;0.0005	2	3	25364918-25413552;25364918-25388214	31049581-31052196
ENSMUSG00000099083.7	ENSMUSG00000099083.7:s:102593547-102593740	s|1e1.1o1|1e2.1o1	-0.0003;0.0003	2.292e-08;2.269e-08	9.326e-01;9.326e-01	0.9857;0.0143	0.9784;0.0216	2	3	102563410-102593672;102557578-102593672
ENSMUSG00000013622.15	ENSMUSG00000013622.15:s:31049462-31049580	s|1e1.1o1|2e1.1o1|i	-0.0000;-0.0000;0.0000	4.862e-21;4.870e-21;4.862e-21	1.000e+00;9.987e-01;1.000e+00	0.0118;0.9787;0.0098	0.0052;0.9797;0.0137	2	2	31049483-31052197;31049580-31052197;31049581-31052196
ENSMUSG00000007880.16	ENSMUSG00000007880.16:s:133686404-133686556	s|1e1.1o1|2e1.1o1	0.0000;-0.0000	5.579e-21;5.579e-21	1.000e+00;1.000e+00	0.0011;0.9989	0.0016;0.9984	2	2	133686325-133686419;133686325-133686404	110244571-110249330
ENSMUSG00000028646.16	ENSMUSG00000028646.16:s:123923960-123924074	s|1e1.1o2|1e1.2o2	-0.0020;0.0020	6.048e-21;5.996e-21	9.367e-01;9.367e-01	0.9857;0.0143	0.9647;0.0353	2	2	123924074-123924747;123924074-123924788	86767337-86769458
ENSMUSG00000029501.14	ENSMUSG00000029501.14:s:110244504-110244570	s|1e1.1o1|i	-0.0013;0.0013	6.018e-12;6.104e-21	8.441e-01;8.441e-01	0.9719;0.0281	0.9601;0.0399	1	2	110244570-110249331;110244571-110249330	25961989-25962061
ENSMUSG00000033419.16	ENSMUSG00000033419.16:t:86765923-86767336	t|1e1.1o1|1e2.1o1|i	0.0000;-0.0002;0.0000	4.862e-21;4.907e-21;4.862e-21	1.000e+00;9.933e-01;1.000e+00	0.0059;0.9875;0.0063	0.0220;0.9668;0.0108	2	3	86767336-86773519;86767336-86769459;86767337-86769458
ENSMUSG00000097405.1	ENSMUSG00000097405.1:s:25961837-25961988	s|1e1.1o1|i	-0.0000;0.0000	4.866e-21;2.850e-13	9.994e-01;9.994e-01	0.0045;0.9955	0.0037;0.9963	1	2	25961988-25962062;25961989-25962061
ENSMUSG00000078427.3	ENSMUSG00000078427.3:s:128824779-128824831	s|1e1.1o1|1e2.1o1	0.0002;-0.0002	1.760e-08;1.760e-08	7.684e-01;7.684e-01	0.0729;0.9271	0.0733;0.9267	2	3	128824831-128830951;128824831-128833312
ENSMUSG00000098097.7	ENSMUSG00000098097.7:s:120886513-120886733	s|1e1.1o1|1e2.1o1	0.0322;-0.0322	1.129e-02;1.129e-02	3.558e-01;3.558e-01	0.9205;0.0795	0.9839;0.0161	2	3	120799747-120886513;120797669-120886513
ENSMUSG00000020792.15	ENSMUSG00000020792.15:s:116297571-116297768	s|1e1.1o2|1e2.1o1	0.0000;-0.0000	5.579e-21;5.580e-21	1.000e+00;1.000e+00	0.0011;0.9989	0.0020;0.9980	2	3	116296880-116297571;116295689-116297571	59896538-59900349
ENSMUSG00000040249.15	ENSMUSG00000040249.15:s:127605409-127605672	s|1e1.1o1|1e2.1o1	0.0000;-0.0000	5.579e-21;5.579e-21	1.000e+00;1.000e+00	0.0007;0.9993	0.0010;0.9990	2	3	127600901-127605409;127595447-127605409
ENSMUSG00000039585.15	ENSMUSG00000039585.15:s:59896490-59896537	s|1e1.1o1|i	-0.0001;0.0001	7.455e-20;4.880e-21	9.970e-01;9.970e-01	0.9870;0.0130	0.9862;0.0138	1	2	59896537-59900350;59896538-59900349
ENSMUSG00000036513.15	ENSMUSG00000036513.15:t:57650042-57650215	t|1e1.1o1|1e2.1o1	-0.0018;0.0018	6.305e-21;1.539e-12	9.035e-01;9.035e-01	0.0304;0.9696	0.0204;0.9796	2	3	57650215-57651422;57650215-57650691
ENSMUSG00000021621.15	ENSMUSG00000021621.15:t:91796533-91797254	t|1e1.1o1|1e2.1o1	0.0052;-0.0052	5.167e-06;5.168e-06	6.578e-01;6.578e-01	0.0787;0.9213	0.0869;0.9131	2	3	91797254-91800611;91797254-91798823
ENSMUSG00000025224.16	ENSMUSG00000025224.16:s:46269718-46269981	s|1e1.1o1|1e2.1o1	-0.0756;0.0756	2.388e-06;2.387e-06	1.595e-01;1.595e-01	0.9882;0.0118	0.8923;0.1077	2	3	46269981-46270258;46269981-46270674	53903489-53907448
ENSMUSG00000039354.16	ENSMUSG00000039354.16:s:72583251-72583438	s|1e1.1o1|1e2.1o1	0.0000;-0.0000	5.579e-21;5.258e-16	9.999e-01;9.999e-01	0.0026;0.9974	0.0033;0.9967	2	3	72583438-72585206;72583438-72585638
ENSMUSG00000024975.13	ENSMUSG00000024975.13:t:53907449-53907555	t|1e1.1o1|1e2.1o1|1e3.1o1|i	-0.0000;0.0325;-0.0398;0.0000	4.862e-21;9.510e-04;4.561e-04;4.864e-21	1.000e+00;3.672e-01;3.282e-01;9.996e-01	0.0009;0.8968;0.0937;0.0078	0.0006;0.9448;0.0428;0.0107	3	4	53892456-53907449;53903488-53907449;53904178-53907449;53903489-53907448
ENSMUSG00000028608.15	ENSMUSG00000028608.15:t:107891465-107891521	t|1e1.1o1|1e2.1o1|1e3.1o1	0.0027;-0.0101;-0.0001	6.119e-21;1.948e-14;5.614e-21	9.198e-01;7.488e-01;9.948e-01	0.0059;0.9738;0.0203	0.0369;0.9535;0.0113	3	4	107889896-107891465;107890202-107891465;107890549-107891465
ENSMUSG00000056073.16	ENSMUSG00000056073.16:s:49523682-49523855	s|1e1.1o1|1e2.1o1	-0.0000;0.0000	5.579e-21;8.743e-18	9.999e-01;9.999e-01	0.0062;0.9938	0.0029;0.9971	2	3	49496160-49523682;49422672-49523682	115298892-115301522
ENSMUSG00000030739.18	ENSMUSG00000030739.18:s:44611523-44611731	s|1e1.1o2|2e1.2o2	-0.0005;0.0005	7.645e-06;7.645e-06	9.509e-01;9.509e-01	0.0132;0.9868	0.0102;0.9898	2	2	44608545-44611525;44608543-44611523
ENSMUSG00000020132.10	ENSMUSG00000020132.10:s:115301523-115301630	s|1e1.1o1|i	0.0000;-0.0000	4.862e-21;4.862e-21	1.000e+00;1.000e+00	0.9893;0.0107	0.9886;0.0114	1	2	115298891-115301523;115298892-115301522
ENSMUSG00000022811.17	ENSMUSG00000022811.17:s:33434626-33434974	s|1e1.1o1|1e2.1o1	0.0038;-0.0038	4.291e-08;4.285e-08	7.683e-01;7.683e-01	0.9264;0.0736	0.9291;0.0709	2	3	33434974-33456876;33434974-33466855
ENSMUSG00000038351.14	ENSMUSG00000038351.14:t:74865085-74865211	t|1e1.1o1|1e2.1o1	0.0406;-0.0406	2.300e-06;2.300e-06	4.290e-01;4.290e-01	0.0272;0.9728	0.0777;0.9223	2	3	74865211-74866569;74865211-74865361	94670801-94675962
ENSMUSG00000041115.16	ENSMUSG00000041115.16:s:152221647-152221820	s|1e1.1o1|1e2.1o1	-0.1815;0.1815	4.041e-01;4.041e-01	7.687e-03;7.687e-03	0.8270;0.1730	0.6402;0.3598	2	3	152221820-152222283;152221820-152222922
ENSMUSG00000020868.15	ENSMUSG00000020868.15:t:94670308-94670800	t|1e1.1o1|i	0.0087;-0.0087	3.988e-04;3.988e-04	5.253e-01;5.253e-01	0.9278;0.0722	0.9464;0.0536	1	2	94670800-94677273;94670801-94675962
ENSMUSG00000040964.16	ENSMUSG00000040964.16:t:140583824-140583932	t|1e1.1o1|1e2.1o1|1e3.1o1	0.0322;-0.0402;0.0003	4.176e-03;9.468e-03;5.651e-21	3.329e-01;2.816e-01;9.882e-01	0.2364;0.7573;0.0122	0.2792;0.7009;0.0212	3	4	140583932-140591818;140583932-140586784;140583932-140584133
ENSMUSG00000033278.10	ENSMUSG00000033278.10:s:66813882-66814297	s|1e1.1o1|1e2.1o1|1e3.1o1	0.0000;-0.0089;0.0048	5.586e-21;3.145e-07;1.936e-07	9.987e-01;6.929e-01;7.492e-01	0.0018;0.9650;0.0334	0.0087;0.9501;0.0415	3	4	66813575-66814271;66810380-66814271;66809653-66814271
ENSMUSG00000080717.10	ENSMUSG00000080717.10:s:98008944-98010000	s|1e1.1o1|1e2.1o1	-0.0555;0.0555	2.153e-02;2.153e-02	1.922e-01;1.922e-01	0.6628;0.3372	0.5740;0.4260	2	3	98009004-98010119;98009004-98015666
ENSMUSG00000042284.10	ENSMUSG00000042284.10:s:115010579-115012310	s|1e1.1o1|1e2.1o1	0.0190;-0.0190	2.669e-03;2.669e-03	5.030e-01;5.030e-01	0.0170;0.9830	0.0583;0.9417	2	3	115009713-115012160;115007069-115012160
ENSMUSG00000042289.11	ENSMUSG00000042289.11:s:127801052-127801363	s|1e1.1o2|1e1.2o2|1e2.1o1|1e3.1o1|2e1.2o2	0.0004;-0.2048;0.0168;0.0010;0.1215	1.964e-06;5.373e-01;3.745e-06;1.971e-06;7.297e-02	9.659e-01;2.420e-03;6.284e-01;9.478e-01;3.577e-02	0.0054;0.9784;0.0054;0.0054;0.0054	0.0163;0.7579;0.0506;0.0210;0.1606	5	4	127801246-127801392;127801246-127801461;127801246-127801834;127801246-127802014;127801363-127801461
ENSMUSG00000030814.17	ENSMUSG00000030814.17:s:127707880-127708075	s|1e1.1o1|1e2.2o2|1e3.1o1	0.0294;-0.0002;-0.0057	1.142e-20;5.618e-21;6.977e-21	5.633e-01;9.943e-01;8.375e-01	0.9303;0.0272;0.0421	0.9601;0.0167;0.0248	3	4	127707541-127707880;127707304-127707880;127705812-127707880	15895877-15900672
ENSMUSG00000039263.16	ENSMUSG00000039263.16:t:174120227-174120382	t|1e1.1o1|1e2.1o1	0.0040;-0.0040	2.512e-06;2.512e-06	8.711e-01;8.711e-01	0.9702;0.0298	0.9882;0.0118	2	3	174119470-174120227;174119659-174120227	18878169-18879604
ENSMUSG00000060924.15	ENSMUSG00000060924.15:s:15900673-15900805	s|1e1.1o1|i	0.0048;-0.0048	3.126e-06;3.126e-06	6.546e-01;6.546e-01	0.9480;0.0520	0.9607;0.0393	1	2	15895876-15900673;15895877-15900672
ENSMUSG00000031467.10	ENSMUSG00000031467.10:s:18878007-18878168	s|1e1.1o1|i	-0.0002;0.0002	4.915e-21;4.909e-21	9.922e-01;9.922e-01	0.9912;0.0088	0.9705;0.0295	1	2	18878168-18879605;18878169-18879604	28741555-28741764
ENSMUSG00000027615.14	ENSMUSG00000027615.14:s:20035049-20035315	s|1e1.1o1|1e2.1o1|1e3.1o1	0.0000;-0.0203;0.0203	5.580e-21;3.984e-03;3.865e-03	9.998e-01;3.954e-01;3.965e-01	0.0026;0.8596;0.1378	0.0026;0.8212;0.1761	3	4	20034933-20035049;20030805-20035049;20030409-20035049	21487077-21489742
ENSMUSG00000045948.8	ENSMUSG00000045948.8:s:28741765-28741820	s|1e1.1o1|2e1.1o1|i	-0.0053;-0.0183;0.0251	8.139e-21;6.926e-04;9.042e-04	6.917e-01;4.297e-01;3.944e-01	0.0643;0.6131;0.3250	0.0518;0.5731;0.3742	2	2	28741554-28741805;28741554-28741765;28741555-28741764
ENSMUSG00000033335.17	ENSMUSG00000033335.17:t:21489743-21489794	t|1e1.1o1|1e2.1o1|i	0.0019;-0.0105;0.0000	1.554e-15;8.527e-21;4.862e-21	8.515e-01;6.784e-01;1.000e+00	0.9193;0.0650;0.0121	0.9358;0.0482;0.0138	2	3	21485721-21489743;21487076-21489743;21487077-21489742
ENSMUSG00000030279.15	ENSMUSG00000030279.15:t:143050125-143050239	t|1e1.1o1|1e2.1o1	0.0220;-0.0220	9.326e-09;9.064e-09	5.999e-01;5.999e-01	0.9383;0.0617	0.9816;0.0184	2	3	143050239-143061753;143050239-143059146	85052048-85053458
ENSMUSG00000028896.13	ENSMUSG00000028896.13:t:132339491-132340006	t|1e1.1o1|1e2.1o1|1e3.1o1	0.1609;-0.1961;0.0098	2.932e-01;4.860e-01;7.694e-08	1.335e-02;4.234e-03;7.541e-01	0.0926;0.8949;0.0114	0.2660;0.6897;0.0451	3	4	132340006-132348000;132340006-132345646;132340006-132345006
ENSMUSG00000031691.14	ENSMUSG00000031691.14:s:85051889-85052047	s|1e1.1o1|i	-0.0000;0.0000	4.862e-21;4.862e-21	1.000e+00;1.000e+00	0.9868;0.0132	0.9858;0.0142	1	2	85052047-85053459;85052048-85053458
ENSMUSG00000005871.15	ENSMUSG00000005871.15:s:34247694-34247734	s|1e1.1o1|1e2.1o1|1e3.1o1	0.0230;-0.0888;0.0532	5.669e-04;2.079e-02;7.227e-04	4.374e-01;9.251e-02;2.466e-01	0.2636;0.4693;0.2604	0.3018;0.3661;0.3315	3	4	34247734-34261005;34247734-34266058;34247734-34268298
ENSMUSG00000032855.6	ENSMUSG00000032855.6:s:24578096-24578309	s|1e2.1o1|2e1.1o2|2e1.2o2	-0.0000;0.0184;-0.0179	5.579e-21;1.087e-06;1.368e-06	1.000e+00;5.636e-01;5.639e-01	0.0019;0.0426;0.9556	0.0016;0.0748;0.9237	3	3	24578170-24578811;24578309-24578361;24578309-24578379	116070758-116074915
ENSMUSG00000014867.9	ENSMUSG00000014867.9:t:26924953-26924996	t|1e1.1o1|1e2.1o1	0.0000;0.0000	5.579e-21;5.579e-21	1.000e+00;1.000e+00	0.0049;0.9951	0.0026;0.9974	2	3	26924996-26926769;26924996-26925608	163454229-163454324
ENSMUSG00000063882.12	ENSMUSG00000063882.12:s:116074916-116075071	s|1e1.1o1|i	0.0000;0.0000	4.862e-21;4.862e-21	1.000e+00;1.000e+00	0.9979;0.0021	0.9949;0.0051	1	2	116070757-116074916;116070758-116074915
ENSMUSG00000017943.15	ENSMUSG00000017943.15:s:163453584-163454228	s|1e1.1o1|i	0.1243;-0.1243	5.527e-02;5.527e-02	2.575e-02;2.575e-02	0.6638;0.3362	0.7957;0.2043	1	2	163454228-163454325;163454229-163454324	50301872-50304325
ENSMUSG00000025470.11	ENSMUSG00000025470.11:t:140037516-140037640	t|1e1.1o1|1e2.2o2	-0.0000;0.0000	5.579e-21;5.579e-21	1.000e+00;1.000e+00	0.0016;0.9984	0.0015;0.9985	2	3	140036893-140037516;140037421-140037516
ENSMUSG00000020368.15	ENSMUSG00000020368.15:s:50304326-50304515	s|1e1.1o1|i	0.0000;0.0000	4.862e-21;4.862e-21	1.000e+00;1.000e+00	0.9913;0.0087	0.9918;0.0082	1	2	50301871-50304326;50301872-50304325	37833354-37839902
ENSMUSG00000037722.8	ENSMUSG00000037722.8:s:45382910-45383456	s|1e1.1o1|1e2.1o1	-0.0000;0.0000	5.579e-21;5.579e-21	1.000e+00;1.000e+00	0.0027;0.9973	0.0031;0.9969	2	3	45382078-45383394;45381683-45383394	51991665-51995373
ENSMUSG00000102222.1	ENSMUSG00000102222.1:s:37833262-37833353	s|1e1.1o1|i	0.0000;0.0000	4.862e-21;4.862e-21	1.000e+00;1.000e+00	0.9980;0.0020	0.9978;0.0022	1	2	37833353-37839903;37833354-37839902
ENSMUSG00000020390.12	ENSMUSG00000020390.12:s:51995374-51995399	s|1e1.2o2|1e2.1o1|i	-0.0367;0.0000;0.0142	2.935e-15;4.862e-21;8.106e-21	5.095e-01;1.000e+00;6.491e-01	0.9315;0.0068;0.0621	0.8828;0.0168;0.0981	2	3	51991483-51995374;51988700-51995374;51991665-51995373
ENSMUSG00000006191.17	ENSMUSG00000006191.17:t:29854898-29854941	t|1e1.1o1|1e2.1o1	-0.0029;0.0029	3.047e-08;3.032e-08	9.107e-01;9.107e-01	0.9948;0.0052	0.9708;0.0292	2	3	29854941-29855563;29854941-29855335	72732658-72735009
ENSMUSG00000063576.12	ENSMUSG00000063576.12:t:46679042-46679194	t|1e1.1o1|1e2.1o1	-0.0037;0.0037	5.000e-17;6.066e-21	8.693e-01;8.693e-01	0.9341;0.0659	0.9171;0.0829	2	3	46679194-46680702;46679194-46680342
ENSMUSG00000032216.15	ENSMUSG00000032216.15:s:72732592-72732657	s|1e1.1o1|i	0.0000;0.0000	4.862e-21;4.862e-21	1.000e+00;1.000e+00	0.9965;0.0035	0.9944;0.0056	1	2	72732657-72735010;72732658-72735009
ENSMUSG00000031979.17	ENSMUSG00000031979.17:s:124527100-124527165	s|1e1.1o2|1e1.2o2	0.0000;-0.0000	1.221e-15;5.579e-21	9.999e-01;9.999e-01	0.9965;0.0035	0.9974;0.0026	2	2	124527165-124528976;124527165-124528978
ENSMUSG00000030583.16	ENSMUSG00000030583.16:t:29320372-29322287	t|1e1.1o1|1e2.1o1	0.0000;-0.0000	5.579e-21;1.671e-16	9.999e-01;9.999e-01	0.0025;0.9975	0.0034;0.9966	2	3	29322287-29325763;29322287-29324170
ENSMUSG00000052949.14	ENSMUSG00000052949.14:s:116359243-116359309	s|1e1.1o1|1e2.1o1	-0.0000;0.0000	5.579e-21;5.579e-21	1.000e+00;1.000e+00	0.9993;0.0007	0.9970;0.0030	2	3	116358979-116359243;116358716-116359243
ENSMUSG00000040640.11	ENSMUSG00000040640.11:t:27876414-27876661	t|1e1.1o1|1e2.1o1|1e3.1o1|1e4.1o1	-0.0000;0.0000;0.0000;0.0000	5.579e-21;5.579e-21;5.579e-21;5.579e-21	1.000e+00;1.000e+00;1.000e+00;1.000e+00	0.9978;0.0002;0.0002;0.0018	0.9972;0.0004;0.0004;0.0020	4	5	27777242-27876587;27853349-27876587;27873304-27876587;27876202-27876587	34630463-34637153
ENSMUSG00000020009.13	ENSMUSG00000020009.13:t:19601320-19601483	t|1e1.1o1|1e2.1o2|1e2.2o2|1e3.1o1	-0.0002;0.0003;-0.0206;0.0088	5.623e-21;5.723e-21;3.484e-07;8.506e-10	9.935e-01;9.776e-01;5.673e-01;7.630e-01	0.0089;0.0096;0.9620;0.0173	0.0008;0.0212;0.9335;0.0461	4	4	19592197-19601320;19597516-19601320;19597530-19601320;19599137-19601320
ENSMUSG00000021411.16	ENSMUSG00000021411.16:t:34630351-34630462	t|1e1.1o1|1e2.1o1|i	0.0149;-0.0075;-0.0014	1.608e-03;2.418e-04;1.624e-05	4.995e-01;6.982e-01;8.480e-01	0.9389;0.0409;0.0236	0.9676;0.0150;0.0153	2	3	34630462-34638165;34630462-34637154;34630463-34637153
ENSMUSG00000028700.14	ENSMUSG00000028700.14:s:116155063-116155146	s|1e1.1o1|1e2.1o2	-0.0000;0.0000	5.579e-21;5.579e-21	1.000e+00;1.000e+00	0.9993;0.0007	0.9979;0.0021	2	3	116155146-116155229;116155146-116155368	31110580-31113848
ENSMUSG00000023977.15	ENSMUSG00000023977.15:s:46981354-46981442	s|1e1.1o1|1e2.1o1	0.0784;-0.0784	8.175e-02;8.175e-02	1.179e-01;1.179e-01	0.3231;0.6769	0.4261;0.5739	2	3	46980587-46981354;46980418-46981354
ENSMUSG00000042323.17	ENSMUSG00000042323.17:s:31110415-31110579	s|1e1.1o1|1e2.1o1|i	0.2145;-0.2537;0.0198	5.452e-01;6.360e-01;2.786e-02	9.566e-03;5.069e-03;2.580e-01	0.3005;0.5377;0.1646	0.5436;0.2541;0.1899	2	3	31110579-31113849;31110579-31117013;31110580-31113848
ENSMUSG00000040712.16	ENSMUSG00000040712.16:t:70682894-70683047	t|1e1.1o1|1e2.1o1	-0.0207;0.0207	2.359e-06;2.359e-06	5.312e-01;5.312e-01	0.1355;0.8645	0.1026;0.8974	2	3	70683047-70683890;70683047-70683279	50380971-50381458
ENSMUSG00000062661.6	ENSMUSG00000062661.6:s:31245823-31246242	s|1e1.1o1|1e2.1o1	-0.0000;0.0000	5.579e-21;5.579e-21	1.000e+00;1.000e+00	0.9986;0.0014	0.9991;0.0009	2	3	31246242-31270612;31246242-31280666
ENSMUSG00000007850.16	ENSMUSG00000007850.16:t:50381459-50382137	t|1e1.1o1|i	-0.0033;0.0033	7.271e-21;7.203e-21	7.215e-01;7.215e-01	0.9083;0.0917	0.9024;0.0976	1	2	50379964-50381459;50380971-50381458	60825932-60830551
ENSMUSG00000001576.15	ENSMUSG00000001576.15:s:26629555-26629679	s|1e1.1o1|1e2.1o1|1e3.1o1	0.0000;0.0000;-0.0000	5.579e-21;5.579e-21;5.586e-21	1.000e+00;1.000e+00;9.989e-01	0.0023;0.0121;0.9851	0.0088;0.0154;0.9747	3	4	26629679-26629901;26629679-26631926;26629679-26634417	61005851-61007374
ENSMUSG00000024993.15	ENSMUSG00000024993.15:s:60825831-60825931	s|1e1.1o1|i	-0.0001;0.0001	1.205e-19;4.925e-21	9.898e-01;9.898e-01	0.9906;0.0094	0.9768;0.0232	1	2	60825931-60830787;60825932-60830551
ENSMUSG00000052026.8	ENSMUSG00000052026.8:s:61007375-61007609	s|1e1.1o2|1e1.2o2|i	0.0003;0.0051;-0.0170	2.673e-10;6.203e-21;1.002e-20	7.504e-01;8.284e-01;6.293e-01	0.9321;0.0107;0.0557	0.9351;0.0391;0.0266	2	2	61005850-61007375;61005828-61007375;61005851-61007374
ENSMUSG00000034145.14	ENSMUSG00000034145.14:s:87066896-87066948	s|1e1.1o1|2e1.1o1	-0.0701;0.0701	2.139e-03;2.139e-03	1.759e-01;1.759e-01	0.9759;0.0241	0.8901;0.1099	2	2	87066944-87069123;87066948-87069123	88214668-88220955
ENSMUSG00000024985.20	ENSMUSG00000024985.20:s:55742845-55743197	s|1e1.1o1|1e2.1o1	0.0811;-0.0811	6.627e-02;6.627e-02	1.097e-01;1.097e-01	0.1202;0.8798	0.2341;0.7659	2	3	55743197-55755014;55743197-55817764
ENSMUSG00000097156.7	ENSMUSG00000097156.7:t:88220956-88221050	t|1e1.1o1|1e2.1o1|i	0.1431;0.0609;-0.2274	2.734e-01;4.348e-03;6.365e-01	2.910e-02;1.978e-01;2.711e-03	0.2742;0.0456;0.6837	0.4329;0.1228;0.4465	2	3	88209716-88220956;88214667-88220956;88214668-88220955	77616308-77616641
ENSMUSG00000106379.1	ENSMUSG00000106379.1:s:23102412-23102648	s|1e1.1o1|1e2.1o1	-0.0152;0.0152	5.741e-06;5.741e-06	5.727e-01;5.727e-01	0.1898;0.8102	0.1594;0.8406	2	3	23102648-23221865;23102648-23273335
ENSMUSG00000020265.16	ENSMUSG00000020265.16:t:77616642-77618331	t|1e1.2o2|i	0.0000;0.0000	4.862e-21;4.862e-21	1.000e+00;1.000e+00	0.0003;0.9997	0.0002;0.9998	1	2	77609944-77616642;77616308-77616641	112157799-112160937
ENSMUSG00000030854.17	ENSMUSG00000030854.17:s:47083086-47083165	s|1e1.1o1|1e2.1o1	0.0016;-0.0016	6.808e-21;6.849e-21	8.438e-01;8.438e-01	0.9591;0.0409	0.9624;0.0376	2	3	47082898-47083086;47081973-47083086
ENSMUSG00000032503.18	ENSMUSG00000032503.18:t:112157690-112157798	t|1e1.1o1|i	-0.0016;0.0016	6.842e-09;6.887e-09	7.342e-01;7.342e-01	0.9562;0.0438	0.9544;0.0456	1	2	112157798-112176095;112157799-112160937
ENSMUSG00000022514.14	ENSMUSG00000022514.14:t:26712117-26712260	t|1e1.1o1|1e2.1o1	0.0236;-0.0236	1.643e-07;1.643e-07	5.744e-01;5.744e-01	0.0113;0.9887	0.0591;0.9409	2	3	26701236-26712117;26710630-26712117
ENSMUSG00000042410.16	ENSMUSG00000042410.16:t:75902918-75902979	t|1e1.1o1|1e2.1o1	0.0076;-0.0076	7.192e-21;3.644e-13	8.006e-01;8.006e-01	0.0163;0.9837	0.0407;0.9593	2	3	75894157-75902918;75900251-75902918	108321885-108326181
ENSMUSG00000017307.16	ENSMUSG00000017307.16:s:164802997-164803133	s|1e1.1o1|1e2.1o1	0.1771;-0.1771	3.997e-01;3.997e-01	1.052e-02;1.052e-02	0.0507;0.9493	0.2469;0.7531	2	3	164801416-164802997;164799945-164802997
ENSMUSG00000021260.8	ENSMUSG00000021260.8:s:108321803-108321884	s|1e1.1o1|1e2.1o1|i	0.0000;0.0176;-0.0178	3.367e-08;4.281e-02;4.263e-02	9.926e-01;2.230e-01;2.230e-01	0.0052;0.8004;0.1943	0.0052;0.8129;0.1813	2	3	108321884-108326182;108321884-108327126;108321885-108326181	53687240-53693983
ENSMUSG00000035142.18	ENSMUSG00000035142.18:s:52181217-52181307	s|1e1.1o1|1e2.1o1	-0.0000;0.0000	5.590e-21;2.213e-11	9.982e-01;9.982e-01	0.0050;0.9950	0.0048;0.9952	2	3	52181307-52241277;52181307-52271039	181361556-181364013
ENSMUSG00000054752.16	ENSMUSG00000054752.16:t:53693984-53694084	t|1e1.1o1|1e3.1o1|2e1.1o1|2e2.1o1|i	0.0129;0.0138;-0.0371;0.0000;0.0016	2.351e-07;3.105e-05;1.193e-03;4.862e-21;5.452e-21	5.988e-01;5.944e-01;3.232e-01;1.000e+00;9.141e-01	0.0461;0.0529;0.8792;0.0006;0.0239	0.0707;0.0802;0.8193;0.0009;0.0289	4	4	53686517-53693984;53689592-53693984;53686517-53693987;53687239-53693987;53687240-53693983
ENSMUSG00000038671.15	ENSMUSG00000038671.15:s:181364014-181364195	s|1e1.1o2|1e1.2o2|i	0.0113;-0.0217;0.0137	9.051e-21;8.806e-07;8.778e-21	6.519e-01;5.228e-01;6.635e-01	0.0389;0.9292;0.0323	0.0558;0.8912;0.0532	2	2	181361555-181364014;181361472-181364014;181361556-181364013
ENSMUSG00000090063.6	ENSMUSG00000090063.6:t:6820189-6824567	t|1e1.1o1|1e2.1o1|1e3.1o1|1e4.1o1	0.0288;-0.0721;0.0371;0.0000	2.243e-03;7.352e-02;1.362e-02;5.579e-21	3.694e-01;1.309e-01;2.727e-01;1.000e+00	0.1220;0.5937;0.2734;0.0043	0.1685;0.5024;0.3122;0.0016	4	5	6824567-6871489;6824567-6869309;6824567-6861525;6824567-6830648
ENSMUSG00000030400.17	ENSMUSG00000030400.17:s:19384302-19384415	s|1e1.1o1|2e1.1o1|2e2.1o1	-0.0000;0.0000;-0.0000	5.579e-21;1.254e-16;5.579e-21	1.000e+00;9.999e-01;1.000e+00	0.0021;0.9959;0.0021	0.0019;0.9962;0.0019	3	3	19384363-19385623;19384415-19385623;19384415-19386707
ENSMUSG00000024516.13	ENSMUSG00000024516.13:s:65809445-65809554	s|1e1.1o1|1e2.1o1	0.0000;0.0000	5.579e-21;5.579e-21	1.000e+00;1.000e+00	0.9993;0.0007	0.9995;0.0005	2	3	65809554-65812665;65809554-65814838
ENSMUSG00000026172.12	ENSMUSG00000026172.12:s:74590265-74590459	s|1e1.1o1|1e2.1o1	-0.1713;0.1713	3.737e-01;3.737e-01	1.544e-02;1.544e-02	0.9367;0.0633	0.7320;0.2680	2	3	74590459-74590671;74590459-74590960
ENSMUSG00000061601.15	ENSMUSG00000061601.15:s:14775320-14775444	s|1e1.1o1|1e2.1o1	-0.0026;0.0026	3.118e-16;6.106e-21	9.216e-01;9.216e-01	0.9835;0.0165	0.9662;0.0338	2	3	14775444-14778539;14775444-14788398
ENSMUSG00000045912.9	ENSMUSG00000045912.9:s:79613757-79614025	s|1e1.1o1|2e1.1o1	-0.0104;0.0104	4.149e-04;4.149e-04	4.624e-01;4.624e-01	0.2171;0.7829	0.1906;0.8094	2	2	79613338-79613890;79613338-79613757	37537493-37537510
ENSMUSG00000017119.19	ENSMUSG00000017119.19:s:101576303-101576631	s|1e1.1o1|1e2.1o1	-0.0000;0.0000	5.579e-21;5.579e-21	1.000e+00;1.000e+00	0.9910;0.0090	0.9874;0.0126	2	3	101576409-101577194;101576409-101577932	50216424-50219236
ENSMUSG00000001946.14	ENSMUSG00000001946.14:t:37537511-37538319	t|1e1.1o2|i	-0.0000;0.0000	4.862e-21;1.110e-16	1.000e+00;1.000e+00	0.0032;0.9968	0.0014;0.9986	1	2	37536720-37537511;37537493-37537510
ENSMUSG00000029821.15	ENSMUSG00000029821.15:s:50219237-50219438	s|1e1.1o1|1e2.1o1|i	0.0018;0.0000;-0.0019	5.280e-06;4.864e-21;3.898e-06	6.154e-01;9.997e-01;6.217e-01	0.9495;0.0026;0.0480	0.9480;0.0029;0.0492	2	3	50216423-50219237;50203373-50219237;50216424-50219236	83216105-83220033
ENSMUSG00000030590.15	ENSMUSG00000030590.15:s:29155152-29155357	s|1e1.1o1|1e2.1o2	-0.0000;0.0000	1.382e-14;5.581e-21	9.997e-01;9.997e-01	0.9962;0.0038	0.9962;0.0038	2	3	29154693-29155152;29154535-29155152
ENSMUSG00000024247.14	ENSMUSG00000024247.14:s:83215292-83216104	s|1e1.1o1|i	0.0204;-0.0204	5.102e-04;5.102e-04	4.466e-01;4.466e-01	0.9026;0.0974	0.9440;0.0560	1	2	83216104-83220034;83216105-83220033
ENSMUSG00000025487.15	ENSMUSG00000025487.15:s:140889305-140889719	s|1e1.1o1|1e2.1o1	0.0000;0.0000	5.579e-21;5.579e-21	1.000e+00;1.000e+00	0.9996;0.0004	0.9996;0.0004	2	3	140889476-140890332;140889476-140897608	95420670-95421135
ENSMUSG00000033276.18	ENSMUSG00000033276.18:t:74609012-74609261	t|1e1.1o1|1e2.1o1	0.0167;-0.0167	1.988e-03;1.988e-03	5.557e-01;5.557e-01	0.0102;0.9898	0.0520;0.9480	2	3	74603474-74609012;74605519-74609012
ENSMUSG00000031796.7	ENSMUSG00000031796.7:s:95421136-95421533	s|1e1.1o1|i	0.0256;-0.0256	1.170e-20;1.248e-20	5.694e-01;5.694e-01	0.9353;0.0647	0.9568;0.0432	1	2	95420669-95421136;95420670-95421135	112363583-112367683
ENSMUSG00000026020.9	ENSMUSG00000026020.9:s:59707003-59707064	s|1e1.1o1|1e2.1o2	0.0002;-0.0002	5.719e-21;5.723e-21	9.785e-01;9.785e-01	0.9726;0.0274	0.9704;0.0296	2	3	59707064-59709003;59707064-59711271
ENSMUSG00000049985.15	ENSMUSG00000049985.15:t:112367684-112368348	t|1e1.1o1|1e2.1o1|i	0.0036;-0.0125;0.0073	2.784e-02;3.583e-02;3.088e-04	2.585e-01;2.368e-01;5.828e-01	0.3084;0.6523;0.0392	0.3169;0.6413;0.0527	2	3	112356090-112367684;112363582-112367684;112363583-112367683	65697880-65699091
ENSMUSG00000026547.15	ENSMUSG00000026547.15:t:172505120-172505327	t|1e1.1o1|1e2.1o1|2e1.1o1	0.0000;-0.0000;0.0000	5.579e-21;5.579e-21;5.579e-21	1.000e+00;1.000e+00;1.000e+00	0.9927;0.0036;0.0036	0.9866;0.0023;0.0112	3	3	172500332-172505120;172501314-172505120;172500332-172505139
ENSMUSG00000078681.10	ENSMUSG00000078681.10:s:65697696-65697879	s|1e1.1o1|i	0.0004;-0.0004	8.504e-21;6.541e-21	8.066e-01;8.066e-01	0.9618;0.0382	0.9592;0.0408	1	2	65697870-65699092;65697880-65699091
ENSMUSG00000025027.18	ENSMUSG00000025027.18:t:53032009-53032146	t|1e1.1o1|1e2.1o1|1e3.1o1	-0.0000;0.0000;0.0000	5.579e-21;5.579e-21;5.579e-21	1.000e+00;1.000e+00;1.000e+00	0.9985;0.0008;0.0008	0.9947;0.0006;0.0046	3	4	53032097-53038514;53032097-53034858;53032097-53032625	5337334-5339224
ENSMUSG00000037174.18	ENSMUSG00000037174.18:t:51266753-51266866	t|1e1.1o1|1e2.1o1|1e3.1o1|1e4.1o1	0.0245;-0.0260;-0.0000;0.0030	4.479e-03;4.577e-06;5.580e-21;1.326e-04	4.006e-01;4.587e-01;9.998e-01;5.416e-01	0.4757;0.0973;0.0053;0.4202	0.5181;0.0542;0.0030;0.4274	4	5	51266866-51308050;51266866-51299783;51266866-51294093;51266866-51277205
ENSMUSG00000096054.3	ENSMUSG00000096054.3:s:5339225-5339385	s|1e1.1o1|i	0.0270;-0.0270	4.069e-02;4.069e-02	2.247e-01;2.247e-01	0.4597;0.5403	0.5109;0.4891	1	2	5337333-5339225;5337334-5339224
ENSMUSG00000037475.15	ENSMUSG00000037475.15:s:41873882-41873952	s|1e1.1o2|1e1.2o2	-0.0000;0.0000	2.305e-18;5.594e-21	9.975e-01;9.975e-01	0.9909;0.0091	0.9854;0.0146	2	2	41872686-41873882;41872679-41873882	40001592-40003756
ENSMUSG00000001632.16	ENSMUSG00000001632.16:s:113319038-113319361	s|1e1.1o1|1e2.1o1	-0.0030;0.0030	2.019e-11;6.182e-21	9.111e-01;9.111e-01	0.9967;0.0033	0.9717;0.0283	2	3	113319361-113319668;113319361-113320434
ENSMUSG00000026074.15	ENSMUSG00000026074.15:t:40003757-40003987	t|1e1.1o1|1e2.1o1|2e1.1o1|2e2.1o1|i	0.0594;-0.0439;0.0001;-0.0150;0.0000	1.768e-04;4.441e-04;4.899e-21;3.075e-12;4.862e-21	2.185e-01;2.759e-01;9.939e-01;6.085e-01;1.000e+00	0.1876;0.6661;0.0185;0.1100;0.0121	0.2616;0.6067;0.0199;0.0927;0.0168	4	3	40000749-40003757;40001591-40003757;40000749-40003763;40001591-40003763;40001592-40003756
ENSMUSG00000024109.18	ENSMUSG00000024109.18:s:90642991-90643429	s|1e1.1o1|1e2.1o1	0.0000;0.0000	5.579e-21;5.579e-21	1.000e+00;1.000e+00	0.9996;0.0004	0.9993;0.0007	2	3	90630268-90642991;90590229-90642991
ENSMUSG00000039130.18	ENSMUSG00000039130.18:s:30373243-30373483	s|1e1.1o1|1e2.1o1	0.0000;0.0000	5.579e-21;5.579e-21	1.000e+00;1.000e+00	0.9987;0.0013	0.9988;0.0012	2	3	30372950-30373243;30370471-30373243
ENSMUSG00000032087.11	ENSMUSG00000032087.11:t:45447665-45447982	t|1e1.1o1|1e2.1o1	0.0000;-0.0000	5.589e-21;5.208e-11	9.983e-01;9.983e-01	0.0047;0.9953	0.0051;0.9949	2	3	45427646-45447665;45430512-45447665
ENSMUSG00000026959.13	ENSMUSG00000026959.13:t:25310375-25310475	t|1e1.1o1|1e2.1o1	0.0764;-0.0764	2.378e-03;2.378e-03	1.513e-01;1.513e-01	0.8006;0.1994	0.8841;0.1159	2	3	25310475-25313428;25310475-25311343	69814296-69815590
ENSMUSG00000021000.17	ENSMUSG00000021000.17:s:59168988-59169035	s|1e1.1o2|1e1.2o2	-0.0000;0.0000	5.580e-21;5.579e-21	1.000e+00;1.000e+00	0.9972;0.0028	0.9948;0.0052	2	2	59169035-59170258;59169035-59170262
ENSMUSG00000021598.9	ENSMUSG00000021598.9:s:69813704-69814295	s|1e1.1o1|i	0.0000;-0.0000	4.866e-21;4.866e-21	9.994e-01;9.994e-01	0.9809;0.0191	0.9872;0.0128	1	2	69813806-69815591;69814296-69815590
ENSMUSG00000034022.8	ENSMUSG00000034022.8:t:76601106-76601186	t|1e1.1o1|1e2.1o1	-0.0000;0.0000	5.579e-21;5.579e-21	1.000e+00;1.000e+00	0.0045;0.9955	0.0016;0.9984	2	3	76601186-76601404;76601186-76601263	77976920-77979824
ENSMUSG00000015377.10	ENSMUSG00000015377.10:t:89190990-89191028	t|1e1.1o1|1e2.1o1	0.0193;-0.0193	3.694e-05;3.694e-05	4.998e-01;4.998e-01	0.8972;0.1028	0.9335;0.0665	2	3	89191028-89196219;89191028-89192935
ENSMUSG00000032349.13	ENSMUSG00000032349.13:s:77976748-77976919	s|1e1.1o1|i	0.0003;-0.0003	4.982e-21;4.991e-21	9.809e-01;9.809e-01	0.9711;0.0289	0.9787;0.0213	1	2	77976919-77979825;77976920-77979824	96775434-96776299
ENSMUSG00000004069.17	ENSMUSG00000004069.17:s:4702211-4702308	s|1e1.1o1|1e2.1o1	0.0470;-0.0470	2.771e-03;2.771e-03	2.674e-01;2.674e-01	0.2445;0.7555	0.3043;0.6957	2	3	4702308-4705844;4702308-4706568	78983783-78987891
ENSMUSG00000020876.14	ENSMUSG00000020876.14:s:96776300-96777061	s|1e1.1o1|1e2.1o1|i	0.0184;-0.0090;-0.0067	2.240e-03;7.488e-04;2.764e-04	4.243e-01;4.660e-01;5.405e-01	0.1719;0.6939;0.1398	0.1983;0.6667;0.1317	2	3	96775433-96776968;96774495-96776968;96775434-96776299
ENSMUSG00000033088.19	ENSMUSG00000033088.19:t:78987892-78987948	t|1e1.1o1|1e2.1o1|1e3.1o1|1e4.1o1|1e5.1o1|i	-0.2486;-0.1975;-0.0464;0.5450;0.0001;-0.0002	7.463e-01;4.784e-01;9.297e-04;1.000e+00;4.876e-21;4.928e-21	1.261e-03;2.739e-03;2.595e-01;6.264e-13;9.976e-01;9.902e-01	0.4523;0.2848;0.0986;0.1376;0.0008;0.0108	0.1942;0.0865;0.0396;0.6726;0.0078;0.0011	5	6	78974292-78987892;78976544-78987892;78978751-78987892;78983208-78987892;78983782-78987892;78983783-78987891	112224387-112228064
ENSMUSG00000073609.9	ENSMUSG00000073609.9:s:93829757-93830308	s|1e1.1o1|1e2.1o1|1e3.1o1|1e4.1o1	-0.1682;0.1713;-0.0012;0.0008	4.189e-01;4.302e-01;4.113e-07;3.244e-08	2.203e-02;2.120e-02;9.587e-01;9.709e-01	0.7321;0.2486;0.0147;0.0031	0.5097;0.4794;0.0032;0.0161	4	5	93829896-93832596;93829896-93835287;93829896-93837940;93829896-93838821	40923779-40930136
ENSMUSG00000097986.2	ENSMUSG00000097986.2:s:112224302-112224386	s|1e1.3o3|1e2.1o2|2e1.1o3|i	0.0436;0.0024;0.0000;-0.0540	5.200e-02;1.927e-02;2.770e-10;5.559e-02	1.916e-01;2.853e-01;9.985e-01;1.729e-01	0.3827;0.3281;0.0025;0.2626	0.4735;0.3239;0.0033;0.1800	3	3	112224356-112228309;112224356-112228609;112224386-112228065;112224387-112228064	24889169-24890282
ENSMUSG00000037818.16	ENSMUSG00000037818.16:s:40923413-40923778	s|1e1.1o1|i	0.0092;-0.0092	5.913e-03;5.913e-03	3.793e-01;3.793e-01	0.8839;0.1161	0.9110;0.0890	1	2	40923551-40930137;40923779-40930136
ENSMUSG00000024160.16	ENSMUSG00000024160.16:t:24890283-24890460	t|1e1.1o1|1e2.1o1|i	-0.0404;0.0070;0.0286	1.368e-03;7.452e-21;3.697e-04	2.910e-01;7.356e-01;3.760e-01	0.7748;0.0310;0.1961	0.7077;0.0452;0.2418	2	3	24887917-24890283;24889168-24890283;24889169-24890282
ENSMUSG00000021706.14	ENSMUSG00000021706.14:s:92508891-92509596	s|1e1.1o2|1e1.2o2	-0.0172;0.0172	1.383e-02;1.383e-02	3.176e-01;3.176e-01	0.7577;0.2423	0.7408;0.2592	2	2	92508346-92508891;92508291-92508891
ENSMUSG00000024451.9	ENSMUSG00000024451.9:t:37972628-37973651	t|1e1.1o1|1e2.1o1	0.0353;-0.0353	7.634e-02;7.634e-02	1.699e-01;1.699e-01	0.3194;0.6806	0.3796;0.6204	2	3	37973651-37974365;37973651-37974102	47186573-47191502
ENSMUSG00000036501.7	ENSMUSG00000036501.7:s:34451208-34451437	s|1e1.1o1|1e2.1o1	0.0000;-0.0000	5.579e-21;5.579e-21	1.000e+00;1.000e+00	0.0019;0.9981	0.0139;0.9861	2	3	34450893-34451208;34448451-34451208
ENSMUSG00000038143.16	ENSMUSG00000038143.16:t:47180048-47186572	t|1e1.1o1|1e2.1o1|i	-0.0108;0.0073;0.0001	4.212e-13;7.308e-21;4.879e-21	6.779e-01;7.442e-01;9.971e-01	0.9505;0.0335;0.0138	0.9364;0.0460;0.0179	2	3	47186572-47191839;47186572-47191633;47186573-47191502
ENSMUSG00000019951.10	ENSMUSG00000019951.10:t:89812044-89812352	t|1e1.1o1|1e2.1o1	-0.0000;0.0000	5.579e-21;5.579e-21	9.999e-01;9.999e-01	0.9985;0.0015	0.9862;0.0138	2	3	89811740-89812044;89811941-89812044
ENSMUSG00000025059.16	ENSMUSG00000025059.16:t:85737314-85737610	t|1e1.1o1|1e2.1o1	0.0347;-0.0347	1.863e-02;1.863e-02	2.676e-01;2.676e-01	0.1722;0.8278	0.2280;0.7720	2	3	85737349-85740295;85737349-85739222	13156536-13160160
ENSMUSG00000028560.11	ENSMUSG00000028560.11:s:98923810-98924243	s|1e1.1o2|1e1.2o2|1e2.1o1	-0.0126;0.0218;-0.0044	4.783e-04;8.287e-04;2.773e-04	4.636e-01;3.974e-01;4.852e-01	0.4625;0.2305;0.3009	0.4367;0.2679;0.2944	3	3	98924243-98926436;98924243-98926455;98924243-98928234
ENSMUSG00000005886.14	ENSMUSG00000005886.14:s:13160161-13160290	s|1e1.1o1|i	-0.0001;0.0001	1.871e-15;4.898e-21	9.941e-01;9.941e-01	0.9863;0.0137	0.9835;0.0165	1	2	13156535-13160161;13156536-13160160
ENSMUSG00000026153.15	ENSMUSG00000026153.15:s:24085411-24085526	s|1e1.1o1|1e2.2o2	0.0000;-0.0000	5.579e-21;5.579e-21	1.000e+00;1.000e+00	0.9981;0.0019	0.9981;0.0019	2	3	24067978-24085411;24057456-24085411
ENSMUSG00000008658.16	ENSMUSG00000008658.16:s:5885355-5885864	s|1e1.1o1|1e2.1o1	0.0000;-0.0000	5.579e-21;6.271e-20	1.000e+00;1.000e+00	0.0016;0.9984	0.0027;0.9973	2	3	5885864-5886120;5885864-6173605	17277481-17277527
ENSMUSG00000067873.11	ENSMUSG00000067873.11:s:57056500-57056654	s|1e1.1o1|1e2.1o1	0.0001;-0.0001	5.596e-21;5.598e-21	9.972e-01;9.972e-01	0.0201;0.9799	0.0247;0.9753	2	3	57056654-57056891;57056654-57058886	3400198-3401682
ENSMUSG00000055692.21	ENSMUSG00000055692.21:s:17277342-17277480	s|1e1.1o1|i	-0.0218;0.0218	2.262e-03;2.262e-03	4.016e-01;4.016e-01	0.5036;0.4964	0.4640;0.5360	1	2	17277401-17277528;17277481-17277527	84840007-84840040
ENSMUSG00000020668.10	ENSMUSG00000020668.10:t:3401683-3401791	t|1e1.1o1|1e2.1o1|i	-0.0000;0.0000;0.0000	4.866e-21;4.862e-21;4.865e-21	9.993e-01;1.000e+00;9.994e-01	0.9810;0.0003;0.0187	0.9785;0.0004;0.0211	2	3	3390554-3401683;3400197-3401683;3400198-3401682
ENSMUSG00000020530.14	ENSMUSG00000020530.14:s:84840041-84840175	s|1e1.1o1|i	0.0000;0.0000	4.862e-21;4.862e-21	1.000e+00;1.000e+00	0.0008;0.9992	0.0006;0.9994	1	2	84837988-84840041;84840007-84840040	119785135-119786368
ENSMUSG00000024527.10	ENSMUSG00000024527.10:s:67433851-67435948	s|1e1.1o1|1e2.1o1	-0.0300;0.0300	3.968e-14;1.159e-20	5.632e-01;5.632e-01	0.9825;0.0175	0.9394;0.0606	2	3	67431778-67434155;67429254-67434155
ENSMUSG00000030935.15	ENSMUSG00000030935.15:s:119784996-119785134	s|1e1.1o1|i	-0.0000;0.0000	9.260e-11;1.064e-10	9.980e-01;9.980e-01	0.0056;0.9944	0.0045;0.9955	1	2	119785134-119786369;119785135-119786368
ENSMUSG00000052889.11	ENSMUSG00000052889.11:t:122290513-122290544	t|1e1.1o1|1e2.1o1	-0.0000;0.0000	5.579e-21;5.579e-21	1.000e+00;1.000e+00	0.9993;0.0007	0.9968;0.0032	2	3	122289517-122290513;122290321-122290513
ENSMUSG00000044071.9	ENSMUSG00000044071.9:t:123738904-123741204	t|1e1.1o1|1e2.1o1	-0.0049;0.0049	4.124e-07;4.122e-07	6.411e-01;6.411e-01	0.6485;0.3515	0.6393;0.3607	2	3	123705824-123738904;123730327-123738904
ENSMUSG00000031865.16	ENSMUSG00000031865.16:t:83197491-83197624	t|1e1.2o2|1e2.1o1|2e1.1o2	0.1365;-0.1367;0.0000	3.108e-02;3.183e-02;5.579e-21	2.186e-03;2.231e-03;1.000e+00	0.0778;0.9219;0.0003	0.2125;0.7872;0.0003	3	3	83196107-83197491;83197333-83197491;83196051-83197534
ENSMUSG00000022641.15	ENSMUSG00000022641.15:t:50247782-50247856	t|1e1.1o1|1e2.1o1	-0.0185;0.0185	1.010e-03;1.010e-03	4.762e-01;4.762e-01	0.0718;0.9282	0.0415;0.9585	2	3	50247856-50262416;50247856-50251314
ENSMUSG00000031697.12	ENSMUSG00000031697.12:s:85299632-85299992	s|1e1.1o1|1e2.1o1	0.0000;-0.0000	5.640e-21;5.626e-21	9.927e-01;9.927e-01	0.9818;0.0182	0.9826;0.0174	2	3	85299992-85301109;85299992-85302796	24544419-24547012
ENSMUSG00000040123.17	ENSMUSG00000040123.17:s:56797186-56797830	s|1e1.1o1|2e1.1o1	0.0000;-0.0000	5.579e-21;5.579e-21	9.999e-01;9.999e-01	0.0059;0.9941	0.0094;0.9906	2	2	56796810-56797685;56796810-56797668
ENSMUSG00000059669.8	ENSMUSG00000059669.8:s:24544271-24544418	s|1e1.1o1|i	0.0108;-0.0108	8.690e-05;8.690e-05	5.536e-01;5.536e-01	0.9220;0.0780	0.9349;0.0651	1	2	24544418-24547013;24544419-24547012	57384277-57389219
ENSMUSG00000030515.9	ENSMUSG00000030515.9:s:65686438-65686542	s|1e1.1o1|1e2.1o1	-0.0004;0.0004	1.260e-17;5.677e-21	9.841e-01;9.841e-01	0.9929;0.0071	0.9755;0.0245	2	3	65686542-65688879;65686542-65689968
ENSMUSG00000024594.9	ENSMUSG00000024594.9:s:57384174-57384276	s|1e1.1o1|i	0.0002;-0.0002	2.389e-10;2.020e-10	7.819e-01;7.819e-01	0.9634;0.0366	0.9606;0.0394	1	2	57384276-57389220;57384277-57389219
ENSMUSG00000018770.9	ENSMUSG00000018770.9:s:73911242-73911326	s|1e1.1o2|1e1.2o2|2e1.2o2	0.0000;0.0106;-0.0119	5.579e-21;5.551e-16;9.595e-21	1.000e+00;5.923e-01;6.116e-01	0.0030;0.7526;0.2441	0.0055;0.7647;0.2309	3	2	73911078-73911252;73911060-73911252;73911060-73911242
ENSMUSG00000025873.16	ENSMUSG00000025873.16:t:54645245-54645321	t|1e1.1o1|1e2.1o1	0.0397;-0.0397	1.372e-20;3.818e-11	4.823e-01;4.822e-01	0.0231;0.9769	0.0718;0.9282	2	3	54641496-54645245;54641553-54645245	58973851-58976958
ENSMUSG00000029461.17	ENSMUSG00000029461.17:s:100786804-100786891	s|1e1.1o1|1e2.1o1	0.0000;-0.0000	5.579e-21;5.579e-21	1.000e+00;1.000e+00	0.0018;0.9982	0.0173;0.9827	2	3	100786891-100795970;100786891-100812920
ENSMUSG00000026027.13	ENSMUSG00000026027.13:s:58973522-58973850	s|1e1.1o1|i	-0.0000;0.0000	4.864e-21;4.864e-21	9.997e-01;9.997e-01	0.9892;0.0108	0.9837;0.0163	1	2	58973850-58976959;58973851-58976958
ENSMUSG00000023088.17	ENSMUSG00000023088.17:s:14439987-14440059	s|1e1.1o1|1e2.1o1	0.0001;-0.0001	3.537e-07;3.532e-07	9.776e-01;9.776e-01	0.9906;0.0094	0.9912;0.0088	2	3	14440059-14443348;14440059-14445293
ENSMUSG00000021556.12	ENSMUSG00000021556.12:t:59665527-59665676	t|1e1.1o1|1e2.1o1	0.0006;-0.0006	4.032e-11;5.870e-21	9.579e-01;9.579e-01	0.9803;0.0197	0.9873;0.0127	2	3	59665676-59675727;59665676-59674961
ENSMUSG00000022946.10	ENSMUSG00000022946.10:s:93739969-93740674	s|1e1.1o1|1e2.1o1	0.0369;-0.0369	3.059e-06;3.059e-06	4.419e-01;4.419e-01	0.9220;0.0780	0.9731;0.0269	2	3	93740139-93747464;93740139-93752124
ENSMUSG00000009418.16	ENSMUSG00000009418.16:s:135464706-135464758	s|1e1.1o1|1e2.1o1	-0.0722;0.0722	3.351e-05;3.351e-05	1.412e-01;1.412e-01	0.9136;0.0864	0.8354;0.1646	2	3	135463938-135464706;135463799-135464706
ENSMUSG00000078941.9	ENSMUSG00000078941.9:s:100654191-100654636	s|1e1.1o1|1e2.1o1	-0.0936;0.0936	1.205e-02;1.205e-02	8.541e-02;8.541e-02	0.7374;0.2626	0.6459;0.3541	2	3	100654283-100655034;100654283-100663895	132869070-132871571
ENSMUSG00000039126.10	ENSMUSG00000039126.10:s:17208231-17210131	s|1e1.1o1|1e2.1o1|1e3.1o1	-0.0000;-0.1816;0.1823	5.580e-21;4.293e-01;4.321e-01	9.998e-01;1.081e-02;1.054e-02	0.0027;0.8501;0.1470	0.0023;0.6554;0.3423	3	4	17208329-17211678;17208329-17212292;17208329-17220784
ENSMUSG00000030965.19	ENSMUSG00000030965.19:s:132869033-132869069	s|1e1.1o1|i	0.0035;-0.0035	2.879e-11;6.491e-21	8.150e-01;8.150e-01	0.9624;0.0376	0.9736;0.0264	1	2	132869069-132871572;132869070-132871571	133667692-133671365
ENSMUSG00000054302.15	ENSMUSG00000054302.15:s:54692775-54692956	s|1e2.2o2|2e1.1o2|2e1.2o2	0.0000;0.0000;-0.0000	5.579e-21;5.580e-21;5.579e-21	1.000e+00;9.998e-01;9.999e-01	0.0007;0.9853;0.0140	0.0057;0.9832;0.0106	3	3	54673790-54692874;54692095-54692775;54692083-54692775	5020656-5021521
ENSMUSG00000039990.16	ENSMUSG00000039990.16:s:133667206-133667691	s|1e1.1o2|1e1.2o2|i	0.0262;-0.0215;-0.0013	1.681e-03;5.200e-04;5.470e-21	3.865e-01;4.453e-01;9.176e-01	0.7977;0.1738;0.0274	0.8437;0.1321;0.0212	2	2	133667691-133671366;133667691-133671369;133667692-133671365
ENSMUSG00000074405.8	ENSMUSG00000074405.8:s:5020376-5020655	s|1e1.1o1|1e2.1o2|1e2.2o2|1e3.1o1|i	-0.0000;0.0420;0.0000;-0.0082;-0.0358	4.862e-21;1.506e-02;7.034e-07;5.770e-04;8.926e-04	1.000e+00;2.391e-01;7.006e-01;4.409e-01;3.225e-01	0.0010;0.6143;0.0844;0.1527;0.1510	0.0008;0.6756;0.0845;0.1392;0.0933	4	4	5020655-5021522;5020655-5028991;5020655-5029361;5020655-5032763;5020656-5021521
ENSMUSG00000020831.18	ENSMUSG00000020831.18:s:70235997-70236211	s|1e1.1o2|1e1.2o2|1e2.1o2|1e2.2o2|2e2.1o2|2e2.2o2	-0.0571;0.0000;0.0472;-0.0033;0.0145;-0.0003	5.931e-04;5.579e-21;8.502e-04;6.135e-21;8.594e-21;7.933e-21	2.129e-01;1.000e+00;2.931e-01;8.699e-01;6.630e-01;7.492e-01	0.3151;0.0019;0.4718;0.0834;0.0787;0.0442	0.2451;0.0036;0.5317;0.0722;0.1011;0.0455	6	3	70235800-70236024;70235760-70236024;70235468-70236024;70235464-70236024;70235468-70235997;70235464-70235997
ENSMUSG00000022793.17	ENSMUSG00000022793.17:t:38752002-38752399	t|1e1.1o2|1e1.2o2|1e2.1o1	0.0043;-0.0012;-0.0000	3.963e-04;3.565e-04;5.590e-21	5.190e-01;5.328e-01;9.983e-01	0.8563;0.1330;0.0095	0.8685;0.1293;0.0024	3	3	38742368-38752002;38742435-38752002;38751202-38752002
ENSMUSG00000069729.14	ENSMUSG00000069729.14:t:5318641-5318850	t|1e1.1o1|1e2.1o1	0.0000;-0.0000	5.579e-21;5.579e-21	1.000e+00;1.000e+00	0.0010;0.9990	0.0013;0.9987	2	3	5311944-5318641;5314032-5318641
ENSMUSG00000020056.16	ENSMUSG00000020056.16:s:88213647-88215767	s|1e1.1o2|1e1.2o2	0.0000;-0.0000	5.581e-21;5.581e-21	9.996e-01;9.996e-01	0.9937;0.0063	0.9938;0.0062	2	2	88213712-88215967;88213712-88215983
ENSMUSG00000055884.8	ENSMUSG00000055884.8:s:65113956-65114018	s|1e1.1o1|1e2.1o1	-0.0027;0.0027	2.154e-07;2.154e-07	9.124e-01;9.124e-01	0.9949;0.0051	0.9779;0.0221	2	3	65114018-65116333;65114018-65118284
ENSMUSG00000027347.18	ENSMUSG00000027347.18:t:117288617-117288726	t|1e1.1o1|1e2.1o1	0.0000;-0.0000	5.579e-21;5.587e-21	1.000e+00;1.000e+00	0.0016;0.9984	0.0022;0.9978	2	3	117288726-117290316;117288726-117289345
ENSMUSG00000009681.10	ENSMUSG00000009681.10:t:75174971-75175336	t|1e1.1o1|1e2.1o1	-0.0474;0.0474	6.270e-15;1.527e-20	4.521e-01;4.521e-01	0.9877;0.0123	0.9238;0.0762	2	3	75168238-75175277;75174167-75175277
ENSMUSG00000023079.14	ENSMUSG00000023079.14:t:134363902-134363979	t|1e1.1o1|1e2.1o1|1e3.1o1	0.0018;0.0808;-0.1134	5.934e-21;1.996e-02;6.500e-02	9.453e-01;1.205e-01;4.721e-02	0.0046;0.6983;0.2970	0.0286;0.7940;0.1750	3	4	134363979-134379937;134363979-134376107;134363979-134366836
ENSMUSG00000022948.16	ENSMUSG00000022948.16:t:93599212-93599307	t|1e1.1o1|1e2.1o1	-0.0029;0.0029	3.816e-05;3.816e-05	8.923e-01;8.923e-01	0.0214;0.9786	0.0059;0.9941	2	3	93599307-93603974;93599307-93601638
ENSMUSG00000038000.10	ENSMUSG00000038000.10:t:105700282-105700402	t|1e1.1o1|2e2.1o1	0.0654;-0.0654	8.721e-03;8.721e-03	1.733e-01;1.733e-01	0.2128;0.7872	0.2950;0.7050	2	3	105700402-105700703;105700358-105700447
ENSMUSG00000025980.14	ENSMUSG00000025980.14:t:55086766-55086941	t|1e1.1o1|1e2.1o2|1e2.2o2	0.0000;-0.0115;0.0117	5.579e-21;1.471e-19;4.450e-16	1.000e+00;6.467e-01;6.572e-01	0.0178;0.2631;0.7197	0.0146;0.2430;0.7406	3	3	55086941-55088145;55086941-55087989;55086941-55087779	97213879-97217790
ENSMUSG00000033671.18	ENSMUSG00000033671.18:t:155860436-155860840	t|1e1.1o1|1e2.1o1	-0.0000;0.0000	1.329e-19;5.579e-21	1.000e+00;1.000e+00	0.9974;0.0026	0.9973;0.0027	2	3	155860840-155861648;155860840-155861155
ENSMUSG00000001441.13	ENSMUSG00000001441.13:t:97213537-97213878	t|1e1.1o1|1e2.1o1|i	0.0000;-0.0000;0.0000	4.862e-21;4.862e-21;4.862e-21	1.000e+00;1.000e+00;1.000e+00	0.0003;0.9952;0.0044	0.0004;0.9938;0.0058	2	3	97213878-97224659;97213878-97217791;97213879-97217790
ENSMUSG00000026620.11	ENSMUSG00000026620.11:t:184944797-184945000	t|1e1.1o1|1e2.1o1	0.0000;-0.0000	5.579e-21;5.579e-21	9.999e-01;9.999e-01	0.9909;0.0091	0.9946;0.0054	2	3	184945000-184999422;184945000-184984847
ENSMUSG00000020397.15	ENSMUSG00000020397.15:t:46440563-46442721	t|1e1.1o3|1e1.2o3|1e2.1o1|1e3.1o1	-0.0295;-0.0038;-0.0000;0.0283	2.055e-04;8.799e-06;5.579e-21;6.283e-04	4.402e-01;6.210e-01;1.000e+00;3.960e-01	0.1659;0.1733;0.0037;0.6537	0.1185;0.1672;0.0085;0.7011	4	4	46437009-46440563;46437191-46440563;46439824-46440563;46439975-46440563
ENSMUSG00000020935.8	ENSMUSG00000020935.8:s:103028149-103028333	s|1e1.1o1|1e2.1o1	-0.0004;0.0004	1.691e-06;1.691e-06	9.740e-01;9.740e-01	0.0109;0.9891	0.0072;0.9928	2	3	103028072-103028149;103027421-103028149	92078507-92083732
ENSMUSG00000073434.12	ENSMUSG00000073434.12:t:25859858-25859925	t|1e1.1o1|1e2.1o1	0.1222;-0.1222	2.779e-01;2.779e-01	4.716e-02;4.716e-02	0.3149;0.6851	0.4890;0.5110	2	3	25859925-25860372;25859925-25860019
ENSMUSG00000089774.2	ENSMUSG00000089774.2:s:92076720-92078506	s|1e1.1o1|i	-0.0000;0.0000	4.865e-21;2.368e-13	9.995e-01;9.995e-01	0.0041;0.9959	0.0038;0.9962	1	2	92078506-92083733;92078507-92083732
ENSMUSG00000017631.19	ENSMUSG00000017631.19:s:76451853-76451984	s|1e1.1o1|1e2.1o1	0.0000;-0.0000	5.579e-21;5.579e-21	1.000e+00;1.000e+00	0.0102;0.9898	0.0213;0.9787	2	3	76440036-76451853;76425326-76451853
ENSMUSG00000027858.13	ENSMUSG00000027858.13:t:102757293-102757390	t|1e1.1o1|1e2.1o1	0.0000;-0.0000	5.579e-21;6.539e-21	1.000e+00;1.000e+00	0.0018;0.9982	0.0023;0.9977	2	3	102735065-102757293;102749860-102757293	3502800-3503081
ENSMUSG00000036501.7	ENSMUSG00000036501.7:t:34486979-34487139	t|1e1.1o1|1e2.1o1	0.0000;-0.0000	5.582e-21;5.582e-21	9.995e-01;9.995e-01	0.0057;0.9943	0.0243;0.9757	2	3	34487139-34499686;34487139-34494157
ENSMUSG00000034570.12	ENSMUSG00000034570.12:t:3501987-3502799	t|1e1.2o2|2e2.1o1|i	-0.0000;-0.0000;0.0000	4.863e-21;4.863e-21;2.811e-13	9.998e-01;9.998e-01;9.993e-01	0.0028;0.0028;0.9944	0.0022;0.0022;0.9956	2	3	3502799-3503906;3502152-3503082;3502800-3503081
ENSMUSG00000028063.15	ENSMUSG00000028063.15:s:88502748-88503386	s|1e2.2o2|2e1.1o1	0.0000;0.0000	5.579e-21;5.579e-21	1.000e+00;1.000e+00	0.0013;0.9987	0.0007;0.9993	2	3	88484125-88503254;88488431-88502748	83913389-83919450
ENSMUSG00000074925.4	ENSMUSG00000074925.4:t:23708754-23708967	t|1e2.1o1|2e1.1o1	0.0000;-0.0000	5.638e-09;5.045e-09	9.917e-01;9.917e-01	0.9930;0.0070	0.9930;0.0070	2	3	23705811-23708754;23687545-23708880	152226218-152227304
ENSMUSG00000033767.14	ENSMUSG00000033767.14:s:83919451-83919599	s|1e1.1o2|1e1.2o2|i	-0.0271;0.0254;0.0000	9.870e-05;9.917e-05;4.865e-21	4.654e-01;4.609e-01;9.996e-01	0.9276;0.0662;0.0067	0.8814;0.1081;0.0060	2	2	83913388-83919451;83913385-83919451;83913389-83919450
ENSMUSG00000028034.15	ENSMUSG00000028034.15:s:152225871-152226217	s|1e1.1o1|2e1.1o1|i	0.0355;-0.0531;0.0148	5.430e-04;2.240e-03;9.114e-21	3.293e-01;2.137e-01;6.511e-01	0.2073;0.7526;0.0363	0.2546;0.6911;0.0528	2	2	152226208-152228171;152226217-152228171;152226218-152227304	44043477-44043779
ENSMUSG00000040990.17	ENSMUSG00000040990.17:t:159828374-159828579	t|1e1.1o1|1e2.1o1	-0.0000;0.0000	5.597e-21;5.582e-21	9.994e-01;9.994e-01	0.9850;0.0150	0.9887;0.0113	2	3	159816706-159828374;159824549-159828374
ENSMUSG00000032011.5	ENSMUSG00000032011.5:s:44043384-44043476	s|1e1.1o1|i	-0.0540;0.0540	5.543e-20;1.913e-20	4.265e-01;4.265e-01	0.9814;0.0186	0.9157;0.0843	1	2	44043476-44045957;44043477-44043779
ENSMUSG00000035914.11	ENSMUSG00000035914.11:s:58540667-58540941	s|1e1.1o1|1e2.1o1	0.0005;-0.0005	2.629e-10;1.268e-10	9.613e-01;9.613e-01	0.9883;0.0117	0.9846;0.0154	2	3	58537607-58540667;58530730-58540667
ENSMUSG00000036377.19	ENSMUSG00000036377.19:t:76870517-76873554	t|1e1.1o1|1e2.1o1	-0.0000;0.0000	5.579e-21;5.579e-21	1.000e+00;1.000e+00	0.9995;0.0005	0.9989;0.0011	2	3	76867334-76870517;76869348-76870517
ENSMUSG00000024158.17	ENSMUSG00000024158.17:s:24857516-24857624	s|1e1.1o1|1e2.1o1	-0.0050;0.0050	1.526e-20;6.579e-21	8.638e-01;8.638e-01	0.9945;0.0055	0.9593;0.0407	2	3	24857624-24860946;24857624-24861313
ENSMUSG00000020282.18	ENSMUSG00000020282.18:s:32214182-32214304	s|1e1.1o2|1e1.2o2	-0.0934;0.0934	1.194e-01;1.194e-01	8.188e-02;8.188e-02	0.8927;0.1073	0.7646;0.2354	2	2	32214109-32214182;32214105-32214182
ENSMUSG00000036352.16	ENSMUSG00000036352.16:t:26014892-26014965	t|1e1.1o1|1e2.1o1	-0.0002;0.0002	5.633e-21;5.626e-21	9.921e-01;9.921e-01	0.9848;0.0152	0.9778;0.0222	2	3	26014965-26016296;26014965-26015955
ENSMUSG00000028703.14	ENSMUSG00000028703.14:t:116079389-116079475	t|1e1.1o1|1e2.1o1|1e3.1o1|1e4.1o1	-0.0040;-0.0009;-0.0000;0.0000	2.902e-06;3.760e-06;5.579e-21;5.581e-21	6.513e-01;6.654e-01;1.000e+00;9.995e-01	0.8946;0.1032;0.0012;0.0012	0.8811;0.1082;0.0011;0.0102	4	5	116075607-116079389;116076359-116079389;116077025-116079389;116078982-116079389
ENSMUSG00000025911.14	ENSMUSG00000025911.14:s:9549907-9549944	s|1e1.1o1|1e2.1o1|1e3.1o1|1e4.1o1	-0.0000;0.1592;-0.1745;0.0008	5.582e-21;3.484e-01;4.025e-01;5.675e-09	9.995e-01;2.405e-02;1.750e-02;9.733e-01	0.0027;0.5869;0.4079;0.0027	0.0019;0.7729;0.2124;0.0106	4	5	9549944-9550561;9549944-9551717;9549944-9552923;9549944-9553318
ENSMUSG00000026083.12	ENSMUSG00000026083.12:s:38034029-38034103	s|1e1.1o2|1e1.2o2	-0.0002;0.0002	5.633e-21;5.627e-21	9.921e-01;9.921e-01	0.9835;0.0165	0.9733;0.0267	2	2	38034103-38035993;38034103-38035996
ENSMUSG00000044912.11	ENSMUSG00000044912.11:t:74222582-74222839	t|1e1.1o1|1e2.1o1	0.1643;-0.1643	2.603e-01;2.603e-01	5.757e-03;5.757e-03	0.3736;0.6264	0.5395;0.4605	2	3	74129551-74222582;74162876-74222582
ENSMUSG00000025024.7	ENSMUSG00000025024.7:t:53389303-53389422	t|1e1.1o1|1e2.1o1|1e3.1o1	-0.0019;-0.0000;0.0017	7.993e-11;5.579e-21;6.493e-21	8.580e-01;1.000e+00;8.767e-01	0.9740;0.0020;0.0242	0.9636;0.0016;0.0349	3	4	53389422-53390416;53389422-53390147;53389422-53389863	43472985-43473264
ENSMUSG00000004263.15	ENSMUSG00000004263.15:t:124744720-124745416	t|1e1.1o1|1e2.1o1	-0.0000;0.0000	5.579e-21;5.579e-21	1.000e+00;1.000e+00	0.9949;0.0051	0.9924;0.0076	2	3	124745416-124745639;124745416-124745530
ENSMUSG00000097891.1	ENSMUSG00000097891.1:s:43472816-43472984	s|1e1.1o1|i	0.0128;-0.0128	9.168e-03;9.168e-03	3.379e-01;3.379e-01	0.4543;0.5457	0.4646;0.5354	1	2	43472984-43473265;43472985-43473264
ENSMUSG00000007610.15	ENSMUSG00000007610.15:s:71491066-71491411	s|1e1.1o1|2e1.1o1	0.0529;-0.0529	2.115e-02;2.115e-02	1.917e-01;1.917e-01	0.0781;0.9219	0.1528;0.8472	2	2	71491196-71491425;71491209-71491425	34616735-34621913
ENSMUSG00000026754.16	ENSMUSG00000026754.16:s:39056060-39056150	s|1e1.1o1|1e2.1o1	0.0984;-0.0984	7.780e-02;7.780e-02	7.946e-02;7.946e-02	0.7560;0.2440	0.8762;0.1238	2	3	39053030-39056060;39052101-39056060	31182830-31183312
ENSMUSG00000003778.14	ENSMUSG00000003778.14:s:34621914-34623551	s|1e1.1o1|i	-0.0000;0.0000	4.950e-21;4.863e-21	9.999e-01;9.999e-01	0.9944;0.0056	0.9925;0.0075	1	2	34616734-34623455;34616735-34621913	156149342-156150734
ENSMUSG00000021910.15	ENSMUSG00000021910.15:t:31182499-31182829	t|1e1.1o1|i	0.1002;-0.1002	5.143e-02;5.143e-02	7.184e-02;7.184e-02	0.0299;0.9701	0.1457;0.8543	1	2	31182640-31184942;31182830-31183312	64188257-64191266
ENSMUSG00000027620.16	ENSMUSG00000027620.16:s:156150735-156150816	s|1e1.1o1|i	0.0000;-0.0000	4.862e-21;4.862e-21	1.000e+00;1.000e+00	0.9809;0.0191	0.9849;0.0151	1	2	156149341-156150735;156149342-156150734	46784181-46788182
ENSMUSG00000004936.8	ENSMUSG00000004936.8:s:64191267-64191331	s|1e1.1o1|i	0.0000;-0.0000	4.863e-21;4.863e-21	9.998e-01;9.998e-01	0.9854;0.0146	0.9789;0.0211	1	2	64187738-64191267;64188257-64191266
ENSMUSG00000015759.11	ENSMUSG00000015759.11:s:46788183-46788411	s|1e1.1o1|i	-0.0000;0.0000	4.862e-21;4.862e-21	1.000e+00;1.000e+00	0.9992;0.0008	0.9930;0.0070	1	2	46784180-46788183;46784181-46788182
ENSMUSG00000005102.13	ENSMUSG00000005102.13:t:118405047-118405149	t|1e1.1o1|1e2.1o1	0.0112;-0.0112	1.634e-05;1.634e-05	7.114e-01;7.114e-01	0.9575;0.0425	0.9949;0.0051	2	3	118400647-118405047;118401340-118405047
ENSMUSG00000022427.4	ENSMUSG00000022427.4:t:79671644-79672014	t|1e2.2o2|2e1.1o1|2e2.1o2	0.0000;0.0000;-0.0039	5.581e-21;5.579e-21;6.464e-21	9.995e-01;1.000e+00;8.888e-01	0.0054;0.0062;0.9884	0.0231;0.0176;0.9604	3	3	79671435-79671644;79671008-79671897;79671291-79671897
ENSMUSG00000030747.5	ENSMUSG00000030747.5:t:99165082-99165189	t|1e1.1o2|1e2.1o1|1e3.1o1	-0.0106;0.0113;-0.0000	6.764e-10;9.431e-10;5.579e-21	7.130e-01;6.999e-01;1.000e+00	0.0514;0.9474;0.0013	0.0318;0.9675;0.0007	3	4	99165189-99182392;99165189-99169698;99165189-99169424
ENSMUSG00000037795.14	ENSMUSG00000037795.14:t:65790018-65791170	t|1e1.1o1|1e2.1o1|1e3.1o1	0.0801;0.0059;-0.0828	1.273e-01;1.166e-02;1.381e-01	1.072e-01;3.217e-01;9.798e-02	0.2069;0.1608;0.6195	0.3124;0.1826;0.4967	3	4	65775663-65790018;65786361-65790018;65788141-65790018
ENSMUSG00000022565.15	ENSMUSG00000022565.15:s:76182910-76183008	s|1e1.1o1|1e2.1o1|1e3.1o1	-0.0634;0.2827;-0.1952	2.211e-02;8.325e-01;4.740e-01	1.743e-01;2.165e-04;5.739e-03	0.1413;0.5726;0.3050	0.0535;0.8593;0.0845	3	4	76182149-76182910;76181899-76182910;76178385-76182910
ENSMUSG00000002546.17	ENSMUSG00000002546.17:s:32292093-32292215	s|1e1.1o1|1e2.1o1|1e3.1o1	-0.0082;-0.0007;0.0007	3.362e-05;8.126e-06;5.720e-21	5.821e-01;6.142e-01;9.773e-01	0.2933;0.7003;0.0077	0.2737;0.6994;0.0263	3	4	32292215-32293315;32292215-32296626;32292215-32296965
ENSMUSG00000030213.12	ENSMUSG00000030213.12:t:136563760-136563846	t|1e1.1o1|1e2.1o1|1e3.1o1	0.0000;-0.0000;0.0000	5.579e-21;5.579e-21;5.579e-21	1.000e+00;1.000e+00;1.000e+00	0.0008;0.0030;0.9963	0.0010;0.0010;0.9981	3	4	136506275-136563760;136518963-136563760;136561439-136563760
ENSMUSG00000044164.2	ENSMUSG00000044164.2:t:43667760-43670945	t|1e1.1o1|1e2.1o1	0.0312;-0.0312	4.895e-06;4.895e-06	4.424e-01;4.424e-01	0.9137;0.0863	0.9571;0.0429	2	3	43616067-43667760;43665822-43667760
ENSMUSG00000023044.2	ENSMUSG00000023044.2:t:102188887-102189058	t|1e1.1o1|1e2.1o1|1e3.1o1|1e4.1o1|1e5.1o1	0.0082;-0.0200;-0.0318;0.0440;0.0000	1.341e-03;2.534e-03;1.897e-02;5.505e-02;5.586e-21	5.087e-01;3.873e-01;2.882e-01;1.914e-01;9.988e-01	0.0615;0.1172;0.1654;0.6508;0.0024	0.0639;0.0844;0.1116;0.7151;0.0025	5	6	102188962-102204139;102188962-102203696;102188962-102203137;102188962-102202444;102188962-102192017
ENSMUSG00000052852.8	ENSMUSG00000052852.8:t:71795147-71795324	t|1e1.1o1|1e2.1o1|1e3.1o1	0.0000;0.0000;-0.0000	5.579e-21;5.579e-21;5.579e-21	1.000e+00;1.000e+00;1.000e+00	0.0002;0.0050;0.9948	0.0004;0.0128;0.9868	3	4	71761441-71795147;71773308-71795147;71780835-71795147	4875098-4875366
ENSMUSG00000030691.15	ENSMUSG00000030691.15:t:101190243-101192430	t|1e1.1o1|1e2.1o1	-0.0083;0.0083	7.217e-21;7.296e-13	7.629e-01;7.629e-01	0.0864;0.9136	0.0681;0.9319	2	3	101177220-101191667;101186532-101191667
ENSMUSG00000039568.6	ENSMUSG00000039568.6:s:4875367-4875869	s|1e1.1o1|i	0.0000;-0.0000	4.862e-21;4.862e-21	1.000e+00;1.000e+00	0.0008;0.9992	0.0071;0.9929	1	2	4875097-4875367;4875098-4875366
ENSMUSG00000098087.1	ENSMUSG00000098087.1:t:84025297-84025703	t|1e1.1o1|1e2.1o1|1e3.1o1	-0.0253;0.0166;0.0028	1.075e-09;9.179e-21;6.144e-21	5.219e-01;6.646e-01;9.167e-01	0.9508;0.0339;0.0149	0.9124;0.0515;0.0364	3	4	84025703-84064651;84025703-84056207;84025703-84054985
ENSMUSG00000030410.16	ENSMUSG00000030410.16:t:19082276-19082776	t|1e1.1o1|1e2.1o1|1e3.1o1	0.0000;0.0024;-0.0027	5.579e-21;5.816e-08;6.428e-08	1.000e+00;6.537e-01;6.516e-01	0.0004;0.5207;0.4778	0.0016;0.5211;0.4764	3	4	19078237-19082276;19081301-19082276;19081993-19082276
ENSMUSG00000074715.3	ENSMUSG00000074715.3:t:119650865-119654359	t|1e1.1o1|1e2.1o1	0.0010;-0.0010	1.239e-08;1.171e-08	9.635e-01;9.635e-01	0.9837;0.0163	0.9937;0.0063	2	3	119645995-119650865;119650619-119650865
ENSMUSG00000017485.11	ENSMUSG00000017485.11:s:16412919-16413119	s|1e1.1o1|1e2.1o1	-0.0000;0.0000	5.579e-21;5.579e-21	1.000e+00;1.000e+00	0.9996;0.0004	0.9966;0.0034	2	3	16413119-16413561;16413119-16416557
ENSMUSG00000031787.8	ENSMUSG00000031787.8:t:95093914-95093955	t|1e1.1o1|1e2.1o1	0.0301;-0.0301	1.989e-06;1.989e-06	4.952e-01;4.952e-01	0.0157;0.9843	0.0658;0.9342	2	3	95090077-95093914;95093616-95093914
ENSMUSG00000033499.14	ENSMUSG00000033499.14:s:9158123-9158229	s|1e1.1o1|1e2.1o1	-0.2099;0.2099	5.812e-01;5.812e-01	1.082e-06;1.081e-06	0.9527;0.0473	0.7475;0.2525	2	3	9158229-9158551;9158229-9164675	62795709-62801721
ENSMUSG00000030905.5	ENSMUSG00000030905.5:s:120199248-120199310	s|1e1.1o1|1e2.1o1	-0.0000;0.0000	5.579e-21;5.579e-21	1.000e+00;1.000e+00	0.9814;0.0186	0.9850;0.0150	2	3	120197751-120199248;120195508-120199248
ENSMUSG00000022911.11	ENSMUSG00000022911.11:t:62793685-62795708	t|1e1.1o1|1e2.1o1|i	0.0030;-0.0157;0.0125	6.882e-04;1.532e-02;6.615e-03	4.961e-01;3.085e-01;4.274e-01	0.0914;0.8209;0.0932	0.1051;0.7942;0.1026	2	3	62795708-62802720;62795708-62801722;62795709-62801721
ENSMUSG00000053702.16	ENSMUSG00000053702.16:t:17374185-17374356	t|1e1.1o1|1e2.1o1	0.0001;-0.0001	1.340e-10;1.115e-10	9.791e-01;9.791e-01	0.9868;0.0132	0.9882;0.0118	2	3	17374356-17529910;17374356-17375216
ENSMUSG00000037443.13	ENSMUSG00000037443.13:t:134155677-134156371	t|1e1.1o1|1e2.1o1|1e3.1o1	0.0094;-0.0001;-0.0076	4.896e-04;3.765e-08;3.187e-04	7.057e-01;9.931e-01;7.530e-01	0.9685;0.0058;0.0252	0.9911;0.0045;0.0045	3	4	134156371-134167289;134156371-134164628;134156371-134156811
ENSMUSG00000057914.15	ENSMUSG00000057914.15:t:14614264-14614356	t|1e1.1o2|1e1.2o2|1e2.1o1	0.0216;-0.0390;0.0057	5.788e-02;7.690e-02;1.817e-05	2.026e-01;1.589e-01;8.188e-01	0.6844;0.3098;0.0060	0.7092;0.2561;0.0308	3	3	14604558-14614264;14604976-14614264;14605251-14614264	81470927-81471305
ENSMUSG00000004789.10	ENSMUSG00000004789.10:s:85110833-85110959	s|1e1.1o1|1e2.1o1|1e3.1o1	-0.0295;0.0017;0.0000	1.241e-20;5.922e-21;5.581e-21	5.647e-01;9.472e-01;9.996e-01	0.9638;0.0220;0.0134	0.9408;0.0364;0.0238	3	4	85110959-85111498;85110959-85115273;85110959-85118359
ENSMUSG00000034818.17	ENSMUSG00000034818.17:s:81471306-81471357	s|1e1.1o2|1e1.2o2|2e1.1o2|2e1.2o2|i	0.0005;0.0485;0.0000;-0.0778;-0.0040	4.985e-21;2.391e-05;4.863e-21;9.870e-03;3.048e-18	9.801e-01;2.923e-01;9.999e-01;1.249e-01;7.780e-01	0.0103;0.2308;0.0058;0.6350;0.1138	0.0310;0.2905;0.0200;0.5470;0.1088	4	2	81470926-81471309;81470757-81471309;81470926-81471306;81470757-81471306;81470927-81471305	124679813-124682192
ENSMUSG00000012609.19	ENSMUSG00000012609.19:s:86012648-86012862	s|1e1.1o1|1e2.1o1|1e3.1o1|1e4.1o1	-0.0001;-0.0001;0.0712;-0.0690	8.673e-09;8.673e-09;9.731e-02;9.185e-02	9.979e-01;9.979e-01;1.227e-01;1.277e-01	0.0036;0.0036;0.6579;0.3344	0.0023;0.0023;0.7764;0.2188	4	5	86012862-86014767;86012862-86015887;86012862-86020521;86012862-86053143
ENSMUSG00000028907.7	ENSMUSG00000028907.7:s:124682193-124682340	s|1e1.1o1|i	0.0044;-0.0044	1.010e-14;6.610e-21	8.068e-01;8.068e-01	0.9566;0.0434	0.9675;0.0325	1	2	124679812-124682193;124679813-124682192
ENSMUSG00000032212.10	ENSMUSG00000032212.10:s:70543970-70544747	s|1e1.1o1|1e2.1o1	-0.0252;0.0252	1.398e-20;1.060e-20	6.026e-01;6.026e-01	0.9859;0.0141	0.9431;0.0569	2	3	70544057-70559037;70544057-70572149	155527510-155528925
ENSMUSG00000052713.9	ENSMUSG00000052713.9:t:54946553-54946808	t|1e1.1o1|1e2.1o1	-0.0000;0.0000	6.041e-21;5.579e-21	1.000e+00;1.000e+00	0.9978;0.0022	0.9977;0.0023	2	3	54946808-54987611;54946808-54956586
ENSMUSG00000029064.15	ENSMUSG00000029064.15:s:155527413-155527509	s|1e1.1o1|1e2.1o1|i	0.0000;0.0000;0.0000	4.862e-21;4.862e-21;4.862e-21	1.000e+00;1.000e+00;1.000e+00	0.0040;0.9954;0.0005	0.0037;0.9952;0.0009	2	3	155527509-155528926;155527509-155533697;155527510-155528925
ENSMUSG00000000127.15	ENSMUSG00000000127.15:s:63981480-63981686	s|1e1.1o1|2e1.1o1	0.0671;-0.0671	1.909e-05;1.909e-05	2.148e-01;2.148e-01	0.0189;0.9811	0.1014;0.8986	2	2	63981621-63991594;63981686-63991594
ENSMUSG00000023186.14	ENSMUSG00000023186.14:t:38722373-38722430	t|1e1.1o1|1e2.1o1	-0.0368;0.0368	5.070e-02;5.070e-02	2.198e-01;2.198e-01	0.1667;0.8333	0.1198;0.8802	2	3	38718387-38722373;38719333-38722373	59310349-59311647
ENSMUSG00000027714.11	ENSMUSG00000027714.11:s:36562018-36562164	s|1e1.1o2|1e1.2o2	-0.0515;0.0515	3.145e-09;2.678e-09	3.753e-01;3.753e-01	0.9764;0.0236	0.9151;0.0849	2	2	36562164-36563073;36562164-36563113	109459943-109463309
ENSMUSG00000025236.11	ENSMUSG00000025236.11:s:59310228-59310348	s|1e1.1o1|1e2.1o1|i	0.0417;-0.0288;-0.0077	2.432e-02;5.829e-03;1.806e-04	2.210e-01;3.197e-01;5.409e-01	0.5850;0.2639;0.1349	0.6655;0.2233;0.1214	2	3	59310348-59313040;59310348-59313753;59310349-59311647
ENSMUSG00000041920.14	ENSMUSG00000041920.14:s:109463310-109463548	s|1e1.1o1|1e2.1o1|i	-0.0045;0.0009;-0.0019	7.090e-06;4.207e-10;4.907e-07	6.038e-01;9.147e-01;7.316e-01	0.9388;0.0180;0.0420	0.9369;0.0301;0.0382	2	3	109459942-109463310;109458605-109463310;109459943-109463309	54597080-54598721
ENSMUSG00000022019.16	ENSMUSG00000022019.16:t:87539099-87539521	t|1e1.1o1|1e2.1o1	-0.0335;0.0335	2.474e-09;2.318e-09	5.146e-01;5.146e-01	0.9744;0.0256	0.9367;0.0633	2	3	87511770-87539397;87523526-87539397	53654566-53659237
ENSMUSG00000047547.14	ENSMUSG00000047547.14:s:54598722-54598833	s|1e1.1o1|1e2.1o2|1e2.2o2|i	-0.0548;0.0633;0.0000;-0.0000	1.459e-04;2.561e-04;4.862e-21;4.865e-21	2.446e-01;1.951e-01;1.000e+00;9.996e-01	0.5268;0.4396;0.0001;0.0315	0.4659;0.5108;0.0016;0.0209	3	3	54597079-54598722;54594042-54598722;54593891-54598722;54597080-54598721	70458908-70459840
ENSMUSG00000000708.14	ENSMUSG00000000708.14:s:53654439-53654565	s|1e1.1o1|i	-0.0000;0.0000	7.823e-13;4.876e-21	9.977e-01;9.977e-01	0.9955;0.0045	0.9854;0.0146	1	2	53654565-53659318;53654566-53659237
ENSMUSG00000021072.12	ENSMUSG00000021072.12:s:70458779-70458907	s|1e1.1o1|1e2.1o1|i	0.0002;0.0000;-0.0001	4.919e-21;4.862e-21;4.896e-21	9.907e-01;1.000e+00;9.950e-01	0.9696;0.0017;0.0273	0.9753;0.0039;0.0206	2	3	70458907-70460345;70458907-70460479;70458908-70459840	163941219-163943770
ENSMUSG00000021900.10	ENSMUSG00000021900.10:t:31665882-31666031	t|1e1.1o1|1e2.1o1	-0.0229;0.0229	6.988e-03;6.988e-03	3.553e-01;3.553e-01	0.2069;0.7931	0.1684;0.8316	2	3	31641135-31665882;31662325-31665882
ENSMUSG00000026584.14	ENSMUSG00000026584.14:s:163941021-163941218	s|1e1.1o1|i	0.0674;-0.0674	9.230e-02;9.230e-02	1.303e-01;1.303e-01	0.7763;0.2237	0.8723;0.1277	1	2	163941218-163943824;163941219-163943770
ENSMUSG00000030707.15	ENSMUSG00000030707.15:s:126702832-126703195	s|1e1.1o1|1e2.1o1	0.0000;0.0000	5.579e-21;5.579e-21	1.000e+00;1.000e+00	0.9981;0.0019	0.9988;0.0012	2	3	126702128-126702976;126701919-126702976
ENSMUSG00000032481.17	ENSMUSG00000032481.17:t:110237819-110240178	t|1e1.1o1|1e2.1o1	-0.0000;0.0000	5.579e-21;5.579e-21	1.000e+00;1.000e+00	0.9988;0.0012	0.9982;0.0018	2	3	110235053-110237819;110236828-110237819
ENSMUSG00000006998.16	ENSMUSG00000006998.16:s:20659957-20660102	s|1e2.1o1|2e1.1o1	0.0000;0.0000	5.579e-21;5.579e-21	1.000e+00;1.000e+00	0.0003;0.9997	0.0003;0.9997	2	3	20659998-20663063;20660102-20660343	136921918-136928521
ENSMUSG00000022555.12	ENSMUSG00000022555.12:s:76502959-76503001	s|1e1.1o2|1e1.2o2	0.0893;-0.0893	7.453e-02;7.453e-02	9.439e-02;9.439e-02	0.7869;0.2131	0.9129;0.0871	2	2	76502884-76502959;76502853-76502959	31164674-31167560
ENSMUSG00000028161.17	ENSMUSG00000028161.17:s:136921833-136921917	s|1e1.1o1|i	0.0000;0.0000	4.862e-21;4.862e-21	1.000e+00;1.000e+00	0.9967;0.0033	0.9967;0.0033	1	2	136921917-136928522;136921918-136928521
ENSMUSG00000031996.17	ENSMUSG00000031996.17:t:31164543-31164673	t|1e1.1o1|1e2.1o1|i	0.0358;-0.0369;0.0000	8.639e-09;1.124e-09;4.862e-21	4.009e-01;3.921e-01;1.000e+00	0.2403;0.7527;0.0059	0.2874;0.7015;0.0080	2	3	31164673-31168708;31164673-31167561;31164674-31167560
ENSMUSG00000039607.17	ENSMUSG00000039607.17:t:116636369-116636479	t|1e1.1o1|1e2.1o1	-0.0809;0.0809	6.356e-02;6.356e-02	1.123e-01;1.123e-01	0.8448;0.1552	0.7311;0.2689	2	3	116636479-116681131;116636479-116678647	152691877-152694486
ENSMUSG00000030428.16	ENSMUSG00000030428.16:t:4125523-4125628	t|1e1.4o4|1e2.1o1	0.0000;0.0000	5.579e-21;5.579e-21	1.000e+00;1.000e+00	0.0005;0.9995	0.0005;0.9995	2	3	4122655-4125523;4124731-4125523
ENSMUSG00000019188.16	ENSMUSG00000019188.16:s:152691793-152691876	s|1e1.1o1|1e2.1o1|i	0.0000;0.0000;-0.0000	4.862e-21;4.862e-21;4.862e-21	1.000e+00;1.000e+00;1.000e+00	0.9881;0.0004;0.0114	0.9875;0.0015;0.0114	2	3	152691876-152694487;152691876-152695482;152691877-152694486
ENSMUSG00000031840.12	ENSMUSG00000031840.12:t:70755510-70756083	t|1e1.1o2|2e1.1o2|2e1.2o2|2e2.1o1|3e1.1o2|3e1.2o2	0.0008;-0.0181;0.0081;0.0000;0.0000;0.0000	5.746e-21;4.062e-08;6.241e-13;5.579e-21;5.579e-21;5.579e-21	9.733e-01;5.856e-01;7.475e-01;1.000e+00;1.000e+00;1.000e+00	0.0280;0.6868;0.2627;0.0056;0.0124;0.0032	0.0384;0.6608;0.2777;0.0135;0.0078;0.0045	6	3	70754863-70755831;70754863-70755856;70754868-70755856;70755289-70755856;70754863-70755986;70754868-70755986	135009840-135009972
ENSMUSG00000036782.13	ENSMUSG00000036782.13:s:23315130-23315201	s|1e1.1o1|1e2.1o1	-0.0339;0.0339	5.197e-02;5.197e-02	1.979e-01;1.979e-01	0.6040;0.3960	0.5474;0.4526	2	3	23294280-23315130;23261573-23315130
ENSMUSG00000040532.14	ENSMUSG00000040532.14:t:135009973-135010117	t|1e1.1o1|1e2.1o1|2e2.1o1|i	0.0387;0.0278;-0.0124;-0.0546	1.444e-06;3.840e-03;9.157e-21;1.661e-02	3.974e-01;3.531e-01;6.567e-01;2.006e-01	0.0331;0.4965;0.0545;0.4199	0.0869;0.5457;0.0328;0.3391	3	3	135009215-135009982;135009839-135009982;135009839-135010011;135009840-135009972
ENSMUSG00000037606.18	ENSMUSG00000037606.18:s:143715666-143715822	s|1e1.1o2|1e1.2o2	0.0000;-0.0000	5.591e-21;8.148e-16	9.981e-01;9.981e-01	0.0104;0.9896	0.0080;0.9920	2	2	143714008-143715666;143713578-143715666
ENSMUSG00000024036.16	ENSMUSG00000024036.16:s:31328149-31328229	s|1e1.1o1|1e2.1o1	0.0003;-0.0003	4.121e-07;4.118e-07	9.795e-01;9.795e-01	0.9899;0.0101	0.9928;0.0072	2	3	31328229-31333572;31328229-31335734
ENSMUSG00000022899.9	ENSMUSG00000022899.9:t:36762305-36762854	t|1e1.1o1|1e2.1o1	-0.0000;0.0000	5.464e-13;5.581e-21	9.996e-01;9.996e-01	0.9978;0.0022	0.9956;0.0044	2	3	36762387-36772064;36762387-36763298	127791734-127793357
ENSMUSG00000063887.13	ENSMUSG00000063887.13:s:26131670-26134052	s|1e1.1o1|1e2.1o1|2e1.1o1|2e2.1o1	-0.0100;0.0013;0.0161;-0.0050	6.282e-07;5.807e-06;8.801e-21;6.894e-21	6.123e-01;5.758e-01;6.856e-01;8.107e-01	0.2446;0.6632;0.0242;0.0689	0.2305;0.6618;0.0479;0.0574	4	3	25920237-26133242;25912794-26133242;25920237-26132744;25912794-26132744	25299544-25301411
ENSMUSG00000026349.14	ENSMUSG00000026349.14:s:127791605-127791733	s|1e1.1o1|i	0.0085;-0.0085	1.697e-06;1.697e-06	6.081e-01;6.081e-01	0.9439;0.0561	0.9594;0.0406	1	2	127791733-127793358;127791734-127793357
ENSMUSG00000001833.17	ENSMUSG00000001833.17:s:25299336-25299543	s|1e1.1o1|i	0.0000;0.0000	4.862e-21;4.862e-21	1.000e+00;1.000e+00	0.9932;0.0068	0.9942;0.0058	1	2	25299543-25301412;25299544-25301411
ENSMUSG00000056211.13	ENSMUSG00000056211.13:t:128186758-128188856	t|1e1.2o2|1e2.1o1	-0.0000;0.0000	5.579e-21;5.579e-21	1.000e+00;1.000e+00	0.0095;0.9905	0.0105;0.9895	2	3	128182212-128186758;128184654-128186758	65405442-65408734
ENSMUSG00000062762.17	ENSMUSG00000062762.17:t:36793240-36793349	t|1e1.1o2|1e1.2o2|1e2.1o2|1e2.2o2	0.0001;0.0146;-0.0280;0.0000	5.600e-21;8.443e-07;8.374e-06;5.580e-21	9.964e-01;5.898e-01;4.457e-01;9.998e-01	0.0072;0.7409;0.2395;0.0118	0.0215;0.7652;0.1976;0.0174	4	3	36793349-36797257;36793349-36797213;36793349-36797004;36793349-36796959
ENSMUSG00000029199.11	ENSMUSG00000029199.11:s:65405330-65405441	s|1e1.1o1|i	0.0002;-0.0002	4.948e-21;4.954e-21	9.862e-01;9.862e-01	0.9735;0.0265	0.9798;0.0202	1	2	65405441-65408735;65405442-65408734
ENSMUSG00000050891.10	ENSMUSG00000050891.10:t:58916152-58916192	t|1e1.1o1|1e2.1o1	0.2006;-0.2006	5.126e-01;5.126e-01	1.518e-03;1.518e-03	0.1039;0.8961	0.3050;0.6950	2	3	58916192-58921140;58916192-58916277
ENSMUSG00000036264.9	ENSMUSG00000036264.9:s:53148882-53149002	s|1e1.1o1|2e1.1o1	0.1786;-0.1786	4.110e-01;4.110e-01	1.205e-02;1.205e-02	0.0309;0.9691	0.2384;0.7616	2	2	53148995-53162535;53149002-53162535	52376776-52383849
ENSMUSG00000003344.14	ENSMUSG00000003344.14:s:80645340-80645537	s|1e1.1o2|1e1.2o2	-0.0122;0.0122	7.173e-06;7.173e-06	6.208e-01;6.208e-01	0.2380;0.7620	0.2232;0.7768	2	2	80644813-80645340;80644795-80645340
ENSMUSG00000020402.11	ENSMUSG00000020402.11:s:52376648-52376775	s|1e1.1o1|i	0.0000;0.0000	4.862e-21;4.862e-21	1.000e+00;1.000e+00	0.9991;0.0009	0.9994;0.0006	1	2	52376700-52383850;52376776-52383849
ENSMUSG00000041020.14	ENSMUSG00000041020.14:s:159459125-159459483	s|1e1.1o1|1e2.1o1|1e3.1o1	-0.0463;0.0244;0.0005	2.143e-07;1.064e-20;5.682e-21	3.914e-01;5.876e-01;9.833e-01	0.9694;0.0262;0.0036	0.9196;0.0588;0.0227	3	4	159459483-159460267;159459483-159462114;159459483-159469963
ENSMUSG00000056770.15	ENSMUSG00000056770.15:t:108165063-108165172	t|1e1.1o1|1e2.1o1	-0.0044;0.0044	1.808e-13;6.976e-21	7.901e-01;7.901e-01	0.9383;0.0617	0.9321;0.0679	2	3	108165172-108179153;108165172-108167273
ENSMUSG00000055567.18	ENSMUSG00000055567.18:t:66695330-66699148	t|1e1.1o1|1e2.1o1	0.0287;-0.0287	6.628e-03;6.628e-03	3.471e-01;3.471e-01	0.1130;0.8870	0.1580;0.8420	2	3	66693803-66695330;66694564-66695330
ENSMUSG00000039637.15	ENSMUSG00000039637.15:t:4632413-4632521	t|1e1.1o1|1e2.1o1	0.0000;-0.0000	5.579e-21;5.630e-21	1.000e+00;1.000e+00	0.0020;0.9980	0.0021;0.9979	2	3	4632521-4633714;4632521-4633255
ENSMUSG00000030867.7	ENSMUSG00000030867.7:t:122162393-122162486	t|1e1.2o2|1e2.1o1	0.0020;-0.0020	2.673e-05;2.673e-05	8.509e-01;8.509e-01	0.0161;0.9839	0.0257;0.9743	2	3	122160704-122162393;122161651-122162393	34932829-34934002
ENSMUSG00000005506.16	ENSMUSG00000005506.16:t:90998579-90998767	t|1e1.1o1|1e2.1o1|1e3.1o1	-0.0441;0.0088;0.0338	1.783e-02;6.885e-08;6.795e-03	2.474e-01;7.030e-01;3.084e-01	0.6022;0.0319;0.3655	0.5296;0.0499;0.4198	3	4	90940641-90998580;90954341-90998580;90987816-90998580	55677249-55677870
ENSMUSG00000007038.5	ENSMUSG00000007038.5:s:34932566-34932828	s|1e1.1o1|i	0.0081;-0.0081	1.595e-05;1.595e-05	6.150e-01;6.150e-01	0.8644;0.1356	0.8751;0.1249	1	2	34932828-34934003;34932829-34934002	45720358-45720437
ENSMUSG00000002326.6	ENSMUSG00000002326.6:s:55677206-55677248	s|1e1.1o1|i	-0.0073;0.0073	1.748e-08;1.749e-08	6.771e-01;6.771e-01	0.9171;0.0829	0.9026;0.0974	1	2	55677248-55677871;55677249-55677870	113134813-113135796
ENSMUSG00000059070.16	ENSMUSG00000059070.16:t:45720438-45720487	t|1e1.1o1|i	0.0000;0.0000	4.862e-21;4.862e-21	1.000e+00;1.000e+00	0.0001;0.9999	0.0001;0.9999	1	2	45720018-45720438;45720358-45720437
ENSMUSG00000021144.14	ENSMUSG00000021144.14:t:113135797-113135828	t|1e1.1o1|1e2.1o1|1e3.1o1|i	0.0450;-0.0281;-0.0151;0.0101	5.061e-04;2.962e-03;3.089e-05;8.793e-21	2.969e-01;3.541e-01;5.627e-01;6.558e-01	0.0769;0.7852;0.0905;0.0488	0.1358;0.7331;0.0596;0.0614	3	4	113133337-113135797;113133576-113135797;113134812-113135797;113134813-113135796
ENSMUSG00000022881.15	ENSMUSG00000022881.15:s:23124536-23124614	s|1e1.1o1|1e2.1o1	-0.0004;0.0004	1.386e-09;1.443e-09	9.746e-01;9.746e-01	0.0144;0.9856	0.0133;0.9867	2	3	23122300-23124536;23120988-23124536
ENSMUSG00000115338.2	ENSMUSG00000115338.2:s:50950543-50950718	s|1e1.1o2|1e1.2o2	0.0000;-0.0000	5.579e-21;5.579e-21	1.000e+00;1.000e+00	0.9978;0.0022	0.9992;0.0008	2	2	50950718-50950832;50950718-50950840
ENSMUSG00000029263.15	ENSMUSG00000029263.15:s:108313959-108314164	s|1e1.1o1|1e2.1o1	0.0001;-0.0001	4.702e-08;4.681e-08	9.883e-01;9.883e-01	0.9918;0.0082	0.9935;0.0065	2	3	108314164-108317263;108314164-108319896	95051200-95051523
ENSMUSG00000070738.10	ENSMUSG00000070738.10:s:87934394-87934501	s|1e1.1o1|1e2.1o1	-0.0000;0.0000	5.579e-21;5.579e-21	1.000e+00;1.000e+00	0.9929;0.0071	0.9912;0.0088	2	3	87934501-87935338;87934501-87936284
ENSMUSG00000025656.17	ENSMUSG00000025656.17:s:95051524-95052154	s|1e1.1o1|i	0.0000;-0.0000	4.862e-21;4.862e-21	1.000e+00;1.000e+00	0.0010;0.9990	0.0014;0.9986	1	2	95051199-95051995;95051200-95051523
ENSMUSG00000040415.15	ENSMUSG00000040415.15:s:127193548-127193803	s|1e1.1o2|2e1.1o2|2e1.2o2|2e2.1o1	0.0000;0.0030;-0.0084;0.0000	5.579e-21;6.581e-21;1.237e-20;5.579e-21	1.000e+00;7.805e-01;7.639e-01;1.000e+00	0.0072;0.8597;0.1266;0.0048	0.0151;0.8632;0.1083;0.0144	4	3	127193357-127193788;127193357-127193730;127193338-127193730;127191039-127193730
ENSMUSG00000028033.16	ENSMUSG00000028033.16:t:21593524-21593614	t|1e1.1o1|1e2.1o1	-0.0019;0.0019	5.545e-07;5.546e-07	9.294e-01;9.294e-01	0.9899;0.0101	0.9844;0.0156	2	3	21593614-21961181;21593614-21835883
ENSMUSG00000109324.2	ENSMUSG00000109324.2:s:44984080-44984133	s|1e1.1o1|1e2.1o1	0.0115;-0.0115	1.635e-03;1.635e-03	4.411e-01;4.411e-01	0.3807;0.6193	0.3977;0.6023	2	3	44983875-44984080;44983587-44984080
ENSMUSG00000049606.16	ENSMUSG00000049606.16:t:106636417-106638635	t|1e1.1o2|1e2.1o2|1e3.2o2|1e4.1o1	0.0584;0.0076;-0.0000;-0.0760	3.498e-03;7.583e-21;5.579e-21;1.814e-02	2.076e-01;7.682e-01;1.000e+00;1.307e-01	0.1221;0.0266;0.0009;0.8529	0.1974;0.0466;0.0009;0.7568	4	5	106638635-106696532;106638635-106695643;106638635-106690671;106638635-106666785
ENSMUSG00000000253.13	ENSMUSG00000000253.13:t:45514395-45514514	t|1e1.1o1|1e2.1o1	-0.0000;0.0000	8.685e-20;5.579e-21	1.000e+00;1.000e+00	0.9974;0.0026	0.9973;0.0027	2	3	45507743-45514395;45513914-45514395
ENSMUSG00000036817.14	ENSMUSG00000036817.14:s:139215158-139215775	s|1e1.1o2|1e1.2o2	0.0000;-0.0000	5.579e-21;5.805e-21	1.000e+00;1.000e+00	0.0023;0.9977	0.0023;0.9977	2	2	139215254-139223578;139215254-139223594
ENSMUSG00000037062.13	ENSMUSG00000037062.13:s:144691900-144692128	s|1e1.1o1|1e2.1o1	-0.0000;0.0000	5.579e-21;5.579e-21	1.000e+00;1.000e+00	0.9951;0.0049	0.9826;0.0174	2	3	144691532-144691900;144685139-144691900
ENSMUSG00000025147.7	ENSMUSG00000025147.7:s:142016345-142016505	s|1e1.1o1|2e1.1o1	0.0040;-0.0040	1.549e-07;1.552e-07	6.822e-01;6.822e-01	0.0605;0.9395	0.0651;0.9349	2	2	142016172-142016394;142016172-142016345	87380009-87386316
ENSMUSG00000010392.8	ENSMUSG00000010392.8:s:76763520-76763579	s|1e1.1o1|1e2.1o1	-0.0000;0.0000	5.579e-21;5.579e-21	1.000e+00;1.000e+00	0.9977;0.0023	0.9982;0.0018	2	3	76761355-76763520;76754800-76763520
ENSMUSG00000048000.15	ENSMUSG00000048000.15:s:87379968-87380008	s|1e1.1o1|1e2.1o1|i	0.0000;-0.0194;0.0188	4.862e-21;8.906e-08;6.582e-08	1.000e+00;5.711e-01;5.797e-01	0.0012;0.9668;0.0320	0.0016;0.9390;0.0593	2	3	87380008-87389051;87380008-87403667;87380009-87386316
ENSMUSG00000009207.15	ENSMUSG00000009207.15:s:74568839-74569128	s|1e1.1o1|1e2.1o1	-0.0016;0.0016	5.069e-17;5.906e-21	9.493e-01;9.493e-01	0.9948;0.0052	0.9691;0.0309	2	3	74555046-74568941;74551101-74568941	134925433-134925445
ENSMUSG00000027293.13	ENSMUSG00000027293.13:s:120127592-120127689	s|1e1.1o1|1e2.1o1	-0.0006;0.0006	1.295e-06;1.295e-06	9.794e-01;9.794e-01	0.0108;0.9892	0.0016;0.9984	2	3	120122489-120127592;120102432-120127592	83135912-83137467
ENSMUSG00000037266.18	ENSMUSG00000037266.18:s:134925293-134925432	s|1e1.1o1|1e2.1o1|i	-0.0023;0.0824;-0.0794	6.776e-21;1.015e-02;6.366e-03	7.901e-01;1.273e-01;1.333e-01	0.0454;0.4483;0.5035	0.0420;0.5373;0.4158	2	3	134925432-134925777;134925432-134926735;134925433-134925445	65392244-65392334
ENSMUSG00000041815.14	ENSMUSG00000041815.14:s:83137468-83137554	s|1e1.1o1|i	-0.0018;0.0018	3.810e-17;6.674e-21	7.942e-01;7.942e-01	0.9623;0.0377	0.9610;0.0390	1	2	83135389-83137468;83135912-83137467
ENSMUSG00000029199.11	ENSMUSG00000029199.11:t:65392335-65392389	t|1e1.1o1|1e2.1o1|i	-0.0495;-0.0000;0.0542	1.637e-03;4.862e-21;2.785e-03	2.472e-01;1.000e+00;2.227e-01	0.2637;0.0045;0.7322	0.1881;0.0007;0.8113	2	3	65391673-65392335;65392243-65392335;65392244-65392334
ENSMUSG00000056204.8	ENSMUSG00000056204.8:s:70657428-70657480	s|1e1.1o1|1e2.1o1|1e3.1o1	0.0000;0.0070;-0.0060	5.581e-21;2.518e-07;1.605e-07	9.996e-01;8.105e-01;8.326e-01	0.0023;0.9638;0.0341	0.0076;0.9905;0.0020	3	4	70654502-70657428;70652521-70657428;70651414-70657428
ENSMUSG00000006728.12	ENSMUSG00000006728.12:t:127065155-127065315	t|1e2.1o1|2e1.1o2	0.0000;0.0000	5.579e-21;5.579e-21	1.000e+00;1.000e+00	0.9996;0.0004	0.9996;0.0004	2	3	127065002-127065155;127064630-127065249
ENSMUSG00000053119.11	ENSMUSG00000053119.11:t:71574115-71574236	t|1e1.1o1|1e2.1o1	0.0037;-0.0037	6.324e-21;6.417e-21	8.938e-01;8.938e-01	0.0194;0.9806	0.0386;0.9614	2	3	71552459-71574115;71561076-71574115
ENSMUSG00000069094.12	ENSMUSG00000069094.12:t:19233100-19233191	t|1e1.1o1|1e2.1o1	-0.0000;0.0000	5.579e-21;5.579e-21	1.000e+00;1.000e+00	0.9983;0.0017	0.9949;0.0051	2	3	19233191-19233676;19233191-19233460
ENSMUSG00000025059.16	ENSMUSG00000025059.16:t:85746225-85746301	t|1e1.1o1|1e2.1o1	-0.0102;0.0102	8.530e-07;8.528e-07	6.323e-01;6.323e-01	0.9580;0.0420	0.9392;0.0608	2	3	85746301-85754332;85746301-85749612
ENSMUSG00000050619.14	ENSMUSG00000050619.14:s:121169810-121171125	s|1e1.1o1|1e2.1o1	0.2885;-0.2885	7.569e-01;7.569e-01	2.316e-03;2.316e-03	0.4026;0.5974	0.7225;0.2775	2	3	121169403-121169810;121166718-121169810
ENSMUSG00000022540.16	ENSMUSG00000022540.16:s:5012170-5012295	s|1e1.1o1|1e2.1o1	0.0000;-0.0000	5.579e-21;5.579e-21	1.000e+00;1.000e+00	0.0016;0.9984	0.0017;0.9983	2	3	5011758-5012241;5011692-5012241
ENSMUSG00000020121.15	ENSMUSG00000020121.15:t:121825634-121825694	t|1e1.1o1|1e2.1o1	0.0000;-0.0000	5.580e-21;5.723e-21	9.998e-01;9.998e-01	0.0033;0.9967	0.0096;0.9904	2	3	121825694-121829227;121825694-121828729	55073425-55075381
ENSMUSG00000003955.8	ENSMUSG00000003955.8:t:36052286-36052408	t|1e1.1o1|1e2.1o1	-0.0000;0.0000	5.579e-21;5.579e-21	1.000e+00;1.000e+00	0.9986;0.0014	0.9927;0.0073	2	3	36052408-36071470;36052408-36071317	80691744-80692284
ENSMUSG00000029777.10	ENSMUSG00000029777.10:s:55073339-55073424	s|1e1.1o1|i	0.0000;0.0000	4.862e-21;4.862e-21	1.000e+00;1.000e+00	0.9912;0.0088	0.9916;0.0084	1	2	55073424-55075382;55073425-55075381
ENSMUSG00000033981.14	ENSMUSG00000033981.14:s:80692285-80692532	s|1e1.1o1|1e2.1o1|1e3.1o1|i	0.0000;0.0257;-0.0769;0.0308	4.864e-21;2.527e-07;2.581e-03;3.231e-06	9.997e-01;4.948e-01;1.256e-01;4.995e-01	0.0153;0.3366;0.4778;0.1743	0.0212;0.3764;0.3884;0.2150	3	4	80691743-80692285;80691434-80692285;80690518-80692285;80691744-80692284	82691800-82692642
ENSMUSG00000052713.9	ENSMUSG00000052713.9:s:54987611-54988706	s|1e1.1o1|1e2.1o1	-0.0273;0.0273	2.446e-06;2.446e-06	4.802e-01;4.802e-01	0.9562;0.0438	0.9181;0.0819	2	3	54946808-54987611;54900300-54987611
ENSMUSG00000041258.18	ENSMUSG00000041258.18:s:82692643-82692883	s|1e1.1o1|i	0.0227;-0.0227	4.781e-02;4.781e-02	2.158e-01;2.158e-01	0.5822;0.4178	0.6237;0.3763	1	2	82682287-82692643;82691800-82692642
ENSMUSG00000022119.15	ENSMUSG00000022119.15:s:105151319-105151558	s|1e1.1o2|1e1.2o2	0.0051;-0.0051	6.745e-21;2.268e-18	8.464e-01;8.464e-01	0.0252;0.9748	0.0392;0.9608	2	2	105150919-105151319;105150889-105151319
ENSMUSG00000112449.1	ENSMUSG00000112449.1:s:55166309-55166393	s|1e1.1o1|1e2.1o1	0.0000;-0.0000	5.579e-21;5.579e-21	1.000e+00;1.000e+00	0.0013;0.9987	0.0065;0.9935	2	3	55166393-55166767;55166393-55170875
ENSMUSG00000001036.17	ENSMUSG00000001036.17:s:61546150-61546373	s|1e1.1o1|1e2.1o1	0.0032;-0.0032	4.460e-05;4.460e-05	5.607e-01;5.607e-01	0.3901;0.6099	0.3986;0.6014	2	3	61544328-61546150;61535383-61546150
ENSMUSG00000003033.15	ENSMUSG00000003033.15:s:72246639-72246795	s|1e1.1o2|1e1.2o2	0.0000;0.0000	5.579e-21;5.579e-21	1.000e+00;1.000e+00	0.0006;0.9994	0.0007;0.9993	2	2	72246795-72249089;72246795-72249113
ENSMUSG00000063063.12	ENSMUSG00000063063.12:t:77845478-77845584	t|1e1.1o1|1e2.1o1	-0.0041;0.0041	2.893e-05;2.893e-05	5.267e-01;5.267e-01	0.4371;0.5629	0.4231;0.5769	2	3	77845584-77979420;77845584-77914406	3356761-3357971
ENSMUSG00000016487.15	ENSMUSG00000016487.15:t:147016222-147016393	t|1e1.1o1|1e2.1o1	-0.0023;0.0023	1.411e-04;1.411e-04	5.304e-01;5.304e-01	0.8263;0.1737	0.8280;0.1720	2	3	147012518-147016222;147012947-147016222
ENSMUSG00000020451.17	ENSMUSG00000020451.17:s:3357972-3358298	s|1e1.1o1|2e1.1o1|i	-0.0027;0.0000;0.0025	5.660e-21;4.862e-21;5.516e-21	8.980e-01;1.000e+00;9.058e-01	0.9783;0.0004;0.0212	0.9596;0.0005;0.0398	2	2	3355916-3358110;3355916-3357972;3356761-3357971
ENSMUSG00000063576.12	ENSMUSG00000063576.12:t:46677932-46678108	t|1e1.1o1|1e2.1o1	0.0000;0.0000	5.579e-21;5.579e-21	1.000e+00;1.000e+00	0.0014;0.9986	0.0006;0.9994	2	3	46678108-46679042;46678108-46678281
ENSMUSG00000031371.14	ENSMUSG00000031371.14:t:73448192-73448350	t|1e1.1o1|1e2.1o1	0.0529;-0.0529	3.240e-08;3.305e-08	3.624e-01;3.624e-01	0.0232;0.9768	0.0846;0.9154	2	3	73448350-73452999;73448350-73448811
ENSMUSG00000030235.17	ENSMUSG00000030235.17:s:141524672-141524742	s|1e1.1o1|1e2.1o1	0.0000;-0.0000	5.579e-21;5.579e-21	1.000e+00;1.000e+00	0.9972;0.0028	0.9972;0.0028	2	3	141524742-141531454;141524742-141539180
ENSMUSG00000048148.18	ENSMUSG00000048148.18:s:72666610-72667879	s|1e1.1o1|1e2.1o1	0.0860;-0.0860	4.322e-02;4.322e-02	1.044e-01;1.044e-01	0.0429;0.9571	0.1515;0.8485	2	3	72667879-72668322;72667879-72670904
ENSMUSG00000020456.17	ENSMUSG00000020456.17:t:6324878-6324922	t|1e1.1o1|1e2.1o1	0.0069;-0.0068	1.110e-06;1.111e-06	6.510e-01;6.510e-01	0.9198;0.0802	0.9335;0.0665	2	3	6316855-6324878;6317080-6324878
ENSMUSG00000022453.8	ENSMUSG00000022453.8:t:82337387-82337522	t|1e1.1o1|1e2.1o1|2e2.1o1	-0.0001;0.0181;-0.0157	4.402e-09;1.161e-03;8.635e-04	9.967e-01;5.443e-01;5.806e-01	0.0052;0.9431;0.0517	0.0022;0.9760;0.0219	3	3	82337522-82338366;82337522-82338238;82337496-82338238
ENSMUSG00000066151.12	ENSMUSG00000066151.12:s:62327813-62327919	s|1e1.1o1|1e2.1o1	-0.0000;0.0000	5.579e-21;5.584e-21	1.000e+00;1.000e+00	0.0030;0.9970	0.0021;0.9979	2	3	62326906-62327813;62326173-62327813
ENSMUSG00000069601.14	ENSMUSG00000069601.14:t:70002511-70002601	t|1e1.1o1|1e2.1o1	0.0000;0.0000	5.579e-21;5.579e-21	1.000e+00;1.000e+00	0.9996;0.0004	0.9994;0.0006	2	3	69999498-70002511;70002231-70002511	61804022-61808061
ENSMUSG00000013523.13	ENSMUSG00000013523.13:s:170386971-170387207	s|1e1.1o2|1e1.2o2|1e2.1o1	0.0093;0.0050;-0.0142	4.961e-04;2.483e-07;2.263e-05	4.805e-01;6.759e-01;5.594e-01	0.8131;0.0716;0.1176	0.8176;0.0766;0.0959	3	3	170384326-170387163;170384323-170387163;170378929-170387163
ENSMUSG00000004798.14	ENSMUSG00000004798.14:t:61803642-61804021	t|1e1.1o1|1e2.1o1|i	-0.0000;0.0004;0.0000	4.863e-21;5.070e-21;4.862e-21	9.998e-01;9.677e-01;9.999e-01	0.0205;0.9657;0.0119	0.0130;0.9727;0.0137	2	3	61803787-61812718;61803787-61808062;61804022-61808061	104655792-104659265
ENSMUSG00000070284.10	ENSMUSG00000070284.10:s:108050115-108050257	s|1e1.1o1|1e2.1o1	-0.0335;0.0335	1.142e-03;1.142e-03	3.510e-01;3.510e-01	0.9175;0.0825	0.8715;0.1285	2	3	108050257-108050451;108050257-108050849	34139041-34140760
ENSMUSG00000027176.8	ENSMUSG00000027176.8:s:104655540-104655791	s|1e1.1o1|1e2.1o1|i	-0.0038;0.0115;-0.0173	3.662e-05;7.993e-21;2.396e-04	5.234e-01;6.979e-01;5.024e-01	0.8844;0.0140;0.0994	0.8859;0.0488;0.0678	2	3	104655791-104659266;104655791-104660519;104655792-104659265	66287777-66288873
ENSMUSG00000031513.8	ENSMUSG00000031513.8:s:34140761-34140836	s|1e1.1o1|i	0.0000;-0.0000	4.954e-21;4.955e-21	9.857e-01;9.857e-01	0.9763;0.0237	0.9739;0.0261	1	2	34139040-34140761;34139041-34140760	165601865-165604229
ENSMUSG00000064329.13	ENSMUSG00000064329.13:t:66287723-66287776	t|1e1.1o1|1e2.1o1|i	0.0089;-0.0111;0.0010	1.356e-03;1.727e-02;7.521e-03	4.354e-01;3.080e-01;3.567e-01	0.1195;0.6142;0.2644	0.1382;0.6102;0.2534	2	3	66287776-66296753;66287776-66288874;66287777-66288873	60240799-60242546
ENSMUSG00000026566.15	ENSMUSG00000026566.15:t:165601750-165601864	t|1e2.1o1|2e1.1o1|2e2.1o1|i	0.0000;0.0000;-0.0253;0.0252	4.863e-21;4.863e-21;1.340e-03;1.221e-03	9.998e-01;9.998e-01;3.890e-01;3.913e-01	0.0018;0.0018;0.9221;0.0743	0.0022;0.0022;0.8716;0.1245	3	3	165601864-165604610;165601855-165605609;165601855-165604610;165601865-165604229
ENSMUSG00000063895.7	ENSMUSG00000063895.7:s:60242547-60242657	s|1e1.1o1|i	-0.0039;0.0039	6.084e-21;5.966e-21	8.548e-01;8.548e-01	0.9738;0.0262	0.9567;0.0433	1	2	60240798-60242547;60240799-60242546	141999173-142000841
ENSMUSG00000075415.13	ENSMUSG00000075415.13:s:31036542-31036663	s|1e1.1o2|1e1.2o2	0.0015;-0.0015	6.378e-09;6.396e-09	6.918e-01;6.918e-01	0.1493;0.8507	0.1512;0.8488	2	2	31036257-31036542;31036254-31036542
ENSMUSG00000053046.16	ENSMUSG00000053046.16:t:142000842-142000950	t|1e1.1o1|1e2.1o1|i	0.0082;-0.0145;0.0052	2.671e-03;5.387e-03;1.637e-05	4.306e-01;3.936e-01;6.102e-01	0.4427;0.4581;0.0894	0.4667;0.4342;0.0996	2	3	141998722-142000842;141999014-142000842;141999173-142000841	142960648-142960842
ENSMUSG00000041119.12	ENSMUSG00000041119.12:s:31415280-31415357	s|1e1.1o1|1e2.1o1|1e3.1o1	-0.0024;0.0021;0.0000	2.507e-13;5.995e-21;5.579e-21	9.269e-01;9.366e-01;1.000e+00	0.9942;0.0047;0.0012	0.9727;0.0259;0.0014	3	4	31415357-31420245;31415357-31443166;31415357-31443838
ENSMUSG00000029581.14	ENSMUSG00000029581.14:s:142960343-142960647	s|1e1.1o2|i	-0.0000;0.0000	4.863e-21;4.863e-21	9.998e-01;9.998e-01	0.0266;0.9734	0.0243;0.9757	1	2	142960647-142961131;142960648-142960842
ENSMUSG00000041258.18	ENSMUSG00000041258.18:t:82682145-82682287	t|1e1.1o1|1e2.1o1|1e3.1o1	-0.0246;0.0223;0.0038	6.479e-02;6.220e-02;7.186e-04	1.950e-01;2.015e-01;5.767e-01	0.6774;0.2780;0.0350	0.6550;0.2904;0.0433	3	4	82682287-82692643;82682287-82691578;82682287-82683564
ENSMUSG00000005897.14	ENSMUSG00000005897.14:t:94188149-94188288	t|1e1.1o1|1e2.1o1	0.0648;-0.0648	7.103e-02;7.103e-02	1.471e-01;1.471e-01	0.1250;0.8750	0.2155;0.7845	2	3	94172137-94188149;94181615-94188149	84080326-84086599
ENSMUSG00000006010.14	ENSMUSG00000006010.14:s:150381499-150381594	s|1e1.1o1|1e2.1o1	-0.0000;0.0000	5.579e-21;5.579e-21	1.000e+00;1.000e+00	0.9980;0.0020	0.9972;0.0028	2	3	150380377-150381499;150375624-150381499
ENSMUSG00000018865.9	ENSMUSG00000018865.9:s:84086600-84086694	s|1e1.1o1|i	0.0000;0.0000	4.862e-21;4.862e-21	1.000e+00;1.000e+00	0.9967;0.0033	0.9984;0.0016	1	2	84080325-84086600;84080326-84086599
ENSMUSG00000046434.16	ENSMUSG00000046434.16:s:103242644-103242718	s|1e1.1o1|1e2.1o1|1e3.1o1	-0.0389;0.0369;0.0000	1.350e-20;1.087e-20;5.579e-21	4.643e-01;5.196e-01;1.000e+00	0.2099;0.7887;0.0013	0.1613;0.8290;0.0094	3	4	103242718-103242922;103242718-103243625;103242718-103243959	104522725-104523676
ENSMUSG00000079659.5	ENSMUSG00000079659.5:t:9116480-9116530	t|1e1.1o1|1e2.1o1	0.0009;-0.0009	4.846e-06;4.846e-06	9.671e-01;9.671e-01	0.9867;0.0133	0.9974;0.0026	2	3	9101395-9116480;9113410-9116480
ENSMUSG00000097392.4	ENSMUSG00000097392.4:s:104517423-104522724	s|1e1.1o1|i	0.0208;-0.0208	1.192e-02;1.192e-02	3.357e-01;3.357e-01	0.7525;0.2475	0.8000;0.2000	1	2	104522724-104524117;104522725-104523676	154265544-154267676
ENSMUSG00000038740.9	ENSMUSG00000038740.9:t:33874338-33874460	t|1e1.1o2|1e1.2o2|1e2.1o1	0.0128;-0.0130;-0.0000	6.033e-11;8.384e-21;5.579e-21	6.846e-01;6.861e-01;1.000e+00	0.9103;0.0795;0.0081	0.9402;0.0564;0.0053	3	3	33874460-33887320;33874460-33887093;33874460-33886786
ENSMUSG00000028360.10	ENSMUSG00000028360.10:s:154265459-154265543	s|1e1.1o1|1e2.1o1|i	-0.1500;0.0946;0.0341	2.844e-01;5.126e-02;2.495e-03	2.387e-02;8.210e-02;3.287e-01	0.8515;0.0810;0.0680	0.6731;0.1994;0.1193	2	3	154265543-154267677;154265543-154269983;154265544-154267676
ENSMUSG00000045962.16	ENSMUSG00000045962.16:s:119934256-119934450	s|1e1.1o1|1e2.1o1|1e3.1o1|1e4.1o1	-0.0310;-0.1354;-0.0012;0.1945	8.287e-06;6.336e-02;5.896e-21;4.680e-01	4.378e-01;1.317e-02;9.557e-01;6.600e-04	0.1638;0.2754;0.0347;0.5289	0.1169;0.1342;0.0200;0.7262	4	5	119932761-119934256;119929867-119934256;119928149-119934256;119927234-119934256
ENSMUSG00000035152.14	ENSMUSG00000035152.14:t:83365647-83365793	t|1e1.1o1|1e2.1o1	0.0256;-0.0256	8.740e-06;8.740e-06	4.196e-01;4.196e-01	0.3097;0.6903	0.3460;0.6540	2	3	83351171-83365647;83364836-83365647
ENSMUSG00000044433.16	ENSMUSG00000044433.16:s:3606267-3606406	s|1e1.1o1|1e2.1o1	-0.0001;0.0001	1.038e-15;5.596e-21	9.971e-01;9.971e-01	0.9984;0.0016	0.9865;0.0135	2	3	3606406-3606504;3606406-3607791
ENSMUSG00000075376.10	ENSMUSG00000075376.10:t:37413532-37417010	t|1e1.1o1|1e2.1o1	0.0046;-0.0046	3.383e-09;3.364e-09	8.333e-01;8.333e-01	0.0206;0.9794	0.0376;0.9624	2	3	37414812-37422767;37414812-37419432	180862842-180866071
ENSMUSG00000022311.15	ENSMUSG00000022311.15:s:47660138-47660323	s|1e1.1o1|1e2.1o1	-0.0000;0.0000	1.540e-09;1.073e-09	9.945e-01;9.945e-01	0.9939;0.0061	0.9935;0.0065	2	3	47659200-47660138;47657680-47660138
ENSMUSG00000038806.7	ENSMUSG00000038806.7:s:180862100-180862841	s|1e1.1o2|i	0.0002;-0.0002	3.331e-16;4.944e-21	9.878e-01;9.878e-01	0.9807;0.0193	0.9827;0.0173	1	2	180862841-180866072;180862842-180866071
ENSMUSG00000008658.16	ENSMUSG00000008658.16:t:6487819-6487866	t|1e1.1o1|1e2.1o1|1e3.1o2|1e3.2o2	0.0254;-0.0500;0.0012;0.0155	7.384e-05;1.439e-06;5.691e-21;6.411e-11	4.694e-01;3.236e-01;9.196e-01;6.349e-01	0.5595;0.2179;0.0760;0.1433	0.5945;0.1576;0.0794;0.1651	4	4	6173667-6487819;6348854-6487819;6349227-6487819;6349231-6487819
ENSMUSG00000053436.15	ENSMUSG00000053436.15:t:28741619-28741866	t|1e1.1o1|1e2.1o1|1e3.1o1	0.0000;0.1965;-0.2002	5.585e-21;4.823e-01;5.069e-01	9.990e-01;2.180e-03;1.898e-03	0.0093;0.3205;0.6643	0.0130;0.5211;0.4608	3	4	28728471-28741788;28737090-28741788;28740759-28741788
ENSMUSG00000026933.17	ENSMUSG00000026933.17:s:25965663-25965824	s|1e1.1o1|1e2.1o1	0.0000;0.0000	5.579e-21;5.579e-21	1.000e+00;1.000e+00	0.9967;0.0033	0.9992;0.0008	2	3	25956327-25965663;25952819-25965663
ENSMUSG00000029403.14	ENSMUSG00000029403.14:t:92039238-92039436	t|1e1.1o1|1e2.1o1	-0.0049;0.0049	4.293e-04;4.293e-04	4.830e-01;4.830e-01	0.3149;0.6851	0.3048;0.6952	2	3	92039436-92042799;92039436-92042187
ENSMUSG00000024135.10	ENSMUSG00000024135.10:s:86115193-86115296	s|1e1.1o1|1e2.1o1	-0.0000;0.0000	1.289e-13;5.581e-21	9.996e-01;9.996e-01	0.9962;0.0038	0.9959;0.0041	2	3	86109334-86115193;86103000-86115193	32680134-32680277
ENSMUSG00000029638.17	ENSMUSG00000029638.17:s:8558500-8558586	s|1e1.1o2|1e1.2o2	-0.0343;0.0343	1.106e-02;1.106e-02	2.960e-01;2.960e-01	0.4262;0.5738	0.3807;0.6193	2	2	8558586-8573182;8558586-8573185
ENSMUSG00000022791.19	ENSMUSG00000022791.19:s:32679709-32680133	s|1e1.1o1|i	-0.0000;0.0000	4.862e-21;4.862e-21	1.000e+00;1.000e+00	0.0018;0.9982	0.0016;0.9984	1	2	32679877-32680278;32680134-32680277
ENSMUSG00000025531.14	ENSMUSG00000025531.14:s:113185201-113185517	s|1e1.1o1|1e2.1o1|2e1.1o1	-0.1522;0.0298;0.1001	1.834e-01;5.255e-08;2.218e-02	9.936e-03;5.357e-01;6.942e-02	0.9329;0.0144;0.0534	0.7740;0.0613;0.1683	3	3	113159570-113185441;113140786-113185441;113159570-113185201
ENSMUSG00000021458.17	ENSMUSG00000021458.17:s:63298712-63299672	s|1e1.1o1|1e2.1o1|1e3.1o1|1e4.1o1	-0.0003;-0.0041;0.0162;-0.0087	1.753e-06;1.315e-04;2.197e-02;6.029e-03	9.878e-01;8.218e-01;3.128e-01;4.297e-01	0.0066;0.0266;0.8862;0.0761	0.0017;0.0195;0.9121;0.0695	4	5	63298856-63300605;63298856-63301122;63298856-63301779;63298856-63323779
ENSMUSG00000019082.18	ENSMUSG00000019082.18:s:141432021-141432038	s|1e3.1o1|2e1.1o1|2e2.1o1	0.0000;0.0000;0.0000	5.579e-21;5.579e-21;5.579e-21	1.000e+00;1.000e+00;1.000e+00	0.0004;0.9991;0.0004	0.0005;0.9989;0.0005	3	4	141429956-141432030;141431913-141432021;141431549-141432021
ENSMUSG00000027710.14	ENSMUSG00000027710.14:s:36082109-36082228	s|1e1.1o2|1e1.2o2	0.0000;-0.0000	5.579e-21;5.579e-21	1.000e+00;1.000e+00	0.9977;0.0023	0.9981;0.0019	2	2	36082228-36085414;36082228-36085489
ENSMUSG00000039768.16	ENSMUSG00000039768.16:s:151968499-151968627	s|1e1.1o1|1e2.1o1	-0.0000;0.0000	5.581e-21;5.581e-21	9.996e-01;9.996e-01	0.9879;0.0121	0.9810;0.0190	2	3	151968627-151969846;151968627-151970857
ENSMUSG00000040652.16	ENSMUSG00000040652.16:t:65689095-65690300	t|1e1.1o1|1e2.1o1	0.0214;-0.0214	1.006e-20;1.060e-20	6.179e-01;6.179e-01	0.0465;0.9535	0.0610;0.9390	2	3	65687973-65689095;65688906-65689095
ENSMUSG00000031078.15	ENSMUSG00000031078.15:s:144457669-144457779	s|1e1.1o1|1e2.1o1	-0.0000;0.0000	5.579e-21;5.579e-21	1.000e+00;1.000e+00	0.9978;0.0022	0.9867;0.0133	2	3	144456495-144457669;144454786-144457669
ENSMUSG00000036949.16	ENSMUSG00000036949.16:t:14444012-14444078	t|1e1.1o1|1e2.1o1	-0.0000;0.0000	5.587e-21;1.842e-11	9.987e-01;9.987e-01	0.0053;0.9947	0.0034;0.9966	2	3	14434355-14444012;14435766-14444012
ENSMUSG00000056608.14	ENSMUSG00000056608.14:s:91036326-91036598	s|1e1.1o1|2e1.1o1	-0.0044;0.0044	1.341e-03;1.341e-03	4.569e-01;4.569e-01	0.6166;0.3834	0.6067;0.3933	2	2	91036550-91037407;91036598-91037407
ENSMUSG00000032870.8	ENSMUSG00000032870.8:t:120983107-120983192	t|1e1.2o2|1e2.1o1	0.0000;-0.0000	5.600e-21;5.601e-21	9.967e-01;9.967e-01	0.0286;0.9714	0.0234;0.9766	2	3	120983192-121016749;120983192-120985195
ENSMUSG00000022365.6	ENSMUSG00000022365.6:t:57883435-57883546	t|1e1.1o2|1e1.2o2|1e2.1o1	-0.0000;0.0000;0.0000	5.584e-21;5.579e-21;5.579e-21	9.992e-01;9.999e-01;1.000e+00	0.9945;0.0048;0.0007	0.9756;0.0217;0.0021	3	3	57883546-57892143;57883546-57891865;57883546-57890342
ENSMUSG00000020388.12	ENSMUSG00000020388.12:t:54054928-54055239	t|1e1.1o1|1e2.1o1	-0.0000;0.0000	5.580e-21;9.548e-15	9.999e-01;9.999e-01	0.0037;0.9963	0.0028;0.9972	2	3	54055239-54055790;54055239-54055357
ENSMUSG00000017210.14	ENSMUSG00000017210.14:s:98728778-98728987	s|1e1.1o1|2e1.1o1	-0.0005;0.0005	5.914e-13;5.695e-21	9.813e-01;9.813e-01	0.9864;0.0136	0.9847;0.0153	2	2	98728697-98728785;98728697-98728778
ENSMUSG00000038520.15	ENSMUSG00000038520.15:s:44848849-44849079	s|1e1.1o2|1e1.2o2	-0.0000;0.0000	5.581e-21;5.579e-21	1.000e+00;1.000e+00	0.9980;0.0020	0.9980;0.0020	2	2	44848534-44848849;44848519-44848849
ENSMUSG00000032261.16	ENSMUSG00000032261.16:s:83594658-83594738	s|1e1.1o1|1e2.1o1	0.0022;-0.0022	2.109e-06;2.109e-06	9.188e-01;9.188e-01	0.9793;0.0207	0.9928;0.0072	2	3	83594738-83597225;83594738-83636091	117912510-117914287
ENSMUSG00000027274.16	ENSMUSG00000027274.16:s:136891043-136891154	s|1e1.1o1|1e2.1o1	-0.0000;0.0000	5.579e-21;5.587e-21	1.000e+00;1.000e+00	0.0021;0.9979	0.0020;0.9980	2	3	136888407-136891043;136885700-136891043
ENSMUSG00000033365.14	ENSMUSG00000033365.14:s:117914288-117914999	s|1e1.1o1|i	0.0690;-0.0690	3.749e-03;3.749e-03	1.624e-01;1.624e-01	0.8040;0.1960	0.8940;0.1060	1	2	117912509-117914288;117912510-117914287
ENSMUSG00000028444.17	ENSMUSG00000028444.17:s:41658781-41658961	s|1e1.1o2|1e1.2o2	-0.0022;0.0022	1.116e-12;7.533e-21	7.490e-01;7.490e-01	0.9409;0.0591	0.9357;0.0643	2	2	41658409-41658781;41658407-41658781
ENSMUSG00000060636.14	ENSMUSG00000060636.14:t:33057018-33057178	t|1e1.1o1|1e2.1o2|1e2.2o2|1e3.1o1	-0.0093;-0.0073;0.0158;0.0000	3.582e-03;4.736e-04;9.087e-21;5.579e-21	3.389e-01;3.574e-01;6.707e-01;1.000e+00	0.5841;0.3628;0.0367;0.0126	0.5776;0.3493;0.0491;0.0200	4	4	33056510-33057136;33056555-33057136;33056617-33057136;33056905-33057136
ENSMUSG00000055932.15	ENSMUSG00000055932.15:t:91522772-91526230	t|1e1.1o1|1e2.1o1	0.0289;-0.0289	1.142e-20;3.557e-17	5.715e-01;5.715e-01	0.0263;0.9737	0.0605;0.9395	2	3	91474452-91522772;91485278-91522772
ENSMUSG00000018707.13	ENSMUSG00000018707.13:t:110657842-110657988	t|1e1.1o1|1e2.1o1	0.0000;0.0000	5.579e-21;5.579e-21	1.000e+00;1.000e+00	0.0003;0.9997	0.0004;0.9996	2	3	110655631-110657842;110657196-110657842
ENSMUSG00000063626.6	ENSMUSG00000063626.6:s:28724221-28724406	s|1e1.1o1|2e1.1o1	-0.0962;0.0962	1.112e-01;1.112e-01	8.075e-02;8.075e-02	0.3095;0.6905	0.1894;0.8106	2	2	28719994-28724260;28719994-28724221
ENSMUSG00000027088.10	ENSMUSG00000027088.10:s:69790286-69790321	s|1e1.1o3|1e1.2o3|1e1.3o3	-0.1012;0.0243;0.0666	9.453e-02;1.333e-03;5.305e-04	7.208e-02;3.750e-01;2.082e-01	0.8391;0.1486;0.0149	0.7185;0.1830;0.1013	3	2	69790321-69792337;69790321-69792373;69790321-69792393
ENSMUSG00000021733.11	ENSMUSG00000021733.11:s:14760235-14760341	s|1e1.1o1|1e2.1o1	-0.1545;0.1545	3.277e-01;3.277e-01	2.446e-02;2.446e-02	0.8738;0.1262	0.7008;0.2992	2	3	14760341-14762348;14760341-14765577
ENSMUSG00000021182.16	ENSMUSG00000021182.16:s:100940085-100940270	s|1e1.1o1|2e1.1o1	-0.0000;0.0000	5.579e-21;1.225e-18	1.000e+00;1.000e+00	0.0031;0.9969	0.0025;0.9975	2	2	100939158-100940087;100939158-100940085
ENSMUSG00000025485.13	ENSMUSG00000025485.13:t:140862311-140863143	t|1e1.1o1|1e2.1o1	0.0006;-0.0006	5.708e-21;5.724e-21	9.792e-01;9.792e-01	0.0072;0.9928	0.0296;0.9704	2	3	140861440-140862311;140861959-140862311
ENSMUSG00000085396.7	ENSMUSG00000085396.7:s:50630891-50630995	s|1e1.1o2|1e1.2o2|1e2.1o1	-0.0528;-0.0093;0.0663	3.450e-02;3.468e-03;7.772e-02	1.973e-01;4.342e-01;1.441e-01	0.3057;0.2614;0.4247	0.2352;0.2459;0.5186	3	3	50627309-50630891;50627250-50630891;50626509-50630891
ENSMUSG00000034109.15	ENSMUSG00000034109.15:t:75897971-75898132	t|1e1.1o1|1e2.1o1	-0.0123;0.0123	9.007e-03;9.007e-03	3.697e-01;3.697e-01	0.7198;0.2802	0.7041;0.2959	2	3	75898132-75903247;75898132-75902401
ENSMUSG00000022323.11	ENSMUSG00000022323.11:t:34488574-34488679	t|1e1.1o1|1e2.1o1	0.0000;-0.0000	1.770e-11;5.585e-21	9.990e-01;9.990e-01	0.9950;0.0050	0.9968;0.0032	2	3	34488679-34495053;34488679-34489632
ENSMUSG00000026429.9	ENSMUSG00000026429.9:t:134973800-134974162	t|1e1.1o1|1e2.1o1	-0.0004;0.0004	6.090e-06;6.090e-06	9.531e-01;9.531e-01	0.0133;0.9867	0.0105;0.9895	2	3	134971355-134973800;134972189-134973800
ENSMUSG00000023868.17	ENSMUSG00000023868.17:s:8930510-8930559	s|1e1.1o1|1e2.1o1	0.0060;-0.0060	9.811e-13;8.154e-21	7.379e-01;7.379e-01	0.9536;0.0464	0.9634;0.0366	2	3	8930559-8941141;8930559-8944370
ENSMUSG00000037138.18	ENSMUSG00000037138.18:t:38627089-38627244	t|1e1.1o1|1e2.1o1	0.0000;-0.0000	5.580e-21;6.135e-15	9.998e-01;9.998e-01	0.0033;0.9967	0.0037;0.9963	2	3	38627244-38664858;38627244-38627396
ENSMUSG00000036570.14	ENSMUSG00000036570.14:s:31053763-31054045	s|1e1.1o1|1e2.1o1	-0.0069;0.0069	5.945e-12;7.120e-21	8.080e-01;8.080e-01	0.9844;0.0156	0.9578;0.0422	2	3	31053474-31053893;31053061-31053893
ENSMUSG00000034731.11	ENSMUSG00000034731.11:s:78577449-78577557	s|1e1.1o2|1e1.2o2|1e2.1o1	-0.0977;-0.0005;0.1123	8.692e-02;5.730e-21;1.070e-01	8.122e-02;9.781e-01;5.624e-02	0.8730;0.0200;0.1003	0.7587;0.0084;0.2322	3	3	78576017-78577449;78576012-78577449;78570157-78577449
ENSMUSG00000079477.9	ENSMUSG00000079477.9:s:88045073-88045270	s|1e1.1o1|1e2.1o1	-0.0031;0.0031	6.488e-21;6.410e-21	8.848e-01;8.848e-01	0.0418;0.9582	0.0370;0.9630	2	3	88015718-88045073;88013698-88045073
ENSMUSG00000029208.16	ENSMUSG00000029208.16:s:69565430-69565562	s|1e1.1o1|1e2.1o1	0.0000;-0.0000	5.580e-21;5.579e-21	1.000e+00;1.000e+00	0.9970;0.0030	0.9978;0.0022	2	3	69565562-69566361;69565562-69567128
ENSMUSG00000033411.16	ENSMUSG00000033411.16:t:121969070-121969279	t|1e1.1o1|1e2.1o1	0.0000;-0.0000	5.579e-21;5.579e-21	1.000e+00;1.000e+00	0.9969;0.0031	0.9982;0.0018	2	3	121956617-121969070;121956757-121969070
ENSMUSG00000036333.11	ENSMUSG00000036333.11:s:24974925-24975087	s|1e1.1o2|2e1.1o2|2e1.2o2|3e1.1o2|4e1.1o2	-0.0032;0.0212;0.0000;0.0000;-0.0135	5.930e-21;2.212e-09;5.579e-21;5.638e-21;8.823e-21	8.974e-01;5.718e-01;1.000e+00;9.907e-01;6.649e-01	0.0803;0.7902;0.0002;0.0298;0.1024	0.0643;0.8130;0.0002;0.0297;0.0915	5	2	24975005-24982237;24975062-24982237;24975062-24982313;24975082-24982237;24975087-24982237
ENSMUSG00000035847.15	ENSMUSG00000035847.15:s:70350927-70351100	s|1e1.1o2|1e1.2o2	-0.0000;0.0000	5.579e-21;5.579e-21	1.000e+00;1.000e+00	0.9893;0.0107	0.9891;0.0109	2	2	70346673-70350927;70346669-70350927
ENSMUSG00000033487.14	ENSMUSG00000033487.14:s:72589754-72589991	s|1e1.1o1|1e2.1o1	-0.0000;0.0000	5.579e-21;5.579e-21	1.000e+00;1.000e+00	0.9987;0.0013	0.9949;0.0051	2	3	72584844-72589754;72574680-72589754	99240622-99243861
ENSMUSG00000018501.17	ENSMUSG00000018501.17:s:62438338-62438515	s|1e1.1o2|1e1.2o2|1e2.1o1|1e3.1o1	0.0344;-0.0082;-0.0016;0.0000	9.426e-14;7.458e-21;5.945e-21;5.579e-21	5.099e-01;7.970e-01;9.497e-01;1.000e+00	0.9191;0.0429;0.0329;0.0004	0.9600;0.0240;0.0111;0.0026	4	4	62433699-62438338;62433659-62438338;62423067-62438338;62419780-62438338
ENSMUSG00000035849.14	ENSMUSG00000035849.14:s:99243862-99244085	s|1e1.1o1|2e1.1o1|i	-0.1489;0.1544;0.0007	3.289e-01;3.453e-01;3.695e-04	2.926e-02;2.610e-02;5.323e-01	0.7713;0.1667;0.0635	0.5819;0.3671;0.0678	2	2	99240621-99243943;99240621-99243862;99240622-99243861	75023747-75025650
ENSMUSG00000038141.11	ENSMUSG00000038141.11:t:6299363-6299420	t|1e1.1o1|1e2.1o2|1e2.2o2	0.0370;-0.0769;0.0238	9.247e-05;1.356e-02;1.323e-05	3.954e-01;1.309e-01;4.987e-01	0.0596;0.8811;0.0574	0.1143;0.7911;0.0962	3	3	6297327-6299363;6298240-6299363;6298436-6299363
ENSMUSG00000034858.16	ENSMUSG00000034858.16:s:75023585-75023746	s|1e1.1o1|2e1.1o1|i	0.0236;-0.0733;0.0348	2.535e-02;4.494e-03;2.062e-02	2.790e-01;1.510e-01;2.569e-01	0.6460;0.1155;0.2451	0.6694;0.0288;0.2963	2	2	75023653-75025651;75023746-75025651;75023747-75025650
ENSMUSG00000075040.9	ENSMUSG00000075040.9:t:91648016-91648235	t|1e1.1o1|1e2.1o1	-0.0681;0.0681	8.992e-02;8.992e-02	1.320e-01;1.320e-01	0.8086;0.1914	0.7063;0.2937	2	3	91648077-91649151;91648077-91648936
ENSMUSG00000001018.15	ENSMUSG00000001018.15:t:90490154-90490428	t|1e1.2o2|1e2.1o1	0.0024;-0.0024	6.467e-21;2.284e-14	8.789e-01;8.789e-01	0.0273;0.9727	0.0352;0.9648	2	3	90490272-90490832;90490272-90490548
ENSMUSG00000002578.18	ENSMUSG00000002578.18:s:128645721-128645991	s|1e1.1o1|1e2.1o1|1e3.1o2|1e3.2o2	0.0023;0.0177;0.0029;-0.0376	1.064e-05;5.850e-02;1.391e-05;7.947e-02	9.189e-01;1.939e-01;8.275e-01;1.585e-01	0.0035;0.5811;0.0155;0.3954	0.0200;0.6243;0.0230;0.3373	4	4	128644681-128645721;128643968-128645721;128642793-128645721;128642733-128645721
ENSMUSG00000020718.12	ENSMUSG00000020718.12:s:106771044-106772752	s|1e1.1o1|1e2.1o1	-0.0002;0.0002	3.085e-06;3.085e-06	9.595e-01;9.595e-01	0.0119;0.9881	0.0101;0.9899	2	3	106769595-106772652;106768471-106772652
ENSMUSG00000047496.6	ENSMUSG00000047496.6:t:105276914-105284954	t|1e1.1o1|1e2.1o1	-0.0119;0.0119	1.498e-03;1.498e-03	4.425e-01;4.425e-01	0.5681;0.4319	0.5614;0.4386	2	3	105284954-105356343;105284954-105355041	43563559-43565260
ENSMUSG00000027858.13	ENSMUSG00000027858.13:t:102749758-102749860	t|1e1.1o1|1e2.1o1	-0.0090;0.0090	3.474e-07;3.474e-07	7.700e-01;7.700e-01	0.9901;0.0099	0.9593;0.0407	2	3	102735065-102749758;102735315-102749758
ENSMUSG00000028466.15	ENSMUSG00000028466.15:s:43563430-43563558	s|1e1.1o1|i	0.0015;-0.0015	6.661e-16;7.179e-21	7.603e-01;7.603e-01	0.9588;0.0412	0.9588;0.0412	1	2	43563558-43565261;43563559-43565260
ENSMUSG00000029767.16	ENSMUSG00000029767.16:s:29361461-29361487	s|1e1.1o1|1e2.1o1	0.0002;-0.0002	5.627e-21;5.634e-21	9.920e-01;9.920e-01	0.0037;0.9963	0.0269;0.9731	2	3	29361487-29361560;29361487-29366040
ENSMUSG00000035107.13	ENSMUSG00000035107.13:s:58455846-58456157	s|1e1.1o1|2e1.1o1	-0.0535;0.0535	3.434e-02;3.434e-02	1.885e-01;1.885e-01	0.4911;0.5089	0.4059;0.5941	2	2	58456151-58456283;58456157-58456283
ENSMUSG00000038299.16	ENSMUSG00000038299.16:s:32859220-32859327	s|1e1.1o2|1e1.2o2	-0.0414;0.0414	7.971e-09;7.732e-09	4.572e-01;4.572e-01	0.9761;0.0239	0.9274;0.0726	2	2	32859327-32861027;32859327-32861050
ENSMUSG00000032261.16	ENSMUSG00000032261.16:t:83577436-83577621	t|1e1.1o1|1e2.1o1	-0.0016;0.0016	8.449e-07;8.453e-07	9.274e-01;9.274e-01	0.9907;0.0093	0.9789;0.0211	2	3	83548503-83577436;83576910-83577436
ENSMUSG00000026921.20	ENSMUSG00000026921.20:t:26592418-26593120	t|1e1.1o1|1e2.1o3|1e2.2o3|1e2.3o3	-0.0006;-0.0021;0.0001;0.0022	5.717e-21;1.500e-10;6.255e-21;3.773e-06	9.802e-01;8.748e-01;9.069e-01;6.992e-01	0.0237;0.0775;0.0301;0.8681	0.0188;0.0798;0.0396;0.8655	4	3	26591728-26592418;26592241-26592418;26592249-26592418;26592280-26592418	110170348-110173279
ENSMUSG00000036768.6	ENSMUSG00000036768.6:s:123011528-123011637	s|1e1.1o1|1e2.1o1	0.0068;-0.0068	2.057e-04;2.057e-04	7.553e-01;7.553e-01	0.0114;0.9886	0.0333;0.9667	2	3	123011637-123013540;123011637-123013940
ENSMUSG00000086247.7	ENSMUSG00000086247.7:s:110173280-110173424	s|1e1.1o1|i	0.0000;-0.0000	4.863e-21;1.872e-14	9.998e-01;9.998e-01	0.0028;0.9972	0.0037;0.9963	1	2	110168484-110173280;110170348-110173279	73495327-73495813
ENSMUSG00000026655.15	ENSMUSG00000026655.15:t:3772796-3772979	t|1e1.1o1|1e2.1o1|1e3.1o1|1e4.1o1|1e5.1o1|1e6.1o1	0.0021;-0.0000;-0.0000;-0.0039;-0.0000;-0.0010	5.576e-09;5.579e-21;5.579e-21;8.413e-08;5.579e-21;8.259e-10	9.355e-01;9.999e-01;9.999e-01;8.159e-01;9.999e-01;9.630e-01	0.0013;0.0013;0.0013;0.9800;0.0013;0.0140	0.0266;0.0013;0.0013;0.9620;0.0013;0.0091	6	7	3648285-3772796;3704075-3772796;3704955-3772796;3713636-3772796;3731724-3772796;3770761-3772796
ENSMUSG00000031375.17	ENSMUSG00000031375.17:s:73494599-73495326	s|1e1.2o2|2e1.1o2|i	0.0000;0.0000;0.0000	4.862e-21;4.862e-21;4.862e-21	1.000e+00;1.000e+00;1.000e+00	0.0007;0.0007;0.9985	0.0004;0.0004;0.9992	2	2	73495016-73495825;73495326-73495814;73495327-73495813
ENSMUSG00000061313.8	ENSMUSG00000061313.8:t:25739463-25739585	t|1e1.1o1|1e2.1o1	-0.0151;0.0151	3.771e-03;3.771e-03	4.296e-01;4.296e-01	0.1907;0.8093	0.1679;0.8321	2	3	25739585-25741601;25739585-25741287
ENSMUSG00000029147.11	ENSMUSG00000029147.11:s:31204030-31204159	s|1e1.1o1|2e1.1o1	0.0000;-0.0000	5.579e-21;5.579e-21	1.000e+00;1.000e+00	0.0138;0.9862	0.0131;0.9869	2	2	31203674-31204086;31203674-31204030	143837985-143840432
ENSMUSG00000022673.5	ENSMUSG00000022673.5:t:15634439-15634577	t|1e1.1o1|1e2.1o1	0.0084;-0.0084	8.554e-09;8.773e-09	7.438e-01;7.438e-01	0.0228;0.9772	0.0455;0.9545	2	3	15634577-15635230;15634577-15635049	58933397-58934006
ENSMUSG00000058454.15	ENSMUSG00000058454.15:t:143840433-143840523	t|1e1.1o1|1e2.1o1|i	-0.0040;0.0024;0.0000	7.939e-21;1.931e-14;4.975e-21	7.143e-01;8.610e-01;9.825e-01	0.0502;0.9244;0.0271	0.0429;0.9323;0.0233	2	3	143836729-143840433;143837984-143840433;143837985-143840432
ENSMUSG00000020496.10	ENSMUSG00000020496.10:s:58934007-58934231	s|1e1.1o1|i	0.0000;0.0000	4.862e-21;4.862e-21	1.000e+00;1.000e+00	0.9898;0.0102	0.9920;0.0080	1	2	58933396-58934007;58933397-58934006
ENSMUSG00000048154.17	ENSMUSG00000048154.17:t:98835182-98835467	t|1e1.1o1|1e2.1o1	0.0000;-0.0000	1.569e-19;5.589e-21	9.985e-01;9.985e-01	0.9902;0.0098	0.9945;0.0055	2	3	98835467-98837075;98835467-98836581
ENSMUSG00000017686.17	ENSMUSG00000017686.17:s:80242573-80242681	s|1e1.1o2|1e1.2o2	-0.1099;0.1099	1.512e-03;1.512e-03	1.829e-02;1.829e-02	0.9760;0.0240	0.8621;0.1379	2	2	80242681-80243370;80242681-80243402	36893439-36894830
ENSMUSG00000020167.14	ENSMUSG00000020167.14:t:80421332-80421405	t|1e1.1o1|1e2.1o1	0.0000;-0.0000	5.579e-21;5.579e-21	1.000e+00;1.000e+00	0.9985;0.0015	0.9985;0.0015	2	3	80421405-80427671;80421405-80421590
ENSMUSG00000034243.17	ENSMUSG00000034243.17:t:36894831-36894944	t|1e1.1o1|1e2.1o1|i	0.0114;-0.0203;0.0065	1.549e-04;1.172e-03;6.567e-07	5.270e-01;3.979e-01;6.880e-01	0.1265;0.8057;0.0588	0.1496;0.7728;0.0810	2	3	36891492-36894831;36893438-36894831;36893439-36894830
ENSMUSG00000026289.15	ENSMUSG00000026289.15:s:87774145-87774231	s|1e1.1o1|1e2.1o1	-0.1010;0.1010	3.872e-02;3.872e-02	6.586e-02;6.586e-02	0.8759;0.1241	0.7606;0.2394	2	3	87774231-87774813;87774231-87775757	29337139-29338741
ENSMUSG00000005150.16	ENSMUSG00000005150.16:t:85075035-85075343	t|1e2.1o1|1e3.1o1|2e1.1o4	0.0002;-0.0470;0.0301	5.624e-21;6.478e-05;2.795e-06	9.926e-01;3.536e-01;4.930e-01	0.0016;0.9771;0.0213	0.0141;0.9238;0.0612	3	4	85075343-85076024;85075343-85075823;85075037-85080125
ENSMUSG00000024012.18	ENSMUSG00000024012.18:s:29338742-29338801	s|1e1.1o1|1e2.1o1|i	0.0000;0.0000;0.0000	4.862e-21;4.862e-21;4.862e-21	1.000e+00;1.000e+00;1.000e+00	0.9890;0.0017;0.0096	0.9825;0.0113;0.0059	2	3	29336311-29338742;29334005-29338742;29337139-29338741
ENSMUSG00000029559.15	ENSMUSG00000029559.15:s:114946291-114946880	s|1e1.1o1|2e1.1o1	-0.0000;0.0000	5.579e-21;5.579e-21	1.000e+00;1.000e+00	0.9899;0.0101	0.9878;0.0122	2	2	114946364-114947163;114946618-114947163
ENSMUSG00000038533.15	ENSMUSG00000038533.15:t:154504553-154504794	t|1e1.1o1|1e2.1o1	-0.0108;0.0108	4.098e-04;4.098e-04	5.213e-01;5.213e-01	0.0766;0.9234	0.0535;0.9465	2	3	154436636-154504553;154500543-154504553
ENSMUSG00000019876.15	ENSMUSG00000019876.15:s:57692203-57692270	s|1e1.1o1|1e2.1o1|1e3.1o2	0.0051;-0.0047;-0.0089	8.684e-05;1.689e-02;1.890e-02	8.252e-01;2.894e-01;2.924e-01	0.0060;0.1514;0.8439	0.0325;0.1301;0.8426	3	4	57692270-57699623;57692270-57708074;57692270-57728090	152330276-152332259
ENSMUSG00000000884.17	ENSMUSG00000000884.17:t:18552367-18552388	t|1e1.1o1|1e2.1o1|1e3.1o1	0.0042;-0.0127;-0.0008	2.079e-07;5.207e-05;6.914e-06	8.691e-01;5.882e-01;8.258e-01	0.0050;0.9713;0.0230	0.0281;0.9463;0.0278	3	4	18499140-18552367;18548191-18552367;18549059-18552367
ENSMUSG00000028936.15	ENSMUSG00000028936.15:s:152330004-152330275	s|1e1.1o2|1e1.2o2|i	0.0000;0.0000;0.0000	4.862e-21;4.862e-21;4.862e-21	1.000e+00;1.000e+00;1.000e+00	0.0012;0.9959;0.0026	0.0012;0.9954;0.0033	2	2	152330128-152332260;152330128-152332280;152330276-152332259
ENSMUSG00000029120.10	ENSMUSG00000029120.10:t:36940097-36940261	t|1e1.1o1|1e2.1o1	0.0000;0.0000	5.579e-21;5.579e-21	1.000e+00;1.000e+00	0.9997;0.0003	0.9995;0.0005	2	3	36931413-36940097;36939791-36940097	29547746-29547840
ENSMUSG00000036850.4	ENSMUSG00000036850.4:s:24974776-24975098	s|1e1.1o1|2e1.1o1	-0.0000;0.0000	5.579e-21;5.579e-21	1.000e+00;1.000e+00	0.9972;0.0028	0.9963;0.0037	2	2	24974681-24974888;24974681-24974776
ENSMUSG00000020460.15	ENSMUSG00000020460.15:s:29547841-29548109	s|1e1.1o1|i	0.0025;-0.0025	6.027e-21;6.085e-21	7.519e-01;7.519e-01	0.8223;0.1777	0.8316;0.1684	1	2	29547745-29547841;29547746-29547840
ENSMUSG00000013629.16	ENSMUSG00000013629.16:t:31075809-31075853	t|1e1.1o1|1e2.1o1	-0.0006;0.0006	9.435e-12;5.716e-21	9.779e-01;9.779e-01	0.9914;0.0086	0.9860;0.0140	2	3	31075185-31075809;31075521-31075809	80205082-80205261
ENSMUSG00000032503.18	ENSMUSG00000032503.18:t:112187662-112187766	t|1e1.1o1|1e2.1o1|1e3.2o2|1e4.1o1|1e5.1o1|1e6.1o1|1e7.1o1|1e8.1o3|1e8.2o3|1e8.3o3|1e9.1o1|1e10.1o1|1e11.1o2|1e11.2o2|1e12.1o1	0.0047;0.0001;0.0000;0.0391;-0.0211;0.0000;0.0000;0.0000;0.0000;0.0000;0.0000;0.0000;0.0000;0.0000;-0.0256	9.454e-09;1.077e-07;5.579e-21;4.292e-08;1.051e-20;5.579e-21;5.595e-21;5.579e-21;5.579e-21;5.579e-21;5.579e-21;5.586e-21;5.579e-21;5.588e-21;3.908e-05	6.969e-01;6.963e-01;9.999e-01;4.129e-01;6.263e-01;1.000e+00;9.974e-01;1.000e+00;1.000e+00;1.000e+00;1.000e+00;9.987e-01;1.000e+00;9.985e-01;4.645e-01	0.1778;0.2319;0.0173;0.0884;0.0566;0.0024;0.0230;0.0001;0.0001;0.0001;0.0001;0.0232;0.0040;0.0243;0.3471	0.1861;0.2394;0.0125;0.1345;0.0336;0.0001;0.0213;0.0017;0.0001;0.0001;0.0033;0.0225;0.0072;0.0246;0.3076	15	13	112187766-112235650;112187766-112234310;112187766-112233646;112187766-112233092;112187766-112232335;112187766-112231647;112187766-112230916;112187766-112217256;112187766-112217228;112187766-112216928;112187766-112216656;112187766-112206245;112187766-112188124;112187766-112188021;112187766-112187861
ENSMUSG00000024097.11	ENSMUSG00000024097.11:s:80205262-80205438	s|1e1.1o2|1e1.2o2|1e2.1o1|i	0.3999;0.0000;-0.2613;-0.1368	1.000e+00;4.862e-21;8.956e-01;3.692e-02	2.130e-20;1.000e+00;4.167e-09;5.437e-03	0.0301;0.0012;0.6525;0.3163	0.4169;0.0099;0.3939;0.1772	3	3	80205081-80205262;80204908-80205262;80204387-80205262;80205082-80205261
ENSMUSG00000058655.9	ENSMUSG00000058655.9:s:102086505-102086639	s|1e1.1o2|1e1.2o2	-0.0000;0.0000	5.579e-21;5.579e-21	1.000e+00;1.000e+00	0.9936;0.0064	0.9863;0.0137	2	2	102086639-102088616;102086639-102088618
ENSMUSG00000000555.8	ENSMUSG00000000555.8:s:103366300-103366763	s|1e1.1o1|1e2.1o1	-0.0014;0.0014	4.147e-05;4.147e-05	9.305e-01;9.305e-01	0.0179;0.9821	0.0085;0.9915	2	3	103359971-103366300;103359180-103366300
ENSMUSG00000024251.10	ENSMUSG00000024251.10:s:84446505-84446725	s|1e1.1o2|1e1.2o2	0.0007;-0.0007	1.779e-05;1.779e-05	9.396e-01;9.396e-01	0.0109;0.9891	0.0152;0.9848	2	2	84444550-84446505;84444509-84446505	128564225-128565019
ENSMUSG00000005882.18	ENSMUSG00000005882.18:s:155911741-155911836	s|1e2.2o2|2e1.1o2|2e1.2o2	-0.0000;-0.0023;0.0023	5.579e-21;1.621e-07;1.583e-07	1.000e+00;6.870e-01;6.849e-01	0.0011;0.1019;0.8971	0.0010;0.0946;0.9045	3	3	155858131-155911746;155910467-155911741;155910464-155911741
ENSMUSG00000028804.20	ENSMUSG00000028804.20:s:128564009-128564224	s|1e1.1o1|i	0.0197;-0.0197	1.665e-03;1.665e-03	4.088e-01;4.088e-01	0.7940;0.2060	0.8319;0.1681	1	2	128564224-128565020;128564225-128565019	91120191-91122421
ENSMUSG00000037553.14	ENSMUSG00000037553.14:s:133613316-133613687	s|1e1.1o1|2e2.1o1	-0.0658;0.0658	3.571e-03;3.571e-03	1.767e-01;1.767e-01	0.9093;0.0907	0.8293;0.1707	2	3	133613025-133613639;133610482-133613569
ENSMUSG00000026305.15	ENSMUSG00000026305.15:s:91120141-91120190	s|1e1.1o1|i	-0.0001;0.0001	4.879e-21;4.878e-21	9.974e-01;9.974e-01	0.9855;0.0145	0.9786;0.0214	1	2	91120190-91122422;91120191-91122421
ENSMUSG00000020246.13	ENSMUSG00000020246.13:t:82700919-82701067	t|1e1.1o1|1e2.1o1	-0.0001;0.0001	2.150e-10;3.043e-10	9.979e-01;9.979e-01	0.0058;0.9942	0.0035;0.9965	2	3	82696207-82700919;82699306-82700919
ENSMUSG00000021027.17	ENSMUSG00000021027.17:t:55721406-55722941	t|1e1.1o1|1e2.1o1	0.0393;-0.0393	3.014e-05;3.014e-05	3.760e-01;3.760e-01	0.0664;0.9336	0.1235;0.8765	2	3	55722941-55738211;55722941-55735034
ENSMUSG00000036564.17	ENSMUSG00000036564.17:s:95711093-95711642	s|1e1.1o1|1e2.1o1	-0.0000;0.0000	5.579e-21;5.579e-21	1.000e+00;1.000e+00	0.0279;0.9721	0.0219;0.9781	2	3	95711144-95712325;95711144-95713178	112859702-112866795
ENSMUSG00000026123.11	ENSMUSG00000026123.11:t:34861873-34861917	t|1e1.1o1|1e2.1o1|1e3.1o1	0.0001;0.0000;-0.0001	5.595e-21;5.579e-21;5.594e-21	9.974e-01;1.000e+00;9.977e-01	0.9745;0.0004;0.0252	0.9812;0.0039;0.0134	3	4	34850063-34861873;34851977-34861873;34852336-34861873
ENSMUSG00000021759.14	ENSMUSG00000021759.14:s:112859644-112859701	s|1e1.1o1|i	0.0000;-0.0000	4.990e-21;4.990e-21	9.803e-01;9.803e-01	0.9747;0.0253	0.9719;0.0281	1	2	112859701-112866796;112859702-112866795
ENSMUSG00000041815.14	ENSMUSG00000041815.14:t:83135294-83135389	t|1e1.1o1|1e2.1o1	0.0820;-0.0820	8.627e-03;8.627e-03	1.157e-01;1.157e-01	0.2599;0.7401	0.3550;0.6450	2	3	83135389-83138132;83135389-83137468	29248515-29248743
ENSMUSG00000034854.8	ENSMUSG00000034854.8:s:81362933-81363027	s|1e1.1o2|1e1.2o2	0.0217;-0.0217	2.211e-07;2.212e-07	5.462e-01;5.462e-01	0.0370;0.9630	0.0713;0.9287	2	2	81363027-81363434;81363027-81363553	128813613-128819742
ENSMUSG00000035513.19	ENSMUSG00000035513.19:s:29248744-29248878	s|1e1.2o2|2e1.1o2|i	0.0000;-0.0085;0.0082	4.862e-21;3.189e-05;3.082e-05	1.000e+00;5.410e-01;5.428e-01	0.0007;0.3651;0.6342	0.0011;0.3513;0.6476	2	2	29248288-29248788;29248514-29248744;29248515-29248743
ENSMUSG00000029420.14	ENSMUSG00000029420.14:s:128819743-128820069	s|1e1.1o1|i	-0.0030;0.0030	5.528e-09;5.571e-09	8.803e-01;8.803e-01	0.9841;0.0159	0.9674;0.0326	1	2	128813612-128819743;128813613-128819742
ENSMUSG00000024145.6	ENSMUSG00000024145.6:s:87020401-87020517	s|1e1.1o1|1e2.1o1	-0.0138;0.0138	1.309e-10;9.037e-21	6.615e-01;6.615e-01	0.9638;0.0362	0.9453;0.0547	2	3	87008911-87020401;86997567-87020401
ENSMUSG00000024921.17	ENSMUSG00000024921.17:s:26749711-26750010	s|1e2.1o1|2e1.1o1|2e2.1o1|3e2.1o1	-0.0052;0.0009;0.0032;-0.0010	7.092e-21;5.769e-21;4.358e-08;7.713e-21	7.804e-01;9.698e-01;6.731e-01;7.626e-01	0.0726;0.0172;0.8632;0.0452	0.0611;0.0237;0.8709;0.0443	4	3	26749942-26751824;26749947-26751122;26749947-26751824;26750010-26751824
ENSMUSG00000002846.9	ENSMUSG00000002846.9:s:38518367-38518532	s|1e1.1o1|1e2.1o1	-0.0000;0.0000	5.579e-21;5.579e-21	1.000e+00;1.000e+00	0.0015;0.9985	0.0015;0.9985	2	3	38516870-38518367;38510807-38518367
ENSMUSG00000003429.11	ENSMUSG00000003429.11:s:45122829-45122958	s|1e1.1o2|1e1.2o2	0.0000;0.0000	5.579e-21;5.579e-21	1.000e+00;1.000e+00	0.9995;0.0005	0.9994;0.0006	2	2	45122558-45122829;45122548-45122829
ENSMUSG00000038271.17	ENSMUSG00000038271.17:t:125149528-125149649	t|1e1.1o1|1e2.1o1	-0.0367;0.0367	1.195e-05;1.195e-05	4.402e-01;4.402e-01	0.9912;0.0088	0.9290;0.0710	2	3	125146029-125149589;125149182-125149589	108339317-108339420
ENSMUSG00000031556.6	ENSMUSG00000031556.6:t:25020439-25020554	t|1e1.1o1|1e2.1o2|1e2.2o2	-0.0005;0.0037;-0.0000	5.691e-21;6.420e-21;5.579e-21	9.838e-01;8.829e-01;1.000e+00	0.0272;0.9650;0.0109	0.0185;0.9742;0.0092	3	3	25017592-25020439;25018153-25020439;25018674-25020439	30324619-30330228
ENSMUSG00000063856.7	ENSMUSG00000063856.7:s:108338903-108339316	s|1e1.1o1|i	0.0000;0.0000	4.862e-21;4.862e-21	1.000e+00;1.000e+00	0.0049;0.9951	0.0080;0.9920	1	2	108339316-108339421;108339317-108339420	120188752-120189439
ENSMUSG00000033628.15	ENSMUSG00000033628.15:s:30324544-30324618	s|1e1.1o1|1e2.1o1|i	0.0000;0.0001;-0.0001	4.862e-21;5.486e-19;4.908e-21	9.999e-01;9.898e-01;9.932e-01	0.0011;0.9847;0.0141	0.0050;0.9858;0.0085	2	3	30324618-30330229;30324618-30333161;30324619-30330228
ENSMUSG00000075389.3	ENSMUSG00000075389.3:s:120189440-120189852	s|1e1.1o2|1e1.2o2|1e2.1o1|i	0.0124;0.0096;-0.0622;0.0252	3.126e-02;5.760e-04;8.852e-03;2.375e-02	2.439e-01;4.994e-01;1.931e-01;2.547e-01	0.5160;0.1018;0.1167;0.2720	0.5411;0.1214;0.0293;0.3118	3	3	120188676-120189440;120188672-120189440;120188439-120189440;120188752-120189439
ENSMUSG00000022913.16	ENSMUSG00000022913.16:t:95983793-95983991	t|1e1.1o1|1e2.1o1	0.0000;-0.0000	5.579e-21;5.579e-21	1.000e+00;1.000e+00	0.0017;0.9983	0.0048;0.9952	2	3	95983991-95987960;95983991-95987293	99229565-99235066
ENSMUSG00000026683.14	ENSMUSG00000026683.14:t:169512167-169512229	t|1e1.1o1|1e2.1o1	-0.0001;0.0001	1.730e-07;1.732e-07	9.826e-01;9.826e-01	0.0088;0.9912	0.0079;0.9921	2	3	169512229-169516561;169512229-169513445	13896324-13898661
ENSMUSG00000028550.15	ENSMUSG00000028550.15:s:99229488-99229564	s|1e1.1o1|i	0.0086;-0.0086	9.660e-05;9.660e-05	6.041e-01;6.041e-01	0.9424;0.0576	0.9623;0.0377	1	2	99229564-99235067;99229565-99235066	123729357-123730454
ENSMUSG00000068036.16	ENSMUSG00000068036.16:s:13896088-13896323	s|1e1.1o1|i	0.1127;-0.1127	4.711e-02;4.711e-02	4.477e-02;4.477e-02	0.5661;0.4339	0.6890;0.3110	1	2	13896222-13898945;13896324-13898661
ENSMUSG00000029422.15	ENSMUSG00000029422.15:s:123730455-123730544	s|1e1.1o1|i	0.0000;-0.0000	4.868e-21;4.869e-21	9.989e-01;9.989e-01	0.9790;0.0210	0.9802;0.0198	1	2	123729356-123730455;123729357-123730454	94413787-94418204
ENSMUSG00000034171.13	ENSMUSG00000034171.13:s:115998714-115998966	s|1e1.1o1|1e2.1o1	-0.0000;0.0000	8.635e-16;5.587e-21	9.987e-01;9.987e-01	0.9895;0.0105	0.9917;0.0083	2	3	115998615-115998821;115969184-115998821
ENSMUSG00000027193.12	ENSMUSG00000027193.12:s:94418205-94418392	s|1e1.1o2|1e1.2o2|2e1.1o2|i	0.0194;-0.0077;-0.0010;-0.0000	8.216e-05;7.902e-06;5.151e-21;4.864e-21	4.488e-01;5.691e-01;9.592e-01;9.997e-01	0.3637;0.5831;0.0334;0.0162	0.3923;0.5703;0.0177;0.0148	3	2	94413786-94418256;94413781-94418256;94413786-94418205;94413787-94418204
ENSMUSG00000051373.5	ENSMUSG00000051373.5:t:32109609-32110820	t|1e1.1o1|1e2.1o1|1e3.1o1	-0.0005;0.0195;-0.0103	5.693e-21;1.761e-05;1.898e-06	9.834e-01;5.778e-01;7.198e-01	0.0120;0.9398;0.0403	0.0027;0.9791;0.0183	3	4	32095680-32109609;32096262-32109609;32108601-32109609	83661269-83662975
ENSMUSG00000020564.17	ENSMUSG00000020564.17:s:33362973-33363094	s|1e1.1o1|1e2.1o1	0.0226;-0.0226	3.080e-02;3.080e-02	2.682e-01;2.682e-01	0.4356;0.5644	0.4706;0.5294	2	3	33363094-33364385;33363094-33366972
ENSMUSG00000010608.15	ENSMUSG00000010608.15:s:83661207-83661268	s|1e1.1o1|i	0.3043;-0.3043	8.726e-01;8.726e-01	3.222e-04;3.222e-04	0.2956;0.7044	0.6145;0.3855	1	2	83661268-83663979;83661269-83662975
ENSMUSG00000040865.15	ENSMUSG00000040865.15:t:63085668-63086398	t|1e1.1o1|1e2.1o1	-0.0001;0.0001	2.716e-09;2.475e-09	9.954e-01;9.954e-01	0.9949;0.0051	0.9932;0.0068	2	3	63086398-63093285;63086398-63091791
ENSMUSG00000052917.15	ENSMUSG00000052917.15:s:56155224-56155375	s|1e1.1o1|1e2.1o1	-0.2119;0.2119	5.632e-01;5.632e-01	8.663e-05;8.663e-05	0.9956;0.0044	0.7651;0.2349	2	3	56155375-56158468;56155375-56162375
ENSMUSG00000018411.17	ENSMUSG00000018411.17:s:104294859-104295317	s|1e1.1o2|1e1.2o2|1e2.1o1	0.0000;0.0000;0.0000	5.579e-21;5.579e-21;5.579e-21	1.000e+00;1.000e+00;1.000e+00	0.0009;0.0001;0.9989	0.0013;0.0001;0.9986	3	3	104294924-104298498;104294924-104298546;104294924-104302361
ENSMUSG00000021548.10	ENSMUSG00000021548.10:s:85190754-85190876	s|1e1.1o1|1e2.1o1	-0.0747;0.0747	2.560e-03;2.560e-03	1.556e-01;1.556e-01	0.9446;0.0554	0.8606;0.1394	2	3	85190876-85196252;85190876-85202333
ENSMUSG00000026867.18	ENSMUSG00000026867.18:t:34720568-34720728	t|1e1.1o1|1e2.1o1	0.0153;-0.0153	1.151e-04;1.151e-04	5.389e-01;5.389e-01	0.6746;0.3254	0.6958;0.3042	2	3	34720728-34725043;34720728-34722938
ENSMUSG00000030134.11	ENSMUSG00000030134.11:s:118089103-118089226	s|1e1.1o2|1e1.2o2	0.0228;-0.0228	1.071e-04;1.071e-04	4.724e-01;4.724e-01	0.8978;0.1022	0.9313;0.0687	2	2	118089226-118089435;118089226-118089460
ENSMUSG00000036242.15	ENSMUSG00000036242.15:s:49682612-49682746	s|1e1.1o2|1e1.2o2	-0.0346;0.0346	5.872e-03;5.872e-03	3.124e-01;3.124e-01	0.9498;0.0502	0.8923;0.1077	2	2	49682416-49682612;49682413-49682612
ENSMUSG00000042705.9	ENSMUSG00000042705.9:s:46960416-46960506	s|1e1.1o1|1e2.1o1|1e3.1o1|1e4.1o1	-0.0032;0.0104;-0.0000;0.0007	6.293e-21;5.583e-07;5.740e-21;5.717e-21	9.074e-01;6.480e-01;9.756e-01;9.777e-01	0.0330;0.9466;0.0107;0.0106	0.0054;0.9592;0.0154;0.0160	4	5	46960506-46963076;46960506-46963660;46960506-46967740;46960506-46990479
ENSMUSG00000053641.9	ENSMUSG00000053641.9:t:64835954-64836081	t|1e1.1o1|1e2.1o1	-0.0002;0.0002	2.133e-05;2.133e-05	8.266e-01;8.266e-01	0.9751;0.0249	0.9830;0.0170	2	3	64835352-64835954;64835586-64835954
ENSMUSG00000022094.15	ENSMUSG00000022094.15:s:70318662-70318940	s|1e2.1o1|2e1.1o1	-0.0001;0.0001	8.601e-10;8.731e-10	9.974e-01;9.974e-01	0.0059;0.9941	0.0034;0.9966	2	3	70316525-70318840;70316624-70318662
ENSMUSG00000020385.16	ENSMUSG00000020385.16:s:51263114-51263269	s|1e1.1o1|1e2.1o1	0.0190;-0.0190	2.370e-11;1.038e-20	6.216e-01;6.216e-01	0.9381;0.0619	0.9613;0.0387	2	3	51263269-51267171;51263269-51271800
ENSMUSG00000041609.16	ENSMUSG00000041609.16:t:115673080-115673196	t|1e1.1o1|1e2.1o1	-0.0000;0.0000	3.473e-18;5.579e-21	1.000e+00;1.000e+00	0.9979;0.0021	0.9972;0.0028	2	3	115673196-115724541;115673196-115715396
ENSMUSG00000030654.9	ENSMUSG00000030654.9:s:118129469-118129662	s|1e1.1o1|1e2.1o1|1e3.1o1	0.0000;0.0000;0.0000	5.579e-21;5.579e-21;5.579e-21	1.000e+00;1.000e+00;1.000e+00	0.0002;0.9989;0.0008	0.0002;0.9991;0.0007	3	4	118129068-118129469;118127267-118129469;118126515-118129469
ENSMUSG00000072258.10	ENSMUSG00000072258.10:s:183388981-183389158	s|1e1.1o1|2e1.1o1	-0.0189;0.0189	2.714e-02;2.714e-02	2.581e-01;2.581e-01	0.6334;0.3666	0.5880;0.4120	2	2	183389090-183390921;183389158-183390921
ENSMUSG00000020375.9	ENSMUSG00000020375.9:s:50407823-50407924	s|1e2.2o2|2e1.1o1	-0.0000;0.0000	5.579e-21;5.589e-21	1.000e+00;1.000e+00	0.0028;0.9972	0.0021;0.9979	2	3	50389747-50407839;50406483-50407823
ENSMUSG00000031502.11	ENSMUSG00000031502.11:s:11241122-11241208	s|1e1.1o1|1e2.2o2	0.0000;0.0000	5.579e-21;5.579e-21	1.000e+00;1.000e+00	0.9993;0.0007	0.9994;0.0006	2	3	11240067-11241122;11220349-11241122
ENSMUSG00000033105.12	ENSMUSG00000033105.12:s:76545451-76545501	s|1e1.1o2|1e1.2o2	-0.0323;0.0323	3.322e-06;3.321e-06	4.673e-01;4.673e-01	0.9770;0.0230	0.9286;0.0714	2	2	76545501-76546062;76545501-76546079
ENSMUSG00000022515.6	ENSMUSG00000022515.6:t:4957641-4957762	t|1e1.1o1|1e2.1o1|1e3.1o1	0.0359;0.0134;-0.0518	1.850e-02;1.668e-08;2.768e-02	2.648e-01;6.488e-01;2.026e-01	0.4301;0.0322;0.5445	0.4893;0.0553;0.4630	3	4	4957762-4964120;4957762-4960397;4957762-4957968
ENSMUSG00000021884.18	ENSMUSG00000021884.18:t:31619845-31619928	t|1e1.1o1|1e2.1o1	-0.0002;0.0002	3.947e-07;3.950e-07	9.776e-01;9.776e-01	0.0097;0.9903	0.0079;0.9921	2	3	31619928-31622839;31619928-31621003
ENSMUSG00000090626.9	ENSMUSG00000090626.9:t:72480419-72480775	t|1e1.1o1|1e2.1o1|2e2.1o1	0.0197;-0.0205;-0.0007	7.112e-03;9.428e-03;6.103e-10	3.692e-01;3.629e-01;9.622e-01	0.2469;0.7342;0.0173	0.2769;0.7030;0.0200	3	3	72480775-72484069;72480775-72482447;72480747-72482447
ENSMUSG00000001436.15	ENSMUSG00000001436.15:t:77042782-77042974	t|1e2.1o1|1e3.1o1|2e1.1o1|2e3.1o1	0.0237;-0.0849;-0.0000;0.0496	6.667e-04;4.878e-02;5.580e-21;6.358e-04	4.732e-01;1.089e-01;9.999e-01;3.014e-01	0.0419;0.9294;0.0020;0.0258	0.0774;0.8209;0.0020;0.0959	4	4	77042450-77042782;77042569-77042782;77038579-77042898;77042569-77042898
ENSMUSG00000050751.14	ENSMUSG00000050751.14:t:124384195-124384622	t|1e1.1o1|1e2.1o1|1e3.1o1	0.0000;-0.0000;0.0000	5.579e-21;1.469e-19;5.579e-21	1.000e+00;1.000e+00;1.000e+00	0.0011;0.9978;0.0011	0.0017;0.9967;0.0017	3	4	124384622-124439503;124384622-124433799;124384622-124393190	100037982-100038573
ENSMUSG00000030881.15	ENSMUSG00000030881.15:s:105638209-105638344	s|1e1.1o1|1e2.1o1	0.0195;-0.0195	2.517e-05;2.517e-05	5.314e-01;5.314e-01	0.8474;0.1526	0.8723;0.1277	2	3	105638040-105638209;105637278-105638209
ENSMUSG00000029328.15	ENSMUSG00000029328.15:s:100038574-100039664	s|1e1.1o1|2e1.1o1|i	-0.0887;0.0863;-0.0000	2.147e-07;2.709e-20;4.865e-21	9.942e-02;9.423e-02;9.995e-01	0.9537;0.0178;0.0293	0.8649;0.1081;0.0269	2	2	100037981-100038720;100037981-100038574;100037982-100038573
ENSMUSG00000021876.15	ENSMUSG00000021876.15:t:51104807-51106151	t|1e1.1o1|1e2.1o1	-0.1152;0.1152	1.264e-02;1.264e-02	2.234e-02;2.234e-02	0.9974;0.0026	0.8585;0.1415	2	3	51091253-51104807;51096473-51104807	53567211-53569886
ENSMUSG00000033287.16	ENSMUSG00000033287.16:s:78436901-78437099	s|1e2.1o1|2e1.1o1|2e2.1o1|2e3.1o1|3e3.1o1	-0.0002;0.0141;0.0117;-0.0009;-0.0048	5.629e-21;1.845e-04;3.363e-05;1.508e-10;6.553e-08	9.926e-01;5.122e-01;6.721e-01;9.721e-01;8.613e-01	0.0086;0.9278;0.0171;0.0169;0.0261	0.0021;0.9458;0.0486;0.0021;0.0021	5	4	78436963-78437584;78436994-78437158;78436994-78437584;78436994-78438487;78437099-78438487
ENSMUSG00000033054.7	ENSMUSG00000033054.7:s:53566916-53567210	s|1e1.1o1|i	-0.0992;0.0992	7.111e-02;7.111e-02	7.480e-02;7.480e-02	0.9343;0.0657	0.8167;0.1833	1	2	53567024-53569887;53567211-53569886	102663129-102664738
ENSMUSG00000028423.15	ENSMUSG00000028423.15:t:41021749-41021847	t|1e1.1o1|1e2.1o1	0.0000;-0.0000	5.579e-21;5.579e-21	1.000e+00;1.000e+00	0.9968;0.0032	0.9980;0.0020	2	3	41018489-41021749;41021429-41021749
ENSMUSG00000062683.11	ENSMUSG00000062683.11:s:102664739-102665247	s|1e1.1o1|i	0.0000;0.0000	4.862e-21;4.862e-21	1.000e+00;1.000e+00	0.9876;0.0124	0.9860;0.0140	1	2	102663128-102665054;102663129-102664738
ENSMUSG00000030094.8	ENSMUSG00000030094.8:s:91515706-91515888	s|1e1.1o1|1e2.1o1	0.0062;-0.0062	4.027e-06;4.027e-06	8.220e-01;8.220e-01	0.9648;0.0352	0.9951;0.0049	2	3	91510658-91515706;91508595-91515706
ENSMUSG00000020532.18	ENSMUSG00000020532.18:s:84214158-84214290	s|1e1.1o1|1e2.1o1	-0.0966;0.0966	1.615e-02;1.615e-02	7.264e-02;7.264e-02	0.9199;0.0801	0.8185;0.1815	2	3	84214290-84215834;84214290-84223142
ENSMUSG00000039219.18	ENSMUSG00000039219.18:t:14177983-14181304	t|1e1.1o1|1e2.1o2|1e2.2o2	0.0230;0.0011;-0.0222	1.401e-03;1.851e-06;8.774e-04	3.945e-01;6.535e-01;3.974e-01	0.3334;0.1750;0.4949	0.3746;0.1751;0.4467	3	3	14164942-14181220;14170071-14181220;14170179-14181220
ENSMUSG00000024921.17	ENSMUSG00000024921.17:s:26759878-26759931	s|1e1.1o1|1e2.1o1|1e3.1o1	0.0000;-0.0008;0.0006	5.579e-21;8.332e-10;4.896e-10	1.000e+00;9.739e-01;9.789e-01	0.0015;0.9970;0.0015	0.0021;0.9834;0.0145	3	4	26759931-26760185;26759931-26770938;26759931-26771508
ENSMUSG00000031284.16	ENSMUSG00000031284.16:s:143518591-143518763	s|1e1.1o1|1e2.1o1|1e3.1o1	0.0648;0.0161;-0.0842	1.132e-02;1.845e-03;7.319e-02	1.774e-01;4.298e-01;1.042e-01	0.0450;0.1794;0.7721	0.1336;0.2058;0.6599	3	4	143518763-143528540;143518763-143563260;143518763-143693287
ENSMUSG00000018501.17	ENSMUSG00000018501.17:s:62389691-62389792	s|1e1.1o2|1e1.2o2	-0.0272;0.0272	1.834e-04;1.834e-04	4.431e-01;4.431e-01	0.3110;0.6890	0.2757;0.7243	2	2	62384845-62389691;62384842-62389691	79836059-79836088
ENSMUSG00000033124.16	ENSMUSG00000033124.16:s:75185951-75186104	s|1e1.1o1|2e1.1o1	0.0103;-0.0103	7.638e-21;2.577e-18	7.643e-01;7.643e-01	0.0090;0.9910	0.0464;0.9536	2	2	75185845-75186010;75185845-75185951
ENSMUSG00000059173.19	ENSMUSG00000059173.19:s:79836089-79836924	s|1e1.1o1|i	0.0000;-0.0000	4.862e-21;1.145e-20	1.000e+00;1.000e+00	0.0013;0.9987	0.0024;0.9976	1	2	79836058-79836089;79836059-79836088
ENSMUSG00000003279.17	ENSMUSG00000003279.17:s:70078262-70081019	s|1e1.1o1|1e2.1o1	0.0003;-0.0003	2.537e-04;2.537e-04	5.424e-01;5.424e-01	0.2052;0.7948	0.2031;0.7969	2	3	70078423-70206237;70078423-70308047
ENSMUSG00000028248.15	ENSMUSG00000028248.15:s:21857180-21857368	s|1e1.1o1|1e2.1o1	0.0047;-0.0047	6.726e-21;4.153e-14	8.482e-01;8.482e-01	0.0261;0.9739	0.0333;0.9667	2	3	21857368-21857614;21857368-21859084
ENSMUSG00000030231.11	ENSMUSG00000030231.11:s:140556804-140556857	s|1e1.1o1|1e2.1o1|1e3.1o1	-0.0000;-0.2910;0.2917	5.579e-21;8.439e-01;8.455e-01	9.999e-01;4.322e-04;4.162e-04	0.0025;0.7534;0.2442	0.0021;0.4521;0.5460	3	4	140556857-140557086;140556857-140563568;140556857-140569353	145178929-145181135
ENSMUSG00000028199.18	ENSMUSG00000028199.18:s:154606379-154606531	s|1e1.1o1|1e2.1o1	0.0005;-0.0005	1.136e-09;9.973e-10	9.818e-01;9.818e-01	0.9854;0.0146	0.9963;0.0037	2	3	154606531-154611410;154606531-154618460
ENSMUSG00000029625.16	ENSMUSG00000029625.16:s:145178758-145178928	s|1e1.1o1|i	0.0114;-0.0114	7.034e-06;7.034e-06	6.028e-01;6.028e-01	0.9048;0.0952	0.9225;0.0775	1	2	145178928-145181136;145178929-145181135
ENSMUSG00000034621.14	ENSMUSG00000034621.14:s:102537777-102538356	s|1e1.1o1|1e2.1o1|1e3.1o1	-0.0293;-0.0013;0.0322	8.105e-04;6.145e-21;2.439e-03	3.975e-01;9.224e-01;3.501e-01	0.1838;0.0219;0.7940	0.1306;0.0212;0.8440	3	4	102537146-102538282;102531330-102538282;102528166-102538282
ENSMUSG00000022475.19	ENSMUSG00000022475.19:t:97811438-97811628	t|1e1.1o1|1e2.1o1|1e3.1o1|1e4.1o1	-0.0002;0.0269;-0.0174;-0.0038	5.302e-07;2.389e-02;7.003e-03;5.968e-05	9.928e-01;3.066e-01;3.905e-01;8.514e-01	0.0050;0.8882;0.0876;0.0225	0.0024;0.9240;0.0616;0.0120	4	5	97811628-97844106;97811628-97831359;97811628-97826735;97811628-97814709	32093784-32097149
ENSMUSG00000059022.15	ENSMUSG00000059022.15:s:29502290-29502383	s|1e1.1o2|1e1.2o2	0.0620;-0.0620	3.730e-02;3.730e-02	1.837e-01;1.837e-01	0.0147;0.9853	0.1183;0.8817	2	2	29501309-29502290;29501290-29502290
ENSMUSG00000024384.4	ENSMUSG00000024384.4:t:32097150-32104328	t|1e1.1o1|1e2.1o1|i	-0.0104;0.0000;0.0102	5.576e-11;4.862e-21;8.764e-21	6.521e-01;1.000e+00;6.562e-01	0.9579;0.0009;0.0412	0.9421;0.0011;0.0568	2	3	32093229-32097150;32093697-32097150;32093784-32097149
ENSMUSG00000051166.10	ENSMUSG00000051166.10:s:98821600-98821614	s|1e1.1o1|1e2.1o1	-0.0016;0.0016	1.665e-05;1.665e-05	6.333e-01;6.333e-01	0.9240;0.0760	0.9282;0.0718	2	3	98819869-98821600;98817898-98821600
ENSMUSG00000026843.15	ENSMUSG00000026843.15:t:31615179-31615932	t|1e1.1o1|1e2.1o1	-0.0213;0.0213	3.963e-07;3.965e-07	5.487e-01;5.487e-01	0.0716;0.9284	0.0452;0.9548	2	3	31613107-31615498;31614782-31615498
ENSMUSG00000026790.19	ENSMUSG00000026790.19:s:29901077-29901493	s|1e1.1o2|1e1.2o2	-0.0000;0.0000	5.579e-21;5.579e-21	1.000e+00;1.000e+00	0.9987;0.0013	0.9948;0.0052	2	2	29901247-29902181;29901247-29902187
ENSMUSG00000029723.16	ENSMUSG00000029723.16:t:137758684-137758898	t|1e1.1o1|1e2.1o1|1e3.1o1	-0.0340;0.0053;0.0222	3.214e-05;5.936e-13;4.906e-05	4.050e-01;7.617e-01;4.998e-01	0.2635;0.1242;0.6115	0.2180;0.1337;0.6498	3	4	137751368-137758684;137758176-137758684;137758559-137758684
ENSMUSG00000064293.14	ENSMUSG00000064293.14:s:105677660-105677890	s|1e1.1o1|1e2.1o1	-0.0006;0.0006	3.309e-08;3.330e-08	9.646e-01;9.646e-01	0.0159;0.9841	0.0081;0.9919	2	3	105677890-105741198;105677890-105840417
ENSMUSG00000052512.17	ENSMUSG00000052512.17:t:49452399-49454642	t|1e1.1o1|1e2.1o1	0.0000;-0.0000	1.493e-13;5.582e-21	9.994e-01;9.994e-01	0.9930;0.0070	0.9959;0.0041	2	3	49420340-49452399;49450883-49452399
ENSMUSG00000037605.16	ENSMUSG00000037605.16:t:81739027-81739093	t|1e1.1o1|1e2.1o1	0.0000;-0.0000	5.579e-21;5.579e-21	1.000e+00;1.000e+00	0.0010;0.9990	0.0016;0.9984	2	3	81310079-81739027;81726889-81739027
ENSMUSG00000031068.8	ENSMUSG00000031068.8:s:137444979-137445087	s|1e1.1o1|1e2.1o1	0.0209;-0.0209	9.523e-21;1.005e-20	6.348e-01;6.348e-01	0.0478;0.9522	0.0725;0.9275	2	3	137445087-137452453;137445087-137452697	63948257-63953813
ENSMUSG00000026600.12	ENSMUSG00000026600.12:s:156474148-156474331	s|1e1.1o1|1e2.1o1	0.0134;-0.0134	1.579e-04;1.579e-04	6.162e-01;6.162e-01	0.9442;0.0558	0.9745;0.0255	2	3	156466798-156474148;156458004-156474148
ENSMUSG00000027822.16	ENSMUSG00000027822.16:t:63948072-63948256	t|1e1.1o1|1e2.1o1|i	0.1296;-0.1437;0.0083	9.088e-02;1.800e-01;1.732e-07	2.451e-02;1.950e-02;6.573e-01	0.0251;0.9385;0.0326	0.1650;0.7807;0.0543	2	3	63948256-63963416;63948256-63953814;63948257-63953813	112754674-112757153
ENSMUSG00000004865.16	ENSMUSG00000004865.16:s:28621977-28622068	s|1e1.1o1|1e2.1o1|1e3.1o1	-0.0000;0.0000;0.0000	5.579e-21;5.579e-21;5.579e-21	1.000e+00;1.000e+00;1.000e+00	0.0043;0.9951;0.0006	0.0007;0.9987;0.0007	3	4	28620453-28621977;28608764-28621977;28600894-28621977	72251870-72252834
ENSMUSG00000030257.16	ENSMUSG00000030257.16:s:112757154-112757430	s|1e1.1o1|1e2.1o1|i	-0.0257;0.0000;0.0261	2.927e-05;4.862e-21;3.866e-05	4.799e-01;1.000e+00;4.765e-01	0.9263;0.0025;0.0720	0.8840;0.0013;0.1146	2	3	112750411-112757154;112749422-112757154;112754674-112757153
ENSMUSG00000003033.15	ENSMUSG00000003033.15:s:72251743-72251869	s|1e1.1o1|i	-0.0001;0.0001	4.890e-21;4.887e-21	9.958e-01;9.958e-01	0.9811;0.0189	0.9765;0.0235	1	2	72251869-72252835;72251870-72252834	33807498-33807838
ENSMUSG00000040473.15	ENSMUSG00000040473.15:t:5617169-5617385	t|1e1.1o1|1e2.1o1	-0.0357;0.0357	2.652e-02;2.652e-02	2.442e-01;2.442e-01	0.1300;0.8700	0.0714;0.9286	2	3	5617385-5621920;5617385-5618948
ENSMUSG00000027677.17	ENSMUSG00000027677.17:s:33806816-33807497	s|1e1.1o2|1e1.2o2|2e1.1o2|i	-0.0931;0.2707;0.0124;-0.1762	2.412e-02;9.122e-01;8.699e-21;3.564e-01	8.833e-02;2.387e-06;6.675e-01;5.454e-03	0.2678;0.1002;0.0368;0.5935	0.1636;0.3725;0.0536;0.4038	3	2	33806933-33807839;33806933-33807856;33807425-33807839;33807498-33807838
ENSMUSG00000079330.9	ENSMUSG00000079330.9:t:132228184-132228303	t|1e1.1o1|1e2.1o1	0.0001;-0.0001	4.363e-07;4.361e-07	9.751e-01;9.751e-01	0.9904;0.0096	0.9907;0.0093	2	3	132191489-132228184;132226371-132228184	93990288-93993516
ENSMUSG00000044550.11	ENSMUSG00000044550.11:s:136590842-136590931	s|1e1.1o2|1e1.2o2	-0.0010;0.0010	5.545e-04;5.545e-04	4.439e-01;4.439e-01	0.3203;0.6797	0.3210;0.6790	2	2	136590931-136592859;136590931-136592906
ENSMUSG00000036099.16	ENSMUSG00000036099.16:s:93993517-93993666	s|1e1.1o2|1e1.2o2|i	-0.0322;0.0400;-0.0000	9.187e-05;2.729e-06;4.518e-10	3.989e-01;3.886e-01;7.602e-01	0.9257;0.0333;0.0419	0.8733;0.0828;0.0384	2	2	93990287-93993517;93990283-93993517;93990288-93993516
ENSMUSG00000020151.16	ENSMUSG00000020151.16:t:116177718-116177828	t|1e1.1o1|1e2.1o1|1e3.1o1	-0.0000;0.0000;0.0000	2.771e-15;5.579e-21;5.579e-21	9.998e-01;1.000e+00;1.000e+00	0.9963;0.0018;0.0018	0.9953;0.0023;0.0023	3	4	116162610-116177718;116177315-116177718;116177600-116177718
ENSMUSG00000027778.15	ENSMUSG00000027778.15:t:68918490-68920105	t|1e1.1o1|1e2.1o1	0.0355;-0.0355	1.033e-02;1.033e-02	2.996e-01;2.996e-01	0.0583;0.9417	0.1158;0.8842	2	3	68918625-68930822;68918625-68927727	108262432-108264702
ENSMUSG00000026389.16	ENSMUSG00000026389.16:s:120234242-120234406	s|1e1.1o1|1e2.1o1	0.0004;-0.0004	7.891e-07;7.892e-07	9.823e-01;9.823e-01	0.9899;0.0101	0.9945;0.0055	2	3	120227928-120234242;120190827-120234242
ENSMUSG00000019907.10	ENSMUSG00000019907.10:s:108262310-108262431	s|1e1.1o1|i	-0.0022;0.0022	1.554e-15;7.551e-21	7.321e-01;7.321e-01	0.9588;0.0412	0.9554;0.0446	1	2	108262431-108264703;108262432-108264702
ENSMUSG00000035284.10	ENSMUSG00000035284.10:s:67982505-67982619	s|1e1.1o1|1e2.1o1	-0.3202;0.3202	8.799e-01;8.799e-01	3.705e-04;3.705e-04	0.6798;0.3202	0.3416;0.6584	2	3	67982619-67983323;67982619-67987963	53321568-53323166
ENSMUSG00000020083.13	ENSMUSG00000020083.13:t:62109884-62110031	t|1e4.1o1|2e1.1o1|2e2.1o2|2e3.1o2|2e4.1o1|3e2.2o2	0.0000;0.0000;0.0632;0.0000;-0.0634;0.0000	5.579e-21;5.579e-21;6.878e-03;5.579e-21;7.078e-03;5.579e-21	1.000e+00;1.000e+00;1.811e-01;1.000e+00;1.802e-01;1.000e+00	0.0002;0.0002;0.4814;0.0002;0.5178;0.0002	0.0003;0.0003;0.5629;0.0003;0.4362;0.0003	6	5	62110031-62110236;62110012-62134489;62110012-62110959;62110012-62110706;62110012-62110236;62110010-62110957
ENSMUSG00000026096.14	ENSMUSG00000026096.14:t:53323167-53324064	t|1e1.1o1|1e2.1o1|i	0.0601;-0.0481;-0.0058	3.708e-02;3.756e-02;1.319e-04	1.653e-01;1.941e-01;5.800e-01	0.1460;0.7554;0.0952	0.2405;0.6808;0.0796	2	3	53321210-53323167;53321567-53323167;53321568-53323166
ENSMUSG00000032295.15	ENSMUSG00000032295.15:s:57139246-57139401	s|1e1.1o2|1e1.2o2	-0.0000;0.0000	1.447e-15;5.590e-21	9.981e-01;9.981e-01	0.9917;0.0083	0.9919;0.0081	2	2	57139401-57139611;57139401-57139688
ENSMUSG00000036879.15	ENSMUSG00000036879.15:s:85896430-85896537	s|1e1.1o1|1e2.1o1	-0.0021;0.0021	2.309e-08;2.313e-08	9.299e-01;9.299e-01	0.0217;0.9783	0.0084;0.9916	2	3	85896537-85896669;85896537-85901877	127033846-127035449
ENSMUSG00000024182.16	ENSMUSG00000024182.16:t:26193939-26194106	t|1e1.1o1|1e2.1o1	0.0055;-0.0055	5.292e-07;5.294e-07	6.349e-01;6.349e-01	0.8988;0.1012	0.9042;0.0958	2	3	26190231-26193939;26192623-26193939
ENSMUSG00000085334.7	ENSMUSG00000085334.7:s:127033731-127033845	s|1e1.1o1|i	0.0000;-0.0000	4.862e-21;4.862e-21	1.000e+00;1.000e+00	0.0011;0.9989	0.0012;0.9988	1	2	127033845-127035808;127033846-127035449
ENSMUSG00000027263.12	ENSMUSG00000027263.12:t:121176528-121176584	t|1e1.1o1|1e2.1o1	-0.0001;0.0001	7.465e-05;7.465e-05	7.190e-01;7.190e-01	0.0324;0.9676	0.0309;0.9691	2	3	121175462-121176528;121175824-121176528	10419686-10420255
ENSMUSG00000048271.14	ENSMUSG00000048271.14:t:28352472-28355579	t|1e1.1o1|1e2.1o1	-0.0024;0.0024	2.182e-10;2.054e-10	7.041e-01;7.041e-01	0.0542;0.9458	0.0523;0.9477	2	3	28339308-28352472;28342514-28352472	61126097-61130143
ENSMUSG00000022503.10	ENSMUSG00000022503.10:s:10419653-10419685	s|1e1.1o1|1e2.1o1|i	-0.0169;0.0036;0.0048	1.743e-03;2.678e-10;4.114e-04	4.383e-01;8.574e-01;5.187e-01	0.7973;0.0119;0.1856	0.7679;0.0331;0.1960	2	3	10419685-10420256;10419685-10420974;10419686-10420255	84249530-84249615
ENSMUSG00000031644.19	ENSMUSG00000031644.19:s:61125964-61126096	s|1e1.1o1|i	-0.0009;0.0009	7.254e-12;5.107e-21	9.612e-01;9.612e-01	0.9971;0.0029	0.9816;0.0184	1	2	61126096-61130144;61126097-61130143	37833354-37839902
ENSMUSG00000019362.8	ENSMUSG00000019362.8:s:84249616-84249719	s|1e1.1o1|i	-0.0007;0.0007	1.182e-09;1.177e-09	6.905e-01;6.905e-01	0.7154;0.2846	0.7123;0.2877	1	2	84249529-84249616;84249530-84249615
ENSMUSG00000103749.1	ENSMUSG00000103749.1:s:37833262-37833353	s|1e1.1o1|i	0.0000;0.0000	4.862e-21;4.862e-21	1.000e+00;1.000e+00	0.9981;0.0019	0.9981;0.0019	1	2	37833353-37839903;37833354-37839902
ENSMUSG00000003680.16	ENSMUSG00000003680.16:t:8778513-8778733	t|1e1.1o1|1e2.1o1	0.0066;-0.0066	4.062e-08;4.038e-08	7.705e-01;7.705e-01	0.0248;0.9752	0.0427;0.9573	2	3	8778733-8782001;8778733-8778851	128462082-128468346
ENSMUSG00000022607.18	ENSMUSG00000022607.18:t:73343133-73343359	t|1e1.1o1|1e2.1o1|1e3.1o1|1e4.1o1|1e5.1o1|1e6.1o1	0.0048;-0.0130;0.0001;0.0244;-0.0025;-0.0191	6.569e-21;1.247e-04;5.602e-21;3.280e-06;1.869e-06;6.214e-08	8.651e-01;5.099e-01;9.963e-01;5.051e-01;6.283e-01;5.586e-01	0.0193;0.5830;0.0156;0.0599;0.2145;0.1011	0.0380;0.5670;0.0165;0.0956;0.2115;0.0654	6	7	73343359-73423009;73343359-73394648;73343359-73392344;73343359-73391759;73343359-73365041;73343359-73360026	20141896-20145519
ENSMUSG00000025810.9	ENSMUSG00000025810.9:s:128460612-128462081	s|1e1.1o1|i	-0.0011;0.0011	2.035e-11;5.147e-21	9.551e-01;9.551e-01	0.9900;0.0100	0.9817;0.0183	1	2	128460756-128468347;128462082-128468346
ENSMUSG00000096401.2	ENSMUSG00000096401.2:s:20141597-20141895	s|1e2.1o1|2e1.1o1|2e2.1o1|i	-0.0026;-0.0018;0.0114;-0.0061	2.159e-02;2.891e-06;2.556e-02;4.823e-08	2.918e-01;6.444e-01;2.646e-01;6.851e-01	0.5995;0.0819;0.2653;0.0511	0.5871;0.0770;0.2887;0.0434	3	3	20141891-20145520;20141895-20143640;20141895-20145520;20141896-20145519
ENSMUSG00000021709.14	ENSMUSG00000021709.14:s:103856991-103857110	s|1e2.1o1|2e1.1o1	0.0000;-0.0000	5.579e-21;5.579e-21	1.000e+00;1.000e+00	0.9975;0.0025	0.9985;0.0015	2	3	103854888-103856995;103856054-103856991
ENSMUSG00000034799.16	ENSMUSG00000034799.16:s:71639217-71639222	s|1e1.1o2|1e1.2o2	0.0017;-0.0017	5.922e-21;1.931e-16	9.470e-01;9.470e-01	0.0076;0.9924	0.0313;0.9687	2	2	71637927-71639217;71637810-71639217
ENSMUSG00000004233.14	ENSMUSG00000004233.14:t:99214656-99214774	t|1e1.1o1|1e2.1o1	0.0222;-0.0222	7.451e-03;7.451e-03	4.400e-01;4.400e-01	0.9359;0.0641	0.9833;0.0167	2	3	99205310-99214656;99205450-99214656	29420266-29421990
ENSMUSG00000041351.16	ENSMUSG00000041351.16:s:137710615-137710662	s|1e1.1o1|1e2.1o1	-0.0000;0.0000	5.579e-21;5.579e-21	1.000e+00;1.000e+00	0.9991;0.0009	0.9960;0.0040	2	3	137710662-137711648;137710662-137715742
ENSMUSG00000029769.16	ENSMUSG00000029769.16:t:29421991-29422097	t|1e1.1o1|1e2.2o2|1e3.1o1|i	-0.0576;0.0000;-0.0003;0.0653	1.541e-02;4.862e-21;4.975e-21;2.185e-02	1.962e-01;1.000e+00;9.831e-01;1.702e-01	0.8708;0.0009;0.0161;0.1135	0.7885;0.0014;0.0126;0.1974	3	4	29411385-29421991;29412587-29421991;29414980-29421991;29420266-29421990	32865919-32866187
ENSMUSG00000022771.17	ENSMUSG00000022771.17:s:17087316-17088866	s|1e1.1o2|1e1.2o2	0.0031;-0.0031	3.709e-07;3.709e-07	7.604e-01;7.604e-01	0.9235;0.0765	0.9284;0.0716	2	2	17087213-17088745;17087115-17088745
ENSMUSG00000038299.16	ENSMUSG00000038299.16:s:32865853-32865918	s|1e1.1o2|1e1.2o2|i	0.0249;0.0132;-0.0372	2.619e-02;9.387e-07;2.468e-02	2.495e-01;5.861e-01;2.285e-01	0.3659;0.0365;0.5949	0.3901;0.0586;0.5419	2	2	32865918-32866188;32865918-32866191;32865919-32866187	112750412-112754570
ENSMUSG00000002205.16	ENSMUSG00000002205.16:t:44753816-44753955	t|1e1.1o2|1e2.1o1	0.0007;-0.0007	5.826e-21;9.726e-14	9.620e-01;9.620e-01	0.0159;0.9841	0.0260;0.9740	2	3	44748651-44753816;44752176-44753816
ENSMUSG00000030257.16	ENSMUSG00000030257.16:s:112754571-112754673	s|1e1.1o1|i	0.0398;-0.0398	1.711e-02;1.711e-02	2.466e-01;2.466e-01	0.6904;0.3096	0.7598;0.2402	1	2	112749422-112754571;112750412-112754570
ENSMUSG00000024302.16	ENSMUSG00000024302.16:t:23621387-23621474	t|1e1.1o1|1e2.1o1	0.0067;-0.0067	5.551e-16;8.255e-21	7.209e-01;7.209e-01	0.9419;0.0581	0.9488;0.0512	2	3	23602674-23621387;23611156-23621387	25179307-25181822
ENSMUSG00000025532.13	ENSMUSG00000025532.13:s:130029290-130029494	s|1e1.1o1|1e2.1o1|2e1.1o1	-0.0133;0.0000;0.0127	2.188e-06;5.579e-21;2.036e-06	5.887e-01;1.000e+00;5.959e-01	0.8374;0.0007;0.1619	0.8205;0.0022;0.1759	3	3	130029407-130034912;130029407-130037820;130029494-130034912
ENSMUSG00000065954.11	ENSMUSG00000065954.11:s:25181823-25182930	s|1e1.1o1|2e2.1o1|i	-0.0000;0.0556;-0.0555	4.862e-21;6.013e-02;5.997e-02	9.999e-01;1.713e-01;1.718e-01	0.0023;0.5477;0.4502	0.0021;0.6181;0.3797	2	3	25179306-25182137;25177994-25181823;25179307-25181822
ENSMUSG00000034951.10	ENSMUSG00000034951.10:t:121930530-121930613	t|1e1.1o1|1e2.1o1	0.0000;-0.0000	5.585e-21;5.581e-21	9.996e-01;9.996e-01	0.9905;0.0095	0.9944;0.0056	2	3	121930613-121935658;121930613-121932053
ENSMUSG00000037605.16	ENSMUSG00000037605.16:t:81646410-81646712	t|1e1.1o1|1e2.1o1	-0.0000;0.0000	5.579e-21;5.579e-21	1.000e+00;1.000e+00	0.9992;0.0008	0.9987;0.0013	2	3	81560943-81646410;81646056-81646410
ENSMUSG00000041684.11	ENSMUSG00000041684.11:s:44136984-44137116	s|1e1.1o2|1e1.2o2	-0.0195;0.0195	1.041e-04;1.041e-04	5.000e-01;5.000e-01	0.9162;0.0838	0.8906;0.1094	2	2	44137116-44138573;44137116-44138576
ENSMUSG00000024158.17	ENSMUSG00000024158.17:s:24852731-24852906	s|1e2.2o2|2e1.1o1	0.0000;0.0000	5.579e-21;5.579e-21	1.000e+00;1.000e+00	0.0014;0.9986	0.0011;0.9989	2	3	24852807-24856690;24852906-24853632	117076899-117077107
ENSMUSG00000036893.17	ENSMUSG00000036893.17:s:24847944-24848089	s|1e1.1o1|1e2.1o1	0.0848;-0.0848	3.632e-02;3.632e-02	1.044e-01;1.044e-01	0.6570;0.3430	0.7659;0.2341	2	3	24840779-24847944;24839756-24847944
ENSMUSG00000086859.4	ENSMUSG00000086859.4:t:117077108-117077457	t|1e1.1o1|1e2.1o1|1e3.1o1|1e4.1o1|i	-0.0009;-0.0001;0.0003;0.0000;-0.0109	5.268e-21;4.886e-21;4.998e-21;4.864e-21;6.633e-10	9.429e-01;9.964e-01;9.784e-01;9.997e-01;6.379e-01	0.0265;0.0100;0.0126;0.0009;0.9496	0.0222;0.0127;0.0256;0.0094;0.9301	4	5	117076368-117077108;117076577-117077108;117076761-117077108;117076898-117077108;117076899-117077107
ENSMUSG00000057230.14	ENSMUSG00000057230.14:t:86963993-86964225	t|1e1.1o1|1e2.1o1|2e1.1o1|2e2.1o1	-0.0167;0.0547;-0.0072;-0.0207	2.158e-04;7.048e-03;5.001e-10;1.549e-04	4.763e-01;2.188e-01;7.289e-01;4.890e-01	0.3157;0.2814;0.1189;0.2880	0.2892;0.3536;0.1057;0.2529	4	3	86956572-86963993;86959274-86963993;86956572-86963996;86959274-86963996
ENSMUSG00000015980.14	ENSMUSG00000015980.14:s:139226001-139226361	s|1e1.1o2|1e1.2o2	0.0017;-0.0017	9.553e-07;9.552e-07	9.327e-01;9.327e-01	0.9798;0.0202	0.9921;0.0079	2	2	139226361-139227920;139226361-139227967	4255122-4255283
ENSMUSG00000042590.17	ENSMUSG00000042590.17:t:106857229-106857308	t|1e1.1o1|1e2.1o1	0.1782;-0.1782	3.658e-01;3.658e-01	4.697e-03;4.697e-03	0.3165;0.6835	0.4887;0.5113	2	3	106857308-106860861;106857308-106857499
ENSMUSG00000011837.4	ENSMUSG00000011837.4:t:4255284-4255373	t|1e1.1o2|2e2.1o1|i	-0.0000;-0.0000;0.0000	4.862e-21;4.862e-21;4.862e-21	1.000e+00;1.000e+00;1.000e+00	0.0012;0.0044;0.9945	0.0010;0.0054;0.9936	2	3	4254581-4255284;4255121-4255342;4255122-4255283	122352786-122354138
ENSMUSG00000037012.18	ENSMUSG00000037012.18:t:62290160-62290393	t|1e1.1o1|1e2.1o1	-0.0000;0.0000	5.579e-21;5.579e-21	1.000e+00;1.000e+00	0.9873;0.0127	0.9887;0.0113	2	3	62290393-62292314;62290393-62291975
ENSMUSG00000038569.13	ENSMUSG00000038569.13:s:122354139-122354233	s|1e1.1o1|i	0.0285;-0.0285	6.585e-02;6.585e-02	1.792e-01;1.792e-01	0.5488;0.4512	0.5972;0.4028	1	2	122352614-122354139;122352786-122354138	104664358-104664716
ENSMUSG00000033943.15	ENSMUSG00000033943.15:s:119919812-119919907	s|1e1.1o1|1e2.1o1	-0.0021;0.0021	1.133e-10;1.930e-10	9.244e-01;9.244e-01	0.9894;0.0106	0.9689;0.0311	2	3	119919907-119921366;119919907-119923428
ENSMUSG00000027176.8	ENSMUSG00000027176.8:s:104664297-104664357	s|1e1.1o1|i	0.0497;-0.0497	2.282e-03;2.282e-03	2.587e-01;2.587e-01	0.8068;0.1932	0.8721;0.1279	1	2	104664357-104664717;104664358-104664716	67064627-67065270
ENSMUSG00000027763.13	ENSMUSG00000027763.13:s:60613263-60613520	s|1e1.1o1|1e2.1o2|1e2.2o2|1e3.1o1	-0.2008;0.1971;0.0023;-0.0000	4.983e-01;4.817e-01;9.248e-08;5.580e-21	6.833e-03;6.984e-03;7.888e-01;9.998e-01	0.8254;0.1410;0.0307;0.0023	0.6126;0.3471;0.0376;0.0016	4	4	60613520-60614683;60613520-60615620;60613520-60615725;60613520-60622146
ENSMUSG00000069844.12	ENSMUSG00000069844.12:s:67063906-67064626	s|1e1.1o1|i	-0.0154;0.0154	1.646e-03;1.646e-03	5.132e-01;5.132e-01	0.0526;0.9474	0.0185;0.9815	1	2	67064626-67065271;67064627-67065270
ENSMUSG00000039096.10	ENSMUSG00000039096.10:s:94548471-94548792	s|1e1.1o1|1e2.1o1	0.0155;-0.0155	2.785e-02;2.785e-02	2.685e-01;2.685e-01	0.5823;0.4177	0.6165;0.3835	2	3	94548363-94548471;94544785-94548471
ENSMUSG00000021488.8	ENSMUSG00000021488.8:t:55245518-55248077	t|1e1.1o1|1e2.1o1	0.0009;-0.0009	5.761e-21;3.430e-18	9.709e-01;9.709e-01	0.0036;0.9964	0.0265;0.9735	2	3	55214150-55245518;55238862-55245518
ENSMUSG00000018449.12	ENSMUSG00000018449.12:s:70974069-70974429	s|1e1.1o2|1e1.2o2|1e2.1o1	0.0440;-0.0174;-0.0217	7.725e-03;1.221e-04;4.551e-05	2.735e-01;5.524e-01;5.340e-01	0.8706;0.0669;0.0644	0.9358;0.0396;0.0251	3	3	70974132-70974900;70974132-70974994;70974132-70977658
ENSMUSG00000040321.3	ENSMUSG00000040321.3:s:114201337-114201469	s|1e1.1o1|1e2.1o1	0.0067;-0.0067	5.764e-09;5.922e-09	6.866e-01;6.866e-01	0.0384;0.9616	0.0524;0.9476	2	3	114201052-114201337;114197627-114201337
ENSMUSG00000026319.13	ENSMUSG00000026319.13:s:105713849-105713939	s|1e1.1o1|1e2.1o1	0.0000;-0.0000	5.579e-21;5.579e-21	1.000e+00;1.000e+00	0.0013;0.9987	0.0038;0.9962	2	3	105713939-105716094;105713939-105716778
ENSMUSG00000026383.14	ENSMUSG00000026383.14:s:119599005-119599240	s|1e1.1o1|1e2.1o1	0.0016;-0.0016	4.454e-07;4.456e-07	9.396e-01;9.396e-01	0.0067;0.9933	0.0173;0.9827	2	3	119596059-119599005;119579077-119599005
ENSMUSG00000003813.15	ENSMUSG00000003813.15:t:84838007-84838134	t|1e1.1o1|1e2.1o1	0.0262;-0.0262	6.315e-07;6.316e-07	4.730e-01;4.730e-01	0.0497;0.9503	0.0922;0.9078	2	3	84838134-84838469;84838134-84838273
ENSMUSG00000022848.8	ENSMUSG00000022848.8:t:35735386-35735651	t|1e1.1o1|1e2.1o1	0.0000;-0.0000	5.579e-21;5.579e-21	1.000e+00;1.000e+00	0.0008;0.9992	0.0011;0.9989	2	3	35735651-35768899;35735651-35750496	63152504-63156558
ENSMUSG00000028926.15	ENSMUSG00000028926.15:s:5373458-5373489	s|1e1.1o1|1e2.2o2	0.0000;-0.0000	5.580e-21;9.537e-14	9.997e-01;9.997e-01	0.0029;0.9971	0.0040;0.9960	2	3	5299976-5373458;5249228-5373458	6418438-6419112
ENSMUSG00000021273.11	ENSMUSG00000021273.11:s:63156559-63156750	s|1e1.1o1|i	-0.0000;0.0000	4.862e-21;4.862e-21	1.000e+00;1.000e+00	0.9914;0.0086	0.9916;0.0084	1	2	63152503-63156559;63152504-63156558
ENSMUSG00000071866.12	ENSMUSG00000071866.12:s:6418226-6418437	s|1e1.1o1|i	0.0000;0.0000	4.862e-21;4.862e-21	1.000e+00;1.000e+00	0.9984;0.0016	0.9982;0.0018	1	2	6418314-6419113;6418438-6419112	130246462-130247883
ENSMUSG00000031158.11	ENSMUSG00000031158.11:s:7899357-7899469	s|1e1.1o1|1e2.1o1	0.0057;-0.0057	3.845e-12;8.586e-21	6.911e-01;6.911e-01	0.9348;0.0652	0.9469;0.0531	2	3	7899469-7900961;7899469-7903673
ENSMUSG00000025337.10	ENSMUSG00000025337.10:s:130247884-130248450	s|1e1.1o1|i	0.0070;-0.0070	1.135e-13;6.931e-21	7.842e-01;7.842e-01	0.9589;0.0411	0.9775;0.0225	1	2	130246461-130248286;130246462-130247883
ENSMUSG00000063273.11	ENSMUSG00000063273.11:t:51438339-51438443	t|1e1.1o1|1e2.1o1	0.0013;-0.0013	5.845e-21;5.879e-21	9.582e-01;9.582e-01	0.0136;0.9864	0.0310;0.9690	2	3	51416376-51438339;51436299-51438339	112337742-112337908
ENSMUSG00000047193.16	ENSMUSG00000047193.16:s:7112048-7112150	s|1e1.1o2|1e1.2o2	-0.0134;0.0134	1.131e-02;1.131e-02	3.022e-01;3.022e-01	0.2727;0.7273	0.2478;0.7522	2	2	7111592-7112048;7111571-7112048
ENSMUSG00000029346.12	ENSMUSG00000029346.12:s:112337909-112338047	s|1e1.1o1|2e1.1o1|i	0.0664;0.0009;-0.0669	3.871e-03;7.427e-09;5.588e-03	1.662e-01;6.599e-01;1.616e-01	0.2775;0.1624;0.5611	0.3589;0.1623;0.4797	2	2	112337741-112338002;112337741-112337976;112337742-112337908
ENSMUSG00000021936.14	ENSMUSG00000021936.14:s:33383874-33383951	s|1e1.1o2|1e1.2o2	-0.0295;0.0295	1.834e-04;1.834e-04	4.320e-01;4.320e-01	0.8060;0.1940	0.7652;0.2348	2	2	33382324-33383874;33382319-33383874	125115491-125116664
ENSMUSG00000018401.17	ENSMUSG00000018401.17:s:87604418-87604603	s|1e1.1o1|1e2.1o1	-0.0000;0.0000	8.048e-18;5.584e-21	9.991e-01;9.991e-01	0.9985;0.0015	0.9906;0.0094	2	3	87604603-87604682;87604603-87604996
ENSMUSG00000027201.16	ENSMUSG00000027201.16:s:125116665-125116873	s|1e1.1o1|i	-0.0044;0.0044	6.167e-21;6.033e-21	8.479e-01;8.479e-01	0.9800;0.0200	0.9575;0.0425	1	2	125115490-125116665;125115491-125116664	124940620-124942352
ENSMUSG00000030209.14	ENSMUSG00000030209.14:s:136173473-136173511	s|1e1.1o2|1e1.2o2|1e2.1o1	-0.0241;-0.0174;0.0389	2.684e-02;4.514e-02;1.684e-02	2.455e-01;2.174e-01;2.828e-01	0.1383;0.8288;0.0290	0.0985;0.7938;0.1017	3	3	136173103-136173473;136172937-136173473;136171882-136173473	94857797-94860243
ENSMUSG00000044730.17	ENSMUSG00000044730.17:s:124940366-124940619	s|1e1.1o1|2e2.1o1|i	0.0783;-0.0000;-0.0781	1.192e-01;4.874e-21;1.186e-01	1.048e-01;9.980e-01;1.052e-01	0.6044;0.0041;0.3911	0.7246;0.0037;0.2719	2	3	124940545-124942353;124940619-124942583;124940620-124942352
ENSMUSG00000031783.10	ENSMUSG00000031783.10:s:94857747-94857796	s|1e1.1o1|i	0.0009;-0.0009	1.110e-16;5.159e-21	9.578e-01;9.578e-01	0.9742;0.0258	0.9806;0.0194	1	2	94857796-94860244;94857797-94860243
ENSMUSG00000025159.8	ENSMUSG00000025159.8:t:41966214-41966314	t|1e1.1o1|1e2.1o1	-0.0038;0.0038	1.998e-08;2.003e-08	8.751e-01;8.751e-01	0.0249;0.9751	0.0184;0.9816	2	3	41966314-41980999;41966314-41969703	28329792-28330524
ENSMUSG00000042202.15	ENSMUSG00000042202.15:t:155612617-155612737	t|1e2.1o1|2e1.1o2	-0.0000;0.0000	1.972e-15;5.579e-21	9.999e-01;9.999e-01	0.9967;0.0033	0.9967;0.0033	2	3	155611743-155612617;155610525-155612631
ENSMUSG00000037805.15	ENSMUSG00000037805.15:s:28329374-28329791	s|1e1.1o1|1e2.1o3|1e2.2o3|1e2.3o3|1e3.1o1|i	0.0000;0.0000;0.0000;0.0000;0.0000;0.0000	4.862e-21;4.862e-21;4.862e-21;4.862e-21;4.862e-21;4.862e-21	1.000e+00;1.000e+00;1.000e+00;1.000e+00;1.000e+00;1.000e+00	0.9735;0.0000;0.0050;0.0000;0.0000;0.0223	0.9814;0.0006;0.0017;0.0004;0.0000;0.0157	5	4	28329522-28330525;28329522-28330569;28329522-28330572;28329522-28330594;28329522-28330830;28329792-28330524
ENSMUSG00000004565.15	ENSMUSG00000004565.15:s:3524252-3524329	s|1e1.1o1|1e2.1o1	-0.0122;0.0122	1.635e-09;1.786e-09	7.191e-01;7.191e-01	0.0465;0.9535	0.0198;0.9802	2	3	3524329-3524948;3524329-3530962
ENSMUSG00000039157.12	ENSMUSG00000039157.12:t:32558027-32558147	t|1e1.1o1|1e2.1o1	0.0000;-0.0000	1.840e-12;5.582e-21	9.994e-01;9.994e-01	0.9953;0.0047	0.9971;0.0029	2	3	32536232-32558027;32540314-32558027	70765103-70766201
ENSMUSG00000028576.12	ENSMUSG00000028576.12:s:94627252-94627312	s|1e1.1o1|1e2.1o1	-0.0523;0.0523	6.703e-03;6.703e-03	2.174e-01;2.174e-01	0.9193;0.0807	0.8517;0.1483	2	3	94627312-94632677;94627312-94635774
ENSMUSG00000031838.8	ENSMUSG00000031838.8:t:70764920-70765102	t|1e1.1o1|1e2.1o1|i	0.0547;-0.0123;-0.0368	3.413e-02;2.131e-04;9.736e-03	1.952e-01;5.557e-01;3.106e-01	0.8208;0.0775;0.0989	0.8997;0.0518;0.0488	2	3	70765102-70766509;70765102-70766202;70765103-70766201
ENSMUSG00000025495.15	ENSMUSG00000025495.15:t:141147081-141147148	t|1e1.1o1|1e2.1o1	-0.0286;0.0286	1.097e-05;1.097e-05	4.815e-01;4.815e-01	0.1246;0.8754	0.0820;0.9180	2	3	141135410-141147081;141143175-141147081
ENSMUSG00000070639.5	ENSMUSG00000070639.5:t:105468797-105468851	t|1e1.1o1|1e2.1o1	-0.0017;0.0017	1.632e-04;1.632e-04	5.483e-01;5.483e-01	0.8687;0.1313	0.8613;0.1387	2	3	105415912-105468797;105454841-105468797
ENSMUSG00000000031.16	ENSMUSG00000000031.16:s:142576829-142576959	s|1e1.1o2|1e1.2o2	-0.0002;0.0002	5.653e-21;5.648e-21	9.889e-01;9.889e-01	0.9845;0.0155	0.9796;0.0204	2	2	142576747-142576829;142576743-142576829
ENSMUSG00000030990.18	ENSMUSG00000030990.18:t:102235903-102236418	t|1e1.1o1|1e2.1o1|1e3.1o2|1e3.2o2	-0.0004;-0.0000;0.0018;-0.0051	1.943e-04;5.583e-21;1.240e-08;4.450e-05	6.305e-01;9.994e-01;9.096e-01;7.576e-01	0.9536;0.0030;0.0128;0.0382	0.9444;0.0018;0.0238;0.0243	4	4	102226445-102236094;102231425-102236094;102235759-102236094;102235872-102236094	62980654-62982618
ENSMUSG00000026489.13	ENSMUSG00000026489.13:t:180174251-180174325	t|1e1.1o1|1e2.1o1|1e3.1o1	-0.0001;-0.0001;0.0002	1.321e-05;1.321e-05;5.393e-05	9.547e-01;9.547e-01;8.838e-01	0.0098;0.0098;0.9804	0.0094;0.0094;0.9812	3	4	180174325-180195873;180174325-180178883;180174325-180178577
ENSMUSG00000024581.13	ENSMUSG00000024581.13:s:62980236-62980653	s|1e1.1o1|1e2.1o1|i	-0.0000;0.0000;-0.0000	4.885e-21;4.862e-21;4.868e-21	9.965e-01;1.000e+00;9.990e-01	0.9792;0.0006;0.0202	0.9746;0.0042;0.0205	2	3	62980533-62982619;62980533-62984040;62980654-62982618
ENSMUSG00000028621.17	ENSMUSG00000028621.17:s:107080891-107081094	s|1e1.1o1|1e2.2o2|1e3.1o1	0.0060;-0.0377;0.0218	1.515e-04;3.688e-02;1.560e-02	7.895e-01;2.377e-01;3.405e-01	0.0074;0.9405;0.0521	0.0284;0.8689;0.0796	3	4	107081094-107081220;107081094-107084127;107081094-107087297
ENSMUSG00000039316.14	ENSMUSG00000039316.14:t:50086568-50086676	t|1e1.1o1|1e2.1o1	-0.0000;0.0000	1.353e-13;5.580e-21	9.997e-01;9.997e-01	0.9973;0.0027	0.9960;0.0040	2	3	50086676-50107070;50086676-50094176	36484140-36485794
ENSMUSG00000043019.12	ENSMUSG00000043019.12:s:151805847-151806003	s|1e1.1o1|2e1.1o1	-0.0486;0.0486	6.538e-03;6.538e-03	2.483e-01;2.483e-01	0.2416;0.7584	0.1678;0.8322	2	2	151805946-151807366;151806003-151807366
ENSMUSG00000048307.8	ENSMUSG00000048307.8:s:36485795-36486127	s|1e1.1o1|i	-0.0000;0.0000	4.862e-21;4.862e-21	1.000e+00;1.000e+00	0.9871;0.0129	0.9891;0.0109	1	2	36484139-36485795;36484140-36485794
ENSMUSG00000038822.15	ENSMUSG00000038822.15:s:45700577-45700675	s|1e1.1o2|1e1.2o2	0.0000;-0.0000	2.276e-14;5.580e-21	9.998e-01;9.998e-01	0.9962;0.0038	0.9975;0.0025	2	2	45700675-45700954;45700675-45701011	105065053-105070858
ENSMUSG00000061601.15	ENSMUSG00000061601.15:s:14793832-14796004	s|1e1.1o1|2e1.1o1	-0.0118;0.0118	9.058e-04;9.058e-04	4.501e-01;4.501e-01	0.8043;0.1957	0.7900;0.2100	2	2	14794026-14811610;14795387-14811610
ENSMUSG00000032563.16	ENSMUSG00000032563.16:t:105070859-105071484	t|1e1.1o1|1e2.1o1|i	0.0005;0.0000;-0.0005	5.050e-21;4.862e-21;5.042e-21	9.703e-01;1.000e+00;9.736e-01	0.9689;0.0005;0.0306	0.9729;0.0005;0.0266	2	3	105064124-105071376;105065052-105071376;105065053-105070858
ENSMUSG00000040785.19	ENSMUSG00000040785.19:s:94410872-94410956	s|1e1.1o1|1e2.1o1	0.0000;-0.0000	5.579e-21;5.579e-21	1.000e+00;1.000e+00	0.9817;0.0183	0.9855;0.0145	2	3	94410956-94412060;94410956-94415949
ENSMUSG00000031983.7	ENSMUSG00000031983.7:s:124651371-124651421	s|1e1.1o2|1e1.2o2	-0.0007;0.0007	5.730e-21;5.713e-21	9.783e-01;9.783e-01	0.9789;0.0211	0.9740;0.0260	2	2	124639615-124651371;124639576-124651371
ENSMUSG00000026792.16	ENSMUSG00000026792.16:t:32933815-32933910	t|1e1.1o1|1e2.1o1	-0.0301;0.0301	1.486e-03;1.486e-03	3.555e-01;3.555e-01	0.1569;0.8431	0.1052;0.8948	2	3	32933910-32936436;32933910-32935168
ENSMUSG00000027010.16	ENSMUSG00000027010.16:t:71293672-71293724	t|1e1.1o1|1e2.1o1	0.0000;0.0000	5.579e-21;5.579e-21	1.000e+00;1.000e+00	0.9994;0.0006	0.9993;0.0007	2	3	71293724-71296665;71293724-71294593
ENSMUSG00000024975.13	ENSMUSG00000024975.13:s:53921218-53921315	s|1e2.1o1|2e1.1o1	0.0000;0.0000	5.579e-21;5.579e-21	1.000e+00;1.000e+00	0.0008;0.9992	0.0007;0.9993	2	3	53921281-53926535;53921315-53922017	40557847-40562901
ENSMUSG00000033352.11	ENSMUSG00000033352.11:t:65691728-65691773	t|1e1.1o1|1e2.1o1	0.0000;0.0000	5.579e-21;5.579e-21	1.000e+00;1.000e+00	0.0007;0.9993	0.0008;0.9992	2	3	65691773-65696288;65691773-65693422
ENSMUSG00000025007.13	ENSMUSG00000025007.13:s:40562902-40563039	s|1e1.1o1|i	0.0727;-0.0727	1.766e-02;1.766e-02	1.364e-01;1.364e-01	0.5780;0.4220	0.6730;0.3270	1	2	40557846-40562902;40557847-40562901	166303616-166307719
ENSMUSG00000029860.16	ENSMUSG00000029860.16:t:42351475-42351969	t|1e1.1o1|1e2.1o1|1e3.1o1	-0.0201;-0.0434;0.0767	1.820e-06;1.038e-03;2.560e-02	5.389e-01;2.973e-01;1.274e-01	0.1317;0.2520;0.6157	0.0986;0.1913;0.7125	3	4	42350476-42351475;42351148-42351475;42351362-42351475
ENSMUSG00000040612.13	ENSMUSG00000040612.13:s:166303502-166303615	s|1e1.1o1|i	-0.0000;0.0000	2.065e-15;4.898e-21	9.943e-01;9.943e-01	0.9930;0.0070	0.9876;0.0124	1	2	166303615-166307720;166303616-166307719	31095158-31096702
ENSMUSG00000018167.10	ENSMUSG00000018167.10:s:98375675-98375728	s|1e1.1o2|1e1.2o2	0.0000;-0.0000	1.654e-11;5.585e-21	9.991e-01;9.991e-01	0.9949;0.0051	0.9974;0.0026	2	2	98375728-98376490;98375728-98376498
ENSMUSG00000027660.16	ENSMUSG00000027660.16:s:31095058-31095157	s|1e1.1o1|1e2.1o1|i	0.0087;-0.0015;-0.0016	5.151e-06;5.388e-21;2.593e-09	6.218e-01;9.284e-01;7.008e-01	0.9199;0.0303;0.0506	0.9356;0.0170;0.0493	2	3	31095157-31096703;31095157-31097270;31095158-31096702	110235292-110236393
ENSMUSG00000031605.8	ENSMUSG00000031605.8:s:64811680-64811801	s|1e1.1o1|1e2.1o1|1e3.1o1	-0.0011;-0.0106;0.0038	5.894e-21;8.422e-15;6.336e-21	9.557e-01;6.759e-01;8.923e-01	0.0342;0.9535;0.0110	0.0183;0.9437;0.0385	3	4	64798459-64811680;64779860-64811680;64764232-64811680
ENSMUSG00000032481.17	ENSMUSG00000032481.17:s:110234877-110235291	s|1e1.1o1|1e2.1o1|1e3.1o1|i	0.0000;0.0000;-0.0125;0.0108	4.862e-21;4.866e-21;1.235e-07;1.419e-08	1.000e+00;9.993e-01;6.330e-01;6.551e-01	0.0006;0.0051;0.9379;0.0574	0.0008;0.0123;0.9129;0.0777	3	4	110235053-110236716;110235053-110237135;110235053-110237819;110235292-110236393	113795088-113800142
ENSMUSG00000048701.13	ENSMUSG00000048701.13:s:70187691-70187815	s|1e1.1o1|1e2.1o1	0.0000;-0.0000	5.579e-21;5.580e-21	9.999e-01;9.999e-01	0.0041;0.9959	0.0105;0.9895	2	3	70187815-70187927;70187815-70189078
ENSMUSG00000041592.16	ENSMUSG00000041592.16:s:113800143-113800268	s|1e1.1o1|1e2.1o1|i	-0.0074;0.0028;0.0004	1.779e-05;6.593e-07;1.336e-07	7.276e-01;8.849e-01;9.455e-01	0.9842;0.0037;0.0126	0.9619;0.0250;0.0128	2	3	113795087-113800143;113793863-113800143;113795088-113800142
ENSMUSG00000097039.8	ENSMUSG00000097039.8:s:62037986-62038201	s|1e1.1o1|1e2.1o1	-0.0394;0.0394	1.911e-03;1.911e-03	3.089e-01;3.089e-01	0.9474;0.0526	0.8870;0.1130	2	3	62038201-62107148;62038201-62175467
ENSMUSG00000030056.8	ENSMUSG00000030056.8:s:87834428-87834493	s|1e1.1o2|1e1.2o2|1e2.1o1	-0.0000;0.0130;-0.0138	5.579e-21;2.714e-08;1.791e-08	1.000e+00;6.548e-01;6.374e-01	0.0066;0.9179;0.0731	0.0054;0.9396;0.0558	3	3	87833726-87834428;87833684-87834428;87827696-87834428
ENSMUSG00000030638.13	ENSMUSG00000030638.13:t:82306790-82307419	t|1e1.1o1|1e2.1o1	0.0000;-0.0000	5.586e-21;5.586e-21	9.988e-01;9.988e-01	0.0052;0.9948	0.0206;0.9794	2	3	82276285-82306790;82285130-82306790	5009206-5012250
ENSMUSG00000019942.13	ENSMUSG00000019942.13:s:69342540-69342729	s|1e1.1o2|1e1.2o2	0.0000;-0.0000	3.975e-14;5.580e-21	9.998e-01;9.998e-01	0.9962;0.0038	0.9979;0.0021	2	2	69340878-69342540;69340874-69342540	102489331-102489520
ENSMUSG00000061374.14	ENSMUSG00000061374.14:s:5012251-5013022	s|1e1.1o1|i	0.0012;-0.0012	1.057e-10;1.693e-10	8.463e-01;8.463e-01	0.9696;0.0304	0.9698;0.0302	1	2	5009205-5012678;5009206-5012250
ENSMUSG00000056851.14	ENSMUSG00000056851.14:t:102489521-102489807	t|1e1.1o1|1e2.1o1|2e1.1o1|2e2.1o1|i	-0.0020;-0.0147;0.0000;0.0058;0.0004	7.572e-21;7.440e-13;4.862e-21;7.857e-21;4.957e-21	6.984e-01;6.132e-01;9.999e-01;6.589e-01;9.845e-01	0.1024;0.5972;0.0238;0.2512;0.0257	0.1018;0.5737;0.0275;0.2564;0.0370	4	3	102488277-102489752;102488814-102489752;102488277-102489755;102488814-102489755;102489331-102489520	47311114-47313484
ENSMUSG00000049299.14	ENSMUSG00000049299.14:s:69324395-69324465	s|1e1.1o2|1e1.2o2	-0.0000;0.0000	5.579e-21;5.579e-21	1.000e+00;1.000e+00	0.9977;0.0023	0.9930;0.0070	2	2	69324465-69324824;69324465-69324854	83460530-83461185
ENSMUSG00000021840.17	ENSMUSG00000021840.17:s:47310948-47311113	s|1e1.1o1|1e2.1o1|i	0.0020;-0.0117;0.0108	5.836e-21;1.172e-05;6.490e-09	8.693e-01;5.936e-01;6.307e-01	0.0248;0.9301;0.0480	0.0330;0.9031;0.0617	2	3	47311113-47313485;47311113-47319412;47311114-47313484
ENSMUSG00000028484.16	ENSMUSG00000028484.16:s:83461186-83461241	s|1e1.1o1|i	0.0029;-0.0029	7.775e-21;7.856e-21	7.169e-01;7.169e-01	0.9509;0.0491	0.9540;0.0460	1	2	83460529-83461186;83460530-83461185	63136526-63138032
ENSMUSG00000026219.14	ENSMUSG00000026219.14:s:84793525-84793584	s|1e2.1o1|2e1.1o1	0.0000;0.0000	5.579e-21;5.579e-21	1.000e+00;1.000e+00	0.0009;0.9991	0.0008;0.9992	2	3	84751926-84793538;84786196-84793525
ENSMUSG00000021939.8	ENSMUSG00000021939.8:s:63136407-63136525	s|1e1.1o1|i	0.0000;0.0000	4.862e-21;4.862e-21	1.000e+00;1.000e+00	0.9956;0.0044	0.9961;0.0039	1	2	63136525-63138033;63136526-63138032	84677464-84677591
ENSMUSG00000030917.13	ENSMUSG00000030917.13:t:120104630-120105239	t|1e1.1o1|1e2.1o1	0.0014;-0.0014	3.096e-04;3.096e-04	6.189e-01;6.189e-01	0.9500;0.0500	0.9604;0.0396	2	3	120102515-120104630;120102956-120104630
ENSMUSG00000113317.1	ENSMUSG00000113317.1:s:84677300-84677463	s|1e1.1o1|i	0.0000;-0.0000	4.862e-21;5.128e-21	1.000e+00;1.000e+00	0.0017;0.9983	0.0024;0.9976	1	2	84677463-84677592;84677464-84677591
ENSMUSG00000049657.9	ENSMUSG00000049657.9:t:44991242-44995386	t|1e1.1o1|1e2.1o2|1e2.2o2	0.0315;0.0371;-0.0721	5.378e-02;5.931e-03;1.146e-01	1.993e-01;2.906e-01;1.162e-01	0.5005;0.0627;0.4284	0.5673;0.1291;0.3173	3	3	44995386-45012224;44995386-45011847;44995386-45010952
ENSMUSG00000033653.18	ENSMUSG00000033653.18:t:21554075-21554222	t|1e1.1o1|1e2.1o1	-0.0000;0.0000	5.579e-21;5.579e-21	1.000e+00;1.000e+00	0.9988;0.0012	0.9980;0.0020	2	3	21543314-21554075;21545273-21554075
ENSMUSG00000056900.13	ENSMUSG00000056900.13:t:32914099-32914221	t|1e2.1o1|2e1.1o2	-0.0000;0.0000	1.769e-13;5.580e-21	9.997e-01;9.997e-01	0.9970;0.0030	0.9960;0.0040	2	3	32911661-32914099;32905357-32914120	91741303-91744916
ENSMUSG00000001366.14	ENSMUSG00000001366.14:t:78101528-78101686	t|1e1.1o1|1e2.1o1	0.0001;-0.0001	5.592e-21;5.593e-21	9.978e-01;9.978e-01	0.0128;0.9872	0.0183;0.9817	2	3	78101686-78108291;78101686-78104271
ENSMUSG00000030096.8	ENSMUSG00000030096.8:t:91744917-91745029	t|1e1.1o1|1e2.1o1|i	0.0107;-0.0182;0.0001	7.771e-21;1.451e-13;4.913e-21	7.157e-01;6.020e-01;9.918e-01	0.0259;0.9525;0.0225	0.0482;0.9241;0.0244	2	3	91741052-91744917;91741302-91744917;91741303-91744916	67776760-67778959
ENSMUSG00000037013.17	ENSMUSG00000037013.17:s:14679790-14682914	s|1e1.1o1|1e2.1o1	0.0000;-0.0000	1.561e-12;5.583e-21	9.994e-01;9.994e-01	0.9953;0.0047	0.9974;0.0026	2	3	14679463-14682667;14670393-14682667	54921015-54921100
ENSMUSG00000037685.15	ENSMUSG00000037685.15:t:67776129-67776759	t|1e1.1o1|1e2.1o1|1e3.1o1|i	0.0045;-0.1494;0.0894;0.0004	6.042e-21;1.963e-01;3.538e-02;4.969e-21	8.469e-01;1.480e-02;9.487e-02;9.826e-01	0.0038;0.6664;0.3193;0.0118	0.0411;0.5075;0.4249;0.0289	3	4	67776198-67786626;67776198-67780988;67776198-67778960;67776760-67778959
ENSMUSG00000022203.7	ENSMUSG00000022203.7:s:54921101-54921181	s|1e1.1o1|i	0.0102;-0.0102	1.510e-05;1.510e-05	5.806e-01;5.806e-01	0.0409;0.9591	0.0653;0.9347	1	2	54921014-54921101;54921015-54921100
ENSMUSG00000028488.15	ENSMUSG00000028488.15:s:85385790-85385920	s|1e1.1o2|1e1.2o2	0.0000;0.0000	5.579e-21;5.579e-21	1.000e+00;1.000e+00	0.9996;0.0004	0.9993;0.0007	2	2	85385920-85387554;85385920-85387571
ENSMUSG00000029504.5	ENSMUSG00000029504.5:t:110657251-110657385	t|1e1.1o1|1e2.1o1	0.0000;-0.0000	5.582e-21;5.051e-13	9.995e-01;9.995e-01	0.0036;0.9964	0.0044;0.9956	2	3	110656917-110657251;110657151-110657251
ENSMUSG00000042766.17	ENSMUSG00000042766.17:t:89237617-89237919	t|1e1.1o1|1e2.1o1	-0.2003;0.2003	5.097e-01;5.097e-01	9.313e-05;9.313e-05	0.7717;0.2283	0.5748;0.4252	2	3	89237919-89238898;89237919-89238666
ENSMUSG00000055932.15	ENSMUSG00000055932.15:t:91468317-91468396	t|1e1.1o1|1e2.1o1|1e3.1o1	0.0000;-0.0000;0.0000	5.579e-21;5.579e-21;5.579e-21	1.000e+00;1.000e+00;1.000e+00	0.0046;0.9950;0.0004	0.0032;0.9963;0.0005	3	4	91409841-91468317;91441806-91468317;91467862-91468317
ENSMUSG00000035357.17	ENSMUSG00000035357.17:t:101169856-101172447	t|1e1.1o1|1e2.1o1	0.2570;-0.2570	7.806e-01;7.806e-01	2.199e-04;2.199e-04	0.4295;0.5705	0.6987;0.3013	2	3	101172447-101354394;101172447-101198824	128359358-128361890
ENSMUSG00000003810.13	ENSMUSG00000003810.13:s:116308647-116308840	s|1e1.1o2|1e1.2o2	-0.0348;0.0348	1.092e-03;1.092e-03	3.472e-01;3.472e-01	0.7604;0.2396	0.7106;0.2894	2	2	116308337-116308647;116308334-116308647
ENSMUSG00000048668.16	ENSMUSG00000048668.16:t:128359106-128359357	t|1e1.1o1|1e2.1o2|1e2.2o2|1e3.1o1|i	-0.0045;-0.0179;0.0000;0.0111;0.0133	2.354e-03;1.998e-03;4.862e-21;3.369e-04;2.710e-05	4.242e-01;4.229e-01;1.000e+00;4.946e-01;5.278e-01	0.5734;0.2371;0.0010;0.1085;0.0772	0.5738;0.2119;0.0010;0.1154;0.0991	4	4	128359354-128362839;128359354-128362368;128359354-128362347;128359354-128362058;128359358-128361890
ENSMUSG00000034867.16	ENSMUSG00000034867.16:s:35632937-35633048	s|1e1.1o1|1e2.1o1	0.0001;-0.0001	5.377e-10;7.318e-10	9.978e-01;9.978e-01	0.0037;0.9963	0.0058;0.9942	2	3	35633048-35633950;35633048-35636231	28446897-28447884
ENSMUSG00000032295.15	ENSMUSG00000032295.15:s:57138397-57138520	s|1e1.1o2|1e1.2o2|1e2.1o1	-0.0014;0.0000;0.0014	2.017e-07;5.579e-21;1.807e-07	7.278e-01;1.000e+00;7.297e-01	0.9182;0.0012;0.0806	0.9128;0.0012;0.0860	3	3	57138520-57138848;57138520-57138854;57138520-57139069
ENSMUSG00000035829.13	ENSMUSG00000035829.13:s:28446800-28446896	s|1e1.1o1|1e2.1o2|i	0.0437;-0.0472;-0.0027	3.770e-02;6.794e-03;1.220e-02	2.068e-01;2.422e-01;3.075e-01	0.4485;0.1397;0.4122	0.5254;0.0680;0.4041	2	3	28446896-28447885;28446896-28450302;28446897-28447884
ENSMUSG00000040606.13	ENSMUSG00000040606.13:s:142150846-142151035	s|1e1.1o3|1e1.2o3	0.0612;-0.0612	2.603e-02;2.603e-02	1.662e-01;1.662e-01	0.2620;0.7380	0.3487;0.6513	2	2	142147148-142150846;142147145-142150846	33952690-33953739
ENSMUSG00000045482.16	ENSMUSG00000045482.16:s:144810151-144810204	s|1e1.1o1|1e2.1o1	-0.0000;0.0000	5.159e-14;5.589e-21	9.983e-01;9.983e-01	0.9902;0.0098	0.9936;0.0064	2	3	144810204-144810332;144810204-144811895
ENSMUSG00000008668.15	ENSMUSG00000008668.15:t:33952403-33952689	t|1e1.1o1|1e2.1o1|i	0.0000;0.0000;0.0000	4.862e-21;4.862e-21;4.862e-21	1.000e+00;1.000e+00;1.000e+00	0.9918;0.0017;0.0067	0.9918;0.0034;0.0049	2	3	33952591-33955078;33952591-33953740;33952690-33953739
ENSMUSG00000031314.18	ENSMUSG00000031314.18:s:101559766-101559944	s|1e1.1o1|1e2.1o1	-0.0000;0.0000	5.579e-21;5.579e-21	1.000e+00;1.000e+00	0.0017;0.9983	0.0017;0.9983	2	3	101559944-101560934;101559944-101562074
ENSMUSG00000031828.9	ENSMUSG00000031828.9:s:119865003-119865079	s|1e1.1o1|1e2.1o1	-0.0000;0.0000	9.677e-10;1.416e-09	9.949e-01;9.949e-01	0.0065;0.9935	0.0060;0.9940	2	3	119865079-119866483;119865079-119869622
ENSMUSG00000034292.13	ENSMUSG00000034292.13:s:91501005-91501424	s|1e1.1o1|1e2.1o1	-0.0008;0.0008	4.934e-09;4.619e-09	9.692e-01;9.692e-01	0.9940;0.0060	0.9851;0.0149	2	3	91501424-91505423;91501424-91507493
ENSMUSG00000026049.11	ENSMUSG00000026049.11:s:44091361-44091591	s|1e1.1o1|1e2.1o1	-0.0233;0.0233	6.560e-04;6.560e-04	4.325e-01;4.325e-01	0.1081;0.8919	0.0677;0.9323	2	3	44091212-44091361;44088527-44091361
ENSMUSG00000025240.10	ENSMUSG00000025240.10:t:123546984-123547058	t|1e1.1o1|1e2.1o1	0.0000;-0.0000	5.581e-21;5.582e-21	9.996e-01;9.996e-01	0.0052;0.9948	0.0105;0.9895	2	3	123529921-123546984;123542441-123546984
ENSMUSG00000021196.14	ENSMUSG00000021196.14:s:6585888-6586591	s|1e1.1o1|1e2.1o1	0.0000;0.0000	5.579e-21;5.579e-21	1.000e+00;1.000e+00	0.0007;0.9993	0.0007;0.9993	2	3	6585272-6586480;6584700-6586480
ENSMUSG00000037750.16	ENSMUSG00000037750.16:t:78143093-78143214	t|1e1.1o1|1e2.1o1	0.0128;-0.0128	1.047e-07;1.044e-07	6.965e-01;6.965e-01	0.9512;0.0488	0.9813;0.0187	2	3	78094791-78143093;78115837-78143093	55378290-55380988
ENSMUSG00000029534.17	ENSMUSG00000029534.17:t:17844909-17844963	t|1e1.1o1|1e2.1o1	0.0000;-0.0000	5.579e-21;5.579e-21	1.000e+00;1.000e+00	0.9980;0.0020	0.9991;0.0009	2	3	17834776-17844909;17840640-17844909
ENSMUSG00000028426.10	ENSMUSG00000028426.10:s:55378234-55378289	s|1e1.1o1|i	0.0000;0.0000	4.862e-21;4.862e-21	1.000e+00;1.000e+00	0.9959;0.0041	0.9958;0.0042	1	2	55378289-55380989;55378290-55380988	44249600-44250020
ENSMUSG00000023032.12	ENSMUSG00000023032.12:t:100813107-100813198	t|1e1.1o1|1e2.1o1	-0.0000;0.0000	1.013e-18;5.579e-21	1.000e+00;1.000e+00	0.9981;0.0019	0.9971;0.0029	2	3	100811674-100813107;100812378-100813107
ENSMUSG00000101166.6	ENSMUSG00000101166.6:t:44250021-44250059	t|1e1.1o1|1e2.1o1|i	0.0137;-0.0035;-0.0192	8.500e-21;1.355e-15;1.068e-20	6.782e-01;8.404e-01;6.154e-01	0.0187;0.9263;0.0551	0.0492;0.9133;0.0356	2	3	44248295-44250021;44249599-44250021;44249600-44250020
ENSMUSG00000021809.10	ENSMUSG00000021809.10:s:20306232-20306812	s|1e2.1o1|2e1.1o1|2e2.1o1	-0.0000;0.0163;-0.0164	9.659e-10;5.822e-05;7.819e-05	9.977e-01;5.497e-01;5.341e-01	0.0045;0.0320;0.9635	0.0032;0.0639;0.9327	3	3	20306249-20307693;20306366-20307233;20306366-20307693
ENSMUSG00000032564.16	ENSMUSG00000032564.16:s:104925750-104925839	s|1e1.1o1|1e2.1o1	0.0000;-0.0000	5.579e-21;5.579e-21	1.000e+00;1.000e+00	0.9951;0.0049	0.9985;0.0015	2	3	104925839-104989572;104925839-105007534	36599720-36601428
ENSMUSG00000055817.18	ENSMUSG00000055817.18:t:83820180-83821516	t|1e1.1o1|1e2.1o1	0.1781;-0.1781	3.977e-01;3.977e-01	8.660e-03;8.660e-03	0.6477;0.3523	0.8486;0.1514	2	3	83804597-83820180;83818552-83820180
ENSMUSG00000041180.13	ENSMUSG00000041180.13:s:36599596-36599719	s|1e1.1o3|1e1.2o3|1e1.3o3|1e2.1o1|i	-0.0678;-0.0608;0.0000;0.1658;0.0038	5.021e-02;4.012e-02;4.863e-21;2.738e-01;3.102e-06	1.388e-01;1.654e-01;9.998e-01;5.792e-03;6.184e-01	0.5593;0.3221;0.0011;0.0453;0.0773	0.4521;0.2364;0.0061;0.2188;0.0861	4	3	36599719-36601429;36599719-36601432;36599719-36601470;36599719-36604250;36599720-36601428	103701721-103706251
ENSMUSG00000018507.16	ENSMUSG00000018507.16:t:62590163-62590318	t|1e1.2o2|1e2.1o1	-0.0138;0.0138	1.641e-04;1.641e-04	5.278e-01;5.278e-01	0.1275;0.8725	0.1055;0.8945	2	3	62584674-62590163;62589824-62590163	32491190-32492329
ENSMUSG00000033965.10	ENSMUSG00000033965.10:s:103706252-103706454	s|1e1.1o1|i	-0.0000;0.0000	4.871e-21;4.864e-21	9.997e-01;9.997e-01	0.9911;0.0089	0.9890;0.0110	1	2	103701720-103706252;103701721-103706251
ENSMUSG00000014956.15	ENSMUSG00000014956.15:s:32490954-32491189	s|1e1.1o1|1e2.1o1|i	0.0000;0.0000;0.0000	4.862e-21;4.862e-21;4.862e-21	1.000e+00;1.000e+00;1.000e+00	0.0001;0.0001;0.9997	0.0063;0.0001;0.9936	2	3	32491189-32492330;32491189-32516406;32491190-32492329	113245094-113250872
ENSMUSG00000038286.11	ENSMUSG00000038286.11:t:34050281-34050434	t|1e1.1o1|1e2.1o1|1e3.1o1	0.0285;-0.0637;0.0122	1.520e-02;6.214e-02;3.668e-09	2.713e-01;1.497e-01;7.219e-01	0.2710;0.7266;0.0024	0.3137;0.6379;0.0438	3	4	34044527-34050281;34046952-34050281;34049466-34050281
ENSMUSG00000042216.13	ENSMUSG00000042216.13:s:113250873-113251040	s|1e1.1o1|i	0.0044;-0.0044	1.645e-09;1.465e-09	7.906e-01;7.906e-01	0.9620;0.0380	0.9779;0.0221	1	2	113245093-113250873;113245094-113250872
ENSMUSG00000031969.16	ENSMUSG00000031969.16:s:26978311-26978463	s|1e1.1o2|1e1.2o2	0.0571;-0.0571	6.507e-04;6.507e-04	2.311e-01;2.311e-01	0.0267;0.9733	0.1045;0.8955	2	2	26977754-26978311;26977658-26978311	38557850-38557855
ENSMUSG00000068134.13	ENSMUSG00000068134.13:t:150118064-150118200	t|1e1.1o1|1e2.1o2|1e2.2o2	0.0197;-0.0016;-0.0160	9.117e-03;9.164e-03;3.475e-03	3.418e-01;3.485e-01;4.076e-01	0.2076;0.5909;0.2053	0.2341;0.5792;0.1764	3	3	150118200-150119825;150118200-150119565;150118200-150119481
ENSMUSG00000026749.11	ENSMUSG00000026749.11:t:38557856-38557956	t|1e1.1o1|i	-0.0000;0.0000	4.862e-21;4.862e-21	1.000e+00;1.000e+00	0.0023;0.9977	0.0033;0.9967	1	2	38550671-38557856;38557850-38557855	8643248-8645659
ENSMUSG00000068391.8	ENSMUSG00000068391.8:s:73092833-73092959	s|1e1.1o1|1e2.1o1	0.0000;-0.0000	5.582e-21;5.583e-21	9.994e-01;9.994e-01	0.9871;0.0129	0.9965;0.0035	2	3	73092959-73093524;73092959-73097336
ENSMUSG00000005360.14	ENSMUSG00000005360.14:s:8645660-8645952	s|1e1.1o1|i	-0.0000;0.0000	4.862e-21;4.862e-21	1.000e+00;1.000e+00	0.9906;0.0094	0.9888;0.0112	1	2	8643133-8645660;8643248-8645659
ENSMUSG00000029505.17	ENSMUSG00000029505.17:t:110691619-110692167	t|1e2.1o1|2e1.1o2	0.0000;0.0000	5.579e-21;5.579e-21	1.000e+00;1.000e+00	0.9987;0.0013	0.9986;0.0014	2	3	110691815-110693166;110691668-110693571
ENSMUSG00000046111.17	ENSMUSG00000046111.17:s:15330754-15330910	s|1e1.1o1|1e2.1o1	-0.0786;0.0786	1.190e-01;1.190e-01	1.118e-01;1.118e-01	0.5167;0.4833	0.4236;0.5764	2	3	15330648-15330754;15327951-15330754	30786935-30788189
ENSMUSG00000038039.13	ENSMUSG00000038039.13:t:58258241-58258308	t|1e1.1o1|1e2.1o2|1e2.2o2	0.0000;0.0003;-0.0004	5.579e-21;5.670e-21;1.028e-12	1.000e+00;9.855e-01;9.798e-01	0.0021;0.0085;0.9894	0.0021;0.0156;0.9822	3	3	58255882-58258241;58256896-58258241;58256904-58258241
ENSMUSG00000029168.14	ENSMUSG00000029168.14:t:30788190-30788840	t|1e1.1o1|i	0.0000;0.0000	4.862e-21;4.862e-21	1.000e+00;1.000e+00	0.9961;0.0039	0.9946;0.0054	1	2	30784467-30788699;30786935-30788189	120855123-120861776
ENSMUSG00000060743.12	ENSMUSG00000060743.12:t:180811799-180811986	t|1e1.1o1|2e1.1o1|2e2.1o1	0.0000;0.0000;0.0000	5.579e-21;5.579e-21;5.579e-21	1.000e+00;1.000e+00;1.000e+00	0.0003;0.9958;0.0041	0.0004;0.9930;0.0064	3	3	180811986-180813471;180811949-180813471;180811949-180812690
ENSMUSG00000032890.17	ENSMUSG00000032890.17:s:120854816-120855122	s|1e1.1o1|2e2.2o2|3e1.1o1|i	-0.0001;-0.0026;0.0100;0.0000	5.568e-21;6.516e-21;3.400e-10;4.863e-21	9.031e-01;8.129e-01;6.504e-01;9.998e-01	0.0354;0.0390;0.9165;0.0068	0.0243;0.0295;0.9431;0.0057	3	3	120854933-120872477;120855096-120877976;120855122-120872477;120855123-120861776	137918664-137918843
ENSMUSG00000032078.17	ENSMUSG00000032078.17:t:46274056-46274146	t|1e1.1o1|1e2.1o1	-0.0000;0.0000	5.579e-21;5.579e-21	1.000e+00;1.000e+00	0.0017;0.9983	0.0013;0.9987	2	3	46273367-46274056;46273639-46274056	34329384-34332198
ENSMUSG00000091512.5	ENSMUSG00000091512.5:s:137918506-137918663	s|1e1.1o1|2e1.1o1|i	-0.0000;-0.0524;0.0554	4.862e-21;1.888e-04;2.833e-04	1.000e+00;2.590e-01;2.297e-01	0.0064;0.8413;0.1520	0.0037;0.7751;0.2208	2	2	137918627-137918873;137918663-137918873;137918664-137918843
ENSMUSG00000021794.16	ENSMUSG00000021794.16:s:34328662-34329383	s|1e1.1o1|i	-0.0000;0.0000	4.862e-21;4.862e-21	1.000e+00;1.000e+00	0.9875;0.0125	0.9885;0.0115	1	2	34329383-34334112;34329384-34332198
ENSMUSG00000000605.9	ENSMUSG00000000605.9:t:7282309-7284274	t|1e1.1o1|1e2.1o1	-0.0000;0.0000	5.579e-21;5.579e-21	1.000e+00;1.000e+00	0.9958;0.0042	0.9844;0.0156	2	3	7284274-7287646;7284274-7286495
ENSMUSG00000029716.13	ENSMUSG00000029716.13:s:137580167-137580286	s|1e1.1o1|1e2.1o1	0.0006;-0.0006	2.254e-05;2.254e-05	9.278e-01;9.278e-01	0.0128;0.9872	0.0156;0.9844	2	3	137580286-137580649;137580286-137582589
ENSMUSG00000025278.9	ENSMUSG00000025278.9:t:7923455-7923557	t|1e1.1o1|1e2.1o2|1e2.2o2	0.0759;-0.0394;-0.0337	1.232e-01;5.785e-02;1.019e-02	1.133e-01;2.125e-01;3.138e-01	0.5993;0.2479;0.1298	0.7053;0.2140;0.0771	3	3	7919357-7923455;7922713-7923455;7922746-7923455	30101656-30103247
ENSMUSG00000026275.13	ENSMUSG00000026275.13:t:93350325-93350380	t|1e1.1o1|1e2.1o1	-0.0000;0.0000	5.579e-21;5.579e-21	1.000e+00;1.000e+00	0.0100;0.9900	0.0084;0.9916	2	3	93343711-93350325;93346287-93350325	5082819-5084055
ENSMUSG00000020315.18	ENSMUSG00000020315.18:s:30103248-30103421	s|1e1.1o1|i	-0.0000;0.0000	4.870e-21;4.869e-21	9.988e-01;9.988e-01	0.9787;0.0213	0.9676;0.0324	1	2	30101655-30103248;30101656-30103247
ENSMUSG00000039473.8	ENSMUSG00000039473.8:t:5084056-5086289	t|1e1.1o1|1e2.1o1|1e3.1o1|i	0.0000;-0.1327;0.1178;0.0039	4.862e-21;1.784e-01;1.421e-01;7.885e-21	1.000e+00;3.171e-02;4.720e-02;7.077e-01	0.0010;0.6135;0.3509;0.0442	0.0065;0.4597;0.4845;0.0487	3	4	5078115-5084056;5081661-5084056;5081983-5084056;5082819-5084055	124732429-124733806
ENSMUSG00000036890.13	ENSMUSG00000036890.13:s:44751895-44752220	s|1e1.1o1|1e2.1o1	-0.0189;0.0189	7.551e-12;9.926e-21	6.225e-01;6.225e-01	0.9655;0.0345	0.9430;0.0570	2	3	44635316-44752047;44591990-44752047
ENSMUSG00000031982.5	ENSMUSG00000031982.5:s:124731797-124732428	s|1e1.1o1|1e2.1o1|i	0.0515;0.0088;-0.0658	2.201e-02;3.015e-04;7.044e-02	1.974e-01;4.911e-01;1.416e-01	0.2315;0.1409;0.6130	0.3210;0.1612;0.5264	2	3	124731941-124732518;124731941-124733807;124732429-124733806
ENSMUSG00000014177.10	ENSMUSG00000014177.10:s:62885076-62885346	s|1e1.1o1|1e2.1o1|1e3.1o1	-0.0275;0.0264;-0.0000	7.679e-12;1.090e-20;5.579e-21	5.734e-01;5.824e-01;1.000e+00	0.9859;0.0126;0.0014	0.9410;0.0581;0.0009	3	4	62885165-62886189;62885165-62891942;62885165-62916632	132352699-132353596
ENSMUSG00000061762.12	ENSMUSG00000061762.12:t:7557720-7557743	t|1e1.1o1|1e2.1o1	-0.1000;0.1000	5.258e-02;5.258e-02	6.705e-02;6.705e-02	0.6112;0.3888	0.5040;0.4960	2	3	7556780-7557720;7557260-7557720
ENSMUSG00000028896.13	ENSMUSG00000028896.13:s:132353597-132353605	s|1e1.1o1|i	0.0044;-0.0044	8.589e-12;7.084e-21	7.353e-01;7.353e-01	0.9316;0.0684	0.9358;0.0642	1	2	132352698-132353597;132352699-132353596	20528321-20533499
ENSMUSG00000025813.14	ENSMUSG00000025813.14:s:81623567-81624344	s|1e1.1o2|1e1.2o2|1e2.1o1	0.0009;-0.1099;0.0925	5.755e-21;1.144e-01;8.623e-02	9.717e-01;5.965e-02;9.122e-02	0.0056;0.3791;0.6146	0.0193;0.2486;0.7269	3	3	81618754-81624252;81618715-81624252;81618682-81624252
ENSMUSG00000040003.18	ENSMUSG00000040003.18:s:20528289-20528320	s|1e1.1o1|i	0.0000;-0.0000	4.863e-21;4.862e-21	1.000e+00;1.000e+00	0.9905;0.0095	0.9980;0.0020	1	2	20528320-20534337;20528321-20533499
ENSMUSG00000003279.17	ENSMUSG00000003279.17:s:70662569-70663089	s|1e1.1o1|1e2.1o2|1e2.2o2	-0.0252;0.0326;-0.0068	1.131e-20;2.931e-05;7.167e-21	5.983e-01;4.432e-01;7.757e-01	0.0573;0.8636;0.0734	0.0268;0.9118;0.0600	3	3	70662809-70718196;70662809-70761075;70662809-70761159
ENSMUSG00000022680.14	ENSMUSG00000022680.14:t:13857377-13857502	t|1e1.1o1|1e2.1o1	0.0015;-0.0015	5.869e-21;5.906e-21	9.547e-01;9.547e-01	0.0095;0.9905	0.0340;0.9660	2	3	13857502-13859954;13857502-13858857
ENSMUSG00000022329.15	ENSMUSG00000022329.15:s:35155527-35155806	s|1e1.1o1|1e2.1o1	-0.0003;0.0003	1.726e-11;5.646e-21	9.889e-01;9.889e-01	0.9954;0.0046	0.9901;0.0099	2	3	35115645-35155527;35099548-35155527
ENSMUSG00000062078.15	ENSMUSG00000062078.15:s:10217716-10217803	s|1e1.1o3|1e1.2o3|1e1.3o3	0.0423;-0.0092;-0.0240	5.729e-09;7.790e-21;7.531e-17	3.520e-01;7.711e-01;5.456e-01	0.8037;0.0458;0.1489	0.8555;0.0348;0.1086	3	2	10216459-10217716;10216456-10217716;10216435-10217716
ENSMUSG00000079553.11	ENSMUSG00000079553.11:s:33886197-33886675	s|1e1.1o1|1e2.1o1	0.0003;-0.0003	1.602e-06;1.602e-06	9.706e-01;9.706e-01	0.9896;0.0104	0.9912;0.0088	2	3	33885902-33886576;33885218-33886576	110793317-110793857
ENSMUSG00000017978.18	ENSMUSG00000017978.18:t:23412948-23413084	t|1e1.1o1|1e2.1o1	-0.0000;0.0000	1.271e-13;5.580e-21	9.997e-01;9.997e-01	0.9971;0.0029	0.9958;0.0042	2	3	23413084-23427164;23413084-23420005
ENSMUSG00000037957.14	ENSMUSG00000037957.14:t:110793858-110795028	t|1e1.1o1|i	0.0084;-0.0084	7.110e-21;3.528e-12	7.552e-01;7.552e-01	0.0067;0.9933	0.0454;0.9546	1	2	110793767-110793858;110793317-110793857
ENSMUSG00000004633.17	ENSMUSG00000004633.17:s:54220417-54220702	s|1e1.1o1|1e2.1o1	-0.0000;0.0000	5.587e-21;5.587e-21	9.987e-01;9.987e-01	0.0143;0.9857	0.0150;0.9850	2	3	54220702-54221921;54220702-54273076
ENSMUSG00000070371.11	ENSMUSG00000070371.11:s:127935447-127935479	s|1e1.1o1|1e2.1o1	0.0083;-0.0083	1.053e-03;1.053e-03	5.428e-01;5.428e-01	0.9479;0.0521	0.9670;0.0330	2	3	127934627-127935447;127933114-127935447
ENSMUSG00000032527.13	ENSMUSG00000032527.13:s:101034669-101034898	s|1e1.1o1|1e2.1o1	-0.0000;0.0000	5.588e-21;5.582e-21	9.995e-01;9.995e-01	0.9876;0.0124	0.9916;0.0084	2	3	101031975-101034669;101030243-101034669
ENSMUSG00000035781.14	ENSMUSG00000035781.14:t:79913419-79913711	t|1e1.1o1|1e2.1o1|1e3.1o1|2e2.1o1	0.0000;-0.0006;0.0000;-0.0000	5.579e-21;6.037e-21;5.579e-21;5.588e-21	1.000e+00;9.356e-01;1.000e+00;9.986e-01	0.0016;0.9656;0.0050;0.0277	0.0040;0.9633;0.0114;0.0220	4	4	79913711-79920485;79913711-79916823;79913711-79914146;79913681-79916823
ENSMUSG00000039210.16	ENSMUSG00000039210.16:t:187341487-187341575	t|1e1.1o1|1e2.1o1	0.0135;-0.0135	3.401e-05;3.401e-05	5.385e-01;5.385e-01	0.0451;0.9549	0.0727;0.9273	2	3	187304397-187341487;187322354-187341487	136285100-136285908
ENSMUSG00000006241.16	ENSMUSG00000006241.16:t:21931699-21931787	t|1e1.1o3|1e2.1o1	-0.0004;0.0004	1.043e-06;1.043e-06	9.768e-01;9.768e-01	0.0111;0.9889	0.0070;0.9930	2	3	21927725-21931699;21931343-21931699
ENSMUSG00000041570.14	ENSMUSG00000041570.14:s:136285909-136286002	s|1e1.1o1|1e2.1o1|i	0.0056;-0.0235;-0.0000	6.352e-21;1.966e-17;4.867e-21	8.174e-01;5.858e-01;9.993e-01	0.0037;0.9803;0.0166	0.0413;0.9407;0.0149	2	3	136285099-136285909;136283901-136285909;136285100-136285908	147492088-147496766
ENSMUSG00000071796.13	ENSMUSG00000071796.13:t:20283272-20283477	t|1e1.1o1|1e2.1o1	-0.0209;0.0209	1.099e-20;1.027e-20	6.153e-01;6.153e-01	0.9636;0.0364	0.9432;0.0568	2	3	20283477-20297324;20283477-20289040
ENSMUSG00000031290.14	ENSMUSG00000031290.14:t:147492039-147492087	t|1e1.1o1|1e2.1o1|i	0.0420;-0.0424;0.0000	4.810e-03;4.606e-03;4.862e-21	2.765e-01;2.742e-01;9.999e-01	0.2537;0.7392;0.0062	0.3123;0.6821;0.0069	2	3	147492087-147503384;147492087-147496767;147492088-147496766
ENSMUSG00000025314.16	ENSMUSG00000025314.16:t:90474971-90474989	t|1e1.1o1|1e2.1o1	0.0000;-0.0000	9.561e-10;7.536e-10	9.964e-01;9.964e-01	0.9940;0.0060	0.9947;0.0053	2	3	90474989-90580156;90474989-90478967
ENSMUSG00000023055.10	ENSMUSG00000023055.10:s:102719542-102719721	s|1e1.1o1|1e2.1o3	-0.0000;0.0000	1.425e-20;5.579e-21	1.000e+00;1.000e+00	0.9978;0.0022	0.9974;0.0026	2	3	102719076-102719542;102717993-102719542
ENSMUSG00000060373.15	ENSMUSG00000060373.15:s:52075613-52075726	s|1e1.1o3|1e1.2o3|1e1.3o3	-0.0186;0.0157;0.0001	1.064e-09;5.439e-09;5.458e-21	5.889e-01;5.926e-01;8.739e-01	0.4707;0.3489;0.1803	0.4453;0.3767;0.1765	3	2	52075436-52075613;52075415-52075613;52075412-52075613
ENSMUSG00000029101.16	ENSMUSG00000029101.16:s:35024341-35024353	s|1e1.1o2|1e1.2o2	-0.0000;0.0000	5.579e-21;5.579e-21	9.999e-01;9.999e-01	0.9985;0.0015	0.9922;0.0078	2	2	35024353-35025849;35024353-35025919
ENSMUSG00000038039.13	ENSMUSG00000038039.13:s:58269262-58271706	s|1e1.1o1|1e2.1o1	-0.0676;0.0676	1.513e-03;1.513e-03	1.605e-01;1.605e-01	0.9622;0.0378	0.8797;0.1203	2	3	58271706-58272333;58271706-58274736
ENSMUSG00000019261.3	ENSMUSG00000019261.3:t:70911818-70911990	t|1e1.1o1|1e2.1o1	-0.0000;0.0000	6.328e-21;5.579e-21	1.000e+00;1.000e+00	0.9984;0.0016	0.9944;0.0056	2	3	70911049-70911846;70911526-70911846
ENSMUSG00000026924.17	ENSMUSG00000026924.17:s:26444878-26445216	s|1e1.1o1|2e1.1o1	-0.0003;0.0003	8.210e-12;5.642e-21	9.895e-01;9.895e-01	0.9958;0.0042	0.9892;0.0108	2	2	26442070-26445075;26442070-26444878	70029236-70030641
ENSMUSG00000053477.17	ENSMUSG00000053477.17:t:69651222-69651289	t|1e1.1o1|1e2.1o1	0.0000;0.0000	5.579e-21;5.579e-21	1.000e+00;1.000e+00	0.0003;0.9997	0.0004;0.9996	2	3	69564684-69651222;69643015-69651222	121383825-121388100
ENSMUSG00000031858.16	ENSMUSG00000031858.16:s:70030642-70030736	s|1e1.1o1|i	0.0031;-0.0031	6.733e-09;6.731e-09	7.638e-01;7.638e-01	0.9195;0.0805	0.9233;0.0767	1	2	70029235-70030642;70029236-70030641	78049560-78053362
ENSMUSG00000034707.7	ENSMUSG00000034707.7:s:121383115-121383824	s|1e1.1o1|i	0.0000;-0.0000	4.863e-21;4.863e-21	9.998e-01;9.998e-01	0.9895;0.0105	0.9882;0.0118	1	2	121383443-121388101;121383825-121388100	108906126-108906560
ENSMUSG00000061981.14	ENSMUSG00000061981.14:s:78049478-78049559	s|1e1.1o1|1e2.1o1|1e3.1o1|i	-0.0052;0.0034;0.0002;0.0004	2.668e-08;2.178e-06;1.391e-11;5.063e-21	6.688e-01;6.349e-01;7.332e-01;9.686e-01	0.2154;0.6062;0.1507;0.0271	0.2030;0.6093;0.1526;0.0292	3	4	78049559-78053363;78049559-78054785;78049559-78055757;78049560-78053362
ENSMUSG00000027881.14	ENSMUSG00000027881.14:s:108906561-108907847	s|1e1.1o1|1e2.1o1|1e3.1o1|2e3.1o1|i	0.0026;0.0667;-0.0751;0.0045;-0.0309	5.564e-21;4.978e-06;3.826e-02;6.057e-21;2.818e-04	8.998e-01;1.546e-01;1.351e-01;8.453e-01;3.823e-01	0.0068;0.0371;0.7615;0.0078;0.1807	0.0373;0.1120;0.6777;0.0384;0.1323	4	4	108906125-108907787;108905988-108907787;108905334-108907787;108905334-108907773;108906126-108906560	32685578-32686520
ENSMUSG00000047735.14	ENSMUSG00000047735.14:t:3372257-3377281	t|1e1.1o1|1e2.1o1	0.0011;-0.0011	1.172e-05;1.172e-05	9.591e-01;9.591e-01	0.9853;0.0147	0.9992;0.0008	2	3	3377281-3399268;3377281-3384910
ENSMUSG00000014932.15	ENSMUSG00000014932.15:s:32684551-32685577	s|1e1.1o1|i	-0.0000;0.0000	4.862e-21;4.864e-21	1.000e+00;1.000e+00	0.0024;0.9976	0.0021;0.9979	1	2	32684806-32686521;32685578-32686520	74226790-74226860
ENSMUSG00000022680.14	ENSMUSG00000022680.14:s:13875978-13876167	s|1e1.1o1|1e2.1o1	0.0000;0.0000	5.579e-21;5.579e-21	1.000e+00;1.000e+00	0.9990;0.0010	0.9991;0.0009	2	3	13872523-13875978;13869881-13875978
ENSMUSG00000031328.16	ENSMUSG00000031328.16:s:74226861-74226976	s|1e1.1o1|i	0.2000;-0.2000	5.037e-01;5.037e-01	6.634e-05;6.634e-05	0.6375;0.3625	0.8413;0.1587	1	2	74226334-74226861;74226790-74226860	144004219-144009202
ENSMUSG00000041263.14	ENSMUSG00000041263.14:t:89089669-89089833	t|1e1.1o1|2e1.1o1|2e2.1o1|2e3.1o2|2e3.2o2	-0.0001;-0.0769;0.0231;0.0001;0.0177	5.617e-21;4.931e-04;1.019e-20;5.605e-21;9.123e-21	9.942e-01;1.424e-01;6.152e-01;9.957e-01;6.654e-01	0.0254;0.9375;0.0256;0.0060;0.0054	0.0220;0.8448;0.0577;0.0231;0.0514	5	4	89089833-89091138;89089767-89091138;89089767-89090496;89089767-89089971;89089767-89089921	20395548-20399095
ENSMUSG00000029617.10	ENSMUSG00000029617.10:s:144009203-144009286	s|1e1.1o1|i	-0.0000;0.0000	4.862e-21;4.862e-21	1.000e+00;1.000e+00	0.9950;0.0050	0.9928;0.0072	1	2	144004218-144009203;144004219-144009202	107331580-107335144
ENSMUSG00000071793.12	ENSMUSG00000071793.12:t:20395356-20395547	t|1e1.1o1|1e2.1o3|1e2.3o3|2e2.2o3|i	0.0152;0.0000;0.0150;0.0000;-0.0583	9.323e-21;4.864e-21;8.846e-21;4.862e-21;1.354e-04	6.288e-01;9.997e-01;6.625e-01;1.000e+00;2.987e-01	0.0468;0.0069;0.0104;0.0004;0.9347	0.0644;0.0181;0.0491;0.0004;0.8632	4	3	20395547-20401377;20395547-20399410;20395547-20399096;20395545-20399303;20395548-20399095
ENSMUSG00000032579.14	ENSMUSG00000032579.14:t:107331445-107331579	t|1e1.2o2|1e2.1o1|i	0.0008;-0.0080;0.0025	2.502e-03;4.956e-03;1.835e-07	4.209e-01;3.829e-01;7.818e-01	0.1252;0.8448;0.0235	0.1164;0.8491;0.0349	2	3	107331579-107336572;107331579-107336179;107331580-107335144
ENSMUSG00000026748.13	ENSMUSG00000026748.13:s:16512022-16512233	s|1e1.1o1|1e2.1o1	0.0000;-0.0000	1.556e-20;5.579e-21	1.000e+00;1.000e+00	0.9975;0.0025	0.9975;0.0025	2	3	16512233-16548117;16512233-16565336
ENSMUSG00000024426.17	ENSMUSG00000024426.17:t:35901368-35901611	t|1e1.1o1|1e2.1o1|1e3.1o1	0.0125;0.0000;-0.0289	8.092e-21;5.579e-21;2.080e-20	7.307e-01;1.000e+00;5.643e-01	0.0301;0.0110;0.9580	0.0477;0.0151;0.9354	3	4	35901611-35904290;35901611-35904108;35901611-35901983	132317737-132324952
ENSMUSG00000035890.9	ENSMUSG00000035890.9:s:79760989-79761082	s|1e1.1o1|2e1.1o1	-0.0032;0.0032	7.065e-21;6.985e-21	8.233e-01;8.233e-01	0.0401;0.9599	0.0370;0.9630	2	2	79760906-79760993;79760906-79760989
ENSMUSG00000009772.15	ENSMUSG00000009772.15:t:132324953-132325073	t|1e1.1o1|i	-0.0011;0.0011	3.932e-05;3.932e-05	8.583e-01;8.583e-01	0.9836;0.0164	0.9748;0.0252	1	2	132316472-132324953;132317737-132324952
ENSMUSG00000020037.15	ENSMUSG00000020037.15:t:84840017-84840230	t|1e1.1o1|1e2.1o1	0.0001;-0.0001	5.727e-10;5.369e-10	9.969e-01;9.969e-01	0.9938;0.0062	0.9955;0.0045	2	3	84835354-84840017;84838279-84840017
ENSMUSG00000007050.17	ENSMUSG00000007050.17:s:34981862-34982085	s|1e1.1o2|1e2.1o1	0.0001;-0.0001	9.501e-21;5.627e-21	9.927e-01;9.927e-01	0.9831;0.0169	0.9830;0.0170	2	3	34982085-34982620;34982085-34985109
ENSMUSG00000094724.8	ENSMUSG00000094724.8:s:6984139-6984191	s|1e1.1o1|1e2.1o1	-0.0128;0.0128	1.682e-09;1.656e-09	6.703e-01;6.703e-01	0.9569;0.0431	0.9429;0.0571	2	3	6984191-6985056;6984191-6988722	6449746-6450458
ENSMUSG00000024830.17	ENSMUSG00000024830.17:s:4158803-4158919	s|1e1.1o1|2e1.1o1|3e2.2o2|4e1.1o1	-0.0444;-0.0302;-0.0000;0.0990	2.076e-02;1.208e-02;5.583e-21;1.855e-02	2.369e-01;2.773e-01;9.994e-01;6.229e-02	0.1667;0.7966;0.0029;0.0271	0.1010;0.7518;0.0013;0.1442	4	3	4158717-4158851;4158717-4158829;4158128-4158825;4158717-4158803	100664420-100667891
ENSMUSG00000096780.7	ENSMUSG00000096780.7:t:6449438-6449745	t|1e1.1o1|2e1.1o1|3e1.1o1|4e1.1o1|5e2.1o1|i	0.1467;0.0002;0.0000;0.0000;0.0000;-0.1523	1.386e-01;7.125e-21;4.872e-21;4.862e-21;4.862e-21;1.590e-01	6.981e-03;7.597e-01;9.984e-01;1.000e+00;1.000e+00;5.882e-03	0.0973;0.0449;0.0155;0.0002;0.0002;0.8376	0.2383;0.0442;0.0222;0.0003;0.0003;0.6826	5	3	6449634-6451888;6449565-6451888;6449563-6451888;6449530-6451888;6449519-6450459;6449746-6450458
ENSMUSG00000029319.8	ENSMUSG00000029319.8:t:100663580-100664419	t|1e2.1o1|2e1.1o1|2e2.1o1|2e3.1o1|i	-0.0000;0.0000;0.0993;-0.0902;-0.0060	4.865e-21;4.862e-21;6.779e-02;4.594e-02;6.508e-06	9.995e-01;1.000e+00;7.311e-02;9.279e-02;6.046e-01	0.0110;0.0007;0.3060;0.4908;0.1855	0.0114;0.0058;0.4283;0.3805;0.1753	4	4	100663828-100673989;100663701-100674978;100663701-100673989;100663701-100667892;100664420-100667891	97383029-97389111
ENSMUSG00000035877.17	ENSMUSG00000035877.17:t:160779401-160782379	t|1e1.1o2|1e2.1o1	-0.0000;0.0000	5.579e-21;5.795e-21	1.000e+00;1.000e+00	0.0025;0.9975	0.0021;0.9979	2	3	160782379-160872430;160782379-160832297
ENSMUSG00000038485.6	ENSMUSG00000038485.6:s:97382900-97383028	s|1e1.1o1|i	-0.0000;0.0000	4.868e-21;4.867e-21	9.992e-01;9.992e-01	0.9854;0.0146	0.9845;0.0155	1	2	97383028-97389112;97383029-97389111
ENSMUSG00000041975.17	ENSMUSG00000041975.17:t:70976074-70976659	t|1e1.1o1|1e2.1o1	-0.0114;0.0114	1.219e-04;1.219e-04	6.659e-01;6.659e-01	0.0361;0.9639	0.0108;0.9892	2	3	70976137-70981855;70976137-70980377	83580362-83581256
ENSMUSG00000084786.9	ENSMUSG00000084786.9:s:20644821-20644976	s|1e1.1o1|2e1.1o1	-0.0363;0.0363	1.373e-20;1.281e-20	5.342e-01;5.342e-01	0.9800;0.0200	0.9431;0.0569	2	2	20644893-20645193;20644976-20645193	118788115-118789598
ENSMUSG00000034560.6	ENSMUSG00000034560.6:s:83580257-83580361	s|1e1.1o1|1e2.1o1|i	-0.0894;0.1200;-0.0158	4.044e-02;1.999e-02;4.926e-04	9.360e-02;1.936e-02;4.891e-01	0.8795;0.0060;0.1108	0.7652;0.1470;0.0896	2	3	83580361-83581257;83580361-83583255;83580362-83581256
ENSMUSG00000040035.14	ENSMUSG00000040035.14:s:118788017-118788114	s|1e1.1o1|1e2.1o1|1e3.1o1|i	-0.0106;0.0000;0.0000;0.0087	2.791e-09;4.862e-21;4.863e-21;7.543e-21	6.655e-01;1.000e+00;9.999e-01;7.259e-01	0.9581;0.0005;0.0072;0.0341	0.9488;0.0009;0.0065;0.0451	3	4	118788114-118789599;118788114-118795365;118788114-118810722;118788115-118789598
ENSMUSG00000027805.16	ENSMUSG00000027805.16:t:57844661-57845366	t|1e1.1o1|1e2.1o1|1e3.1o1	-0.0000;0.0000;0.0000	5.579e-21;5.579e-21;5.579e-21	1.000e+00;1.000e+00;1.000e+00	0.9923;0.0067;0.0010	0.9758;0.0216;0.0020	3	4	57845366-57847351;57845366-57846870;57845366-57845469	32879424-32880069
ENSMUSG00000057522.15	ENSMUSG00000057522.15:t:95485837-95485959	t|1e1.1o1|1e2.1o1	-0.0000;0.0000	5.579e-21;5.579e-21	1.000e+00;1.000e+00	0.9995;0.0005	0.9945;0.0055	2	3	95485347-95485837;95485536-95485837
ENSMUSG00000117601.1	ENSMUSG00000117601.1:s:32879221-32879423	s|1e1.1o1|i	-0.0001;0.0001	4.353e-06;4.353e-06	9.519e-01;9.519e-01	0.0123;0.9877	0.0111;0.9889	1	2	32879423-32880070;32879424-32880069	13286167-13287224
ENSMUSG00000035310.15	ENSMUSG00000035310.15:t:100475689-100475831	t|1e1.1o1|1e2.1o1|2e2.1o1	-0.0001;0.0002;-0.0001	1.156e-08;5.588e-08;1.156e-08	9.960e-01;9.871e-01;9.960e-01	0.0050;0.9901;0.0050	0.0037;0.9927;0.0037	3	3	100475831-100485140;100475831-100480198;100475827-100480198
ENSMUSG00000000787.12	ENSMUSG00000000787.12:s:13286034-13286166	s|1e2.2o2|2e1.1o1|i	0.0000;0.0000;0.0000	4.862e-21;4.862e-21;4.862e-21	1.000e+00;1.000e+00;1.000e+00	0.0002;0.9922;0.0076	0.0002;0.9866;0.0133	2	3	13286069-13291714;13286166-13287225;13286167-13287224
ENSMUSG00000038845.11	ENSMUSG00000038845.11:t:95668037-95668613	t|1e1.1o1|1e2.1o1	-0.0000;0.0000	5.579e-21;5.579e-21	1.000e+00;1.000e+00	0.9991;0.0009	0.9970;0.0030	2	3	95667042-95668037;95667139-95668037
ENSMUSG00000046711.16	ENSMUSG00000046711.16:t:27559533-27559703	t|1e1.1o3|1e1.2o3|1e1.3o3|1e2.1o1	0.0000;-0.0651;0.0343;0.0275	5.583e-21;1.846e-03;1.174e-20;2.748e-09	9.992e-01;1.721e-01;5.396e-01;5.182e-01	0.0229;0.6736;0.0784;0.2287	0.0301;0.6034;0.1133;0.2606	4	3	27556709-27559533;27556711-27559533;27556749-27559533;27557066-27559533
ENSMUSG00000033904.16	ENSMUSG00000033904.16:s:118721394-118723038	s|1e1.1o2|1e1.2o2	-0.0048;0.0048	2.016e-06;2.016e-06	6.584e-01;6.584e-01	0.9035;0.0965	0.8931;0.1069	2	2	118723038-118724455;118723038-118724458
ENSMUSG00000020070.18	ENSMUSG00000020070.18:t:62993117-62993240	t|1e1.1o1|1e2.1o1	0.0000;-0.0000	5.579e-21;5.579e-21	1.000e+00;1.000e+00	0.0011;0.9989	0.0013;0.9987	2	3	62989240-62993117;62991081-62993117
ENSMUSG00000025220.8	ENSMUSG00000025220.8:s:45783695-45783837	s|1e1.1o1|1e2.1o1	-0.0003;0.0003	1.333e-05;1.333e-05	9.409e-01;9.409e-01	0.9885;0.0115	0.9862;0.0138	2	3	45783192-45783695;45779083-45783695
ENSMUSG00000026605.14	ENSMUSG00000026605.14:s:189680221-189680506	s|1e1.1o1|2e1.1o1	0.0480;-0.0480	3.000e-02;3.000e-02	2.166e-01;2.166e-01	0.0552;0.9448	0.1468;0.8532	2	2	189679141-189680272;189679141-189680221
ENSMUSG00000049760.6	ENSMUSG00000049760.6:t:56608764-56609023	t|1e1.1o1|1e2.1o1	0.0000;0.0000	5.579e-21;5.579e-21	1.000e+00;1.000e+00	0.9986;0.0014	0.9977;0.0023	2	3	56609023-56609640;56609023-56609157
ENSMUSG00000027257.13	ENSMUSG00000027257.13:t:91259829-91259927	t|1e1.2o2|1e2.1o1|1e3.1o1|1e4.1o1|2e1.1o2|2e2.1o1|2e3.1o1	-0.0000;0.0342;-0.0787;-0.0000;-0.0000;0.0257;0.0137	3.637e-09;7.140e-02;1.366e-01;3.637e-09;3.637e-09;1.646e-02;6.275e-04	9.982e-01;1.791e-01;1.043e-01;9.982e-01;9.982e-01;2.873e-01;4.716e-01	0.0024;0.4431;0.3520;0.0024;0.0024;0.1364;0.0615	0.0018;0.4936;0.2352;0.0018;0.0018;0.1790;0.0925	7	5	91256408-91259864;91256926-91259864;91257576-91259864;91259427-91259864;91256343-91259868;91256926-91259868;91257576-91259868
ENSMUSG00000033653.18	ENSMUSG00000033653.18:t:21511519-21511561	t|1e1.1o1|1e2.1o1	-0.0000;0.0000	1.589e-19;5.579e-21	1.000e+00;1.000e+00	0.9980;0.0020	0.9973;0.0027	2	3	21506821-21511519;21509143-21511519
ENSMUSG00000020521.7	ENSMUSG00000020521.7:t:86486061-86486505	t|1e1.1o1|1e2.1o1	0.0000;-0.0000	1.768e-05;1.768e-05	7.636e-01;7.636e-01	0.9720;0.0280	0.9670;0.0330	2	3	86484799-86486061;86485217-86486061
ENSMUSG00000022031.6	ENSMUSG00000022031.6:s:65592925-65593075	s|1e1.1o1|2e1.1o1	-0.0130;0.0130	2.282e-10;2.196e-10	6.694e-01;6.694e-01	0.1486;0.8514	0.1270;0.8730	2	2	65590605-65592982;65590605-65592925	106783652-106783732
ENSMUSG00000030557.17	ENSMUSG00000030557.17:s:67345592-67349921	s|1e1.1o1|2e1.1o1	0.0319;-0.0319	2.385e-04;2.385e-04	3.896e-01;3.896e-01	0.7514;0.2486	0.7977;0.2023	2	2	67316982-67349869;67316982-67349849
ENSMUSG00000020719.14	ENSMUSG00000020719.14:s:106783733-106784018	s|1e1.1o3|1e1.2o3|1e2.1o1|i	0.0000;-0.0404;0.0000;0.0256	4.862e-21;7.265e-20;4.862e-21;9.864e-21	1.000e+00;4.365e-01;1.000e+00;4.811e-01	0.0032;0.8372;0.0040;0.1560	0.0101;0.7860;0.0061;0.1994	3	3	106782802-106783959;106782693-106783959;106782256-106783959;106783652-106783732
ENSMUSG00000029203.16	ENSMUSG00000029203.16:s:65569383-65572160	s|1e1.1o1|1e2.1o1|1e3.1o1	0.0000;0.0000;0.0000	5.579e-21;5.579e-21;5.579e-21	1.000e+00;1.000e+00;1.000e+00	0.9976;0.0015;0.0009	0.9924;0.0073;0.0002	3	4	65571590-65581386;65571590-65591876;65571590-65594420
ENSMUSG00000054708.17	ENSMUSG00000054708.17:t:81636369-81636426	t|1e1.1o1|1e2.1o1|1e3.1o1	-0.0010;0.0022;-0.0080	4.762e-02;6.963e-06;4.843e-02	2.269e-01;9.139e-01;2.324e-01	0.2163;0.0066;0.7775	0.2125;0.0219;0.7599	3	4	81629748-81636369;81635158-81636369;81635752-81636369
ENSMUSG00000038518.15	ENSMUSG00000038518.15:t:44884704-44885028	t|1e1.1o1|1e2.1o1	0.0000;-0.0000	5.579e-21;2.902e-20	1.000e+00;1.000e+00	0.0019;0.9981	0.0025;0.9975	2	3	44848421-44884704;44874452-44884704
ENSMUSG00000097743.1	ENSMUSG00000097743.1:t:56696280-56698038	t|1e1.1o1|1e2.1o1	-0.2183;0.2183	5.595e-01;5.595e-01	5.185e-03;5.185e-03	0.2950;0.7050	0.0515;0.9485	2	3	56698038-56700820;56698038-56699149
ENSMUSG00000000134.17	ENSMUSG00000000134.17:t:7766555-7766855	t|1e1.1o2|1e2.1o1|2e2.1o1|3e2.1o1	-0.0000;0.0233;-0.0182;-0.0003	5.579e-21;5.184e-04;1.474e-04;5.640e-21	1.000e+00;4.428e-01;4.811e-01;9.910e-01	0.0013;0.8328;0.1539;0.0140	0.0009;0.8674;0.1213;0.0083	4	3	7764092-7766555;7765620-7766555;7765620-7766574;7765620-7766620
ENSMUSG00000026657.17	ENSMUSG00000026657.17:s:4152863-4153110	s|1e1.1o1|1e2.1o1	-0.0242;0.0242	2.069e-02;2.069e-02	2.621e-01;2.621e-01	0.1755;0.8245	0.1429;0.8571	2	3	4153110-4166802;4153110-4431199
ENSMUSG00000053510.12	ENSMUSG00000053510.12:t:109049067-109049118	t|1e1.1o1|1e2.1o1	0.0001;-0.0001	5.601e-21;5.604e-21	9.962e-01;9.962e-01	0.0162;0.9838	0.0227;0.9773	2	3	109046681-109049067;109047716-109049067	13773405-13775707
ENSMUSG00000026827.12	ENSMUSG00000026827.12:t:57364250-57364328	t|1e1.1o2|1e2.1o1	0.0000;-0.0000	5.579e-21;5.579e-21	1.000e+00;1.000e+00	0.0013;0.9987	0.0018;0.9982	2	3	57345393-57364250;57364143-57364250
ENSMUSG00000038416.15	ENSMUSG00000038416.15:s:13773341-13773404	s|1e1.1o1|i	0.0000;-0.0000	4.863e-21;4.863e-21	9.998e-01;9.998e-01	0.9817;0.0183	0.9880;0.0120	1	2	13773404-13775708;13773405-13775707	5801967-5802237
ENSMUSG00000022685.9	ENSMUSG00000022685.9:t:13651378-13651836	t|1e1.2o2|1e2.1o1|1e3.1o1	-0.0000;-0.0014;0.0012	5.579e-21;3.916e-16;5.828e-21	1.000e+00;9.552e-01;9.607e-01	0.0014;0.9902;0.0086	0.0011;0.9738;0.0252	3	4	13651836-13664817;13651836-13652645;13651836-13652393
ENSMUSG00000092341.3	ENSMUSG00000092341.3:s:5802238-5802672	s|1e1.1o1|i	0.0000;0.0000	4.862e-21;4.862e-21	1.000e+00;1.000e+00	0.0002;0.9998	0.0005;0.9995	1	2	5801966-5802238;5801967-5802237
ENSMUSG00000037605.16	ENSMUSG00000037605.16:t:81197566-81197631	t|1e1.1o1|1e2.1o1	0.0100;-0.0100	2.257e-06;2.257e-06	6.537e-01;6.537e-01	0.1289;0.8711	0.1426;0.8574	2	3	81021345-81197566;81067721-81197566
ENSMUSG00000026811.18	ENSMUSG00000026811.18:s:32609013-32609316	s|1e1.1o2|1e1.2o2|1e2.1o1	-0.0687;0.0618;0.0000	4.377e-03;2.075e-03;5.583e-21	1.514e-01;1.823e-01;9.992e-01	0.9575;0.0414;0.0012	0.8741;0.1165;0.0069	3	3	32609316-32612224;32609316-32612286;32609316-32614781
ENSMUSG00000026767.12	ENSMUSG00000026767.12:s:12396179-12396258	s|1e1.1o1|1e2.1o1	-0.0189;0.0189	2.002e-04;2.002e-04	4.985e-01;4.985e-01	0.8463;0.1537	0.8217;0.1783	2	3	12386679-12396179;12364519-12396179
ENSMUSG00000029238.11	ENSMUSG00000029238.11:s:76262675-76262766	s|1e1.1o2|1e1.2o2	-0.0311;0.0311	5.424e-03;5.424e-03	3.713e-01;3.713e-01	0.9694;0.0306	0.9229;0.0771	2	2	76254463-76262675;76254441-76262675
ENSMUSG00000092329.1	ENSMUSG00000092329.1:t:124343303-124345722	t|1e1.1o1|1e2.1o1	0.0001;-0.0001	5.590e-21;5.592e-21	9.980e-01;9.980e-01	0.0141;0.9859	0.0214;0.9786	2	3	124338569-124343303;124340938-124343303
ENSMUSG00000007656.13	ENSMUSG00000007656.13:s:75037614-75037723	s|1e1.1o1|2e1.1o1	-0.0073;0.0073	1.656e-16;6.960e-21	7.875e-01;7.875e-01	0.9420;0.0580	0.9227;0.0773	2	2	75037719-75037907;75037723-75037907
ENSMUSG00000020297.10	ENSMUSG00000020297.10:s:32017651-32018007	s|1e1.1o1|1e2.1o1	0.0000;0.0000	5.579e-21;5.579e-21	1.000e+00;1.000e+00	0.0025;0.9975	0.0014;0.9986	2	3	32017734-32031770;32017734-32055013
ENSMUSG00000038299.16	ENSMUSG00000038299.16:t:32847142-32847317	t|1e1.1o1|1e2.1o1	0.0097;-0.0097	7.514e-21;4.633e-15	7.737e-01;7.737e-01	0.0049;0.9951	0.0446;0.9554	2	3	32845645-32847142;32846962-32847142
ENSMUSG00000019320.14	ENSMUSG00000019320.14:s:24699544-24699657	s|1e1.1o1|1e2.1o1	-0.0001;0.0001	2.867e-05;2.867e-05	9.170e-01;9.170e-01	0.9855;0.0145	0.9848;0.0152	2	3	24699657-24699898;24699657-24700121	116974308-116977680
ENSMUSG00000027076.10	ENSMUSG00000027076.10:t:84827599-84827713	t|1e1.1o1|1e2.1o1	0.0000;0.0000	5.579e-21;5.579e-21	1.000e+00;1.000e+00	0.9991;0.0009	0.9991;0.0009	2	3	84827147-84827599;84827508-84827599
ENSMUSG00000043857.16	ENSMUSG00000043857.16:t:116977681-116977836	t|1e1.2o2|1e2.1o2|1e2.2o2|i	0.0001;-0.0699;0.0270;0.0002	4.880e-21;9.163e-05;1.201e-20;4.942e-21	9.970e-01;2.028e-01;5.496e-01;9.870e-01	0.0044;0.9745;0.0043;0.0167	0.0173;0.8992;0.0581;0.0244	3	3	116973431-116977681;116974197-116977681;116974306-116977681;116974308-116977680
ENSMUSG00000026743.16	ENSMUSG00000026743.16:s:18186218-18186396	s|1e1.1o1|1e2.1o1	0.0220;-0.0220	1.102e-04;1.102e-04	4.937e-01;4.937e-01	0.0289;0.9711	0.0591;0.9409	2	3	18186396-18186609;18186396-18196583
ENSMUSG00000036564.17	ENSMUSG00000036564.17:t:95710934-95710969	t|1e1.1o1|1e2.1o1	0.0000;-0.0000	5.579e-21;5.579e-21	1.000e+00;1.000e+00	0.0052;0.9948	0.0137;0.9863	2	3	95709954-95710934;95710711-95710934
ENSMUSG00000040822.7	ENSMUSG00000040822.7:s:54687037-54687120	s|1e1.1o1|1e2.1o1	0.0000;-0.0000	5.579e-21;5.579e-21	1.000e+00;1.000e+00	0.0015;0.9985	0.0086;0.9914	2	3	54687120-54689186;54687120-54689804	85035488-85037289
ENSMUSG00000036644.15	ENSMUSG00000036644.15:t:50149702-50150206	t|1e1.1o1|1e2.1o1	0.0000;-0.0000	5.579e-21;5.579e-21	1.000e+00;1.000e+00	0.0014;0.9986	0.0016;0.9984	2	3	50145255-50149702;50148228-50149702
ENSMUSG00000027071.14	ENSMUSG00000027071.14:s:85037290-85037462	s|1e1.1o1|i	0.0000;-0.0000	1.589e-06;1.589e-06	9.697e-01;9.697e-01	0.0096;0.9904	0.0100;0.9900	1	2	85035331-85037290;85035488-85037289
ENSMUSG00000033411.16	ENSMUSG00000033411.16:s:121969070-121969279	s|1e1.1o2|1e1.2o2	-0.0006;0.0006	1.972e-19;5.719e-21	9.776e-01;9.776e-01	0.9865;0.0135	0.9752;0.0248	2	2	121969279-121977331;121969279-121977335	76217756-76220997
ENSMUSG00000027566.15	ENSMUSG00000027566.15:s:180036938-180037000	s|1e1.1o1|1e2.1o1	0.0000;0.0000	5.579e-21;5.579e-21	1.000e+00;1.000e+00	0.0003;0.9997	0.0012;0.9988	2	3	180036839-180036938;180036573-180036938	52271116-52273909
ENSMUSG00000020230.15	ENSMUSG00000020230.15:s:76220998-76221162	s|1e1.1o1|1e2.1o1|i	0.0000;-0.0001;0.0001	4.862e-21;4.883e-21;4.878e-21	1.000e+00;9.968e-01;9.973e-01	0.0012;0.9748;0.0235	0.0004;0.9764;0.0232	2	3	76217641-76220998;76217489-76220998;76217756-76220997
ENSMUSG00000022636.13	ENSMUSG00000022636.13:s:52273910-52274043	s|1e1.1o1|i	-0.0034;0.0034	5.981e-21;5.879e-21	8.645e-01;8.645e-01	0.9698;0.0302	0.9610;0.0390	1	2	52270779-52273910;52271116-52273909
ENSMUSG00000022957.20	ENSMUSG00000022957.20:s:91850806-91851316	s|1e1.1o1|1e2.1o1	0.0000;-0.0000	5.579e-21;5.579e-21	1.000e+00;1.000e+00	0.0028;0.9972	0.0038;0.9962	2	3	91850965-91852863;91850965-91853695	100809908-100811501
ENSMUSG00000056306.5	ENSMUSG00000056306.5:t:54897068-54899837	t|1e1.1o1|1e2.1o1	-0.0054;0.0054	3.608e-08;3.628e-08	8.291e-01;8.291e-01	0.9766;0.0234	0.9641;0.0359	2	3	54899837-54915107;54899837-54914903
ENSMUSG00000000881.12	ENSMUSG00000000881.12:s:100809862-100809907	s|1e1.1o1|1e2.1o1|i	-0.0120;0.0048;0.0003	2.960e-05;4.208e-06;4.929e-21	5.283e-01;6.021e-01;9.889e-01	0.5636;0.4226;0.0137	0.5398;0.4328;0.0265	2	3	100809907-100811502;100809907-100812726;100809908-100811501
ENSMUSG00000048756.11	ENSMUSG00000048756.11:s:42274816-42275545	s|1e1.1o1|1e2.1o1	0.0153;-0.0153	2.598e-07;2.605e-07	6.214e-01;6.214e-01	0.0388;0.9612	0.0622;0.9378	2	3	42247786-42274816;42197901-42274816	147536541-147537203
ENSMUSG00000038611.17	ENSMUSG00000038611.17:t:141248380-141248509	t|1e1.1o1|1e2.1o1	-0.0454;0.0454	1.206e-07;1.206e-07	3.980e-01;3.980e-01	0.9978;0.0022	0.9176;0.0824	2	3	141247396-141248380;141248214-141248380
ENSMUSG00000029647.15	ENSMUSG00000029647.15:s:147536324-147536540	s|1e1.1o1|1e2.1o1|i	0.0725;-0.1425;0.0443	1.328e-03;1.536e-01;2.548e-04	1.921e-01;1.725e-02;2.955e-01	0.0157;0.9219;0.0583	0.1031;0.7838;0.1168	2	3	147536540-147537204;147536540-147539243;147536541-147537203
ENSMUSG00000028399.18	ENSMUSG00000028399.18:t:76133063-76133332	t|1e1.1o1|1e2.1o1|1e3.1o1	0.0384;-0.0692;0.0032	1.251e-04;1.697e-03;6.225e-21	4.067e-01;1.739e-01;9.060e-01	0.0726;0.9238;0.0024	0.1241;0.8412;0.0307	3	4	76133332-76136811;76133332-76135545;76133332-76133685
ENSMUSG00000070733.13	ENSMUSG00000070733.13:s:73071105-73071577	s|1e1.1o1|1e2.1o2	-0.0000;0.0000	1.320e-12;5.584e-21	9.992e-01;9.992e-01	0.9959;0.0041	0.9956;0.0044	2	3	73070004-73071105;73068914-73071105
ENSMUSG00000028601.18	ENSMUSG00000028601.18:t:108173690-108173851	t|1e1.1o1|1e2.1o1|1e3.1o1	0.0022;-0.0029;-0.0000	2.925e-08;5.748e-08;5.584e-21	9.302e-01;9.092e-01;9.991e-01	0.0033;0.9934;0.0033	0.0230;0.9737;0.0032	3	4	108172175-108173795;108172972-108173795;108173546-108173795	73618059-73623673
ENSMUSG00000030706.17	ENSMUSG00000030706.17:t:100574462-100574514	t|1e1.1o1|1e2.1o1|1e3.1o1|1e4.1o1	0.0241;-0.0043;0.0005;-0.0323	1.608e-13;7.808e-21;5.679e-21;9.085e-08	5.835e-01;7.618e-01;9.837e-01;4.902e-01	0.0733;0.0476;0.0158;0.8665	0.1068;0.0399;0.0269;0.8236	4	5	100574514-100607891;100574514-100607558;100574514-100591211;100574514-100582990	27689487-27691214
ENSMUSG00000056486.18	ENSMUSG00000056486.18:s:73623674-73624140	s|1e1.1o1|i	-0.0000;0.0000	4.862e-21;4.862e-21	1.000e+00;1.000e+00	0.9922;0.0078	0.9923;0.0077	1	2	73618058-73624115;73618059-73623673
ENSMUSG00000057093.14	ENSMUSG00000057093.14:s:27689340-27689486	s|1e1.1o1|i	0.0124;-0.0124	1.086e-02;1.086e-02	3.363e-01;3.363e-01	0.8746;0.1254	0.8955;0.1045	1	2	27689486-27691215;27689487-27691214
ENSMUSG00000020263.14	ENSMUSG00000020263.14:s:83608937-83609095	s|1e1.1o1|1e2.1o1	0.0000;-0.0000	9.826e-21;5.579e-21	1.000e+00;1.000e+00	0.9970;0.0030	0.9976;0.0024	2	3	83608752-83608937;83605934-83608937	12449870-12454163
ENSMUSG00000042520.16	ENSMUSG00000042520.16:s:90002279-90002476	s|1e1.1o1|1e2.1o1|1e3.1o1	-0.0009;-0.0648;0.0684	8.978e-10;4.130e-03;6.629e-04	6.963e-01;1.714e-01;1.844e-01	0.1201;0.7575;0.1241	0.1219;0.6801;0.2001	3	4	90001868-90002279;90000991-90002279;90000253-90002279
ENSMUSG00000054423.14	ENSMUSG00000054423.14:s:12454164-12454319	s|1e1.1o1|1e2.1o1|i	-0.0007;0.0003;0.0000	5.083e-21;4.934e-21;4.862e-21	9.684e-01;9.881e-01;1.000e+00	0.9956;0.0023;0.0022	0.9642;0.0300;0.0048	2	3	12449869-12454164;12440915-12454164;12449870-12454163
ENSMUSG00000006711.15	ENSMUSG00000006711.15:t:24880770-24880921	t|1e1.1o1|1e2.1o1	-0.0001;0.0001	5.286e-09;4.953e-09	9.946e-01;9.946e-01	0.9956;0.0044	0.9926;0.0074	2	3	24879744-24880770;24880625-24880770
ENSMUSG00000041975.17	ENSMUSG00000041975.17:s:70981059-70982195	s|1e1.1o1|1e2.1o1	0.0116;-0.0116	2.879e-04;2.879e-04	6.438e-01;6.438e-01	0.9630;0.0370	0.9859;0.0141	2	3	70980426-70981855;70976137-70981855
ENSMUSG00000026028.12	ENSMUSG00000026028.12:s:58945902-58946535	s|1e1.1o1|1e2.1o1	-0.0015;0.0015	5.721e-13;6.006e-21	9.359e-01;9.359e-01	0.9754;0.0246	0.9731;0.0269	2	3	58935940-58946247;58926727-58946247
ENSMUSG00000036006.20	ENSMUSG00000036006.20:t:24701062-24702162	t|1e1.1o1|1e2.1o1	-0.0360;0.0360	1.422e-03;1.422e-03	3.413e-01;3.413e-01	0.2016;0.7984	0.1492;0.8508	2	3	24695702-24701062;24696596-24701062	120660861-120667756
ENSMUSG00000021466.12	ENSMUSG00000021466.12:s:63518044-63518254	s|1e1.2o2|2e1.1o2	-0.0000;0.0000	1.194e-15;5.580e-21	9.998e-01;9.998e-01	0.9966;0.0034	0.9964;0.0036	2	2	63514341-63518112;63517761-63518044
ENSMUSG00000031819.13	ENSMUSG00000031819.13:s:120667757-120668573	s|1e1.1o1|1e2.1o1|i	0.0295;-0.0193;-0.0000	3.460e-08;3.575e-09;4.862e-21	4.945e-01;5.655e-01;1.000e+00	0.8842;0.1037;0.0141	0.9229;0.0669;0.0099	2	3	120660860-120667757;120658248-120667757;120660861-120667756
ENSMUSG00000022710.17	ENSMUSG00000022710.17:s:8711994-8712192	s|1e1.1o1|2e1.1o1	0.0001;-0.0001	5.591e-21;5.593e-21	9.979e-01;9.979e-01	0.0115;0.9885	0.0230;0.9770	2	2	8710177-8712133;8710177-8711994
ENSMUSG00000029513.14	ENSMUSG00000029513.14:t:116017815-116018211	t|1e1.1o1|1e2.1o1	0.1606;-0.1606	2.473e-01;2.473e-01	8.158e-03;8.158e-03	0.1398;0.8602	0.3111;0.6889	2	3	116018081-116020374;116018081-116020004	53337726-53342171
ENSMUSG00000029179.14	ENSMUSG00000029179.14:s:52785098-52785186	s|1e1.1o2|1e1.2o2|2e1.1o2	0.0007;-0.0003;-0.0003	9.560e-06;2.203e-06;2.203e-06	9.295e-01;9.744e-01;9.744e-01	0.9825;0.0088;0.0088	0.9865;0.0067;0.0067	3	2	52785180-52795977;52785180-52796054;52785186-52795977	13524969-13527740
ENSMUSG00000021468.8	ENSMUSG00000021468.8:s:53342172-53342226	s|1e1.1o1|i	0.0086;-0.0086	4.858e-05;4.858e-05	5.703e-01;5.703e-01	0.9137;0.0863	0.9302;0.0698	1	2	53337725-53342172;53337726-53342171	89549883-89556701
ENSMUSG00000019809.16	ENSMUSG00000019809.16:s:13527741-13527837	s|1e1.1o1|1e2.1o1|i	0.0117;0.0000;-0.0123	5.354e-10;4.862e-21;2.555e-10	6.429e-01;1.000e+00;6.564e-01	0.9447;0.0014;0.0539	0.9641;0.0011;0.0338	2	3	13524968-13527741;13523943-13527741;13524969-13527740	99739731-99740943
ENSMUSG00000022623.17	ENSMUSG00000022623.17:s:89547626-89549882	s|1e1.1o1|1e2.1o1|i	-0.1228;0.0701;0.0269	1.476e-01;4.189e-02;1.561e-03	4.279e-02;1.374e-01;3.947e-01	0.4063;0.4627;0.1246	0.2766;0.5556;0.1641	2	3	89549882-89556721;89549882-89557735;89549883-89556701
ENSMUSG00000023021.15	ENSMUSG00000023021.15:t:99739602-99739730	t|1e1.1o1|1e2.1o1|i	-0.0647;0.0801;-0.0062	5.475e-04;5.569e-03;6.823e-21	1.889e-01;1.273e-01;7.591e-01	0.1614;0.7623;0.0762	0.0845;0.8557;0.0612	2	3	99739730-99745889;99739730-99740944;99739731-99740943
ENSMUSG00000066189.9	ENSMUSG00000066189.9:s:122754506-122754589	s|1e1.1o1|1e2.1o1	-0.0000;0.0000	5.580e-21;5.579e-21	1.000e+00;1.000e+00	0.9979;0.0021	0.9947;0.0053	2	3	122754589-122762183;122754589-122768335	114364577-114364837
ENSMUSG00000006301.17	ENSMUSG00000006301.17:s:74293908-74294002	s|1e1.1o1|1e2.1o1	-0.0006;0.0006	1.181e-06;1.181e-06	9.795e-01;9.795e-01	0.0110;0.9890	0.0024;0.9976	2	3	74293630-74293908;74293069-74293908
ENSMUSG00000066952.11	ENSMUSG00000066952.11:s:114363415-114364576	s|1e1.1o1|i	0.0000;0.0000	4.862e-21;4.862e-21	1.000e+00;1.000e+00	0.0010;0.9990	0.0008;0.9992	1	2	114363566-114364838;114364577-114364837
ENSMUSG00000032293.8	ENSMUSG00000032293.8:s:54886490-54886677	s|1e1.1o1|2e1.1o1	0.0000;-0.0000	5.589e-21;5.590e-21	9.983e-01;9.983e-01	0.9819;0.0181	0.9876;0.0124	2	2	54886673-54887268;54886677-54887268
ENSMUSG00000024283.15	ENSMUSG00000024283.15:t:7869991-7870027	t|1e1.1o1|1e2.1o1|1e3.1o2|1e3.2o2|1e4.1o1	-0.1209;0.0000;-0.0000;0.0892;0.0018	6.245e-02;5.579e-21;5.579e-21;1.157e-02;5.942e-21	3.455e-02;1.000e+00;1.000e+00;9.391e-02;9.442e-01	0.5472;0.0003;0.0093;0.4371;0.0078	0.4290;0.0003;0.0069;0.5337;0.0362	5	5	7869091-7869991;7869459-7869991;7869577-7869991;7869615-7869991;7869889-7869991	75574124-75576645
ENSMUSG00000032786.16	ENSMUSG00000032786.16:t:106243162-106243395	t|1e1.1o1|1e2.1o1|2e1.1o1	0.0000;0.0000;0.0000	5.579e-21;5.579e-21;5.579e-21	1.000e+00;1.000e+00;1.000e+00	0.9982;0.0009;0.0009	0.9990;0.0005;0.0005	3	3	106243395-106246759;106243395-106243555;106243392-106246759
ENSMUSG00000032186.15	ENSMUSG00000032186.15:s:75576646-75576790	s|1e1.1o4|i	-0.0000;0.0000	4.862e-21;4.862e-21	1.000e+00;1.000e+00	0.9874;0.0126	0.9843;0.0157	1	2	75574123-75576646;75574124-75576645
ENSMUSG00000008682.13	ENSMUSG00000008682.13:t:74272915-74273135	t|1e1.1o1|1e2.1o1	0.0000;0.0000	5.579e-21;5.579e-21	1.000e+00;1.000e+00	0.0110;0.9890	0.0083;0.9917	2	3	74272317-74272915;74272834-74272915
ENSMUSG00000000884.17	ENSMUSG00000000884.17:t:18564035-18566679	t|1e1.1o1|1e2.1o1	0.0013;-0.0013	2.752e-08;2.803e-08	9.459e-01;9.459e-01	0.0074;0.9926	0.0208;0.9792	2	3	18499140-18564035;18552582-18564035
ENSMUSG00000020937.14	ENSMUSG00000020937.14:t:103080504-103080665	t|1e1.1o1|1e2.1o1	0.0001;-0.0001	1.174e-08;1.181e-08	9.930e-01;9.930e-01	0.9925;0.0075	0.9948;0.0052	2	3	103080665-103101380;103080665-103100450
ENSMUSG00000025453.18	ENSMUSG00000025453.18:t:119369912-119370145	t|1e1.1o1|1e2.1o1	-0.0001;0.0001	8.928e-09;9.397e-09	9.919e-01;9.919e-01	0.0077;0.9923	0.0059;0.9941	2	3	119370145-119381676;119370145-119372396
ENSMUSG00000052423.14	ENSMUSG00000052423.14:s:171273515-171274143	s|1e1.1o1|1e2.1o1	-0.0035;0.0035	6.589e-21;6.285e-21	8.986e-01;8.986e-01	0.9847;0.0153	0.9607;0.0393	2	3	171274143-171274266;171274143-171275882
ENSMUSG00000024941.9	ENSMUSG00000024941.9:s:5759665-5759974	s|1e1.1o2|1e1.2o2	0.0003;-0.0003	9.861e-10;9.585e-10	7.777e-01;7.777e-01	0.9204;0.0796	0.9198;0.0802	2	2	5759342-5759665;5759339-5759665
ENSMUSG00000019863.7	ENSMUSG00000019863.7:s:43901614-43901745	s|1e1.1o1|1e2.1o1	-0.0000;0.0000	5.580e-21;9.335e-15	9.998e-01;9.998e-01	0.0036;0.9964	0.0032;0.9968	2	3	43896597-43901614;43896168-43901614	119952927-119958156
ENSMUSG00000027176.8	ENSMUSG00000027176.8:s:104649453-104649739	s|1e1.1o1|2e1.1o1	-0.0429;0.0429	1.141e-06;1.141e-06	4.252e-01;4.252e-01	0.9973;0.0027	0.9254;0.0746	2	2	104649615-104651642;104649739-104651642
ENSMUSG00000033943.15	ENSMUSG00000033943.15:s:119952875-119952926	s|1e1.1o1|i	-0.0083;0.0083	1.385e-06;1.385e-06	6.579e-01;6.579e-01	0.9286;0.0714	0.9091;0.0909	1	2	119952926-119958157;119952927-119958156	22978756-22982582
ENSMUSG00000024712.9	ENSMUSG00000024712.9:t:17398578-17398680	t|1e1.1o1|1e2.1o1	0.0000;0.0000	5.579e-21;5.579e-21	1.000e+00;1.000e+00	0.9991;0.0009	0.9992;0.0008	2	3	17395349-17398578;17397505-17398578	153727033-153728861
ENSMUSG00000052387.16	ENSMUSG00000052387.16:s:22978556-22978755	s|1e1.1o1|i	0.0035;-0.0035	2.621e-09;2.577e-09	6.619e-01;6.619e-01	0.9497;0.0503	0.9564;0.0436	1	2	22978755-22982583;22978756-22982582
ENSMUSG00000086316.8	ENSMUSG00000086316.8:t:153728862-153729188	t|1e1.1o1|1e2.1o1|i	0.0002;0.0000;-0.0002	4.921e-21;4.862e-21;4.916e-21	9.904e-01;1.000e+00;9.919e-01	0.9771;0.0007;0.0222	0.9777;0.0037;0.0184	2	3	153725841-153728862;153727032-153728862;153727033-153728861
ENSMUSG00000038369.14	ENSMUSG00000038369.14:t:155437860-155438139	t|1e1.1o1|1e2.1o1	0.0000;-0.0000	5.586e-21;1.214e-19	9.989e-01;9.989e-01	0.0106;0.9894	0.0133;0.9867	2	3	155438139-155473640;155438139-155440688
ENSMUSG00000028137.9	ENSMUSG00000028137.9:s:94484817-94484865	s|1e1.1o2|1e1.2o2|1e2.1o1	0.0018;-0.0106;0.0051	1.851e-06;1.310e-06;6.607e-21	5.615e-01;5.455e-01;8.609e-01	0.6325;0.3363;0.0298	0.6290;0.3243;0.0413	3	3	94484865-94485273;94484865-94485276;94484865-94485497
ENSMUSG00000058440.14	ENSMUSG00000058440.14:t:30089889-30090146	t|1e2.1o1|2e1.1o1|2e2.1o1|3e1.1o1	-0.0096;-0.0000;0.0105;-0.0000	8.524e-03;5.580e-21;8.899e-03;5.580e-21	3.592e-01;9.997e-01;3.564e-01;9.997e-01	0.5710;0.0025;0.4244;0.0025	0.5496;0.0017;0.4471;0.0017	4	3	30088988-30089912;30048113-30089915;30088988-30089915;30048113-30089918
ENSMUSG00000056413.16	ENSMUSG00000056413.16:s:139302304-139302395	s|1e1.1o1|1e2.1o1	-0.0000;0.0000	5.579e-21;5.579e-21	1.000e+00;1.000e+00	0.9801;0.0199	0.9812;0.0188	2	3	139293218-139302304;139280817-139302304	39001583-39001619
ENSMUSG00000063884.6	ENSMUSG00000063884.6:s:71884540-71884625	s|1e1.1o2|1e1.2o2	0.0731;-0.0731	6.933e-06;6.933e-06	1.518e-01;1.518e-01	0.0327;0.9673	0.1079;0.8921	2	2	71883602-71884540;71883592-71884540
ENSMUSG00000035295.10	ENSMUSG00000035295.10:s:39001294-39001582	s|1e1.1o1|i	0.0000;0.0000	4.862e-21;4.862e-21	1.000e+00;1.000e+00	0.0002;0.9998	0.0006;0.9994	1	2	39001428-39001620;39001583-39001619
ENSMUSG00000034164.17	ENSMUSG00000034164.17:t:5131920-5132040	t|1e1.1o1|1e2.1o1	-0.0007;0.0007	1.946e-12;5.726e-21	9.763e-01;9.763e-01	0.9946;0.0054	0.9786;0.0214	2	3	5132040-5134349;5132040-5134074	149199343-149202507
ENSMUSG00000026049.11	ENSMUSG00000026049.11:t:44088476-44088527	t|1e1.1o1|1e2.1o1|1e3.1o1|1e4.1o1	-0.0000;0.0709;-0.0580;-0.0109	5.581e-21;8.918e-03;3.259e-02;4.427e-04	9.996e-01;1.811e-01;1.789e-01;4.941e-01	0.0025;0.0108;0.8978;0.0852	0.0021;0.1030;0.8260;0.0651	4	5	44088527-44102328;44088527-44099848;44088527-44091361;44088527-44091183
ENSMUSG00000063077.15	ENSMUSG00000063077.15:s:149202508-149202574	s|1e1.1o1|i	-0.0000;0.0000	4.862e-21;4.862e-21	1.000e+00;1.000e+00	0.9933;0.0067	0.9867;0.0133	1	2	149199342-149202508;149199343-149202507
ENSMUSG00000028931.12	ENSMUSG00000028931.12:s:152434782-152434823	s|1e1.1o1|1e2.1o1|1e3.1o1	-0.0000;0.0000;0.0000	5.579e-21;5.579e-21;5.579e-21	1.000e+00;1.000e+00;1.000e+00	0.0079;0.0007;0.9914	0.0010;0.0010;0.9981	3	4	152426666-152434782;152425842-152434782;152412860-152434782
ENSMUSG00000018395.19	ENSMUSG00000018395.19:s:53579100-53579184	s|1e1.1o2|1e1.2o2	0.0000;0.0000	5.579e-21;5.579e-21	1.000e+00;1.000e+00	0.0014;0.9986	0.0008;0.9992	2	2	53579184-53579708;53579184-53579728
ENSMUSG00000037262.7	ENSMUSG00000037262.7:t:10091718-10092806	t|1e1.1o1|1e2.1o1	-0.0049;0.0049	9.137e-10;8.476e-10	8.612e-01;8.612e-01	0.9958;0.0042	0.9691;0.0309	2	3	10090363-10091718;10090874-10091718
ENSMUSG00000002265.17	ENSMUSG00000002265.17:t:6716054-6716157	t|1e1.1o1|1e2.1o1	0.0000;-0.0000	5.586e-21;5.587e-21	9.987e-01;9.987e-01	0.0105;0.9895	0.0208;0.9792	2	3	6716157-6717799;6716157-6717113	92351865-92356863
ENSMUSG00000028649.21	ENSMUSG00000028649.21:s:123397748-123397907	s|1e1.1o1|1e2.1o1	0.0787;-0.0787	4.473e-03;4.473e-03	1.292e-01;1.292e-01	0.2159;0.7841	0.2999;0.7001	2	3	123397420-123397748;123395997-123397748
ENSMUSG00000058318.15	ENSMUSG00000058318.15:t:92356864-92357019	t|1e1.1o1|1e2.1o1|i	-0.1164;0.1073;0.0058	1.294e-01;8.719e-02;4.429e-11	4.880e-02;6.114e-02;6.935e-01	0.7247;0.2234;0.0500	0.5858;0.3531;0.0602	2	3	92351631-92356864;92351864-92356864;92351865-92356863	17078620-17081597
ENSMUSG00000020380.16	ENSMUSG00000020380.16:s:53680033-53680222	s|1e1.1o1|1e2.1o1	-0.0157;0.0157	9.397e-06;9.397e-06	6.429e-01;6.429e-01	0.9912;0.0088	0.9488;0.0512	2	3	53679516-53680033;53679058-53680033
ENSMUSG00000022773.19	ENSMUSG00000022773.19:t:17081598-17081641	t|1e1.1o1|1e2.1o1|i	-0.0138;0.0044;0.0014	2.969e-09;5.813e-08;5.222e-21	5.671e-01;6.410e-01;9.447e-01	0.0874;0.9014;0.0123	0.0628;0.9106;0.0294	2	3	17070363-17081598;17078054-17081598;17078620-17081597
ENSMUSG00000027067.16	ENSMUSG00000027067.16:t:85037533-85037969	t|1e1.1o1|2e1.1o1|2e2.1o1	0.0479;-0.0636;0.0042	5.596e-05;9.816e-04;6.425e-21	2.873e-01;1.997e-01;8.817e-01	0.2303;0.7412;0.0262	0.2959;0.6622;0.0408	3	3	85037328-85037776;85037328-85037794;85037530-85037794	81461702-81462818
ENSMUSG00000030220.13	ENSMUSG00000030220.13:t:136933584-136933773	t|1e1.1o1|1e2.1o1|1e3.1o1|1e4.1o1	-0.0998;0.0790;0.0039;-0.0000	4.349e-02;2.003e-02;2.579e-11;5.579e-21	7.154e-02;1.204e-01;7.735e-01;1.000e+00	0.3224;0.6059;0.0712;0.0008	0.2033;0.7043;0.0828;0.0039	4	5	136933773-136941813;136933773-136941651;136933773-136941438;136933773-136934867
ENSMUSG00000084849.1	ENSMUSG00000084849.1:s:81461159-81461701	s|1e1.1o1|i	0.0000;-0.0000	4.862e-21;4.862e-21	1.000e+00;1.000e+00	0.0008;0.9992	0.0013;0.9987	1	2	81461701-81462819;81461702-81462818
ENSMUSG00000061477.4	ENSMUSG00000061477.4:s:28634209-28634352	s|1e1.1o2|1e1.2o2	0.0000;0.0000	5.579e-21;5.579e-21	1.000e+00;1.000e+00	0.9994;0.0006	0.9984;0.0016	2	2	28633832-28634209;28633830-28634209
ENSMUSG00000027087.11	ENSMUSG00000027087.11:t:83765768-83765893	t|1e1.1o1|1e2.1o1	-0.0000;0.0000	5.590e-21;1.749e-11	9.982e-01;9.982e-01	0.0052;0.9948	0.0076;0.9924	2	3	83755920-83765768;83763697-83765768
ENSMUSG00000033216.9	ENSMUSG00000033216.9:t:88281549-88281705	t|1e1.1o1|1e2.1o1	-0.0120;0.0120	2.012e-07;2.009e-07	6.919e-01;6.919e-01	0.0446;0.9554	0.0229;0.9771	2	3	88281705-88355483;88281705-88297577
ENSMUSG00000066637.2	ENSMUSG00000066637.2:s:9034922-9035088	s|1e1.1o1|1e2.1o1	0.0437;-0.0437	3.148e-02;3.148e-02	2.336e-01;2.336e-01	0.8687;0.1312	0.9419;0.0581	2	3	9035088-9035762;9035088-9038082	114393160-114398407
ENSMUSG00000025648.18	ENSMUSG00000025648.18:t:109025047-109025151	t|1e1.1o1|1e2.1o1	-0.0149;0.0149	1.554e-04;1.554e-04	6.440e-01;6.440e-01	0.9954;0.0046	0.9508;0.0492	2	3	109011304-109025047;109017593-109025047
ENSMUSG00000029577.13	ENSMUSG00000029577.13:t:114398408-114398513	t|1e1.1o1|1e2.1o1|i	0.0224;-0.0269;-0.0000	1.079e-20;7.850e-12;4.862e-21	5.897e-01;5.528e-01;1.000e+00	0.0187;0.9760;0.0069	0.0572;0.9378;0.0036	2	3	114392183-114398408;114393159-114398408;114393160-114398407
ENSMUSG00000061207.11	ENSMUSG00000061207.11:t:34823993-34824324	t|1e1.1o1|1e2.1o2|1e2.2o2	-0.0108;-0.0000;0.0110	1.975e-05;5.579e-21;2.061e-05	5.907e-01;1.000e+00;5.881e-01	0.1706;0.0013;0.8283	0.1542;0.0007;0.8451	3	3	34824324-34824751;34824324-34824582;34824324-34824514	106202360-106204330
ENSMUSG00000033237.19	ENSMUSG00000033237.19:s:96349993-96350126	s|1e1.1o1|1e2.1o1	0.0000;-0.0000	5.579e-21;3.485e-19	1.000e+00;1.000e+00	0.0017;0.9983	0.0028;0.9972	2	3	96350126-96351825;96350126-96356693	148879080-148885725
ENSMUSG00000033106.6	ENSMUSG00000033106.6:s:106204331-106204540	s|1e1.1o2|1e1.2o2|i	0.0745;-0.0542;-0.0110	5.649e-03;2.336e-03;8.580e-21	1.494e-01;2.270e-01;6.749e-01	0.2046;0.7312;0.0659	0.2879;0.6605;0.0498	2	2	106202359-106204331;106202351-106204331;106202360-106204330	16260683-16261437
ENSMUSG00000041298.15	ENSMUSG00000041298.15:t:148878858-148879079	t|1e1.1o1|i	-0.0000;0.0000	1.074e-20;4.876e-21	9.978e-01;9.978e-01	0.9889;0.0111	0.9837;0.0163	1	2	148878984-148888879;148879080-148885725
ENSMUSG00000048834.16	ENSMUSG00000048834.16:t:16261438-16261488	t|1e1.1o1|1e2.1o1|i	-0.0035;0.0022;-0.0045	5.064e-13;5.458e-21;8.325e-21	8.248e-01;9.129e-01;6.914e-01	0.9289;0.0185;0.0554	0.9161;0.0345;0.0498	2	3	16260021-16261438;16260682-16261438;16260683-16261437	25084280-25091453
ENSMUSG00000030098.15	ENSMUSG00000030098.15:s:91783570-91783739	s|1e1.1o1|1e2.1o1	-0.0020;0.0020	4.109e-07;4.106e-07	8.276e-01;8.276e-01	0.9747;0.0253	0.9679;0.0321	2	3	91782905-91783570;91782459-91783570
ENSMUSG00000033569.17	ENSMUSG00000033569.17:s:25091454-25094408	s|1e1.1o1|i	-0.0000;0.0000	4.865e-21;4.865e-21	9.996e-01;9.996e-01	0.9817;0.0183	0.9810;0.0190	1	2	25084279-25093765;25084280-25091453
ENSMUSG00000021277.16	ENSMUSG00000021277.16:t:111219811-111219921	t|1e1.1o1|1e2.1o1	-0.0504;0.0504	4.186e-02;4.186e-02	1.981e-01;1.981e-01	0.7428;0.2572	0.6783;0.3217	2	3	111166602-111219811;111167107-111219811
ENSMUSG00000023353.14	ENSMUSG00000023353.14:s:24479631-24479789	s|1e1.1o1|1e2.1o2|1e3.1o1	0.0009;0.0398;-0.0411	5.478e-21;8.294e-04;2.558e-03	9.490e-01;3.407e-01;3.322e-01	0.0803;0.4762;0.4412	0.0851;0.5234;0.3952	3	4	24479789-24480123;24479789-24482266;24479789-24483341
ENSMUSG00000041890.17	ENSMUSG00000041890.17:s:114738330-114741362	s|1e1.1o1|1e2.1o1	0.0545;-0.0545	8.318e-03;8.318e-03	2.062e-01;2.062e-01	0.2093;0.7907	0.2823;0.7177	2	3	114737437-114739033;114733943-114739033
ENSMUSG00000031753.16	ENSMUSG00000031753.16:s:110853670-110853863	s|1e2.1o1|2e1.1o1	-0.0000;0.0000	5.579e-21;5.579e-21	1.000e+00;1.000e+00	0.0015;0.9985	0.0015;0.9985	2	3	110853779-110882160;110853863-110857937
ENSMUSG00000053931.11	ENSMUSG00000053931.11:t:121451883-121451999	t|1e1.1o1|1e2.1o1	0.0000;0.0000	5.579e-21;5.579e-21	1.000e+00;1.000e+00	0.0004;0.9996	0.0002;0.9998	2	3	121450358-121451883;121451520-121451883	142715121-142717591
ENSMUSG00000042258.13	ENSMUSG00000042258.13:t:116305218-116305477	t|1e1.1o1|1e2.1o1	-0.0003;0.0003	8.098e-07;8.096e-07	9.820e-01;9.820e-01	0.9933;0.0067	0.9905;0.0095	2	3	116305477-116308274;116305477-116306357
ENSMUSG00000050822.11	ENSMUSG00000050822.11:s:142715046-142715120	s|1e1.1o1|i	-0.0035;0.0035	2.592e-12;5.790e-21	8.715e-01;8.715e-01	0.9787;0.0213	0.9679;0.0321	1	2	142715120-142717592;142715121-142717591
ENSMUSG00000019820.11	ENSMUSG00000019820.11:t:12538041-12538213	t|1e1.1o1|1e2.1o1|1e3.1o1	0.0202;-0.0793;0.0578	2.759e-02;1.157e-01;2.099e-02	2.620e-01;1.095e-01;1.990e-01	0.5300;0.4128;0.0487	0.5632;0.2932;0.1264	3	4	12538213-12621191;12538213-12614491;12538213-12547947
ENSMUSG00000026626.11	ENSMUSG00000026626.11:s:191396236-191397041	s|1e1.1o1|1e2.1o1	-0.0000;0.0000	5.579e-21;1.110e-15	9.999e-01;9.999e-01	0.0035;0.9965	0.0022;0.9978	2	3	191388422-191396236;191372666-191396236	103150629-103155486
ENSMUSG00000035354.9	ENSMUSG00000035354.9:s:99118188-99118305	s|1e1.1o1|1e2.1o1|1e3.1o1	-0.0000;0.0175;-0.0174	5.579e-21;2.321e-06;1.865e-06	1.000e+00;5.704e-01;5.735e-01	0.0019;0.9203;0.0779	0.0013;0.9501;0.0485	3	4	99112379-99118188;99109097-99118188;99099473-99118188
ENSMUSG00000028522.16	ENSMUSG00000028522.16:s:103150534-103150628	s|1e1.1o1|i	0.0005;-0.0005	1.484e-13;5.187e-21	9.532e-01;9.532e-01	0.9789;0.0211	0.9774;0.0226	1	2	103150628-103155487;103150629-103155486
ENSMUSG00000025156.17	ENSMUSG00000025156.17:s:120784272-120784342	s|1e1.1o1|1e2.1o1	0.0000;0.0000	5.579e-21;5.579e-21	1.000e+00;1.000e+00	0.0007;0.9993	0.0007;0.9993	2	3	120784342-120784647;120784342-120785121
ENSMUSG00000026200.13	ENSMUSG00000026200.13:s:75202847-75202941	s|1e1.1o1|1e2.1o1	-0.0041;0.0041	3.304e-07;3.299e-07	8.756e-01;8.756e-01	0.9940;0.0060	0.9663;0.0337	2	3	75202749-75202847;75202466-75202847
ENSMUSG00000051007.15	ENSMUSG00000051007.15:t:141410778-141410885	t|1e1.1o2|1e1.2o2|1e2.1o1	-0.0000;0.0068;-0.0026	5.579e-21;7.741e-21;5.669e-11	9.999e-01;7.322e-01;8.229e-01	0.0100;0.0554;0.9324	0.0049;0.0609;0.9335	3	3	141410885-141411813;141410885-141411798;141410885-141410986
ENSMUSG00000026024.14	ENSMUSG00000026024.14:s:59179060-59179193	s|1e1.1o2|1e1.2o2	-0.0221;0.0221	1.516e-11;1.033e-20	6.007e-01;6.007e-01	0.9638;0.0362	0.9393;0.0607	2	2	59178699-59179060;59178696-59179060
ENSMUSG00000001029.15	ENSMUSG00000001029.15:s:106382430-106382781	s|1e1.1o1|1e2.1o1	-0.0137;0.0137	4.186e-03;4.186e-03	5.455e-01;5.455e-01	0.0493;0.9507	0.0231;0.9769	2	3	106381424-106382430;106380939-106382430
ENSMUSG00000090124.7	ENSMUSG00000090124.7:s:88215044-88215175	s|1e1.1o1|1e2.1o1	0.0041;-0.0041	2.769e-04;2.769e-04	7.635e-01;7.635e-01	0.9677;0.0323	0.9680;0.0320	2	3	88215175-88215795;88215175-88216138	45213525-45217770
ENSMUSG00000028837.8	ENSMUSG00000028837.8:t:126687029-126687285	t|1e1.1o1|1e2.1o1	-0.0000;0.0000	5.579e-21;5.579e-21	1.000e+00;1.000e+00	0.0187;0.9813	0.0230;0.9770	2	3	126677845-126687029;126684244-126687029
ENSMUSG00000021830.14	ENSMUSG00000021830.14:t:45213286-45213524	t|1e1.1o1|1e2.1o1|1e3.1o1|i	-0.0007;-0.0002;-0.0010;0.0003	3.529e-09;5.144e-21;5.868e-21;4.935e-21	7.726e-01;9.586e-01;8.718e-01;9.880e-01	0.9289;0.0245;0.0366;0.0091	0.9276;0.0209;0.0252;0.0248	3	4	45213524-45218996;45213524-45218903;45213524-45217771;45213525-45217770
ENSMUSG00000005034.15	ENSMUSG00000005034.15:s:146809518-146812990	s|1e1.1o1|1e2.1o1	0.0011;-0.0011	5.891e-21;5.920e-21	9.522e-01;9.522e-01	0.0287;0.9713	0.0339;0.9661	2	3	146804151-146812638;146757768-146812638
ENSMUSG00000054434.14	ENSMUSG00000054434.14:s:123098175-123098293	s|1e1.1o1|1e2.2o2|1e3.1o1	-0.0035;0.0018;-0.0012	2.356e-04;4.047e-06;6.968e-06	7.038e-01;9.341e-01;8.220e-01	0.9681;0.0043;0.0279	0.9624;0.0061;0.0189	3	4	123098293-123099837;123098293-123101625;123098293-123114102
ENSMUSG00000019302.16	ENSMUSG00000019302.16:s:101011757-101011937	s|1e1.1o1|1e2.1o1	0.0000;0.0000	5.579e-21;5.579e-21	1.000e+00;1.000e+00	0.9899;0.0101	0.9934;0.0066	2	3	101011937-101018564;101011937-101020473
ENSMUSG00000037822.12	ENSMUSG00000037822.12:t:65446844-65450437	t|1e1.1o1|1e2.1o1|2e1.1o1	-0.0003;0.0000;0.0003	5.654e-21;5.579e-21;5.639e-21	9.891e-01;1.000e+00;9.901e-01	0.9794;0.0003;0.0203	0.9697;0.0003;0.0300	3	3	65450437-65453186;65450437-65450712;65450431-65453186
ENSMUSG00000025265.14	ENSMUSG00000025265.14:t:151066181-151066354	t|1e1.1o1|1e2.1o1	0.0002;-0.0002	5.612e-21;4.579e-12	9.944e-01;9.944e-01	0.0028;0.9972	0.0099;0.9901	2	3	151046200-151066181;151047981-151066181
ENSMUSG00000035735.10	ENSMUSG00000035735.10:s:10270988-10271199	s|1e1.1o1|2e1.1o1	0.0021;-0.0021	5.915e-09;5.991e-09	9.260e-01;9.260e-01	0.0148;0.9852	0.0257;0.9743	2	2	10269818-10271011;10269818-10270988
ENSMUSG00000002017.10	ENSMUSG00000002017.10:t:75540111-75540572	t|1e1.1o1|1e2.1o1	0.0636;-0.0636	1.082e-04;1.082e-04	1.961e-01;1.961e-01	0.0364;0.9636	0.1095;0.8905	2	3	75540191-75544748;75540191-75541196
ENSMUSG00000037999.13	ENSMUSG00000037999.13:s:62730521-62730874	s|1e1.1o1|1e2.1o1	0.0004;-0.0004	1.797e-11;5.718e-21	9.795e-01;9.795e-01	0.9823;0.0177	0.9900;0.0100	2	3	62714802-62730521;62706728-62730521
ENSMUSG00000023044.2	ENSMUSG00000023044.2:t:102188543-102188679	t|1e1.1o1|1e2.1o1|1e3.1o1	0.0008;-0.0000;-0.0010	5.839e-06;2.951e-08;9.670e-06	8.587e-01;9.928e-01;8.225e-01	0.0061;0.0055;0.9878	0.0219;0.0050;0.9727	3	4	102188679-102204139;102188679-102202444;102188679-102188887
ENSMUSG00000025702.15	ENSMUSG00000025702.15:s:116392524-116392574	s|1e1.1o1|1e2.2o3	-0.0040;0.0040	6.702e-21;6.383e-21	8.866e-01;8.866e-01	0.9890;0.0110	0.9639;0.0361	2	3	116392574-116401037;116392574-116403420	61418081-61418189
ENSMUSG00000030451.16	ENSMUSG00000030451.16:t:56230860-56231800	t|1e1.1o1|1e2.1o1	0.0000;-0.0000	5.579e-21;5.579e-21	1.000e+00;1.000e+00	0.0007;0.9993	0.0009;0.9991	2	3	56222993-56230860;56229873-56230860
ENSMUSG00000032280.16	ENSMUSG00000032280.16:t:61418190-61418497	t|1e1.1o2|i	0.0000;0.0000	4.862e-21;4.862e-21	1.000e+00;1.000e+00	0.0014;0.9986	0.0011;0.9989	1	2	61412391-61418190;61418081-61418189
ENSMUSG00000016833.14	ENSMUSG00000016833.14:s:100798627-100798860	s|1e1.1o1|1e2.1o2	0.0005;-0.0005	5.674e-21;5.686e-21	9.845e-01;9.845e-01	0.9693;0.0307	0.9783;0.0217	2	3	100798860-100799552;100798860-100801908
ENSMUSG00000007050.17	ENSMUSG00000007050.17:s:34982620-34983981	s|1e1.1o1|1e2.1o1	0.0000;-0.0000	5.579e-21;5.579e-21	9.999e-01;9.999e-01	0.0009;0.9991	0.0137;0.9863	2	3	34982687-34984980;34982687-34985109
ENSMUSG00000032263.14	ENSMUSG00000032263.14:t:84069105-84069191	t|1e1.1o1|1e2.1o1|1e3.1o1	0.0000;-0.0000;-0.0000	5.579e-21;5.579e-21;5.579e-21	1.000e+00;1.000e+00;1.000e+00	0.9977;0.0011;0.0011	0.9978;0.0011;0.0011	3	4	84012619-84069105;84035877-84069105;84045919-84069105	32287471-32288064
ENSMUSG00000054196.7	ENSMUSG00000054196.7:t:39084070-39084482	t|1e1.1o1|1e2.1o1	-0.0005;0.0005	5.526e-07;5.526e-07	9.556e-01;9.556e-01	0.0166;0.9834	0.0100;0.9900	2	3	39077159-39084266;39080704-39084266
ENSMUSG00000002546.17	ENSMUSG00000002546.17:s:32287384-32287470	s|1e1.1o1|i	0.0792;-0.0792	3.520e-03;3.520e-03	1.455e-01;1.455e-01	0.0090;0.9910	0.1144;0.8856	1	2	32287470-32288065;32287471-32288064	83981838-83983601
ENSMUSG00000039176.17	ENSMUSG00000039176.17:s:79453705-79453786	s|1e1.1o2|1e1.2o2	-0.0000;0.0000	5.293e-18;5.579e-21	1.000e+00;1.000e+00	0.9973;0.0027	0.9971;0.0029	2	2	79452229-79453705;79452169-79453705	129543380-129548940
ENSMUSG00000030016.14	ENSMUSG00000030016.14:t:83983602-83984074	t|1e1.1o1|1e2.1o3|1e3.1o1|1e4.1o1|i	0.0000;0.0001;-0.0854;0.0333;0.0025	4.865e-21;4.900e-21;4.480e-04;8.973e-12;5.577e-21	9.995e-01;9.938e-01;1.019e-01;4.494e-01;8.558e-01	0.0047;0.0138;0.8614;0.0591;0.0617	0.0247;0.0244;0.7653;0.1114;0.0697	4	5	83972283-83983976;83976350-83983976;83979909-83983976;83981785-83983976;83981838-83983601	51677280-51678833
ENSMUSG00000029439.14	ENSMUSG00000029439.14:t:129548941-129549684	t|1e1.1o1|1e2.1o1|i	-0.0458;0.0557;-0.0063	6.262e-04;4.574e-03;8.013e-21	2.728e-01;2.079e-01;7.085e-01	0.1918;0.7566;0.0508	0.1311;0.8240;0.0414	2	3	129543295-129549454;129543379-129549454;129543380-129548940	88331443-88332478
ENSMUSG00000035139.14	ENSMUSG00000035139.14:s:51677141-51677279	s|1e1.1o1|i	-0.0255;0.0255	1.180e-02;1.180e-02	2.983e-01;2.983e-01	0.8373;0.1627	0.8029;0.1971	1	2	51677279-51678834;51677280-51678833
ENSMUSG00000031660.13	ENSMUSG00000031660.13:s:88332479-88332543	s|1e1.1o1|i	0.0407;-0.0407	2.032e-02;2.032e-02	2.298e-01;2.298e-01	0.2141;0.7859	0.2835;0.7165	1	2	88331442-88332479;88331443-88332478	46720442-46723317
ENSMUSG00000027977.15	ENSMUSG00000027977.15:t:123606846-123607031	t|1e1.1o1|1e2.1o1|1e3.1o1	0.0003;-0.0009;0.0003	6.590e-06;2.768e-05;6.590e-06	9.638e-01;9.041e-01;9.638e-01	0.0073;0.9853;0.0073	0.0100;0.9801;0.0100	3	4	123607031-123671341;123607031-123627959;123607031-123619083
ENSMUSG00000033022.8	ENSMUSG00000033022.8:t:46720287-46720441	t|1e1.1o1|1e2.1o1|2e2.1o1|3e2.1o1|i	0.0000;-0.0000;-0.0000;0.0000;0.0000	4.862e-21;4.867e-21;4.862e-21;4.862e-21;4.862e-21	1.000e+00;9.992e-01;1.000e+00;1.000e+00;1.000e+00	0.0030;0.9796;0.0114;0.0003;0.0049	0.0034;0.9795;0.0065;0.0003;0.0106	4	3	46720441-46727973;46720441-46723318;46720438-46723318;46720380-46723318;46720442-46723317
ENSMUSG00000041560.12	ENSMUSG00000041560.12:t:15942789-15942897	t|1e1.1o1|1e2.1o1	0.0000;0.0000	5.579e-21;5.579e-21	1.000e+00;1.000e+00	0.9994;0.0006	0.9996;0.0004	2	3	15942897-15945290;15942897-15943985
ENSMUSG00000028729.15	ENSMUSG00000028729.15:t:118621361-118621931	t|1e1.1o1|1e2.1o1	0.0000;-0.0000	5.579e-21;5.579e-21	1.000e+00;1.000e+00	0.9967;0.0033	0.9978;0.0022	2	3	118621165-118621361;118621240-118621361
ENSMUSG00000039262.16	ENSMUSG00000039262.16:s:32151082-32151593	s|1e1.1o1|2e1.1o1	-0.0000;0.0000	5.579e-21;5.579e-21	1.000e+00;1.000e+00	0.9863;0.0137	0.9867;0.0133	2	2	32151291-32182458;32151593-32182458	103744930-103748758
ENSMUSG00000038160.7	ENSMUSG00000038160.7:t:44346957-44347074	t|1e1.1o1|1e2.1o1	0.0071;-0.0071	8.918e-11;1.045e-10	6.823e-01;6.823e-01	0.0467;0.9533	0.0562;0.9438	2	3	44303729-44346957;44319554-44346957	99427904-99428083
ENSMUSG00000032621.8	ENSMUSG00000032621.8:s:103748759-103749126	s|1e1.1o1|i	0.0000;-0.0000	4.866e-21;4.866e-21	9.994e-01;9.994e-01	0.9861;0.0139	0.9914;0.0086	1	2	103744929-103748759;103744930-103748758
ENSMUSG00000089968.1	ENSMUSG00000089968.1:s:99427701-99427903	s|1e1.1o1|i	0.0000;-0.0000	4.862e-21;2.057e-19	1.000e+00;1.000e+00	0.0025;0.9975	0.0028;0.9972	1	2	99427903-99428084;99427904-99428083	12863863-12864919
ENSMUSG00000004591.16	ENSMUSG00000004591.16:s:142828881-142829094	s|1e1.1o1|1e2.1o1	0.0000;-0.0000	2.154e-11;5.585e-21	9.990e-01;9.990e-01	0.9950;0.0050	0.9970;0.0030	2	3	142821704-142828881;142820646-142828881	113865113-113868547
ENSMUSG00000031441.15	ENSMUSG00000031441.15:t:12864920-12868728	t|1e1.1o1|1e2.1o1|1e3.1o1|i	0.0034;-0.1259;0.0631;0.0309	6.229e-21;1.847e-01;1.422e-02;3.674e-03	8.287e-01;4.170e-02;1.780e-01;3.227e-01	0.0148;0.7260;0.0725;0.1761	0.0341;0.5874;0.1520;0.2224	3	4	12859479-12864920;12861724-12864920;12863862-12864920;12863863-12864919
ENSMUSG00000033392.16	ENSMUSG00000033392.16:t:113868548-113868718	t|1e1.1o1|1e2.1o1|i	0.1337;-0.1461;0.0000	7.151e-02;9.875e-02;4.862e-21	8.550e-03;6.164e-03;1.000e+00	0.2171;0.7718;0.0120	0.3509;0.6260;0.0210	2	3	113862287-113868548;113865112-113868548;113865113-113868547	34604064-34604689
ENSMUSG00000024457.16	ENSMUSG00000024457.16:t:36856202-36856224	t|1e1.1o1|1e2.1o1|1e3.1o1|1e4.1o1	0.0226;-0.0235;-0.0000;-0.0000	1.019e-20;3.248e-16;5.579e-21;5.579e-21	6.173e-01;6.085e-01;1.000e+00;1.000e+00	0.0233;0.9751;0.0009;0.0009	0.0579;0.9409;0.0005;0.0005	4	5	36852693-36856202;36854301-36856202;36854711-36856202;36856088-36856202	43738718-43742244
ENSMUSG00000029106.14	ENSMUSG00000029106.14:t:34604690-34604852	t|1e1.1o1|1e2.1o1|i	-0.0000;0.0000;0.0000	4.862e-21;4.862e-21;4.862e-21	1.000e+00;1.000e+00;1.000e+00	0.9754;0.0198;0.0052	0.9757;0.0165;0.0072	2	3	34601538-34604690;34604063-34604690;34604064-34604689
ENSMUSG00000026051.8	ENSMUSG00000026051.8:s:43738560-43738717	s|1e1.1o1|i	0.0001;-0.0001	2.425e-11;4.925e-21	9.905e-01;9.905e-01	0.9883;0.0117	0.9822;0.0178	1	2	43738717-43742245;43738718-43742244
ENSMUSG00000026918.16	ENSMUSG00000026918.16:s:27475577-27475686	s|1e1.1o1|1e2.1o1	0.0000;-0.0000	5.583e-21;5.584e-21	9.992e-01;9.992e-01	0.0107;0.9893	0.0177;0.9823	2	3	27472614-27475577;27464193-27475577
ENSMUSG00000023800.15	ENSMUSG00000023800.15:s:3502881-3505068	s|1e1.1o1|2e2.1o1	-0.0000;0.0000	5.581e-21;5.579e-21	1.000e+00;1.000e+00	0.9986;0.0014	0.9979;0.0021	2	3	3503060-3505708;3505068-3530916
ENSMUSG00000021068.17	ENSMUSG00000021068.17:t:70040755-70040880	t|1e1.1o1|1e2.1o1	-0.1481;0.1481	2.913e-01;2.913e-01	2.788e-02;2.788e-02	0.8004;0.1996	0.6339;0.3661	2	3	70040880-70045147;70040880-70042132
ENSMUSG00000020181.18	ENSMUSG00000020181.18:t:109863752-109863891	t|1e1.1o1|1e2.1o1	0.0417;-0.0417	2.014e-02;2.014e-02	2.449e-01;2.449e-01	0.6655;0.3345	0.7420;0.2580	2	3	109863891-109880535;109863891-109866931
ENSMUSG00000053205.9	ENSMUSG00000053205.9:t:45372385-45372478	t|1e1.1o1|1e2.1o1	0.0000;-0.0000	1.215e-19;5.580e-21	9.997e-01;9.997e-01	0.9963;0.0037	0.9959;0.0041	2	3	45371091-45372385;45371404-45372385
ENSMUSG00000027999.15	ENSMUSG00000027999.15:t:129894838-129895825	t|1e1.1o1|1e2.1o1	-0.0001;0.0001	5.322e-17;5.591e-21	9.979e-01;9.979e-01	0.9975;0.0025	0.9860;0.0140	2	3	129890433-129894838;129893816-129894838	12619895-12620770
ENSMUSG00000028613.15	ENSMUSG00000028613.15:s:107868978-107869150	s|1e1.1o2|1e1.2o2|1e2.1o1	-0.1117;0.0000;0.1113	8.566e-02;5.579e-21;8.451e-02	5.445e-02;1.000e+00;5.503e-02	0.6547;0.0005;0.3448	0.5388;0.0009;0.4604	3	3	107869150-107870012;107869150-107870128;107869150-107872273
ENSMUSG00000097715.2	ENSMUSG00000097715.2:t:12619084-12619894	t|1e1.1o1|1e2.1o1|2e1.1o1|i	0.0412;0.0000;-0.0077;-0.0269	9.631e-05;4.862e-21;7.205e-21;2.201e-06	3.393e-01;1.000e+00;7.662e-01;4.493e-01	0.8660;0.0010;0.0465;0.0866	0.9207;0.0120;0.0184;0.0477	3	3	12619894-12621358;12619894-12620771;12619890-12621358;12619895-12620770
ENSMUSG00000066735.8	ENSMUSG00000066735.8:s:129941970-129942365	s|1e2.1o1|2e1.1o1|2e2.1o1|2e3.1o1	0.0087;0.0059;-0.0770;0.0566	4.658e-04;3.639e-06;1.143e-01;4.582e-02	5.186e-01;6.173e-01;1.159e-01;1.755e-01	0.1142;0.0464;0.5996;0.2476	0.1291;0.0522;0.5007;0.3347	4	4	129942227-129978519;129942365-129976989;129942365-129978519;129942365-129982141
ENSMUSG00000015002.18	ENSMUSG00000015002.18:s:65819720-65822540	s|1e1.1o1|1e2.1o1	0.0025;-0.0025	3.491e-04;3.491e-04	5.028e-01;5.028e-01	0.8312;0.1688	0.8355;0.1645	2	3	65819870-65824614;65819870-65829727
ENSMUSG00000033282.14	ENSMUSG00000033282.14:s:91299229-91299372	s|1e1.1o1|1e2.1o1	-0.1236;0.1236	1.107e-01;1.107e-01	3.773e-02;3.773e-02	0.9959;0.0041	0.8443;0.1557	2	3	91289728-91299229;91287732-91299229	117058199-117060645
ENSMUSG00000021693.20	ENSMUSG00000021693.20:t:106968638-106968788	t|1e1.1o1|1e2.1o1|1e3.1o1	0.0000;0.1229;-0.1253	5.579e-21;2.787e-02;3.206e-02	1.000e+00;2.543e-02;2.341e-02	0.0003;0.0921;0.9076	0.0028;0.2123;0.7860	3	4	106968788-106975371;106968788-106974495;106968788-106969704
ENSMUSG00000034024.8	ENSMUSG00000034024.8:s:117060646-117060850	s|1e1.1o1|i	0.0000;0.0000	4.862e-21;4.862e-21	1.000e+00;1.000e+00	0.9973;0.0027	0.9959;0.0041	1	2	117058198-117060648;117058199-117060645
ENSMUSG00000059475.13	ENSMUSG00000059475.13:t:20474907-20475075	t|1e2.1o1|2e1.1o1|2e2.1o1	0.0014;-0.0000;-0.0015	6.507e-21;5.579e-21;7.167e-13	8.756e-01;1.000e+00;8.613e-01	0.0284;0.0014;0.9703	0.0330;0.0011;0.9659	3	3	20475075-20476396;20475033-20486330;20475033-20476396
ENSMUSG00000052917.15	ENSMUSG00000052917.15:t:56184147-56184190	t|1e1.1o1|1e2.1o1	0.0000;-0.0000	5.580e-21;5.579e-21	1.000e+00;1.000e+00	0.9975;0.0025	0.9980;0.0020	2	3	56180578-56184147;56183759-56184147	87702557-87709563
ENSMUSG00000030231.11	ENSMUSG00000030231.11:t:140581756-140582088	t|1e1.1o1|1e2.1o1	0.0003;-0.0003	1.470e-08;1.478e-08	7.506e-01;7.506e-01	0.0654;0.9346	0.0670;0.9330	2	3	140579476-140581968;140580535-140581968
ENSMUSG00000041977.18	ENSMUSG00000041977.18:s:87702455-87702556	s|1e1.1o1|i	-0.0000;0.0000	6.477e-19;4.866e-21	9.993e-01;9.993e-01	0.9935;0.0065	0.9895;0.0105	1	2	87702556-87709564;87702557-87709563
ENSMUSG00000030689.15	ENSMUSG00000030689.15:t:126861476-126861567	t|1e1.1o1|2e1.1o1|2e2.1o1	-0.0035;-0.0042;0.0003	7.350e-21;3.035e-13;5.648e-21	7.981e-01;7.350e-01;9.887e-01	0.0404;0.9483;0.0109	0.0361;0.9434;0.0220	3	3	126861567-126861705;126861546-126861705;126861546-126861626
ENSMUSG00000059439.15	ENSMUSG00000059439.15:s:85583897-85583994	s|1e1.1o1|1e2.1o1	0.0000;-0.0000	5.580e-21;4.316e-14	9.997e-01;9.997e-01	0.0034;0.9966	0.0040;0.9960	2	3	85583994-85602746;85583994-85801785	4608071-4610966
ENSMUSG00000027620.16	ENSMUSG00000027620.16:t:156167685-156167750	t|1e1.1o1|1e2.1o2|1e3.1o1|1e4.1o1	-0.0000;0.0000;0.0000;0.0000	5.579e-21;5.579e-21;5.579e-21;5.579e-21	1.000e+00;1.000e+00;1.000e+00;1.000e+00	0.9950;0.0022;0.0002;0.0021	0.9805;0.0110;0.0022;0.0046	4	5	156167750-156172828;156167750-156170331;156167750-156168993;156167750-156167929
ENSMUSG00000026657.17	ENSMUSG00000026657.17:t:4610967-4614043	t|1e1.1o1|1e2.1o1|i	0.1556;-0.1686;0.0087	1.776e-01;2.638e-01;7.871e-21	4.010e-03;1.789e-03;6.928e-01	0.1010;0.8456;0.0519	0.2599;0.6789;0.0683	2	3	4606066-4610967;4608070-4610967;4608071-4610966	116332663-116332943
ENSMUSG00000019699.16	ENSMUSG00000019699.16:s:177080201-177080266	s|1e1.1o1|1e2.1o1	-0.0000;0.0000	5.579e-21;5.579e-21	1.000e+00;1.000e+00	0.9873;0.0127	0.9855;0.0145	2	3	177078842-177080201;177067333-177080201
ENSMUSG00000003810.13	ENSMUSG00000003810.13:s:116332944-116333433	s|1e1.1o1|1e2.1o1|i	0.0129;-0.0295;0.0168	7.756e-10;1.804e-05;5.719e-09	6.678e-01;4.193e-01;6.056e-01	0.0251;0.9422;0.0343	0.0486;0.8905;0.0556	2	3	116332662-116333413;116330469-116333413;116332663-116332943
ENSMUSG00000031783.10	ENSMUSG00000031783.10:s:94860244-94860312	s|1e1.1o1|1e2.1o1	0.0000;-0.0000	5.579e-21;5.579e-21	1.000e+00;1.000e+00	0.9968;0.0032	0.9992;0.0008	2	3	94860312-94860444;94860312-94861711
ENSMUSG00000041992.9	ENSMUSG00000041992.9:t:117575555-117575605	t|1e1.1o1|1e2.1o1	0.0017;-0.0017	6.696e-07;6.692e-07	9.433e-01;9.433e-01	0.0049;0.9951	0.0106;0.9894	2	3	117527249-117575555;117534233-117575555	38555064-38555722
ENSMUSG00000026767.12	ENSMUSG00000026767.12:s:12385946-12386781	s|1e1.1o1|1e2.1o1	-0.0558;0.0558	7.115e-04;7.115e-04	2.251e-01;2.251e-01	0.8968;0.1032	0.8256;0.1744	2	3	12382183-12386609;12364519-12386609
ENSMUSG00000029823.16	ENSMUSG00000029823.16:s:38554980-38555063	s|1e1.1o2|1e2.1o1|i	0.0275;0.1881;-0.2325	6.648e-03;4.618e-01;6.277e-01	3.300e-01;1.245e-02;5.465e-03	0.0786;0.1249;0.7991	0.1126;0.3333;0.5405	2	3	38555063-38568847;38555063-38570510;38555064-38555722
ENSMUSG00000051768.9	ENSMUSG00000051768.9:s:24570872-24570926	s|1e1.1o1|1e2.1o1	0.0000;-0.0000	5.579e-21;5.580e-21	9.999e-01;9.999e-01	0.9942;0.0058	0.9907;0.0093	2	3	24570926-24571015;24570926-24572209
ENSMUSG00000013878.18	ENSMUSG00000013878.18:t:26140811-26143871	t|1e1.1o1|1e2.1o1	0.0025;-0.0025	8.040e-07;8.047e-07	6.592e-01;6.592e-01	0.0453;0.9547	0.0525;0.9475	2	3	26138979-26140811;26139090-26140811
ENSMUSG00000020329.12	ENSMUSG00000020329.12:s:79740579-79740749	s|1e1.1o1|1e2.1o1	-0.0396;0.0396	1.474e-03;1.474e-03	3.521e-01;3.521e-01	0.9942;0.0058	0.9219;0.0781	2	3	79740365-79740579;79739931-79740579	57638358-57641778
ENSMUSG00000062866.16	ENSMUSG00000062866.16:t:13253342-13253879	t|1e1.1o1|1e2.1o1|1e3.1o1|1e4.1o1	0.1086;0.0178;0.0271;-0.1910	2.172e-01;5.390e-02;2.682e-03;4.836e-01	6.220e-02;2.034e-01;4.111e-01;1.620e-02	0.1422;0.3932;0.0176;0.4447	0.2706;0.4351;0.0725;0.2026	4	5	13253879-13266973;13253879-13261766;13253879-13257577;13253879-13255310
ENSMUSG00000021952.16	ENSMUSG00000021952.16:t:57638219-57638357	t|1e1.1o1|i	-0.0515;0.0515	6.995e-03;6.995e-03	2.417e-01;2.417e-01	0.9771;0.0229	0.9024;0.0976	1	2	57638357-57643082;57638358-57641778
ENSMUSG00000031916.17	ENSMUSG00000031916.17:s:107056128-107056689	s|1e1.1o1|2e1.1o1	-0.0517;0.0517	4.006e-03;4.006e-03	2.402e-01;2.402e-01	0.9662;0.0338	0.8964;0.1036	2	2	107054229-107056261;107054229-107056128
ENSMUSG00000026773.19	ENSMUSG00000026773.19:t:11482054-11482116	t|1e1.1o1|1e2.1o1	-0.0000;0.0000	5.579e-21;5.579e-21	1.000e+00;1.000e+00	0.0022;0.9978	0.0014;0.9986	2	3	11482116-11484205;11482116-11482445
ENSMUSG00000036452.18	ENSMUSG00000036452.18:s:39363117-39363208	s|1e1.1o1|1e2.1o2	-0.0000;0.0000	5.579e-21;2.245e-20	1.000e+00;1.000e+00	0.0025;0.9975	0.0025;0.9975	2	3	39363208-39366865;39363208-39371074
ENSMUSG00000027500.10	ENSMUSG00000027500.10:t:8541841-8542437	t|1e1.1o1|1e2.1o1	0.0000;0.0000	5.579e-21;5.579e-21	1.000e+00;1.000e+00	0.9963;0.0037	0.9937;0.0063	2	3	8509630-8541841;8510181-8541841
ENSMUSG00000022568.17	ENSMUSG00000022568.17:s:76050050-76050112	s|1e1.1o1|1e2.1o1	-0.1117;0.1117	1.362e-01;1.362e-01	5.763e-02;5.763e-02	0.4915;0.5085	0.3541;0.6459	2	3	76049540-76050050;76049301-76050050	161838823-161844001
ENSMUSG00000024238.15	ENSMUSG00000024238.15:s:5761328-5761433	s|1e1.1o2|1e1.2o2	-0.0000;0.0000	5.579e-21;5.579e-21	1.000e+00;1.000e+00	0.9984;0.0016	0.9983;0.0017	2	2	5761433-5766221;5761433-5766392
ENSMUSG00000040297.12	ENSMUSG00000040297.12:s:161844002-161844353	s|1e1.1o1|1e2.1o1|i	-0.0219;0.0242;-0.0000	4.222e-05;1.079e-05;4.963e-21	4.945e-01;4.896e-01;9.843e-01	0.9346;0.0451;0.0167	0.8957;0.0843;0.0193	2	3	161838822-161844002;161835193-161844002;161838823-161844001
ENSMUSG00000030168.13	ENSMUSG00000030168.13:t:119357216-119357409	t|1e1.1o1|1e2.1o1	0.1354;-0.1354	9.064e-02;9.064e-02	1.127e-02;1.127e-02	0.0674;0.9326	0.2034;0.7966	2	3	119357409-119359351;119357409-119358922
ENSMUSG00000034361.10	ENSMUSG00000034361.10:t:94568591-94568827	t|1e1.1o1|1e2.1o1|2e1.1o1	-0.2749;0.2625;-0.0023	9.572e-01;9.524e-01;8.440e-21	1.001e-13;2.582e-20;7.106e-01	0.9383;0.0077;0.0534	0.6652;0.2838;0.0501	3	3	94564090-94568591;94568494-94568591;94564090-94568594
ENSMUSG00000004789.10	ENSMUSG00000004789.10:t:85130273-85130617	t|1e1.1o1|1e2.1o1	0.0000;-0.0000	5.579e-21;5.579e-21	1.000e+00;1.000e+00	0.0005;0.9995	0.0079;0.9921	2	3	85128441-85130460;85129865-85130460
ENSMUSG00000033166.11	ENSMUSG00000033166.11:s:99099446-99099770	s|1e1.1o1|1e2.1o1	0.3310;-0.3310	9.588e-01;9.588e-01	3.515e-05;3.515e-05	0.2330;0.7670	0.5637;0.4363	2	3	99099186-99099446;99098840-99099446	88416116-88420500
ENSMUSG00000021000.17	ENSMUSG00000021000.17:s:59144699-59144975	s|1e1.1o1|1e2.1o1	0.0140;-0.0140	3.653e-02;3.653e-02	2.371e-01;2.371e-01	0.4609;0.5391	0.4888;0.5112	2	3	59144770-59146336;59144770-59146847
ENSMUSG00000050144.13	ENSMUSG00000050144.13:s:88420501-88421138	s|1e1.1o2|1e1.2o2|1e2.1o1|i	0.0105;0.0096;-0.0155;-0.0001	3.852e-05;2.397e-08;2.922e-05;4.889e-21	5.596e-01;6.547e-01;5.390e-01;9.959e-01	0.7470;0.0637;0.1738;0.0164	0.7632;0.0783;0.1461;0.0059	3	3	88416115-88420501;88416110-88420501;88412897-88420501;88416116-88420500	61582263-61582843
ENSMUSG00000022241.6	ENSMUSG00000022241.6:s:11387052-11387124	s|1e1.1o1|1e2.1o1	0.0000;0.0000	5.579e-21;5.579e-21	1.000e+00;1.000e+00	0.0013;0.9987	0.0024;0.9976	2	3	11386007-11387052;11385198-11387052
ENSMUSG00000024576.14	ENSMUSG00000024576.14:t:61582844-61584404	t|1e1.3o3|i	0.0850;-0.0850	3.483e-02;3.483e-02	1.152e-01;1.152e-01	0.0180;0.9820	0.1262;0.8738	1	2	61580487-61584205;61582263-61582843
ENSMUSG00000026767.12	ENSMUSG00000026767.12:s:12350929-12351000	s|1e1.1o1|1e2.1o1	0.0752;-0.0752	1.162e-03;1.162e-03	1.272e-01;1.272e-01	0.0359;0.9641	0.1120;0.8880	2	3	12349842-12350929;12348203-12350929	73549653-73553498
ENSMUSG00000021013.16	ENSMUSG00000021013.16:t:98974498-98974781	t|1e1.1o1|1e2.1o1	-0.0000;0.0000	4.953e-14;5.580e-21	9.997e-01;9.997e-01	0.9967;0.0033	0.9962;0.0038	2	3	98964607-98974642;98974479-98974642
ENSMUSG00000101970.8	ENSMUSG00000101970.8:t:73549597-73549652	t|1e1.1o1|1e2.1o1|1e3.1o1|i	-0.0002;0.0118;0.0000;-0.0022	4.921e-21;1.184e-10;4.862e-21;5.499e-21	9.912e-01;6.760e-01;1.000e+00;9.154e-01	0.0184;0.9542;0.0007;0.0285	0.0252;0.9658;0.0002;0.0092	3	4	73549652-73555855;73549652-73555255;73549652-73553499;73549653-73553498
ENSMUSG00000054967.7	ENSMUSG00000054967.7:t:76917969-76918061	t|1e1.1o1|1e2.1o1|1e3.1o1	-0.1045;-0.0017;0.1301	7.601e-02;6.641e-10;1.283e-01	6.517e-02;9.454e-01;2.986e-02	0.8935;0.0212;0.0818	0.7651;0.0019;0.2331	3	4	76918061-76925376;76918061-76921116;76918061-76920849
ENSMUSG00000024976.14	ENSMUSG00000024976.14:s:54003009-54003146	s|1e1.1o1|1e2.1o1|1e3.1o1	-0.0000;0.0000;0.0000	5.580e-21;5.579e-21;5.579e-21	9.998e-01;9.998e-01;1.000e+00	0.9989;0.0005;0.0005	0.9878;0.0115;0.0006	3	4	54003146-54017549;54003146-54026350;54003146-54027718
ENSMUSG00000063952.16	ENSMUSG00000063952.16:t:28835762-28835916	t|1e1.1o1|1e2.1o1|1e3.1o1|1e4.1o1	0.0282;0.0136;-0.0343;-0.0072	1.363e-03;5.214e-06;2.412e-03;1.569e-03	3.821e-01;5.681e-01;3.392e-01;4.480e-01	0.1040;0.0678;0.1278;0.7021	0.1475;0.0863;0.0756;0.6851	4	5	28821592-28835762;28824066-28835762;28828441-28835762;28831411-28835762
ENSMUSG00000039671.18	ENSMUSG00000039671.18:t:165784152-165785738	t|1e1.1o1|1e2.1o1	-0.0355;0.0355	6.757e-05;6.757e-05	3.766e-01;3.766e-01	0.1966;0.8034	0.1458;0.8542	2	3	165785738-165791905;165785738-165787164
ENSMUSG00000041161.8	ENSMUSG00000041161.8:t:138901852-138901974	t|1e1.1o1|1e2.1o1	0.1703;-0.1703	4.170e-01;4.170e-01	2.054e-02;2.054e-02	0.1854;0.8146	0.3910;0.6090	2	3	138901974-138909482;138901974-138905157
ENSMUSG00000032737.13	ENSMUSG00000032737.13:s:101830053-101830170	s|1e1.1o2|1e1.2o2	-0.0002;0.0002	5.635e-21;1.405e-11	9.918e-01;9.918e-01	0.0104;0.9896	0.0045;0.9955	2	2	101829696-101830053;101829672-101830053
ENSMUSG00000025468.15	ENSMUSG00000025468.15:s:140082462-140082548	s|1e1.1o1|1e2.1o1	-0.0125;0.0125	7.947e-21;7.736e-21	7.183e-01;7.183e-01	0.0967;0.9033	0.0827;0.9173	2	3	140081538-140082462;140074100-140082462
ENSMUSG00000006930.15	ENSMUSG00000006930.15:s:100351843-100351905	s|1e1.1o3|1e1.2o3|1e1.3o3	0.0101;-0.0008;-0.0002	7.527e-21;5.949e-21;5.632e-21	7.497e-01;8.883e-01;9.921e-01	0.0533;0.9135;0.0335	0.0629;0.9104;0.0269	3	2	100351555-100351843;100351552-100351843;100351525-100351843
ENSMUSG00000032469.12	ENSMUSG00000032469.12:s:99576576-99576700	s|1e1.1o1|1e2.1o1	-0.0700;0.0700	2.225e-02;2.225e-02	1.500e-01;1.500e-01	0.9027;0.0973	0.8119;0.1881	2	3	99576700-99578441;99576700-99579357
ENSMUSG00000027281.16	ENSMUSG00000027281.16:t:137066130-137066230	t|1e1.1o1|1e2.1o1|1e3.1o1	-0.0364;0.0360;0.0000	3.739e-02;3.709e-02;2.813e-09	2.250e-01;2.264e-01;9.965e-01	0.3016;0.6939;0.0042	0.2394;0.7560;0.0045	3	4	137044077-137066130;137046805-137066130;137059555-137066130
ENSMUSG00000041241.12	ENSMUSG00000041241.12:s:138438242-138438408	s|1e1.1o4|2e1.2o4|3e1.2o4	-0.0000;0.0002;-0.0002	5.579e-21;1.332e-15;5.619e-21	1.000e+00;9.921e-01;9.941e-01	0.0017;0.9836;0.0149	0.0012;0.9910;0.0079	3	2	138438361-138438950;138438362-138438951;138438408-138438951
ENSMUSG00000000131.15	ENSMUSG00000000131.15:s:126199899-126200501	s|1e1.1o1|1e2.1o1	-0.0001;0.0001	5.752e-21;5.600e-21	9.965e-01;9.965e-01	0.9866;0.0134	0.9810;0.0190	2	3	126174248-126199899;126171142-126199899
ENSMUSG00000006998.16	ENSMUSG00000006998.16:t:20654818-20655042	t|1e2.1o1|2e1.1o2	0.0000;0.0000	5.579e-21;5.579e-21	1.000e+00;1.000e+00	0.9997;0.0003	0.9997;0.0003	2	3	20654669-20654818;20652673-20654834
ENSMUSG00000029516.19	ENSMUSG00000029516.19:t:115933821-115933871	t|1e1.1o1|1e2.1o1	-0.0314;0.0314	8.322e-03;8.322e-03	3.011e-01;3.011e-01	0.6400;0.3600	0.5897;0.4103	2	3	115933568-115933821;115933655-115933821
ENSMUSG00000029388.14	ENSMUSG00000029388.14:s:124578437-124578538	s|1e1.1o1|1e2.1o1	-0.0002;0.0002	8.843e-17;5.778e-21	9.697e-01;9.697e-01	0.9823;0.0177	0.9769;0.0231	2	3	124577152-124578437;124576914-124578437	80261576-80264983
ENSMUSG00000021428.9	ENSMUSG00000021428.9:s:38036995-38037628	s|1e1.1o1|1e2.1o1|2e2.1o1	0.0000;0.0187;-0.0197	5.581e-21;1.609e-05;1.211e-05	9.996e-01;5.782e-01;5.804e-01	0.0026;0.9406;0.0569	0.0057;0.9665;0.0285	3	3	38037531-38037751;38037531-38040073;38037628-38040073	126865627-126868662
ENSMUSG00000069565.12	ENSMUSG00000069565.12:s:80261486-80261575	s|1e1.1o1|i	-0.1414;0.1414	2.403e-01;2.403e-01	2.732e-02;2.732e-02	0.9550;0.0450	0.8027;0.1973	1	2	80261575-80274007;80261576-80264983	16911082-16914033
ENSMUSG00000042446.16	ENSMUSG00000042446.16:s:126868663-126868965	s|1e1.1o1|i	-0.0000;0.0000	4.875e-21;4.874e-21	9.980e-01;9.980e-01	0.9887;0.0113	0.9825;0.0175	1	2	126865626-126868717;126865627-126868662
ENSMUSG00000026181.13	ENSMUSG00000026181.13:s:16910939-16911081	s|1e1.1o1|i	-0.0045;0.0045	2.074e-06;2.074e-06	6.766e-01;6.766e-01	0.9628;0.0372	0.9527;0.0473	1	2	16911081-16914034;16911082-16914033
ENSMUSG00000021268.17	ENSMUSG00000021268.17:s:109549653-109549810	s|1e1.1o1|1e2.1o1	-0.0000;0.0000	5.579e-21;5.579e-21	1.000e+00;1.000e+00	0.9876;0.0124	0.9826;0.0174	2	3	109549810-109558237;109549810-109571391
ENSMUSG00000075569.10	ENSMUSG00000075569.10:s:143979858-143979948	s|1e1.1o1|1e2.1o1	-0.0012;0.0012	2.662e-05;2.662e-05	9.445e-01;9.445e-01	0.0156;0.9844	0.0071;0.9929	2	3	143979948-143982559;143979948-143983904
ENSMUSG00000047613.10	ENSMUSG00000047613.10:s:153957237-153957322	s|1e1.1o2|1e1.2o2|1e2.1o1	-0.1034;0.0493;0.0231	6.639e-02;3.097e-03;1.729e-06	6.584e-02;2.526e-01;5.728e-01	0.9119;0.0800;0.0081	0.7982;0.1415;0.0559	3	3	153957322-153959749;153957322-153959756;153957322-153960531
ENSMUSG00000001998.15	ENSMUSG00000001998.15:s:127049260-127049562	s|1e1.1o1|1e2.1o1	0.0051;-0.0051	6.558e-07;6.560e-07	8.478e-01;8.478e-01	0.0062;0.9938	0.0294;0.9706	2	3	127049562-127050933;127049562-127052180
ENSMUSG00000040648.14	ENSMUSG00000040648.14:s:97723670-97723834	s|1e1.1o1|1e2.1o1	-0.0836;0.0836	4.820e-02;4.820e-02	1.079e-01;1.079e-01	0.8042;0.1958	0.6966;0.3034	2	3	97721279-97723670;97719906-97723670	22289896-22290688
ENSMUSG00000028542.17	ENSMUSG00000028542.17:t:117843019-117843135	t|1e1.1o1|1e2.1o1|1e3.1o1	0.0001;-0.0003;0.0003	5.606e-21;1.240e-10;2.974e-10	9.954e-01;9.884e-01;9.769e-01	0.0028;0.0110;0.9862	0.0097;0.0024;0.9878	3	4	117834716-117843019;117835147-117843019;117835477-117843019
ENSMUSG00000117284.1	ENSMUSG00000117284.1:t:22289769-22289895	t|1e1.1o1|1e2.1o1|i	0.0584;0.0117;-0.0855	2.877e-02;1.328e-06;6.754e-02	1.772e-01;6.072e-01;1.064e-01	0.7756;0.0536;0.1720	0.8601;0.0714;0.0660	2	3	22289895-22292408;22289895-22290689;22289896-22290688	50726999-50727435
ENSMUSG00000033763.14	ENSMUSG00000033763.14:t:110730023-110730120	t|1e1.1o1|1e2.1o1	-0.0000;0.0000	5.579e-21;5.579e-21	1.000e+00;1.000e+00	0.0187;0.9813	0.0179;0.9821	2	3	110728885-110730023;110729277-110730023	11235444-11237530
ENSMUSG00000022639.14	ENSMUSG00000022639.14:s:50727436-50727656	s|1e1.1o1|i	0.0000;-0.0000	9.277e-11;2.010e-10	9.981e-01;9.981e-01	0.0031;0.9969	0.0058;0.9942	1	2	50720546-50727619;50726999-50727435	104256934-104258196
ENSMUSG00000062203.15	ENSMUSG00000062203.15:s:11237531-11237820	s|1e1.1o1|i	-0.0000;0.0000	4.862e-21;4.862e-21	1.000e+00;1.000e+00	0.9888;0.0112	0.9841;0.0159	1	2	11235443-11237531;11235444-11237530
ENSMUSG00000087473.7	ENSMUSG00000087473.7:s:104256672-104256933	s|1e1.1o1|i	-0.0017;0.0017	1.891e-06;1.892e-06	8.938e-01;8.938e-01	0.0236;0.9764	0.0116;0.9884	1	2	104256933-104258197;104256934-104258196
ENSMUSG00000025903.14	ENSMUSG00000025903.14:t:4832311-4832381	t|1e1.1o1|1e2.1o1	0.0001;-0.0001	5.597e-21;2.802e-19	9.970e-01;9.970e-01	0.0047;0.9953	0.0123;0.9877	2	3	4828649-4832311;4830315-4832311
ENSMUSG00000029178.14	ENSMUSG00000029178.14:t:64821874-64822243	t|1e1.1o1|1e2.1o1	0.0001;-0.0001	5.151e-14;5.599e-21	9.970e-01;9.970e-01	0.9922;0.0078	0.9978;0.0022	2	3	64816830-64821874;64818707-64821874
ENSMUSG00000039194.16	ENSMUSG00000039194.16:t:79384659-79384779	t|1e1.1o1|1e2.1o2|1e2.2o2	0.0268;-0.0155;-0.0000	1.183e-12;9.215e-21;5.579e-21	5.760e-01;6.837e-01;1.000e+00	0.9397;0.0511;0.0077	0.9774;0.0210;0.0016	3	3	79384779-79386689;79384779-79386470;79384779-79386338
ENSMUSG00000025237.16	ENSMUSG00000025237.16:s:59637631-59637701	s|1e1.1o1|1e2.1o1	-0.0000;0.0000	5.579e-21;5.579e-21	1.000e+00;1.000e+00	0.9992;0.0008	0.9920;0.0080	2	3	59637701-59639764;59637701-59648830
ENSMUSG00000024454.16	ENSMUSG00000024454.16:s:37954682-37954764	s|1e1.1o1|1e2.1o1	-0.0001;0.0001	5.604e-21;5.602e-21	9.962e-01;9.962e-01	0.9796;0.0204	0.9742;0.0258	2	3	37952613-37954682;37945775-37954682
ENSMUSG00000040451.18	ENSMUSG00000040451.18:t:32247994-32248036	t|1e1.1o1|1e2.1o1|1e3.1o1|1e4.1o1	0.0003;-0.0000;-0.0000;-0.0001	2.406e-08;5.582e-21;5.582e-21;7.295e-09	9.402e-01;9.994e-01;9.994e-01;9.650e-01	0.9826;0.0026;0.0026;0.0124	0.9846;0.0023;0.0023;0.0110	4	5	32248036-32289541;32248036-32276886;32248036-32275387;32248036-32259976
ENSMUSG00000038544.14	ENSMUSG00000038544.14:s:59783728-59783866	s|1e1.1o1|1e2.1o1	-0.0146;0.0146	9.640e-03;9.640e-03	3.250e-01;3.250e-01	0.7982;0.2018	0.7730;0.2270	2	3	59782334-59783728;59775549-59783728
ENSMUSG00000028256.16	ENSMUSG00000028256.16:s:145126093-145126225	s|1e1.1o1|1e2.1o1	-0.0907;0.0907	1.159e-01;1.159e-01	8.748e-02;8.748e-02	0.8962;0.1038	0.7756;0.2244	2	3	145126225-145127023;145126225-145127831
ENSMUSG00000034731.11	ENSMUSG00000034731.11:t:78604277-78604550	t|1e1.1o1|1e2.1o1	0.0003;-0.0003	1.277e-09;1.002e-09	9.872e-01;9.872e-01	0.9856;0.0144	0.9951;0.0049	2	3	78604550-78606901;78604550-78606366
ENSMUSG00000036246.14	ENSMUSG00000036246.14:s:69817003-69817140	s|1e1.1o1|1e2.1o1	-0.0570;0.0570	5.426e-02;5.426e-02	1.821e-01;1.821e-01	0.7600;0.2400	0.6736;0.3264	2	3	69817140-69817233;69817140-69817723
ENSMUSG00000052512.17	ENSMUSG00000052512.17:t:49587417-49587802	t|1e1.1o1|1e2.1o1	0.0021;-0.0021	6.158e-21;7.897e-17	9.157e-01;9.157e-01	0.0298;0.9702	0.0304;0.9696	2	3	49584212-49587707;49585244-49587707
ENSMUSG00000032267.8	ENSMUSG00000032267.8:t:49035593-49035773	t|1e1.1o1|1e2.1o1	0.1271;-0.1271	2.216e-01;2.216e-01	4.335e-02;4.335e-02	0.1800;0.8200	0.3299;0.6701	2	3	49032353-49035593;49033672-49035593
ENSMUSG00000030138.8	ENSMUSG00000030138.8:s:118392803-118392991	s|1e1.1o2|1e1.2o2	-0.0706;0.0706	1.124e-02;1.124e-02	1.516e-01;1.516e-01	0.9524;0.0476	0.8633;0.1367	2	2	118392724-118392803;118392654-118392803	83730315-83732565
ENSMUSG00000044792.7	ENSMUSG00000044792.7:t:59760396-59763567	t|1e1.1o1|1e2.1o1	-0.0015;0.0015	5.909e-21;5.872e-21	9.543e-01;9.543e-01	0.9992;0.0008	0.9672;0.0328	2	3	59762795-59769624;59762795-59769126	79330762-79331751
ENSMUSG00000050334.12	ENSMUSG00000050334.12:t:83732566-83732832	t|1e1.1o1|1e2.1o1|i	-0.0065;-0.0244;0.0318	4.534e-03;1.024e-02;1.041e-02	4.036e-01;3.254e-01;3.047e-01	0.6317;0.2415;0.1257	0.6177;0.1911;0.1766	2	3	83721655-83732703;83730314-83732703;83730315-83732565
ENSMUSG00000075256.9	ENSMUSG00000075256.9:s:79331752-79332656	s|1e1.1o1|i	0.0030;-0.0030	5.678e-05;5.678e-05	8.544e-01;8.544e-01	0.0089;0.9911	0.0257;0.9743	1	2	79330761-79332570;79330762-79331751	79243025-79243287
ENSMUSG00000002210.11	ENSMUSG00000002210.11:t:24420014-24420120	t|1e2.1o1|2e1.1o1	0.0000;-0.0000	3.331e-15;5.579e-21	9.999e-01;9.999e-01	0.9965;0.0035	0.9976;0.0024	2	3	24417006-24420014;24415050-24420069
ENSMUSG00000017677.11	ENSMUSG00000017677.11:s:79243288-79243575	s|1e1.1o1|2e1.1o1|i	0.0036;0.0557;-0.0859	5.805e-21;1.709e-09;3.448e-04	8.719e-01;2.817e-01;1.093e-01	0.0115;0.0365;0.9518	0.0407;0.0962;0.8635	2	2	79242156-79243412;79242156-79243400;79243025-79243287	25741810-25746817
ENSMUSG00000021639.17	ENSMUSG00000021639.17:t:100490076-100490164	t|1e1.1o1|1e2.1o1	-0.0270;0.0270	4.459e-04;4.459e-04	4.162e-01;4.162e-01	0.8678;0.1322	0.8135;0.1865	2	3	100490164-100492457;100490164-100492243	85730926-85736832
ENSMUSG00000061313.8	ENSMUSG00000061313.8:s:25746818-25746953	s|1e1.1o1|i	-0.0004;0.0004	7.865e-14;4.981e-21	9.808e-01;9.808e-01	0.9910;0.0090	0.9808;0.0192	1	2	25741809-25746818;25741810-25746817
ENSMUSG00000025059.16	ENSMUSG00000025059.16:s:85736833-85736900	s|1e1.1o1|i	0.0018;-0.0018	4.386e-06;4.385e-06	6.825e-01;6.825e-01	0.9511;0.0489	0.9602;0.0398	1	2	85730925-85736833;85730926-85736832
ENSMUSG00000028677.19	ENSMUSG00000028677.19:s:117277371-117277449	s|1e1.1o1|1e2.1o1	0.0000;-0.0000	5.579e-21;5.579e-21	1.000e+00;1.000e+00	0.0024;0.9976	0.0023;0.9977	2	3	117276864-117277371;117273355-117277371
ENSMUSG00000052928.9	ENSMUSG00000052928.9:t:75637133-75637341	t|1e1.1o1|1e2.1o1|2e1.1o1	0.0293;-0.0059;-0.0201	7.768e-03;1.702e-08;2.926e-03	3.169e-01;7.241e-01;3.865e-01	0.5920;0.0489;0.3545	0.6483;0.0334;0.3207	3	3	75637341-75697392;75637341-75696982;75637338-75697392
ENSMUSG00000040648.14	ENSMUSG00000040648.14:t:97718785-97719906	t|1e1.1o1|1e2.1o1	0.1042;-0.1042	7.282e-02;7.282e-02	6.750e-02;6.750e-02	0.1650;0.8350	0.2860;0.7140	2	3	97719906-97723670;97719906-97721106
ENSMUSG00000024420.9	ENSMUSG00000024420.9:s:13971364-13971720	s|1e1.1o1|1e2.1o1|1e3.1o1	0.1184;-0.1232;0.0000	9.103e-02;1.097e-01;5.581e-21	4.062e-02;3.639e-02;9.996e-01	0.0346;0.9627;0.0028	0.1679;0.8306;0.0066	3	4	13971054-13971364;13939141-13971364;13847134-13971364	99478316-99478881
ENSMUSG00000036636.10	ENSMUSG00000036636.10:s:25151704-25151758	s|1e1.1o1|2e1.1o1	0.0201;-0.0201	8.405e-08;8.436e-08	6.109e-01;6.109e-01	0.0181;0.9819	0.0525;0.9475	2	2	25151754-25152348;25151758-25152348
ENSMUSG00000030744.13	ENSMUSG00000030744.13:t:99477896-99478315	t|1e1.1o2|i	0.0000;-0.0000	4.862e-21;6.396e-21	1.000e+00;1.000e+00	0.0021;0.9979	0.0025;0.9975	1	2	99478315-99479904;99478316-99478881	143711989-143713535
ENSMUSG00000015839.6	ENSMUSG00000015839.6:s:75704364-75704641	s|1e1.1o1|1e2.1o1	-0.0047;0.0047	1.279e-03;1.279e-03	5.598e-01;5.598e-01	0.0720;0.9280	0.0589;0.9411	2	3	75692372-75704364;75679429-75704364
ENSMUSG00000051306.7	ENSMUSG00000051306.7:s:143713536-143713837	s|1e1.1o1|i	-0.0054;0.0054	2.950e-08;2.938e-08	7.054e-01;7.054e-01	0.9379;0.0621	0.9218;0.0782	1	2	143711988-143713536;143711989-143713535	148348312-148352065
ENSMUSG00000029110.13	ENSMUSG00000029110.13:t:34342522-34342679	t|1e1.1o2|1e1.2o2|1e2.1o1|1e3.1o1|1e4.1o1|1e5.1o1	-0.0230;0.0133;0.0000;0.0000;0.0000;0.0000	1.882e-06;4.303e-08;5.579e-21;5.579e-21;5.579e-21;5.579e-21	5.314e-01;6.125e-01;1.000e+00;1.000e+00;1.000e+00;1.000e+00	0.2133;0.7758;0.0079;0.0049;0.0003;0.0003	0.1816;0.7940;0.0143;0.0088;0.0002;0.0019	6	6	34336484-34342522;34336541-34342522;34336809-34342522;34337097-34342522;34337532-34342522;34338824-34342522
ENSMUSG00000041313.14	ENSMUSG00000041313.14:t:148348153-148348311	t|1e1.1o1|1e2.1o1|i	0.0000;-0.0000;-0.0000	4.862e-21;4.872e-21;4.866e-21	1.000e+00;9.984e-01;9.993e-01	0.0010;0.9855;0.0134	0.0035;0.9830;0.0131	2	3	148348311-148365162;148348311-148352066;148348312-148352065
ENSMUSG00000032397.7	ENSMUSG00000032397.7:s:64294010-64294132	s|1e1.1o1|1e2.1o1	-0.0360;0.0360	1.047e-04;1.047e-04	3.733e-01;3.733e-01	0.9420;0.0580	0.8851;0.1149	2	3	64294132-64294323;64294132-64301042	61505573-61506343
ENSMUSG00000025817.12	ENSMUSG00000025817.12:t:5854816-5854918	t|1e1.1o1|1e2.1o1|1e3.1o1	0.0365;-0.0363;-0.0000	2.112e-03;2.024e-03;5.579e-21	3.182e-01;3.175e-01;1.000e+00	0.8780;0.1202;0.0020	0.9321;0.0659;0.0018	3	4	5845385-5854816;5848190-5854816;5853616-5854816	69842037-69842887
ENSMUSG00000001039.12	ENSMUSG00000001039.12:s:61505144-61505572	s|1e1.1o1|2e1.1o1|i	0.0487;-0.0010;-0.0460	4.651e-03;6.297e-07;1.505e-03	2.341e-01;6.559e-01;2.749e-01	0.7605;0.0704;0.1673	0.8418;0.0681;0.0960	2	2	61505271-61506344;61505572-61506344;61505573-61506343
ENSMUSG00000034761.15	ENSMUSG00000034761.15:s:69842888-69842969	s|1e1.1o1|i	0.0182;-0.0182	5.806e-09;5.862e-09	5.869e-01;5.869e-01	0.9339;0.0661	0.9616;0.0384	1	2	69842036-69842888;69842037-69842887
ENSMUSG00000006958.14	ENSMUSG00000006958.14:s:20734686-20734773	s|1e1.1o2|1e1.2o2|1e2.1o1	-0.0500;-0.0001;0.0510	4.908e-02;2.420e-07;5.272e-02	2.062e-01;9.885e-01;2.003e-01	0.1271;0.0065;0.8647	0.0565;0.0051;0.9379	3	3	20734773-20734862;20734773-20734906;20734773-20735117
ENSMUSG00000025978.14	ENSMUSG00000025978.14:s:55226121-55226782	s|1e1.1o1|1e2.1o1|1e3.1o1|1e4.1o1	-0.0000;-0.0201;0.0008;0.0220	5.579e-21;9.989e-05;3.870e-08;1.988e-06	1.000e+00;5.062e-01;7.390e-01;5.661e-01	0.0011;0.9037;0.0652;0.0294	0.0011;0.8731;0.0656;0.0606	4	5	55225255-55226121;55214303-55226121;55211261-55226121;55206615-55226121
ENSMUSG00000029560.12	ENSMUSG00000029560.12:t:140352756-140353195	t|1e1.1o1|1e2.1o1	-0.1079;0.1079	9.100e-02;9.100e-02	6.100e-02;6.100e-02	0.2790;0.7210	0.1472;0.8528	2	3	140353195-140355960;140353195-140353433
ENSMUSG00000028341.9	ENSMUSG00000028341.9:s:48048952-48049128	s|1e1.1o1|1e2.1o1	0.0059;-0.0059	1.128e-06;1.128e-06	8.231e-01;8.231e-01	0.0144;0.9856	0.0314;0.9686	2	3	48049128-48049934;48049128-48051246
ENSMUSG00000020064.9	ENSMUSG00000020064.9:s:63245822-63246125	s|1e1.1o1|1e2.1o1	-0.0163;0.0163	2.949e-05;2.949e-05	5.855e-01;5.855e-01	0.0511;0.9489	0.0282;0.9718	2	3	63246125-63249954;63246125-63264026
ENSMUSG00000030084.11	ENSMUSG00000030084.11:s:89323236-89323332	s|1e1.1o2|1e1.2o2	0.0000;-0.0000	5.579e-21;5.579e-21	1.000e+00;1.000e+00	0.9826;0.0174	0.9939;0.0061	2	2	89322921-89323236;89322855-89323236
ENSMUSG00000024911.7	ENSMUSG00000024911.7:s:5463151-5463325	s|1e1.1o2|1e1.2o2|2e1.2o2	0.0000;-0.0272;0.0273	5.579e-21;2.308e-04;2.304e-04	1.000e+00;4.169e-01;4.166e-01	0.0007;0.7214;0.2779	0.0006;0.6789;0.3205	3	2	5463304-5463521;5463304-5463604;5463325-5463604
ENSMUSG00000039578.17	ENSMUSG00000039578.17:t:62379785-62382865	t|1e1.1o1|1e2.1o1	-0.0105;0.0105	2.287e-06;2.286e-06	7.100e-01;7.100e-01	0.9854;0.0146	0.9587;0.0413	2	3	61956733-62379785;62106305-62379785
ENSMUSG00000028331.12	ENSMUSG00000028331.12:s:46389318-46389437	s|1e1.1o1|2e1.1o1	0.0157;-0.0157	3.966e-02;3.966e-02	2.441e-01;2.441e-01	0.1288;0.8712	0.1235;0.8765	2	2	46387742-46389322;46387742-46389318	81956439-81957340
ENSMUSG00000040044.11	ENSMUSG00000040044.11:t:34598702-34598756	t|1e1.1o1|1e2.1o1	-0.0191;0.0191	6.394e-10;7.155e-10	6.418e-01;6.418e-01	0.9868;0.0132	0.9473;0.0527	2	3	34598756-34599704;34598756-34598983
ENSMUSG00000022474.15	ENSMUSG00000022474.15:s:81957341-81957910	s|1e2.1o1|2e3.2o2|3e1.1o1|i	0.0000;0.0000;-0.0000;0.0000	4.862e-21;4.862e-21;4.862e-21;4.862e-21	1.000e+00;1.000e+00;1.000e+00;1.000e+00	0.0003;0.0003;0.9913;0.0081	0.0003;0.0003;0.9817;0.0177	3	4	81956260-81957896;81955691-81957863;81956438-81957793;81956439-81957340
ENSMUSG00000016181.9	ENSMUSG00000016181.9:s:193113757-193114002	s|1e1.1o1|1e2.1o1	0.0014;-0.0014	7.106e-09;7.005e-09	9.290e-01;9.290e-01	0.9760;0.0240	0.9871;0.0129	2	3	193107786-193113757;193092697-193113757
ENSMUSG00000015127.14	ENSMUSG00000015127.14:s:25199767-25199943	s|1e1.1o1|1e2.1o1	-0.0000;0.0000	5.579e-21;1.337e-15	9.999e-01;9.999e-01	0.0032;0.9968	0.0028;0.9972	2	3	25199943-25200843;25199943-25201042
ENSMUSG00000021948.17	ENSMUSG00000021948.17:t:30610188-30610310	t|1e1.1o1|1e2.1o1	0.0695;-0.0695	2.994e-02;2.994e-02	1.517e-01;1.517e-01	0.8109;0.1891	0.9019;0.0981	2	3	30610310-30625980;30610310-30624929
ENSMUSG00000060961.16	ENSMUSG00000060961.16:t:89234797-89234876	t|1e1.1o1|1e2.1o1	-0.0337;0.0337	1.730e-03;1.730e-03	3.494e-01;3.494e-01	0.7342;0.2658	0.6867;0.3133	2	3	89228987-89234797;89232860-89234797	179533723-179537698
ENSMUSG00000011884.13	ENSMUSG00000011884.13:s:114676265-114676398	s|1e1.2o2|2e1.1o2|3e1.1o2	-0.0000;-0.0000;0.0000	5.579e-21;5.579e-21;5.579e-21	1.000e+00;1.000e+00;1.000e+00	0.0019;0.0019;0.9963	0.0010;0.0010;0.9979	3	2	114674185-114676336;114674204-114676322;114674204-114676265
ENSMUSG00000026492.11	ENSMUSG00000026492.11:t:179533589-179533722	t|1e1.1o1|1e2.1o1|i	0.1248;-0.1425;0.0004	3.033e-02;9.619e-02;4.966e-21	1.384e-02;7.559e-03;9.831e-01	0.0101;0.9805;0.0085	0.1488;0.8290;0.0177	2	3	179533722-179542307;179533722-179537699;179533723-179537698
ENSMUSG00000026811.18	ENSMUSG00000026811.18:s:32606961-32607111	s|1e1.1o1|1e2.1o1|1e3.1o2	0.0675;-0.0165;-0.0455	5.155e-02;7.041e-04;8.740e-03	1.476e-01;4.343e-01;2.459e-01	0.4625;0.2936;0.2519	0.5650;0.2651;0.1798	3	4	32607111-32608042;32607111-32609226;32607111-32612224
ENSMUSG00000028568.16	ENSMUSG00000028568.16:s:108833143-108833614	s|1e1.1o1|1e2.1o1|1e3.1o1|2e3.1o1	-0.0000;0.0000;-0.0017;-0.0053	5.579e-21;5.579e-21;4.205e-14;7.246e-21	9.999e-01;9.999e-01;7.947e-01;7.288e-01	0.0207;0.0114;0.8186;0.1482	0.0218;0.0225;0.8144;0.1408	4	4	108832451-108833508;108831728-108833508;108830583-108833508;108830583-108833143
ENSMUSG00000039963.20	ENSMUSG00000039963.20:s:119251803-119252167	s|1e2.1o1|2e1.1o1	0.1028;-0.1028	2.178e-01;2.178e-01	6.491e-02;6.491e-02	0.4952;0.5048	0.6302;0.3698	2	3	119252016-119253250;119252167-119252447	93419309-93419682
ENSMUSG00000036437.6	ENSMUSG00000036437.6:t:66703783-66704625	t|1e1.1o1|1e2.1o1|1e3.1o1	0.0605;-0.0315;-0.0299	5.793e-02;9.675e-03;1.862e-02	1.607e-01;2.958e-01;2.791e-01	0.5217;0.1913;0.2839	0.6178;0.1426;0.2384	3	4	66697522-66703783;66699441-66703783;66701536-66703783
ENSMUSG00000027215.13	ENSMUSG00000027215.13:s:93419683-93419942	s|1e1.1o1|i	-0.0000;0.0000	4.864e-21;1.331e-13	9.997e-01;9.997e-01	0.0043;0.9957	0.0013;0.9987	1	2	93419308-93419683;93419309-93419682
ENSMUSG00000020898.18	ENSMUSG00000020898.18:t:69021030-69021193	t|1e1.1o1|1e2.1o1|1e3.1o1	0.0001;-0.0070;0.0009	5.602e-21;3.161e-13;5.756e-21	9.961e-01;8.223e-01;9.717e-01	0.0058;0.9892;0.0044	0.0160;0.9560;0.0252	3	4	69016114-69021030;69016165-69021030;69020665-69021030	83628834-83636084
ENSMUSG00000031314.18	ENSMUSG00000031314.18:s:101539068-101539187	s|1e1.1o2|1e1.2o2	-0.0227;0.0227	1.129e-02;1.129e-02	3.278e-01;3.278e-01	0.5005;0.4995	0.4579;0.5421	2	2	101539187-101540760;101539187-101540823
ENSMUSG00000020263.14	ENSMUSG00000020263.14:t:83628774-83628833	t|1e1.1o1|1e2.1o1|i	-0.0949;0.0354;0.0364	7.298e-02;1.951e-05;3.232e-03	8.200e-02;4.103e-01;3.158e-01	0.9146;0.0171;0.0664	0.8007;0.0794;0.1251	2	3	83628833-83641006;83628833-83636085;83628834-83636084
ENSMUSG00000013878.18	ENSMUSG00000013878.18:t:26120440-26120563	t|1e1.1o1|1e2.1o1|2e1.1o1|2e2.1o1	-0.0425;-0.0043;0.0156;0.0315	3.336e-02;6.250e-03;1.403e-03;2.040e-03	2.192e-01;3.624e-01;4.361e-01;3.661e-01	0.5262;0.2774;0.1258;0.0765	0.4577;0.2668;0.1489;0.1303	4	3	26119600-26120440;26119959-26120440;26119600-26120445;26119959-26120445
ENSMUSG00000042211.7	ENSMUSG00000042211.7:t:62530689-62530826	t|1e1.1o1|1e2.1o1	0.0240;-0.0240	7.161e-09;7.470e-09	5.798e-01;5.798e-01	0.0161;0.9839	0.0578;0.9422	2	3	62530826-62533901;62530826-62533509
ENSMUSG00000030986.13	ENSMUSG00000030986.13:t:133725204-133725395	t|1e1.1o1|1e2.1o1	-0.0000;0.0000	5.588e-21;5.579e-21	1.000e+00;1.000e+00	0.9981;0.0019	0.9979;0.0021	2	3	133725395-133733968;133725395-133730731
ENSMUSG00000041540.16	ENSMUSG00000041540.16:s:144021142-144023237	s|1e1.1o2|1e1.2o2	0.0316;-0.0316	7.493e-03;7.493e-03	3.397e-01;3.397e-01	0.1074;0.8926	0.1535;0.8465	2	2	143960920-144023169;143960917-144023169
ENSMUSG00000001248.15	ENSMUSG00000001248.15:s:31150896-31151082	s|1e1.1o1|1e2.1o1	0.0000;0.0000	5.579e-21;5.579e-21	1.000e+00;1.000e+00	0.0011;0.9989	0.0010;0.9990	2	3	31145837-31150896;31143873-31150896
ENSMUSG00000029592.11	ENSMUSG00000029592.11:t:114102383-114102492	t|1e1.1o1|1e2.1o1|1e3.1o1	-0.0000;-0.0096;0.0101	5.580e-21;1.250e-03;1.215e-03	9.997e-01;4.262e-01;4.252e-01	0.0029;0.8506;0.1464	0.0024;0.8335;0.1644	3	4	114065768-114102383;114100515-114102383;114101334-114102383	36476963-36483787
ENSMUSG00000033285.15	ENSMUSG00000033285.15:s:100161020-100161222	s|1e1.1o1|1e2.1o2|1e2.2o2	-0.0000;-0.0866;0.0873	5.579e-21;5.847e-02;5.910e-02	9.999e-01;9.848e-02;9.699e-02	0.0024;0.8663;0.1311	0.0021;0.7514;0.2463	3	3	100160881-100161020;100159975-100161020;100159920-100161020	59775687-59780222
ENSMUSG00000029196.9	ENSMUSG00000029196.9:s:36483788-36484285	s|1e1.1o1|2e1.1o1|i	-0.0000;-0.0011;0.0008	4.863e-21;1.493e-10;5.080e-21	9.999e-01;9.549e-01;9.651e-01	0.0024;0.9952;0.0024	0.0023;0.9759;0.0219	2	2	36476962-36484013;36476962-36483788;36476963-36483787	11669990-11676197
ENSMUSG00000086536.1	ENSMUSG00000086536.1:s:59780223-59780321	s|1e1.1o1|i	0.0000;-0.0000	4.862e-21;4.862e-21	1.000e+00;1.000e+00	0.0015;0.9985	0.0017;0.9983	1	2	59775686-59780223;59775687-59780222
ENSMUSG00000021313.16	ENSMUSG00000021313.16:t:11669929-11669989	t|1e1.1o1|1e2.1o1|i	0.0460;-0.0416;-0.0048	3.590e-02;1.561e-03;1.627e-03	2.023e-01;2.868e-01;4.342e-01	0.7785;0.1065;0.1153	0.8449;0.0403;0.1059	2	3	11669989-11676198;11669989-11670203;11669990-11676197	27477221-27479628
ENSMUSG00000015829.13	ENSMUSG00000015829.13:t:159849986-159850342	t|1e1.1o2|1e1.2o2|1e2.1o1	-0.0466;0.0079;0.0306	5.764e-03;1.185e-04;3.099e-07	2.523e-01;5.270e-01;5.132e-01	0.7927;0.1941;0.0110	0.7204;0.2145;0.0644	3	3	159737611-159849986;159737813-159849986;159774249-159849986
ENSMUSG00000040651.9	ENSMUSG00000040651.9:s:27477112-27477220	s|1e1.1o1|i	-0.0137;0.0137	3.408e-05;3.408e-05	5.611e-01;5.611e-01	0.9604;0.0396	0.9370;0.0630	1	2	27477220-27479629;27477221-27479628
ENSMUSG00000026925.16	ENSMUSG00000026925.16:t:26400036-26400143	t|1e1.1o1|1e2.1o1	-0.0003;0.0003	5.651e-21;9.994e-11	9.892e-01;9.892e-01	0.0113;0.9887	0.0052;0.9948	2	3	26400143-26400886;26400143-26400373	83666917-83667141
ENSMUSG00000031826.20	ENSMUSG00000031826.20:s:119910360-119910939	s|1e1.1o1|1e2.1o1	-0.0000;0.0000	5.579e-21;5.579e-21	1.000e+00;1.000e+00	0.9986;0.0014	0.9953;0.0047	2	3	119910939-119931849;119910939-119947075
ENSMUSG00000019464.6	ENSMUSG00000019464.6:s:83666678-83666916	s|1e1.1o1|i	-0.0001;0.0001	4.986e-21;1.094e-19	9.811e-01;9.811e-01	0.0204;0.9796	0.0196;0.9804	1	2	83666916-83667879;83666917-83667141	120385592-120388899
ENSMUSG00000057649.6	ENSMUSG00000057649.6:s:73943896-73944926	s|1e1.1o1|2e1.1o1	-0.0003;0.0003	5.655e-21;5.647e-21	9.889e-01;9.889e-01	0.9991;0.0009	0.9724;0.0276	2	2	73944858-73946084;73944926-73946084
ENSMUSG00000022139.17	ENSMUSG00000022139.17:s:120385391-120385591	s|1e1.1o1|i	0.0064;-0.0064	1.513e-07;1.509e-07	7.756e-01;7.756e-01	0.9645;0.0355	0.9792;0.0208	1	2	120385591-120388900;120385592-120388899	59675735-59678043
ENSMUSG00000029647.15	ENSMUSG00000029647.15:t:147521830-147521934	t|1e1.1o1|1e2.1o1	-0.0121;0.0121	3.565e-07;3.566e-07	6.616e-01;6.616e-01	0.0559;0.9441	0.0333;0.9667	2	3	147455188-147521830;147519752-147521830
ENSMUSG00000032294.17	ENSMUSG00000032294.17:t:59678044-59678225	t|1e1.1o1|1e2.1o1|i	-0.2828;0.2800;-0.0001	9.659e-01;9.506e-01;4.889e-21	0.000e+00;2.865e-20;9.959e-01	0.7211;0.2463;0.0360	0.4415;0.5246;0.0343	2	3	59675195-59678044;59675734-59678044;59675735-59678043	49665626-49670023
ENSMUSG00000041921.16	ENSMUSG00000041921.16:s:71453276-71453398	s|1e1.1o1|1e2.1o1	-0.1274;0.1274	2.300e-01;2.300e-01	4.396e-02;4.396e-02	0.2620;0.7380	0.1000;0.9000	2	3	71453398-71500779;71453398-71506785	150799714-150800577
ENSMUSG00000039579.15	ENSMUSG00000039579.15:s:49670024-49670100	s|1e1.1o2|1e1.2o2|i	-0.0171;0.0094;0.0004	9.275e-08;1.096e-08;4.973e-21	5.429e-01;6.277e-01;9.819e-01	0.1468;0.8418;0.0102	0.1113;0.8625;0.0252	2	2	49665625-49670024;49665565-49670024;49665626-49670023
ENSMUSG00000034021.15	ENSMUSG00000034021.15:t:150800578-150801017	t|1e1.1o2|1e1.2o2|i	-0.0346;0.0202;0.0145	2.994e-04;1.086e-05;8.929e-21	3.524e-01;4.909e-01;6.575e-01	0.7242;0.2403;0.0337	0.6695;0.2733;0.0524	2	2	150796670-150800578;150796676-150800578;150799714-150800577
ENSMUSG00000039515.11	ENSMUSG00000039515.11:s:30426399-30426519	s|1e1.1o1|1e2.1o1|2e1.1o1	0.0000;0.0000;0.0000	5.579e-21;5.579e-21;5.579e-21	1.000e+00;1.000e+00;1.000e+00	0.9993;0.0004;0.0004	0.9992;0.0004;0.0004	3	3	30426496-30428316;30426496-30443290;30426519-30428316
ENSMUSG00000029106.14	ENSMUSG00000029106.14:t:34601324-34601625	t|1e1.1o1|1e2.1o1|1e3.1o1	-0.0225;0.0000;0.0224	2.805e-09;5.579e-21;2.684e-09	5.700e-01;1.000e+00;5.706e-01	0.8584;0.0003;0.1413	0.8346;0.0004;0.1650	3	4	34573913-34601324;34595705-34601324;34598447-34601324	69828560-69830562
ENSMUSG00000009090.17	ENSMUSG00000009090.17:t:5040094-5040180	t|1e1.1o1|1e2.1o1	0.0027;-0.0027	6.125e-21;6.194e-21	9.191e-01;9.191e-01	0.0174;0.9826	0.0381;0.9619	2	3	5039254-5040094;5039603-5040094
ENSMUSG00000051790.15	ENSMUSG00000051790.15:t:69828365-69828559	t|1e1.1o1|1e2.1o1|i	0.0070;-0.0156;0.0000	6.203e-21;2.266e-12;4.862e-21	7.585e-01;6.207e-01;1.000e+00	0.1297;0.8588;0.0112	0.1412;0.8406;0.0184	2	3	69828514-69833982;69828514-69830563;69828560-69830562	91671466-91671947
ENSMUSG00000032267.8	ENSMUSG00000032267.8:t:49001508-49001640	t|1e1.1o1|1e2.1o1	0.0046;-0.0046	1.073e-06;1.073e-06	8.280e-01;8.280e-01	0.0141;0.9859	0.0306;0.9694	2	3	48985537-49001508;49000428-49001508	40752358-40753807
ENSMUSG00000022961.18	ENSMUSG00000022961.18:s:91671349-91671465	s|1e1.1o1|1e2.1o1|1e3.1o1|i	0.0250;0.0032;-0.0521;0.0199	1.182e-20;5.759e-21;6.369e-04;8.420e-08	5.629e-01;8.771e-01;2.574e-01;5.797e-01	0.0403;0.0281;0.7993;0.1338	0.0626;0.0402;0.7295;0.1651	3	4	91671465-91671948;91671465-91674695;91671465-91675401;91671466-91671947	70304697-70305634
ENSMUSG00000020326.7	ENSMUSG00000020326.7:s:40753808-40754068	s|1e1.1o1|i	-0.0000;0.0000	4.862e-21;4.862e-21	1.000e+00;1.000e+00	0.9875;0.0125	0.9830;0.0170	1	2	40752357-40753808;40752358-40753807	10064312-10068609
ENSMUSG00000055681.14	ENSMUSG00000055681.14:s:70304634-70304696	s|1e1.1o1|1e2.1o1|i	0.0009;-0.0000;-0.0001	5.167e-21;4.862e-21;4.896e-21	9.530e-01;1.000e+00;9.949e-01	0.9659;0.0087;0.0260	0.9756;0.0049;0.0187	2	3	70304696-70305635;70304696-70306499;70304697-70305634
ENSMUSG00000025781.14	ENSMUSG00000025781.14:s:10068610-10068741	s|1e1.1o1|1e2.1o1|i	0.0000;-0.0000;0.0000	4.862e-21;4.862e-21;4.862e-21	1.000e+00;1.000e+00;1.000e+00	0.0016;0.9934;0.0045	0.0088;0.9830;0.0080	2	3	10066501-10068610;10064311-10068610;10064312-10068609
ENSMUSG00000039826.13	ENSMUSG00000039826.13:s:29779211-29779895	s|1e1.1o1|1e2.1o1|1e3.1o1	0.0157;-0.0209;0.0001	6.122e-04;8.663e-04;5.606e-21	4.998e-01;4.696e-01;9.955e-01	0.8525;0.1407;0.0047	0.8791;0.1080;0.0131	3	4	29778868-29779823;29777956-29779823;29761688-29779823
ENSMUSG00000029020.13	ENSMUSG00000029020.13:s:147903355-147903497	s|1e1.1o1|1e2.1o1	-0.0001;0.0001	5.610e-21;5.607e-21	9.954e-01;9.954e-01	0.0257;0.9743	0.0177;0.9823	2	3	147903010-147903355;147898642-147903355
ENSMUSG00000024617.16	ENSMUSG00000024617.16:s:60941287-60941381	s|1e1.1o1|1e2.1o1	0.0000;0.0000	5.579e-21;5.579e-21	1.000e+00;1.000e+00	0.0004;0.9996	0.0006;0.9994	2	3	60941381-60943109;60941381-60946986
ENSMUSG00000038393.14	ENSMUSG00000038393.14:s:96559498-96559845	s|1e1.1o1|1e2.1o1	0.0000;0.0000	5.579e-21;5.579e-21	1.000e+00;1.000e+00	0.9987;0.0013	0.9995;0.0005	2	3	96559845-96559938;96559845-96561383	86502981-86504265
ENSMUSG00000059534.8	ENSMUSG00000059534.8:s:4704101-4704342	s|1e1.1o1|1e2.1o1|2e2.1o1	0.0000;-0.0063;0.0039	5.579e-21;6.991e-21;6.357e-21	1.000e+00;8.368e-01;8.897e-01	0.0009;0.9921;0.0072	0.0017;0.9542;0.0443	3	3	4703989-4704157;4702220-4704157;4702220-4704101
ENSMUSG00000020516.15	ENSMUSG00000020516.15:s:86504266-86504378	s|1e1.1o2|1e1.2o2|i	0.0194;-0.0375;0.0149	4.418e-08;3.750e-04;1.125e-08	5.536e-01;3.346e-01;6.038e-01	0.0457;0.9100;0.0452	0.0765;0.8541;0.0699	2	2	86502980-86504266;86502962-86504266;86502981-86504265
ENSMUSG00000027849.19	ENSMUSG00000027849.19:t:103585342-103585690	t|1e1.1o2|1e2.1o2|1e2.2o2|2e1.1o2|2e1.2o2|2e2.1o2|2e2.2o2	-0.0227;-0.0002;0.0029;-0.0399;0.0000;0.0026;0.0703	3.623e-05;5.642e-21;4.134e-09;4.158e-02;5.579e-21;2.513e-08;6.201e-02	5.011e-01;9.906e-01;8.206e-01;2.354e-01;1.000e+00;7.594e-01;1.338e-01	0.0927;0.0121;0.0287;0.6058;0.0008;0.0375;0.2164	0.0552;0.0076;0.0350;0.5489;0.0009;0.0408;0.3000	7	3	103575540-103585342;103576301-103585342;103576447-103585342;103575540-103585425;103575606-103585425;103576301-103585425;103576447-103585425
ENSMUSG00000054256.11	ENSMUSG00000054256.11:t:115450215-115450283	t|1e1.1o1|1e2.1o1	0.1061;-0.1061	4.121e-02;4.121e-02	5.383e-02;5.383e-02	0.1242;0.8758	0.2403;0.7597	2	3	115445475-115450215;115447186-115450215
ENSMUSG00000028029.11	ENSMUSG00000028029.11:s:132683793-132683884	s|1e1.1o1|1e2.1o1	0.0000;0.0000	5.579e-21;5.579e-21	1.000e+00;1.000e+00	0.0009;0.9991	0.0006;0.9994	2	3	132683590-132683793;132677138-132683793	131040476-131040888
ENSMUSG00000000738.18	ENSMUSG00000000738.18:t:123091635-123091750	t|1e1.1o1|1e2.1o1	-0.0000;0.0000	5.579e-21;5.579e-21	1.000e+00;1.000e+00	0.0019;0.9981	0.0016;0.9984	2	3	123089047-123091635;123090234-123091635
ENSMUSG00000027316.15	ENSMUSG00000027316.15:s:131040889-131041150	s|1e1.1o1|2e1.1o1|i	-0.0190;0.0375;-0.0124	5.451e-03;2.924e-03;3.279e-03	3.517e-01;3.142e-01;4.010e-01	0.5281;0.0901;0.3883	0.4876;0.1444;0.3611	2	2	131040475-131041016;131040475-131040889;131040476-131040888	85062301-85064383
ENSMUSG00000024299.17	ENSMUSG00000024299.17:t:33545542-33545665	t|1e1.1o1|1e2.1o1	-0.0079;0.0079	1.701e-05;1.701e-05	6.923e-01;6.923e-01	0.0537;0.9463	0.0276;0.9724	2	3	33545057-33545542;33545437-33545542	116592949-116595841
ENSMUSG00000008167.14	ENSMUSG00000008167.14:s:85062172-85062300	s|1e1.1o1|1e2.1o1|i	0.0017;0.0022;0.0002	2.024e-13;7.818e-21;4.992e-21	7.955e-01;7.181e-01;9.796e-01	0.9309;0.0399;0.0273	0.9292;0.0437;0.0235	2	3	85062300-85064384;85062300-85064581;85062301-85064383
ENSMUSG00000085408.1	ENSMUSG00000085408.1:s:116595842-116597630	s|1e1.1o1|i	-0.0014;0.0014	5.806e-05;5.806e-05	7.938e-01;7.938e-01	0.0186;0.9814	0.0263;0.9737	1	2	116592948-116595842;116592949-116595841
ENSMUSG00000028811.12	ENSMUSG00000028811.12:s:129196830-129196976	s|1e1.1o2|1e1.2o2	-0.0000;0.0000	5.579e-21;5.579e-21	1.000e+00;1.000e+00	0.9960;0.0040	0.9801;0.0199	2	2	129196976-129197113;129196976-129197132
ENSMUSG00000014592.21	ENSMUSG00000014592.21:s:151586415-151586482	s|1e1.1o1|1e2.1o1	-0.0000;0.0000	5.581e-21;1.861e-17	9.997e-01;9.997e-01	0.0060;0.9940	0.0030;0.9970	2	3	151472308-151586415;151453419-151586415
ENSMUSG00000022656.15	ENSMUSG00000022656.15:t:46395443-46396142	t|1e1.1o1|1e2.1o1|2e2.1o1	0.0016;-0.0006;-0.0006	6.886e-05;1.687e-05;1.687e-05	8.904e-01;9.578e-01;9.578e-01	0.9778;0.0111;0.0111	0.9861;0.0069;0.0069	3	3	46396142-46436354;46396142-46411107;46396121-46411107
ENSMUSG00000036469.16	ENSMUSG00000036469.16:s:65879330-65879406	s|1e1.1o1|1e2.1o1	-0.0008;0.0008	3.424e-16;5.860e-21	9.571e-01;9.571e-01	0.9770;0.0230	0.9773;0.0227	2	3	65879406-65967047;65879406-66121751
ENSMUSG00000001366.14	ENSMUSG00000001366.14:s:78108291-78108656	s|1e1.1o1|1e2.1o1	-0.0000;0.0000	5.580e-21;5.580e-21	9.997e-01;9.997e-01	0.9897;0.0103	0.9842;0.0158	2	3	78104354-78108291;78101686-78108291
ENSMUSG00000030346.16	ENSMUSG00000030346.16:s:126934707-126934849	s|1e1.1o1|1e2.2o2|2e1.1o1	0.0263;-0.0002;-0.0255	2.838e-02;2.435e-06;2.698e-02	2.749e-01;9.742e-01;2.823e-01	0.8878;0.0088;0.1038	0.9312;0.0070;0.0616	3	3	126930102-126934714;126928160-126934714;126930102-126934707
ENSMUSG00000033943.15	ENSMUSG00000033943.15:s:119961794-119962223	s|1e1.1o1|2e1.1o1	-0.0000;0.0000	5.579e-21;5.579e-21	1.000e+00;1.000e+00	0.0022;0.9978	0.0019;0.9981	2	2	119961837-119963692;119961970-119963692
ENSMUSG00000017210.14	ENSMUSG00000017210.14:s:98717910-98718142	s|1e1.1o1|1e2.1o1	-0.2668;0.2668	8.349e-01;8.349e-01	1.439e-04;1.439e-04	0.6860;0.3140	0.4093;0.5907	2	3	98717765-98717910;98716525-98717910	70017687-70018738
ENSMUSG00000056260.15	ENSMUSG00000056260.15:s:106721893-106722106	s|1e1.1o1|1e2.1o2|1e2.2o2|1e3.1o1	-0.0001;0.0067;0.0004;-0.0115	1.712e-08;2.664e-02;1.704e-08;2.745e-02	9.970e-01;2.830e-01;9.804e-01;2.821e-01	0.0040;0.3865;0.0040;0.6039	0.0018;0.3967;0.0154;0.5849	4	4	106722106-106722857;106722106-106731663;106722106-106731671;106722106-106734358	79796910-79799467
ENSMUSG00000021068.17	ENSMUSG00000021068.17:t:70017573-70017686	t|1e1.1o1|i	0.0136;-0.0136	1.526e-03;1.526e-03	4.279e-01;4.279e-01	0.8718;0.1282	0.8887;0.1113	1	2	70017686-70020834;70017687-70018738
ENSMUSG00000026249.10	ENSMUSG00000026249.10:s:79799468-79799554	s|1e1.1o1|i	0.0000;0.0000	4.862e-21;4.862e-21	1.000e+00;1.000e+00	0.9922;0.0078	0.9938;0.0062	1	2	79796909-79799468;79796910-79799467
ENSMUSG00000038916.7	ENSMUSG00000038916.7:t:29150244-29150402	t|1e1.1o1|1e2.1o1	0.0163;-0.0163	8.824e-21;9.269e-21	6.849e-01;6.849e-01	0.0140;0.9860	0.0488;0.9512	2	3	29147753-29150244;29148409-29150244	89584543-89586231
ENSMUSG00000053332.13	ENSMUSG00000053332.13:s:161035983-161036014	s|1e1.1o2|1e1.2o2|1e2.1o1|1e3.1o1	0.0000;-0.0500;0.0031;0.0000	5.579e-21;1.680e-20;6.208e-21;5.579e-21	1.000e+00;4.792e-01;9.083e-01;1.000e+00	0.0009;0.9719;0.0241;0.0029	0.0114;0.9351;0.0423;0.0107	4	4	161036014-161036095;161036014-161036208;161036014-161036549;161036014-161036820
ENSMUSG00000022621.16	ENSMUSG00000022621.16:t:89584344-89584542	t|1e1.1o1|1e2.1o1|1e3.1o1|i	0.0013;0.0950;-0.1169;0.0087	5.333e-21;3.410e-02;1.348e-01;7.650e-05	9.298e-01;8.467e-02;4.873e-02;6.070e-01	0.0131;0.0529;0.8581;0.0753	0.0222;0.1537;0.7154;0.0931	3	4	89584390-89590273;89584390-89586914;89584390-89586259;89584543-89586231
ENSMUSG00000026247.13	ENSMUSG00000026247.13:t:87148625-87148916	t|1e1.1o1|1e2.1o1	0.0433;-0.0433	1.649e-03;1.649e-03	2.987e-01;2.987e-01	0.0513;0.9487	0.1097;0.8903	2	3	87148720-87149496;87148720-87149134
ENSMUSG00000041025.15	ENSMUSG00000041025.15:t:139607605-139607744	t|1e1.1o1|1e2.1o1	0.0220;-0.0220	5.504e-04;5.504e-04	4.415e-01;4.415e-01	0.0940;0.9060	0.1321;0.8679	2	3	139605094-139607605;139606562-139607605
ENSMUSG00000026150.14	ENSMUSG00000026150.14:s:82735416-82736728	s|1e1.1o1|1e2.1o2|1e2.2o2|1e3.1o1|1e4.1o1|1e5.1o1	0.0000;-0.1239;0.0000;0.0000;0.0651;0.0484	5.579e-21;2.762e-02;5.579e-21;5.579e-21;1.512e-06;5.487e-07	1.000e+00;2.198e-02;1.000e+00;1.000e+00;2.027e-01;3.203e-01	0.0030;0.5649;0.0132;0.0110;0.1502;0.2566	0.0013;0.4422;0.0069;0.0142;0.2200;0.3167	6	6	82735507-82737013;82735507-82741818;82735507-82741935;82735507-82745524;82735507-82747083;82735507-82750520
ENSMUSG00000038005.15	ENSMUSG00000038005.15:s:60905079-60905985	s|1e1.1o1|1e2.1o1	-0.0000;0.0000	5.593e-21;5.593e-21	9.978e-01;9.978e-01	0.0163;0.9837	0.0221;0.9779	2	3	60905720-60906372;60905720-60907337
ENSMUSG00000038738.15	ENSMUSG00000038738.15:s:44343658-44343738	s|1e1.1o1|1e2.1o1	-0.1109;0.1109	6.705e-02;6.705e-02	5.732e-02;5.732e-02	0.6987;0.3013	0.5832;0.4168	2	3	44343738-44344298;44343738-44344506
ENSMUSG00000021411.16	ENSMUSG00000021411.16:s:34639007-34639098	s|1e1.1o1|2e1.1o1	0.0029;-0.0029	2.804e-06;2.804e-06	8.962e-01;8.962e-01	0.0081;0.9919	0.0226;0.9774	2	2	34638282-34639012;34638282-34639007	60757538-60760634
ENSMUSG00000020614.13	ENSMUSG00000020614.13:s:109677154-109677334	s|1e1.1o2|1e1.2o2	0.0150;-0.0150	1.362e-03;1.362e-03	5.857e-01;5.857e-01	0.0101;0.9899	0.0455;0.9545	2	2	109675977-109677154;109675952-109677154
ENSMUSG00000021559.14	ENSMUSG00000021559.14:s:60757349-60757537	s|1e1.1o1|i	-0.0154;0.0154	8.890e-08;8.889e-08	6.011e-01;6.011e-01	0.9671;0.0329	0.9454;0.0546	1	2	60757537-60760635;60757538-60760634
ENSMUSG00000030077.11	ENSMUSG00000030077.11:t:103641894-103645065	t|1e1.1o1|1e2.2o2|1e3.1o1|1e4.1o1	0.0046;0.0000;0.0000;-0.0016	6.091e-21;5.579e-21;5.579e-21;6.364e-21	8.664e-01;1.000e+00;9.999e-01;9.142e-01	0.0779;0.0230;0.0261;0.8746	0.0892;0.0197;0.0224;0.8695	4	5	103511149-103641894;103511474-103641894;103512157-103641894;103560115-103641894	40502328-40507317
ENSMUSG00000017299.13	ENSMUSG00000017299.13:s:164763221-164763281	s|1e1.1o1|1e2.1o1	-0.0002;0.0002	5.629e-21;5.624e-21	9.926e-01;9.926e-01	0.9832;0.0168	0.9725;0.0275	2	3	164763281-164765161;164763281-164767707	106885052-106885238
ENSMUSG00000031601.16	ENSMUSG00000031601.16:s:40507318-40507668	s|1e1.1o1|1e2.1o1|i	0.0000;-0.0011;0.0015	4.887e-21;5.542e-21;6.900e-21	9.961e-01;8.731e-01;7.771e-01	0.0226;0.9386;0.0409	0.0225;0.9323;0.0443	2	3	40502327-40507455;40500913-40507455;40502328-40507317
ENSMUSG00000074102.4	ENSMUSG00000074102.4:s:106885239-106887428	s|2e1.1o1|i	0.0000;-0.0000	4.862e-21;4.862e-21	1.000e+00;1.000e+00	0.0007;0.9993	0.0009;0.9991	1	2	106885051-106885239;106885052-106885238
ENSMUSG00000040631.8	ENSMUSG00000040631.8:s:94867128-94867242	s|1e1.1o2|1e1.2o2	-0.0000;0.0000	5.579e-21;5.579e-21	1.000e+00;1.000e+00	0.9891;0.0109	0.9852;0.0148	2	2	94866867-94867128;94866865-94867128
ENSMUSG00000043153.6	ENSMUSG00000043153.6:s:36390346-36390622	s|1e1.1o1|1e2.1o1	-0.0066;0.0066	1.518e-07;1.515e-07	8.145e-01;8.145e-01	0.9937;0.0063	0.9675;0.0325	2	3	36390622-36426289;36390622-36473102	120884445-120886933
ENSMUSG00000019984.16	ENSMUSG00000019984.16:s:24892514-24892659	s|1e1.1o1|1e2.1o1	-0.0000;0.0000	1.968e-19;5.579e-21	1.000e+00;1.000e+00	0.9974;0.0026	0.9973;0.0027	2	3	24892659-24893615;24892659-24897185	44594202-44597781
ENSMUSG00000032890.17	ENSMUSG00000032890.17:s:120883075-120884444	s|1e1.1o1|i	-0.0086;0.0086	2.832e-12;7.185e-21	7.479e-01;7.479e-01	0.9730;0.0270	0.9554;0.0446	1	2	120883216-120886934;120884445-120886933
ENSMUSG00000020598.16	ENSMUSG00000020598.16:t:44597782-44597793	t|1e1.1o2|1e2.1o1|i	-0.0124;0.0064;0.0067	8.729e-04;3.731e-03;1.137e-04	4.403e-01;3.752e-01;5.897e-01	0.2704;0.6620;0.0689	0.2548;0.6640;0.0768	2	3	44591059-44597782;44594201-44597782;44594202-44597781	97889021-97893914
ENSMUSG00000071054.12	ENSMUSG00000071054.12:s:56600822-56600971	s|1e1.1o2|1e1.2o2	0.0000;0.0000	5.579e-21;5.579e-21	1.000e+00;1.000e+00	0.9970;0.0030	0.9978;0.0022	2	2	56600971-56601048;56600971-56601056
ENSMUSG00000030774.13	ENSMUSG00000030774.13:t:97893915-97894013	t|1e1.1o1|1e2.1o1|i	0.0000;0.0000;-0.0000	4.862e-21;4.862e-21;4.862e-21	1.000e+00;1.000e+00;1.000e+00	0.0003;0.9854;0.0143	0.0003;0.9904;0.0093	2	3	97871612-97893965;97889020-97893965;97889021-97893914	49708009-49714129
ENSMUSG00000028207.18	ENSMUSG00000028207.18:t:9598269-9598301	t|1e1.1o1|1e2.1o1	-0.0138;0.0138	2.687e-03;2.687e-03	4.334e-01;4.334e-01	0.4023;0.5977	0.3820;0.6180	2	3	9598301-9601307;9598301-9598733
ENSMUSG00000039579.15	ENSMUSG00000039579.15:s:49714130-49714245	s|1e1.1o1|1e2.1o1|i	0.0000;-0.0000;0.0000	4.862e-21;4.863e-21;4.862e-21	1.000e+00;9.999e-01;1.000e+00	0.0033;0.9962;0.0004	0.0057;0.9885;0.0059	2	3	49708008-49714130;49702870-49714130;49708009-49714129
ENSMUSG00000063904.4	ENSMUSG00000063904.4:s:4923684-4923773	s|1e1.1o1|1e2.2o2	-0.0000;0.0000	5.579e-21;5.579e-21	1.000e+00;1.000e+00	0.9991;0.0009	0.9989;0.0011	2	3	4923204-4923684;4922339-4923684
ENSMUSG00000038116.16	ENSMUSG00000038116.16:t:156264281-156264360	t|1e1.1o1|1e2.1o1|1e3.1o1	-0.0031;0.0029;0.0000	2.848e-08;3.250e-08;5.579e-21	7.618e-01;7.602e-01;1.000e+00	0.0835;0.9157;0.0008	0.0742;0.9246;0.0012	3	4	156251947-156264281;156254310-156264281;156263238-156264281
ENSMUSG00000025024.7	ENSMUSG00000025024.7:s:53384454-53384596	s|1e1.1o2|1e1.2o2	0.0367;-0.0367	7.418e-10;9.156e-10	4.562e-01;4.562e-01	0.0399;0.9601	0.0855;0.9145	2	2	53383735-53384454;53383718-53384454
ENSMUSG00000004677.17	ENSMUSG00000004677.17:t:71358963-71359093	t|1e1.1o1|1e2.1o1	0.2994;-0.2994	9.320e-01;9.320e-01	8.865e-07;8.866e-07	0.0597;0.9403	0.3473;0.6527	2	3	71358236-71358963;71358663-71358963
ENSMUSG00000021236.16	ENSMUSG00000021236.16:s:84385797-84385876	s|1e1.1o2|1e1.2o2	0.1153;-0.1153	5.689e-02;5.689e-02	4.281e-02;4.281e-02	0.0119;0.9881	0.1492;0.8508	2	2	84385706-84385797;84385209-84385797
ENSMUSG00000029090.12	ENSMUSG00000029090.12:t:49999133-49999334	t|1e1.1o1|1e2.1o1	-0.0000;0.0000	5.505e-18;5.579e-21	1.000e+00;1.000e+00	0.9978;0.0022	0.9970;0.0030	2	3	49999334-50001855;49999334-50001207
ENSMUSG00000041684.11	ENSMUSG00000041684.11:s:44119968-44120274	s|1e1.1o1|1e2.1o1	0.0315;-0.0315	1.391e-02;1.391e-02	2.774e-01;2.774e-01	0.7863;0.2137	0.8496;0.1504	2	3	44120274-44126266;44120274-44126343
ENSMUSG00000024664.5	ENSMUSG00000024664.5:t:10054020-10054121	t|1e1.1o1|1e2.1o1	0.0000;-0.0000	5.579e-21;5.808e-21	1.000e+00;1.000e+00	0.0015;0.9985	0.0024;0.9976	2	3	10052312-10054020;10053033-10054020
ENSMUSG00000040570.14	ENSMUSG00000040570.14:s:8520859-8521016	s|1e1.1o1|1e2.1o1|1e3.1o1	-0.0118;0.0310;-0.0265	1.774e-05;5.835e-04;1.161e-20	5.835e-01;3.946e-01;5.857e-01	0.1596;0.7757;0.0650	0.1434;0.8164;0.0399	3	4	8512407-8520859;8494905-8520859;8492589-8520859
ENSMUSG00000009614.16	ENSMUSG00000009614.16:t:27230771-27230857	t|1e1.1o1|1e2.1o1	0.0004;-0.0004	3.629e-07;3.627e-07	9.835e-01;9.835e-01	0.9903;0.0097	0.9942;0.0058	2	3	27230857-27234291;27230857-27232573
ENSMUSG00000021418.15	ENSMUSG00000021418.15:s:35898815-35899013	s|1e1.1o1|1e2.1o1	0.0002;-0.0002	1.156e-06;1.156e-06	9.719e-01;9.719e-01	0.9892;0.0108	0.9914;0.0086	2	3	35898699-35898815;35896925-35898815	5877025-5877687
ENSMUSG00000021687.14	ENSMUSG00000021687.14:t:94252993-94253070	t|1e1.1o2|1e1.2o2|1e2.1o1	-0.0000;0.0000;0.0000	5.579e-21;5.579e-21;5.579e-21	1.000e+00;1.000e+00;1.000e+00	0.0159;0.9837;0.0003	0.0123;0.9874;0.0003	3	3	94253070-94285566;94253070-94285220;94253070-94264973	87912870-87914153
ENSMUSG00000025816.15	ENSMUSG00000025816.15:s:5877688-5878371	s|1e1.1o1|2e1.1o1|i	-0.0214;0.0191;0.0061	1.588e-08;9.927e-21;7.289e-21	4.962e-01;6.211e-01;7.465e-01	0.9424;0.0208;0.0375	0.9014;0.0518;0.0453	2	2	5877001-5877855;5877001-5877688;5877025-5877687
ENSMUSG00000022935.16	ENSMUSG00000022935.16:s:87914154-87914404	s|1e1.1o1|1e2.1o1|1e3.1o1|1e4.1o1|i	-0.0017;0.0008;0.0000;0.0110;-0.0082	6.229e-21;7.443e-05;4.862e-21;6.178e-04;8.390e-21	8.366e-01;5.655e-01;1.000e+00;4.822e-01;6.901e-01	0.0369;0.4540;0.0006;0.4550;0.0499	0.0307;0.4624;0.0008;0.4689;0.0344	4	5	87912869-87914154;87896895-87914154;87896789-87914154;87896351-87914154;87912870-87914153
ENSMUSG00000030452.16	ENSMUSG00000030452.16:s:55944481-55944947	s|1e1.1o1|1e2.1o1	0.0000;-0.0000	5.579e-21;5.579e-21	1.000e+00;1.000e+00	0.9912;0.0088	0.9971;0.0029	2	3	55943036-55944481;55937662-55944481
ENSMUSG00000078765.11	ENSMUSG00000078765.11:t:30563532-30563619	t|1e1.1o1|1e2.1o2|1e2.2o2|2e1.1o1|2e2.1o2|2e2.2o2	0.0040;-0.2183;-0.0125;0.0263;0.1649;0.0137	6.503e-21;6.316e-01;7.887e-06;1.085e-20;2.304e-01;8.361e-21	8.161e-01;1.522e-03;6.032e-01;5.892e-01;1.224e-03;7.114e-01	0.0706;0.6468;0.1476;0.0166;0.0893;0.0240	0.0794;0.4238;0.1308;0.0574;0.2531;0.0469	6	3	30563349-30563532;30563399-30563532;30563408-30563532;30563349-30563557;30563399-30563557;30563408-30563557
ENSMUSG00000027331.15	ENSMUSG00000027331.15:s:118814401-118814492	s|1e1.1o1|1e2.1o1|1e3.1o1	-0.0015;0.0012;-0.0001	5.729e-06;2.823e-06;5.350e-08	9.187e-01;9.483e-01;9.921e-01	0.9883;0.0058;0.0058	0.9797;0.0163;0.0045	3	4	118814492-118817864;118814492-118818835;118814492-118823420
ENSMUSG00000039057.11	ENSMUSG00000039057.11:s:10413143-10413290	s|1e1.1o1|1e2.1o1	0.0000;-0.0000	5.579e-21;5.579e-21	9.999e-01;9.999e-01	0.0037;0.9963	0.0044;0.9956	2	3	10413290-10426471;10413290-10435779
ENSMUSG00000015709.9	ENSMUSG00000015709.9:t:84263179-84263317	t|1e1.1o1|1e2.1o1	0.0000;0.0000	5.579e-21;5.579e-21	1.000e+00;1.000e+00	0.9996;0.0004	0.9994;0.0006	2	3	84263317-84265575;84263317-84263599
ENSMUSG00000024247.14	ENSMUSG00000024247.14:s:83220966-83221237	s|1e1.1o1|1e2.1o1	-0.0000;0.0000	5.580e-21;1.169e-14	9.998e-01;9.998e-01	0.0038;0.9962	0.0035;0.9965	2	3	83221237-83221477;83221237-83221790
ENSMUSG00000030556.13	ENSMUSG00000030556.13:s:67617993-67618130	s|1e1.1o1|1e2.1o1|1e3.1o2|1e3.2o2|1e4.1o1|1e5.1o1	-0.0000;0.0258;-0.0252;-0.0440;0.0295;0.0020	5.581e-21;4.917e-07;4.936e-03;1.423e-02;1.657e-03;6.097e-21	9.996e-01;5.590e-01;3.762e-01;2.401e-01;3.869e-01;9.233e-01	0.0063;0.0117;0.2109;0.6221;0.1371;0.0117	0.0007;0.0606;0.1718;0.5516;0.1793;0.0275	6	6	67595731-67617993;67579750-67617993;67560064-67617993;67559969-67617993;67545468-67617993;67531790-67617993
ENSMUSG00000053550.13	ENSMUSG00000053550.13:s:4834230-4834515	s|1e1.1o1|1e2.1o1	0.1043;-0.1043	5.229e-02;5.229e-02	6.151e-02;6.151e-02	0.2742;0.7258	0.3930;0.6070	2	3	4831723-4834230;4830908-4834230
ENSMUSG00000020598.16	ENSMUSG00000020598.16:s:44551305-44551436	s|1e1.1o1|1e2.1o1	0.0000;0.0000	5.579e-21;5.579e-21	1.000e+00;1.000e+00	0.9979;0.0021	0.9975;0.0025	2	3	44551436-44559662;44551436-44562427
ENSMUSG00000020409.10	ENSMUSG00000020409.10:s:43433744-43433819	s|1e1.1o1|1e2.1o1|1e3.1o1	0.0000;0.0128;-0.0126	5.579e-21;5.968e-06;5.290e-06	1.000e+00;6.054e-01;6.080e-01	0.0009;0.8466;0.1525	0.0006;0.8641;0.1353	3	4	43433819-43435054;43433819-43436354;43433819-43437345	4478853-4480177
ENSMUSG00000036561.9	ENSMUSG00000036561.9:s:89268503-89268629	s|1e1.1o1|1e2.1o1	0.0042;-0.0042	6.415e-21;5.260e-17	8.828e-01;8.828e-01	0.0121;0.9879	0.0367;0.9633	2	3	89268629-89269230;89268629-89269810	81504963-81510828
ENSMUSG00000025892.16	ENSMUSG00000025892.16:s:4480178-4480288	s|1e1.1o1|1e2.1o1|i	0.0921;-0.0524;-0.0232	1.850e-02;3.129e-03;2.683e-06	8.702e-02;2.307e-01;4.819e-01	0.3919;0.4243;0.1801	0.4986;0.3600;0.1396	2	3	4478852-4480178;4472218-4480178;4478853-4480177	37002778-37003037
ENSMUSG00000090935.10	ENSMUSG00000090935.10:t:81504121-81504962	t|1e1.1o1|1e2.1o1|i	0.0480;-0.0428;-0.0000	9.193e-04;5.271e-04;4.866e-21	3.106e-01;3.301e-01;9.994e-01	0.0649;0.9238;0.0078	0.1323;0.8635;0.0050	2	3	81504639-81532716;81504639-81510829;81504963-81510828	122356806-122357626
ENSMUSG00000036036.15	ENSMUSG00000036036.15:s:37002612-37002777	s|1e1.1o1|2e1.1o1|2e2.2o2|i	0.0000;0.0462;-0.0007;-0.0468	4.862e-21;1.550e-03;5.623e-21;8.416e-04	1.000e+00;2.667e-01;8.983e-01;2.659e-01	0.0087;0.4925;0.0346;0.4656	0.0096;0.5560;0.0350;0.4027	3	3	37002759-37003286;37002777-37003286;37002777-37004797;37002778-37003037	77146938-77150060
ENSMUSG00000029462.18	ENSMUSG00000029462.18:s:122356794-122356805	s|1e1.2o3|i	0.0747;-0.0747	9.256e-02;9.256e-02	1.226e-01;1.226e-01	0.7647;0.2353	0.8654;0.1346	1	2	122356805-122360013;122356806-122357626
ENSMUSG00000025423.16	ENSMUSG00000025423.16:t:77150061-77150098	t|1e1.1o1|1e2.1o1|i	0.0128;-0.0310;0.0112	8.265e-21;4.885e-06;6.075e-09	6.884e-01;4.322e-01;6.536e-01	0.0196;0.8790;0.1022	0.0489;0.8292;0.1213	2	3	77135951-77150061;77145142-77150061;77146938-77150060
ENSMUSG00000024381.16	ENSMUSG00000024381.16:t:32431983-32432093	t|1e1.1o1|1e2.1o1	0.0947;-0.0947	5.012e-05;5.012e-05	4.492e-02;4.492e-02	0.0296;0.9704	0.1217;0.8783	2	3	32424967-32431983;32431742-32431983
ENSMUSG00000034912.18	ENSMUSG00000034912.18:s:67220970-67222549	s|1e1.1o1|1e2.1o1|1e3.1o1	0.0078;-0.0000;-0.0093	7.349e-21;5.579e-21;4.868e-10	7.863e-01;9.999e-01;7.290e-01	0.0242;0.0069;0.9676	0.0428;0.0055;0.9497	3	4	67212801-67220970;67197959-67220970;66868806-67220970
ENSMUSG00000026667.14	ENSMUSG00000026667.14:s:170207114-170207212	s|1e1.1o1|1e2.1o1	-0.0000;0.0000	5.579e-21;5.579e-21	1.000e+00;1.000e+00	0.9992;0.0008	0.9959;0.0041	2	3	170205203-170207114;170200013-170207114	119695048-119699663
ENSMUSG00000035297.14	ENSMUSG00000035297.14:s:100530047-100532095	s|1e1.1o1|2e1.1o1	0.0000;-0.0000	5.579e-21;5.579e-21	1.000e+00;1.000e+00	0.0075;0.9925	0.0182;0.9818	2	2	100530121-100533242;100530150-100533242
ENSMUSG00000093930.2	ENSMUSG00000093930.2:t:119699664-119700121	t|1e1.1o1|1e2.1o1|i	0.0187;-0.0191;0.0000	1.074e-10;2.070e-10;4.862e-21	5.059e-01;4.970e-01;1.000e+00	0.6118;0.3874;0.0006	0.6282;0.3715;0.0008	2	3	119690513-119699664;119695047-119699664;119695048-119699663	24405440-24407557
ENSMUSG00000001783.3	ENSMUSG00000001783.3:s:85942488-85942598	s|1e1.1o1|1e2.1o1	-0.0000;0.0000	5.579e-21;5.579e-21	1.000e+00;1.000e+00	0.9858;0.0142	0.9780;0.0220	2	3	85942018-85942488;85939119-85942488
ENSMUSG00000024130.16	ENSMUSG00000024130.16:s:24405245-24405439	s|1e1.1o1|i	-0.0009;0.0009	5.539e-21;5.101e-21	9.623e-01;9.623e-01	0.9804;0.0196	0.9681;0.0319	1	2	24405439-24407558;24405440-24407557
ENSMUSG00000040249.15	ENSMUSG00000040249.15:s:127549908-127550033	s|1e1.1o2|1e1.2o2	0.0000;0.0000	5.579e-21;5.579e-21	1.000e+00;1.000e+00	0.0005;0.9995	0.0007;0.9993	2	2	127549503-127549908;127549433-127549908
ENSMUSG00000026478.14	ENSMUSG00000026478.14:s:153228735-153228849	s|1e1.1o1|1e2.2o2	0.0000;-0.0000	5.579e-21;5.579e-21	1.000e+00;1.000e+00	0.9985;0.0015	0.9992;0.0008	2	3	153227710-153228735;153220150-153228735	40294804-40301514
ENSMUSG00000074968.11	ENSMUSG00000074968.11:s:110738771-110738831	s|1e1.1o1|1e2.1o1	0.0004;-0.0004	8.734e-06;8.733e-06	9.433e-01;9.433e-01	0.0116;0.9884	0.0137;0.9863	2	3	110713405-110738771;110698020-110738771
ENSMUSG00000075232.6	ENSMUSG00000075232.6:t:40294717-40294803	t|1e1.1o1|1e2.1o1|i	-0.0002;0.0000;0.0002	4.933e-21;4.862e-21;4.917e-21	9.895e-01;1.000e+00;9.910e-01	0.9820;0.0006;0.0174	0.9772;0.0007;0.0222	2	3	40294803-40301749;40294803-40301515;40294804-40301514
ENSMUSG00000042705.9	ENSMUSG00000042705.9:s:46967740-46967895	s|1e1.1o1|1e2.1o1	-0.0000;0.0000	5.579e-21;5.579e-21	1.000e+00;1.000e+00	0.0022;0.9978	0.0021;0.9979	2	3	46967895-46978633;46967895-46990479	60470840-60476739
ENSMUSG00000040667.11	ENSMUSG00000040667.11:s:70944112-70944238	s|1e1.1o2|1e1.2o2|1e2.1o1	0.0000;0.0000;-0.0000	5.579e-21;5.579e-21;5.579e-21	1.000e+00;1.000e+00;1.000e+00	0.0004;0.9930;0.0066	0.0004;0.9915;0.0081	3	3	70944029-70944112;70943997-70944112;70943322-70944112
ENSMUSG00000026782.15	ENSMUSG00000026782.15:s:60470666-60470839	s|1e1.1o1|i	-0.0005;0.0005	5.003e-21;4.988e-21	9.795e-01;9.795e-01	0.9826;0.0174	0.9687;0.0313	1	2	60470839-60476740;60470840-60476739	110310290-110312073
ENSMUSG00000041488.16	ENSMUSG00000041488.16:s:11791746-11791845	s|1e1.1o1|1e2.1o2	-0.0546;0.0546	6.219e-02;6.219e-02	1.745e-01;1.745e-01	0.4585;0.5415	0.3919;0.6081	2	3	11790093-11791746;11789631-11791746
ENSMUSG00000038371.15	ENSMUSG00000038371.15:s:110312074-110312161	s|1e1.1o1|i	0.0012;-0.0012	5.689e-21;5.473e-21	9.173e-01;9.173e-01	0.9676;0.0324	0.9747;0.0253	1	2	110310289-110312074;110310290-110312073	121365671-121370296
ENSMUSG00000021557.15	ENSMUSG00000021557.15:s:59512324-59512501	s|1e1.1o1|1e2.1o1	0.0000;0.0000	5.579e-21;5.579e-21	1.000e+00;1.000e+00	0.0012;0.9988	0.0016;0.9984	2	3	59511511-59512324;59508056-59512324
ENSMUSG00000034707.7	ENSMUSG00000034707.7:s:121365090-121365670	s|1e1.1o1|1e2.1o1|2e2.1o1|i	0.0000;-0.0140;0.0233;-0.0001	4.862e-21;3.632e-11;1.138e-20;4.902e-21	1.000e+00;6.295e-01;5.746e-01;9.940e-01	0.0006;0.9404;0.0363;0.0223	0.0003;0.9162;0.0598;0.0214	3	3	121365358-121370297;121365358-121371144;121365670-121371144;121365671-121370296	95773154-95774111
ENSMUSG00000040952.16	ENSMUSG00000040952.16:t:24884917-24885206	t|1e1.1o1|1e2.1o3|1e2.2o3|1e2.3o3	-0.0262;0.0000;0.0000;0.0044	1.155e-20;5.579e-21;5.579e-21;6.043e-21	5.837e-01;1.000e+00;9.999e-01;8.661e-01	0.9230;0.0002;0.0144;0.0617	0.8916;0.0014;0.0238;0.0831	4	3	24884667-24885136;24884849-24885136;24884854-24885136;24884869-24885136
ENSMUSG00000028106.13	ENSMUSG00000028106.13:s:95774112-95774372	s|1e1.1o1|1e2.1o1|i	0.0001;-0.0169;0.0135	4.937e-21;1.775e-04;8.225e-05	9.881e-01;4.783e-01;5.234e-01	0.0131;0.8165;0.1626	0.0196;0.7847;0.1937	2	3	95773153-95774112;95772196-95774112;95773154-95774111
ENSMUSG00000029676.15	ENSMUSG00000029676.15:s:25798536-25800510	s|1e1.1o1|1e2.1o1	-0.1008;0.1008	1.074e-01;1.074e-01	7.241e-02;7.241e-02	0.9175;0.0825	0.7887;0.2113	2	3	25798055-25800284;25794674-25800284
ENSMUSG00000025968.16	ENSMUSG00000025968.16:t:63156204-63156332	t|1e1.1o2|1e2.1o1	0.0000;0.0000	5.579e-21;5.579e-21	1.000e+00;1.000e+00	0.0007;0.9993	0.0008;0.9992	2	3	63156332-63176475;63156332-63157132
ENSMUSG00000025235.8	ENSMUSG00000025235.8:s:59353410-59353508	s|1e1.1o1|1e2.1o1	0.0000;-0.0000	5.579e-21;5.579e-21	1.000e+00;1.000e+00	0.9975;0.0025	0.9984;0.0016	2	3	59345851-59353410;59344139-59353410	115500724-115502004
ENSMUSG00000062270.14	ENSMUSG00000062270.14:s:90114214-90114529	s|1e1.1o1|1e2.1o1	-0.0001;0.0001	1.386e-07;1.379e-07	9.830e-01;9.830e-01	0.9922;0.0078	0.9914;0.0086	2	3	90110172-90114214;90102386-90114214
ENSMUSG00000020737.12	ENSMUSG00000020737.12:s:115502005-115502102	s|1e1.1o2|1e1.2o2|i	0.0000;0.0000;0.0000	4.862e-21;4.862e-21;4.862e-21	1.000e+00;1.000e+00;1.000e+00	0.0072;0.9844;0.0082	0.0069;0.9860;0.0075	2	2	115500723-115502005;115500684-115502005;115500724-115502004
ENSMUSG00000044072.14	ENSMUSG00000044072.14:s:29749805-29749977	s|1e1.1o2|1e1.2o2	-0.0047;0.0047	3.114e-07;3.109e-07	8.619e-01;8.619e-01	0.9955;0.0045	0.9681;0.0319	2	2	29749421-29749805;29749348-29749805
ENSMUSG00000006392.16	ENSMUSG00000006392.16:t:118411628-118411852	t|1e1.1o1|1e2.1o1|2e1.1o1	0.0264;-0.0000;-0.0260	7.435e-04;5.579e-21;7.170e-04	4.319e-01;1.000e+00;4.358e-01	0.8153;0.0013;0.1834	0.8654;0.0008;0.1337	3	3	118411003-118411658;118411573-118411658;118411003-118411698
ENSMUSG00000007670.10	ENSMUSG00000007670.10:t:57022646-57022970	t|1e1.1o1|1e2.1o1	0.0000;0.0000	5.579e-21;5.579e-21	1.000e+00;1.000e+00	0.0010;0.9990	0.0010;0.9990	2	3	57022970-57024011;57022970-57023059
ENSMUSG00000040738.10	ENSMUSG00000040738.10:t:11211882-11211932	t|1e1.1o1|1e2.1o1	-0.0056;0.0056	1.313e-16;6.693e-21	8.514e-01;8.514e-01	0.9922;0.0078	0.9598;0.0402	2	3	11211932-11213706;11211932-11212792
ENSMUSG00000001909.16	ENSMUSG00000001909.16:s:84697269-84697348	s|1e1.1o1|2e1.1o1	-0.0045;0.0045	2.570e-19;6.480e-21	8.752e-01;8.752e-01	0.9954;0.0046	0.9591;0.0409	2	2	84697338-84697425;84697348-84697425
ENSMUSG00000003363.15	ENSMUSG00000003363.15:t:27542816-27542904	t|1e1.1o1|1e2.1o1|1e3.1o1	0.0047;0.0000;-0.0046	1.447e-07;5.579e-21;1.658e-07	7.391e-01;1.000e+00;7.420e-01	0.0662;0.0012;0.9325	0.0781;0.0013;0.9207	3	4	27542904-27552998;27542904-27549010;27542904-27545188	29358404-29360816
ENSMUSG00000052423.14	ENSMUSG00000052423.14:t:171271203-171271373	t|1e1.1o1|1e2.1o1|1e3.1o1	-0.0122;0.0006;0.0000	1.524e-14;6.308e-21;5.588e-21	7.038e-01;8.995e-01;9.984e-01	0.9686;0.0306;0.0007	0.9496;0.0317;0.0169	3	4	171270414-171271203;171270689-171271203;171271105-171271203
ENSMUSG00000016495.12	ENSMUSG00000016495.12:t:29358317-29358403	t|1e1.1o2|1e2.1o1|i	0.0085;-0.0124;0.0000	1.146e-06;9.260e-06;4.862e-21	6.320e-01;5.717e-01;1.000e+00	0.1766;0.8160;0.0072	0.1885;0.7953;0.0135	2	3	29358403-29361797;29358403-29360817;29358404-29360816
ENSMUSG00000034940.15	ENSMUSG00000034940.15:s:83989680-83989876	s|1e1.1o1|2e1.1o1	0.0000;-0.0000	5.579e-21;5.579e-21	1.000e+00;1.000e+00	0.0015;0.9985	0.0020;0.9980	2	2	83989835-83990695;83989876-83990695
ENSMUSG00000017686.17	ENSMUSG00000017686.17:t:80225586-80225629	t|1e1.1o1|1e2.1o1	-0.0043;0.0043	6.744e-21;6.895e-21	8.581e-01;8.581e-01	0.0394;0.9606	0.0289;0.9711	2	3	80220316-80225586;80223984-80225586	78412856-78412886
ENSMUSG00000031993.7	ENSMUSG00000031993.7:s:30440096-30440225	s|1e1.1o1|1e2.1o1	-0.0218;0.0218	1.151e-03;1.151e-03	4.019e-01;4.019e-01	0.8309;0.1691	0.8009;0.1991	2	3	30440225-30462231;30440225-30463220
ENSMUSG00000061032.9	ENSMUSG00000061032.9:s:78412887-78413043	s|1e1.1o1|i	0.0000;0.0000	4.862e-21;4.862e-21	1.000e+00;1.000e+00	0.0032;0.9968	0.0034;0.9966	1	2	78411486-78412887;78412856-78412886
ENSMUSG00000037692.14	ENSMUSG00000037692.14:t:133012050-133012287	t|1e1.1o1|1e2.1o1|2e1.1o1|2e2.1o1	-0.0015;0.0124;-0.0085;-0.0022	1.683e-05;1.563e-05;6.629e-06;1.745e-03	6.060e-01;5.986e-01;6.138e-01;3.955e-01	0.1569;0.0708;0.0978;0.6872	0.1514;0.0925;0.0817;0.6758	4	3	133011523-133012190;133011958-133012190;133011523-133012193;133011958-133012193	28905993-28909430
ENSMUSG00000028649.21	ENSMUSG00000028649.21:s:123355056-123355267	s|1e1.1o1|1e2.1o1	0.0000;-0.0000	5.579e-21;5.579e-21	1.000e+00;1.000e+00	0.0050;0.9950	0.0081;0.9919	2	3	123354580-123355056;123351951-123355056	4993553-4994200
ENSMUSG00000024935.11	ENSMUSG00000024935.11:s:28905333-28905992	s|1e1.1o1|i	-0.0120;0.0120	6.206e-10;7.326e-10	6.421e-01;6.421e-01	0.9549;0.0451	0.9358;0.0642	1	2	28905527-28909431;28905993-28909430
ENSMUSG00000051550.10	ENSMUSG00000051550.10:t:4992852-4993552	t|1e1.1o1|i	-0.0219;0.0219	2.198e-06;2.198e-06	4.781e-01;4.781e-01	0.0915;0.9085	0.0530;0.9470	1	2	4993552-4996004;4993553-4994200
ENSMUSG00000032637.15	ENSMUSG00000032637.15:t:126501422-126501458	t|1e1.1o1|1e2.1o2|1e2.2o2|1e3.1o1	-0.1875;-0.0062;0.0000;0.2009	4.144e-01;1.169e-09;5.579e-21;4.999e-01	1.358e-03;7.837e-01;1.000e+00;6.099e-05	0.7599;0.1302;0.0057;0.1039	0.5698;0.1208;0.0043;0.3060	4	4	126501458-126502900;126501458-126502296;126501458-126502230;126501458-126501953	4768274-4772333
ENSMUSG00000022257.4	ENSMUSG00000022257.4:t:34272344-34272417	t|1e1.1o1|1e2.1o2|1e2.2o2|1e3.1o1	0.0002;-0.0353;0.0100;-0.0000	5.617e-21;8.770e-12;7.594e-21;5.579e-21	9.937e-01;5.155e-01;7.676e-01;9.999e-01	0.0074;0.9760;0.0069;0.0054	0.0199;0.9329;0.0464;0.0005	4	4	34238422-34272344;34258792-34272344;34258796-34272344;34264591-34272344
ENSMUSG00000009073.16	ENSMUSG00000009073.16:t:4765845-4768273	t|1e1.1o2|1e1.2o2|1e2.1o1|i	0.1256;0.0104;-0.1487;0.0000	7.727e-02;3.383e-08;1.838e-01;4.869e-21	3.087e-02;6.007e-01;1.252e-02;9.989e-01	0.3441;0.1536;0.4863;0.0146	0.4738;0.1714;0.3356;0.0177	3	3	4768273-4782187;4768273-4782171;4768273-4780578;4768274-4772333
ENSMUSG00000084911.1	ENSMUSG00000084911.1:s:97085326-97086907	s|1e1.1o3|2e1.2o3	0.1523;-0.1523	3.049e-01;3.049e-01	2.371e-02;2.371e-02	0.2509;0.7491	0.4334;0.5666	2	2	97086885-97086924;97086907-97086986	87488920-87488930
ENSMUSG00000040033.16	ENSMUSG00000040033.16:s:128284947-128285163	s|1e1.1o1|1e2.1o1|2e1.1o1	-0.0094;-0.0130;0.0279	7.075e-06;2.410e-05;8.120e-07	5.796e-01;6.800e-01;5.703e-01	0.9201;0.0476;0.0333	0.9021;0.0301;0.0684	3	3	128285083-128285272;128285083-128285661;128285163-128285272
ENSMUSG00000025613.13	ENSMUSG00000025613.13:t:87488845-87488919	t|1e1.1o1|i	0.0000;0.0000	4.862e-21;4.862e-21	1.000e+00;1.000e+00	0.0002;0.9998	0.0007;0.9993	1	2	87488919-87490321;87488920-87488930
ENSMUSG00000028945.9	ENSMUSG00000028945.9:s:24840004-24842624	s|1e1.1o1|2e1.1o1	0.0000;0.0000	5.579e-21;5.579e-21	1.000e+00;1.000e+00	0.0036;0.9964	0.0111;0.9889	2	2	24817831-24842542;24817831-24842185
ENSMUSG00000019841.15	ENSMUSG00000019841.15:t:39783143-39783332	t|1e1.1o1|1e2.1o1	0.1399;-0.1399	2.229e-01;2.229e-01	2.890e-02;2.890e-02	0.4777;0.5223	0.6377;0.3623	2	3	39732613-39783143;39742818-39783143	95033917-95033917
ENSMUSG00000005803.14	ENSMUSG00000005803.14:s:122765237-122765672	s|1e1.1o1|1e2.1o1|1e3.1o1|2e3.1o1	-0.0004;-0.0004;0.0021;-0.0004	5.464e-06;5.464e-06;4.918e-05;5.464e-06	9.812e-01;9.812e-01;9.107e-01;9.812e-01	0.0072;0.0072;0.9783;0.0072	0.0034;0.0034;0.9899;0.0034	4	4	122765439-122766669;122765439-122767886;122765439-122784944;122765672-122784944	34601487-34601546
ENSMUSG00000005625.15	ENSMUSG00000005625.15:s:95033918-95034026	s|1e1.1o1|i	-0.0113;0.0113	1.101e-06;1.101e-06	5.668e-01;5.668e-01	0.6965;0.3035	0.6777;0.3223	1	2	95033764-95033918;95033917-95033917
ENSMUSG00000092395.1	ENSMUSG00000092395.1:s:34601151-34601486	s|1e1.1o1|i	0.0000;0.0000	4.862e-21;4.862e-21	1.000e+00;1.000e+00	0.0005;0.9995	0.0006;0.9994	1	2	34601486-34601547;34601487-34601546	17994456-17995569
ENSMUSG00000010154.7	ENSMUSG00000010154.7:s:123361250-123361365	s|1e1.1o1|1e2.1o1	-0.0761;0.0761	2.568e-02;2.568e-02	1.363e-01;1.363e-01	0.9481;0.0519	0.8580;0.1420	2	3	123361365-123363019;123361365-123363323
ENSMUSG00000099591.1	ENSMUSG00000099591.1:s:17993813-17994455	s|1e1.1o1|i	0.0011;-0.0011	3.183e-05;3.183e-05	9.413e-01;9.413e-01	0.0068;0.9932	0.0159;0.9841	1	2	17994455-17995570;17994456-17995569
ENSMUSG00000030782.17	ENSMUSG00000030782.17:s:128248420-128248472	s|1e1.1o3|1e1.2o3|1e1.3o3|1e2.1o2	-0.0651;0.0038;0.0000;0.0611	8.157e-03;2.898e-08;5.580e-21;5.921e-04	1.726e-01;6.255e-01;9.998e-01;2.212e-01	0.9114;0.0521;0.0024;0.0282	0.8264;0.0604;0.0058;0.1035	4	3	128248472-128248578;128248472-128248583;128248472-128248644;128248472-128248887	55919564-55922746
ENSMUSG00000034729.16	ENSMUSG00000034729.16:s:47372427-47372491	s|1e1.1o2|1e1.2o2|1e2.1o1	-0.0615;-0.0069;0.0760	2.578e-02;1.529e-04;1.471e-02	1.734e-01;5.170e-01;1.343e-01	0.4667;0.3653;0.1695	0.3913;0.3522;0.2601	3	3	47372491-47372573;47372491-47372576;47372491-47374973
ENSMUSG00000030447.15	ENSMUSG00000030447.15:s:55919420-55919563	s|1e1.1o1|i	0.0000;-0.0000	4.863e-21;4.863e-21	9.998e-01;9.998e-01	0.9908;0.0092	0.9869;0.0131	1	2	55919563-55922747;55919564-55922746
ENSMUSG00000005506.16	ENSMUSG00000005506.16:s:90940382-90940641	s|1e1.1o1|1e2.1o1|1e3.1o1	-0.0002;-0.0175;0.0187	2.038e-09;1.160e-03;1.906e-03	8.286e-01;4.212e-01;4.015e-01	0.0333;0.2393;0.7308	0.0298;0.2024;0.7663	3	4	90940641-90954289;90940641-90987665;90940641-90998580	41797780-41798566
ENSMUSG00000015597.17	ENSMUSG00000015597.17:s:46383731-46384330	s|1e1.1o1|1e2.1o1	0.0267;-0.0267	7.257e-05;7.257e-05	4.448e-01;4.448e-01	0.9164;0.0836	0.9545;0.0455	2	3	46384330-46386712;46384330-46396662
ENSMUSG00000037475.15	ENSMUSG00000037475.15:t:41794991-41797779	t|1e1.1o1|1e2.1o1|i	-0.0374;0.0228;0.0055	3.145e-03;1.817e-07;5.776e-05	3.132e-01;5.473e-01;6.046e-01	0.8487;0.0123;0.1355	0.7989;0.0566;0.1415	2	3	41797779-41802947;41797779-41798567;41797780-41798566
ENSMUSG00000005198.15	ENSMUSG00000005198.15:s:69736139-69736325	s|1e1.1o1|1e2.1o1	0.0000;-0.0000	5.579e-21;5.579e-21	1.000e+00;1.000e+00	0.9982;0.0018	0.9991;0.0009	2	3	69736014-69736139;69735799-69736139
ENSMUSG00000026566.15	ENSMUSG00000026566.15:s:165605609-165605822	s|1e1.1o1|1e2.2o2|1e3.1o1	0.0000;0.0000;0.0000	5.579e-21;5.579e-21;5.579e-21	1.000e+00;1.000e+00;1.000e+00	0.9990;0.0005;0.0005	0.9989;0.0005;0.0005	3	4	165604742-165605609;165601855-165605609;165593677-165605609
ENSMUSG00000056755.13	ENSMUSG00000056755.13:t:111566018-111567230	t|1e1.1o1|1e2.1o1	0.0013;-0.0013	3.098e-15;6.060e-21	9.336e-01;9.336e-01	0.9721;0.0279	0.9816;0.0184	2	3	111495899-111566018;111501601-111566018
ENSMUSG00000033392.16	ENSMUSG00000033392.16:s:113841559-113841651	s|1e1.1o1|1e2.1o1	0.0000;-0.0000	5.579e-21;5.579e-21	1.000e+00;1.000e+00	0.0057;0.9943	0.0132;0.9868	2	3	113841651-113841868;113841651-113844074
ENSMUSG00000034889.8	ENSMUSG00000034889.8:t:81323502-81323781	t|1e1.1o1|1e2.1o1	0.0000;-0.0000	5.584e-21;5.579e-21	1.000e+00;1.000e+00	0.9974;0.0026	0.9978;0.0022	2	3	81323266-81323619;81323443-81323619
ENSMUSG00000029436.9	ENSMUSG00000029436.9:s:129596562-129596738	s|1e1.1o1|2e1.1o1	0.0171;-0.0171	9.005e-21;4.301e-11	6.685e-01;6.685e-01	0.0117;0.9883	0.0512;0.9488	2	2	129596716-129598659;129596738-129598659	138178011-138180489
ENSMUSG00000022911.11	ENSMUSG00000022911.11:t:62813159-62813264	t|1e1.1o1|1e2.1o1	0.0401;-0.0401	5.858e-03;5.858e-03	2.880e-01;2.880e-01	0.0962;0.9038	0.1591;0.8409	2	3	62813264-62846685;62813264-62827164
ENSMUSG00000028760.16	ENSMUSG00000028760.16:s:138177917-138178010	s|1e1.1o2|1e1.2o2|i	0.0284;-0.0340;0.0000	4.519e-06;6.390e-06;4.865e-21	4.079e-01;3.923e-01;9.996e-01	0.4532;0.5282;0.0183	0.5071;0.4710;0.0226	2	2	138178010-138180490;138178010-138180547;138178011-138180489
ENSMUSG00000034472.13	ENSMUSG00000034472.13:t:75218536-75218815	t|1e1.1o1|1e2.1o1	-0.0003;0.0003	9.999e-08;1.001e-07	9.881e-01;9.881e-01	0.9948;0.0052	0.9911;0.0089	2	3	75214078-75218536;75214867-75218536
ENSMUSG00000030068.4	ENSMUSG00000030068.4:t:99434751-99435345	t|1e1.1o1|1e2.1o1|1e3.1o1	-0.1209;0.1257;-0.0000	2.323e-01;2.485e-01;3.205e-05	5.090e-02;4.681e-02;7.926e-01	0.8752;0.0938;0.0198	0.7126;0.2567;0.0199	3	4	99435345-99632257;99435345-99456459;99435345-99445558
ENSMUSG00000025986.6	ENSMUSG00000025986.6:t:46835127-46836151	t|1e1.1o1|1e2.1o1|1e3.1o1|1e4.1o1	0.0061;0.0000;-0.0136;0.0073	1.038e-06;5.579e-21;6.162e-06;1.470e-10	6.517e-01;1.000e+00;5.685e-01;7.064e-01	0.1320;0.0015;0.8197;0.0473	0.1424;0.0042;0.7974;0.0564	4	5	46836151-46892800;46836151-46887988;46836151-46853471;46836151-46841748
ENSMUSG00000037605.16	ENSMUSG00000037605.16:s:81659944-81661299	s|1e1.1o1|1e2.1o1	-0.0856;0.0856	1.522e-02;1.522e-02	1.141e-01;1.141e-01	0.8925;0.1075	0.8011;0.1989	2	3	81660447-81663386;81660447-81688509	3908548-3911275
ENSMUSG00000058594.15	ENSMUSG00000058594.15:s:11777069-11777582	s|1e1.1o1|1e2.1o1|2e1.1o1|3e1.1o1	-0.0118;0.0000;0.0123;0.0004	3.019e-06;5.579e-21;5.362e-06;5.715e-21	5.778e-01;1.000e+00;5.905e-01;9.785e-01	0.8557;0.0007;0.1274;0.0200	0.8281;0.0008;0.1481;0.0173	4	3	11769931-11777432;11764233-11777432;11769931-11777404;11769931-11777069
ENSMUSG00000020661.15	ENSMUSG00000020661.15:t:3911276-3914443	t|1e1.2o2|i	0.0000;-0.0000	4.862e-21;4.862e-21	1.000e+00;1.000e+00	0.0006;0.9994	0.0009;0.9991	1	2	3907786-3911276;3908548-3911275
ENSMUSG00000062175.13	ENSMUSG00000062175.13:s:156844156-156844381	s|1e1.1o1|1e2.1o1	0.0005;-0.0005	8.921e-08;8.919e-08	9.664e-01;9.664e-01	0.0084;0.9916	0.0137;0.9863	2	3	156844381-156847024;156844381-156853129	34712730-34715204
ENSMUSG00000029174.18	ENSMUSG00000029174.18:t:64311059-64311244	t|1e1.1o1|1e2.1o1	0.0000;-0.0000	1.804e-10;2.146e-10	9.984e-01;9.984e-01	0.9946;0.0054	0.9965;0.0035	2	3	64286084-64311059;64298604-64311059	6123264-6124170
ENSMUSG00000026867.18	ENSMUSG00000026867.18:s:34715205-34715330	s|1e1.1o1|i	-0.0004;0.0004	4.992e-21;4.981e-21	9.809e-01;9.809e-01	0.9781;0.0219	0.9725;0.0275	1	2	34712338-34715205;34712730-34715204
ENSMUSG00000034377.10	ENSMUSG00000034377.10:s:6121195-6123263	s|1e1.1o1|1e2.1o1|1e3.1o1|i	0.1274;0.0138;-0.1035;-0.0251	1.168e-01;2.965e-05;9.201e-02;4.217e-03	3.315e-02;5.852e-01;6.752e-02;3.518e-01	0.1100;0.0694;0.4318;0.3843	0.2525;0.0991;0.3103;0.3359	3	4	6122344-6124171;6122344-6124657;6122344-6137211;6123264-6124170
ENSMUSG00000026229.17	ENSMUSG00000026229.17:s:86070583-86070776	s|1e1.1o1|1e2.1o1	0.0000;0.0000	5.579e-21;5.579e-21	1.000e+00;1.000e+00	0.0022;0.9978	0.0028;0.9972	2	3	86070626-86071421;86070626-86071614
ENSMUSG00000029238.11	ENSMUSG00000029238.11:t:76303424-76303502	t|1e1.1o1|1e2.1o1	0.0197;-0.0197	8.543e-03;8.543e-03	3.568e-01;3.568e-01	0.6929;0.3071	0.7296;0.2704	2	3	76303502-76304655;76303502-76304368
ENSMUSG00000046351.11	ENSMUSG00000046351.11:t:23368120-23368211	t|1e1.1o1|1e2.1o1	-0.0589;0.0589	7.598e-03;7.598e-03	1.975e-01;1.975e-01	0.8915;0.1085	0.8108;0.1892	2	3	23368205-23369135;23368205-23368857
ENSMUSG00000031446.14	ENSMUSG00000031446.14:s:13105621-13105903	s|1e1.1o1|1e2.1o1	0.0155;-0.0155	2.356e-07;2.355e-07	6.247e-01;6.247e-01	0.9334;0.0666	0.9566;0.0434	2	3	13105903-13106194;13105903-13115470
ENSMUSG00000028358.15	ENSMUSG00000028358.15:s:63103514-63103603	s|1e1.1o1|1e2.2o2	-0.0001;0.0001	2.815e-07;2.814e-07	9.792e-01;9.792e-01	0.9919;0.0081	0.9905;0.0095	2	3	63103603-63115201;63103603-63118549
ENSMUSG00000036552.19	ENSMUSG00000036552.19:s:15056751-15056834	s|1e1.1o1|1e2.1o1	-0.0007;0.0007	6.037e-10;2.132e-10	9.716e-01;9.716e-01	0.9937;0.0063	0.9773;0.0227	2	3	15056834-15058760;15056834-15059344
ENSMUSG00000037818.16	ENSMUSG00000037818.16:s:40894145-40894443	s|1e1.1o1|1e2.1o1	-0.0000;0.0000	4.411e-06;4.411e-06	9.536e-01;9.536e-01	0.9885;0.0115	0.9885;0.0115	2	3	40894443-40904886;40894443-40910503	109861030-109861099
ENSMUSG00000003037.16	ENSMUSG00000003037.16:s:72161200-72161482	s|1e1.1o1|2e1.1o1	-0.0000;0.0000	5.581e-21;5.580e-21	9.997e-01;9.997e-01	0.0133;0.9867	0.0029;0.9971	2	2	72161412-72168427;72161482-72168427
ENSMUSG00000078143.3	ENSMUSG00000078143.3:s:109861100-109861329	s|1e1.1o1|i	0.0000;-0.0000	4.862e-21;4.862e-21	1.000e+00;1.000e+00	0.0006;0.9994	0.0032;0.9968	1	2	109861029-109861100;109861030-109861099
ENSMUSG00000028960.20	ENSMUSG00000028960.20:s:149425882-149426749	s|1e1.1o1|1e2.1o1	-0.0000;0.0000	5.579e-21;5.579e-21	1.000e+00;1.000e+00	0.9934;0.0066	0.9962;0.0038	2	3	149398785-149425882;149387216-149425882
ENSMUSG00000024347.16	ENSMUSG00000024347.16:s:36005719-36005909	s|1e1.1o1|2e1.1o1	0.0119;-0.0119	8.147e-21;1.130e-10	7.199e-01;7.199e-01	0.0275;0.9725	0.0453;0.9547	2	2	36005900-36006077;36005909-36006077
ENSMUSG00000020109.13	ENSMUSG00000020109.13:s:59890028-59890208	s|1e1.1o1|1e2.1o1	-0.0000;0.0000	3.948e-19;5.579e-21	1.000e+00;1.000e+00	0.9977;0.0023	0.9973;0.0027	2	3	59890208-59890840;59890208-59892672
ENSMUSG00000018669.14	ENSMUSG00000018669.14:s:96913382-96913482	s|1e1.1o1|1e2.2o2	-0.0012;0.0012	2.459e-19;6.949e-21	8.299e-01;8.299e-01	0.9672;0.0328	0.9607;0.0393	2	3	96913054-96913382;96912395-96913382
ENSMUSG00000060038.14	ENSMUSG00000060038.14:t:85074699-85074859	t|1e1.1o1|1e2.1o1	0.0028;-0.0028	6.161e-21;6.230e-21	9.146e-01;9.146e-01	0.0242;0.9758	0.0358;0.9642	2	3	85073767-85074734;85074496-85074734
ENSMUSG00000002014.12	ENSMUSG00000002014.12:s:73787028-73787306	s|1e1.1o3|1e1.2o3	-0.0209;0.0209	1.391e-07;1.391e-07	5.361e-01;5.361e-01	0.7292;0.2708	0.6980;0.3020	2	2	73787306-73788835;73787306-73788838
ENSMUSG00000024422.14	ENSMUSG00000024422.14:t:35892419-35892670	t|1e1.1o1|1e2.1o1	0.0005;-0.0005	5.676e-21;5.079e-15	9.842e-01;9.842e-01	0.0023;0.9977	0.0209;0.9791	2	3	35889600-35892419;35891088-35892419	50753096-50753185
ENSMUSG00000045636.16	ENSMUSG00000045636.16:t:41002305-41002519	t|1e1.1o1|1e2.1o1	-0.0000;0.0000	5.579e-21;5.579e-21	1.000e+00;1.000e+00	0.9981;0.0019	0.9981;0.0019	2	3	41002519-41015388;41002519-41008745
ENSMUSG00000032060.10	ENSMUSG00000032060.10:s:50752907-50753095	s|1e1.1o1|2e1.1o1|i	0.0003;0.0074;-0.0157	4.941e-21;4.524e-08;2.074e-06	9.871e-01;6.539e-01;5.348e-01	0.0066;0.0692;0.9260	0.0224;0.0811;0.8973	2	2	50753084-50753186;50753095-50753186;50753096-50753185
ENSMUSG00000030223.14	ENSMUSG00000030223.14:t:137410974-137411113	t|1e1.1o1|1e2.1o1	-0.0652;0.0652	1.098e-07;1.099e-07	2.443e-01;2.443e-01	0.9892;0.0108	0.9044;0.0956	2	3	137400747-137410974;137410847-137410974
ENSMUSG00000049119.14	ENSMUSG00000049119.14:s:5644090-5644410	s|1e1.1o1|2e1.1o1|2e2.1o1|2e3.1o1	0.0000;-0.0093;-0.0241;0.0418	5.579e-21;2.891e-04;1.718e-03;1.469e-06	1.000e+00;4.676e-01;3.852e-01;4.207e-01	0.0008;0.2854;0.6917;0.0199	0.0009;0.2641;0.6525;0.0726	4	4	5644353-5678903;5644410-5678903;5644410-5729571;5644410-5798269
ENSMUSG00000021720.11	ENSMUSG00000021720.11:s:105167528-105167653	s|1e1.1o1|1e2.1o1	0.0000;-0.0000	5.579e-21;5.579e-21	1.000e+00;1.000e+00	0.0011;0.9989	0.0012;0.9988	2	3	105149500-105167528;105131563-105167528
ENSMUSG00000048978.14	ENSMUSG00000048978.14:t:25268022-25268090	t|1e1.1o1|1e2.1o1	-0.0148;0.0148	9.962e-06;9.962e-06	5.694e-01;5.694e-01	0.9382;0.0618	0.9113;0.0887	2	3	25268090-25269842;25268090-25268553
ENSMUSG00000033423.16	ENSMUSG00000033423.16:t:117582600-117582717	t|1e1.1o1|1e2.1o1|1e3.1o1	0.0044;-0.0070;-0.0036	6.464e-21;8.442e-21;8.384e-21	8.770e-01;7.195e-01;8.899e-01	0.0248;0.0500;0.9259	0.0411;0.0434;0.9161	3	4	117550730-117582600;117553043-117582600;117564898-117582600
ENSMUSG00000005481.18	ENSMUSG00000005481.18:t:83721734-83721852	t|1e1.1o1|1e2.1o1	-0.0443;0.0443	7.555e-07;7.561e-07	3.685e-01;3.685e-01	0.9667;0.0333	0.9123;0.0877	2	3	83721140-83721734;83721524-83721734
ENSMUSG00000013033.16	ENSMUSG00000013033.16:s:83937649-83937828	s|1e1.1o1|1e2.2o3	-0.0000;0.0000	5.579e-21;5.579e-21	1.000e+00;1.000e+00	0.9929;0.0071	0.9841;0.0159	2	3	83937777-83937916;83937777-83938350
ENSMUSG00000028651.12	ENSMUSG00000028651.12:s:123136402-123136898	s|1e1.1o1|2e1.1o1|3e1.1o1	-0.0326;0.0451;-0.0075	3.931e-03;1.099e-02;1.590e-09	3.082e-01;2.528e-01;7.973e-01	0.8132;0.1515;0.0405	0.7615;0.2116;0.0244	3	2	123135677-123136872;123135677-123136841;123135677-123136801
ENSMUSG00000022962.15	ENSMUSG00000022962.15:s:91636503-91636592	s|1e1.1o1|2e1.1o1	0.0000;-0.0000	5.579e-21;5.579e-21	1.000e+00;1.000e+00	0.9979;0.0021	0.9983;0.0017	2	2	91636162-91636507;91636162-91636503
ENSMUSG00000036641.9	ENSMUSG00000036641.9:s:59160347-59160683	s|1e1.1o1|1e2.1o1	-0.0000;0.0000	2.937e-09;3.138e-09	9.951e-01;9.951e-01	0.0063;0.9937	0.0057;0.9943	2	3	59160222-59160347;59018605-59160347	75198517-75199032
ENSMUSG00000029552.19	ENSMUSG00000029552.19:s:17086137-17086222	s|1e1.1o1|1e2.1o1	0.0000;-0.0000	5.585e-21;1.060e-18	9.989e-01;9.989e-01	0.0071;0.9929	0.0112;0.9888	2	3	17086222-17088429;17086222-17096128
ENSMUSG00000026200.13	ENSMUSG00000026200.13:s:75199033-75199108	s|1e1.1o2|1e1.2o2|i	0.0157;-0.0000;-0.0165	9.816e-05;1.849e-10;1.269e-04	5.635e-01;9.977e-01;5.461e-01	0.0185;0.0045;0.9768	0.0553;0.0034;0.9413	2	2	75198516-75199033;75198354-75199033;75198517-75199032	153141437-153143975
ENSMUSG00000031555.15	ENSMUSG00000031555.15:t:24991251-24991332	t|1e1.1o1|1e2.1o1	0.0000;-0.0000	5.579e-21;5.579e-21	1.000e+00;1.000e+00	0.0016;0.9984	0.0017;0.9983	2	3	24991332-25004779;24991332-24992074	105741911-105741996
ENSMUSG00000041658.12	ENSMUSG00000041658.12:s:153141364-153141436	s|1e1.1o1|2e1.1o1|i	-0.0115;0.0023;0.0001	4.240e-15;5.601e-21;4.895e-21	6.600e-01;8.959e-01;9.945e-01	0.9566;0.0267;0.0150	0.9418;0.0366;0.0194	2	2	153141397-153143976;153141436-153143976;153141437-153143975
ENSMUSG00000030890.16	ENSMUSG00000030890.16:s:105741787-105741910	s|1e1.1o1|i	0.0036;-0.0036	3.166e-10;3.174e-10	7.469e-01;7.469e-01	0.8267;0.1733	0.8276;0.1724	1	2	105741908-105741997;105741911-105741996
ENSMUSG00000036948.17	ENSMUSG00000036948.17:s:138262658-138262744	s|1e1.1o1|1e2.1o1	-0.0508;0.0508	2.457e-08;2.425e-08	3.886e-01;3.886e-01	0.9934;0.0066	0.9173;0.0827	2	3	138262534-138262658;138262317-138262658	83436474-83441886
ENSMUSG00000040746.15	ENSMUSG00000040746.15:s:70647555-70647952	s|1e1.1o2|1e1.2o2	-0.0001;0.0001	5.608e-21;5.606e-21	9.956e-01;9.956e-01	0.0221;0.9779	0.0133;0.9867	2	2	70647952-70648015;70647952-70648029
ENSMUSG00000028483.13	ENSMUSG00000028483.13:t:83441887-83442086	t|1e1.1o1|1e2.1o1|i	-0.0133;0.0107;-0.0000	9.439e-15;7.760e-21;4.862e-21	6.691e-01;7.160e-01;1.000e+00	0.9691;0.0228;0.0077	0.9469;0.0499;0.0032	2	3	83436473-83441887;83437723-83441887;83436474-83441886	45759293-45761103
ENSMUSG00000038351.14	ENSMUSG00000038351.14:t:74859746-74860575	t|1e1.1o1|1e2.1o1	-0.0051;0.0051	1.234e-06;1.234e-06	6.483e-01;6.483e-01	0.7721;0.2279	0.7575;0.2425	2	3	74859899-74865085;74859899-74863560
ENSMUSG00000025220.8	ENSMUSG00000025220.8:s:45761104-45761208	s|1e1.1o1|i	-0.0000;0.0000	4.862e-21;4.862e-21	1.000e+00;1.000e+00	0.9846;0.0154	0.9885;0.0115	1	2	45758434-45761104;45759293-45761103	116075608-116076884
ENSMUSG00000032842.13	ENSMUSG00000032842.13:t:46323693-46325766	t|1e1.1o1|1e2.1o1	-0.0164;0.0164	4.326e-03;4.326e-03	4.679e-01;4.679e-01	0.0676;0.9324	0.0300;0.9700	2	3	46324914-46328128;46324914-46327772	80125127-80127065
ENSMUSG00000028703.14	ENSMUSG00000028703.14:s:116075269-116075607	s|1e1.1o1|1e2.1o1|i	-0.0000;-0.0025;0.0027	4.862e-21;4.740e-05;4.385e-05	1.000e+00;5.952e-01;5.960e-01	0.0016;0.8826;0.1158	0.0014;0.8686;0.1300	2	3	116075607-116078882;116075607-116079389;116075608-116076884
ENSMUSG00000097729.2	ENSMUSG00000097729.2:t:80123992-80125126	t|1e1.1o1|1e2.1o1|i	-0.0304;0.0217;0.0065	2.718e-02;3.850e-03;2.792e-03	2.573e-01;3.909e-01;4.042e-01	0.7990;0.0833;0.1188	0.7459;0.1213;0.1330	2	3	80125126-80131814;80125126-80127066;80125127-80127065	93064367-93065551
ENSMUSG00000035505.14	ENSMUSG00000035505.14:s:90219360-90219791	s|1e1.1o2|1e1.2o2	0.0314;-0.0314	9.755e-03;9.755e-03	3.154e-01;3.154e-01	0.5412;0.4588	0.5812;0.4188	2	2	90219036-90219360;90219033-90219360
ENSMUSG00000014602.15	ENSMUSG00000014602.15:t:93064149-93064366	t|1e2.1o1|2e1.1o1|2e2.1o1|i	0.0000;-0.0077;0.0077;0.0000	4.862e-21;6.392e-20;1.110e-16;4.862e-21	1.000e+00;7.095e-01;6.481e-01;1.000e+00	0.0052;0.4773;0.5026;0.0171	0.0023;0.4703;0.5115;0.0150	3	3	93064366-93065552;93064282-93066047;93064282-93065552;93064367-93065551
ENSMUSG00000053644.13	ENSMUSG00000053644.13:s:56542225-56542322	s|1e1.1o1|2e1.1o1	0.0000;-0.0000	5.579e-21;5.591e-21	1.000e+00;1.000e+00	0.0020;0.9980	0.0022;0.9978	2	2	56538742-56542253;56538742-56542225
ENSMUSG00000000751.13	ENSMUSG00000000751.13:t:75310133-75310265	t|1e1.1o1|1e2.1o1	0.0000;-0.0000	5.579e-21;5.579e-21	1.000e+00;1.000e+00	0.9982;0.0018	0.9983;0.0017	2	3	75310265-75312300;75310265-75311948
ENSMUSG00000032036.15	ENSMUSG00000032036.15:t:34911784-34911861	t|1e1.1o1|1e2.1o1	-0.0000;0.0000	5.579e-21;5.579e-21	1.000e+00;1.000e+00	0.9986;0.0014	0.9982;0.0018	2	3	34489158-34911784;34905025-34911784
ENSMUSG00000097493.3	ENSMUSG00000097493.3:s:60824341-60825609	s|1e1.1o1|2e1.1o1|2e2.1o1	0.0145;-0.0223;0.0017	2.314e-02;2.836e-02;1.069e-06	3.023e-01;2.800e-01;9.433e-01	0.2455;0.7522;0.0024	0.2546;0.7153;0.0159	3	3	60824426-60827332;60824783-60827332;60824783-60828121	123047018-123048755
ENSMUSG00000029376.8	ENSMUSG00000029376.8:t:91020152-91021368	t|1e1.1o1|1e2.1o1	0.0104;-0.0104	2.024e-02;2.024e-02	2.812e-01;2.812e-01	0.2457;0.7543	0.2594;0.7406	2	3	90974415-91020152;91000619-91020152
ENSMUSG00000028653.16	ENSMUSG00000028653.16:t:123048756-123048880	t|1e1.1o1|1e2.1o1|i	0.4036;-0.2040;-0.1683	9.957e-01;5.232e-01;3.153e-01	6.856e-08;4.923e-03;9.514e-03	0.2336;0.5172;0.2375	0.6275;0.2996;0.0653	2	3	123044636-123048769;123047017-123048769;123047018-123048755	88415716-88420250
ENSMUSG00000085241.7	ENSMUSG00000085241.7:t:132352620-132352933	t|1e1.1o1|1e2.1o1	-0.0000;0.0000	5.579e-21;5.579e-21	9.999e-01;9.999e-01	0.9954;0.0046	0.9872;0.0128	2	3	132352698-132353597;132352698-132353173
ENSMUSG00000092541.7	ENSMUSG00000092541.7:s:88420251-88420329	s|1e1.1o1|i	-0.0004;0.0004	1.439e-14;4.972e-21	9.821e-01;9.821e-01	0.9930;0.0070	0.9795;0.0205	1	2	88415715-88420251;88415716-88420250
ENSMUSG00000063904.4	ENSMUSG00000063904.4:s:4922162-4922396	s|1e1.1o1|2e1.1o1	-0.0003;0.0003	5.638e-21;5.630e-21	9.916e-01;9.916e-01	0.9990;0.0010	0.9749;0.0251	2	2	4921234-4922322;4921234-4922162	109913772-109920080
ENSMUSG00000024054.14	ENSMUSG00000024054.14:t:71350877-71353557	t|1e1.1o1|1e2.1o1	0.0000;-0.0000	5.579e-21;5.579e-21	1.000e+00;1.000e+00	0.9983;0.0017	0.9984;0.0016	2	3	71353557-71358137;71353557-71356335
ENSMUSG00000031732.12	ENSMUSG00000031732.12:s:109913569-109913771	s|1e1.1o1|i	0.0028;-0.0028	3.208e-05;3.208e-05	6.899e-01;6.899e-01	0.9576;0.0424	0.9639;0.0361	1	2	109913771-109920081;109913772-109920080
ENSMUSG00000022801.13	ENSMUSG00000022801.13:t:32988431-32989046	t|1e1.1o1|1e2.1o1	0.0056;-0.0056	1.226e-03;1.226e-03	4.677e-01;4.677e-01	0.2737;0.7263	0.2729;0.7271	2	3	32986027-32988431;32986888-32988431	33688243-33691514
ENSMUSG00000031078.15	ENSMUSG00000031078.15:s:144452027-144452137	s|1e1.1o1|1e2.1o1|1e3.1o1	-0.0605;0.0001;0.0433	7.550e-03;5.606e-21;1.641e-03	2.004e-01;9.955e-01;2.844e-01	0.3803;0.0099;0.6084	0.3013;0.0282;0.6683	3	4	144451088-144452027;144450021-144452027;144449615-144452027	69692497-69699485
ENSMUSG00000079557.11	ENSMUSG00000079557.11:t:33687228-33688242	t|1e1.1o1|1e2.1o1|i	0.1368;0.0030;-0.1568	2.797e-01;1.849e-05;3.452e-01	3.579e-02;8.685e-01;2.440e-02	0.0527;0.0050;0.9421	0.2435;0.0252;0.7327	2	3	33688242-33696037;33688242-33692019;33688243-33691514	4259396-4263433
ENSMUSG00000020988.9	ENSMUSG00000020988.9:s:69699486-69699617	s|1e1.1o1|i	-0.0001;0.0001	8.441e-11;1.082e-10	9.740e-01;9.740e-01	0.9830;0.0170	0.9877;0.0123	1	2	69692496-69699486;69692497-69699485
ENSMUSG00000020647.10	ENSMUSG00000020647.10:s:4263434-4263608	s|1e1.1o2|1e1.2o2|i	0.0000;0.0000;-0.0000	4.866e-21;4.862e-21;4.865e-21	9.994e-01;1.000e+00;9.996e-01	0.9838;0.0008;0.0154	0.9907;0.0010;0.0083	2	2	4259395-4263434;4259309-4263434;4259396-4263433	26387312-26387555
ENSMUSG00000039717.16	ENSMUSG00000039717.16:s:14129558-14129671	s|1e1.1o1|1e2.1o2|1e2.2o2|1e3.1o1	0.0000;-0.0160;-0.0000;0.0040	5.585e-21;3.641e-07;5.590e-21;5.803e-08	9.989e-01;5.649e-01;9.982e-01;6.685e-01	0.0046;0.7530;0.0238;0.2166	0.0242;0.7226;0.0208;0.2308	4	4	14129671-14131310;14129671-14143274;14129671-14143277;14129671-14181038	34116377-34117879
ENSMUSG00000026927.17	ENSMUSG00000026927.17:s:26387556-26387782	s|1e1.1o1|i	0.0958;-0.0958	2.494e-02;2.494e-02	7.960e-02;7.960e-02	0.6219;0.3781	0.7329;0.2671	1	2	26387311-26387556;26387312-26387555
ENSMUSG00000022255.16	ENSMUSG00000022255.16:t:34117880-34118110	t|1e1.1o1|1e2.1o1|1e3.1o1|i	0.0022;0.0000;-0.0166;-0.0058	5.450e-21;4.862e-21;9.481e-17;7.253e-21	9.140e-01;1.000e+00;6.179e-01;7.612e-01	0.0012;0.0021;0.9515;0.0451	0.0375;0.0019;0.9253;0.0352	3	4	34099585-34117880;34114975-34117880;34116376-34117880;34116377-34117879
ENSMUSG00000049658.13	ENSMUSG00000049658.13:s:100049636-100050029	s|1e1.1o1|2e1.1o1	-0.0070;0.0070	7.865e-04;7.865e-04	5.110e-01;5.110e-01	0.1515;0.8485	0.1328;0.8672	2	2	100046839-100049860;100046839-100049636	15816599-15816782
ENSMUSG00000019471.10	ENSMUSG00000019471.10:s:21142947-21143225	s|1e1.1o2|1e1.2o2	0.0094;-0.0094	7.700e-21;7.937e-21	7.602e-01;7.602e-01	0.0363;0.9637	0.0470;0.9530	2	2	21142677-21142947;21142530-21142947
ENSMUSG00000020601.8	ENSMUSG00000020601.8:s:15816783-15816922	s|1e1.1o1|1e2.1o1|1e3.1o1|i	-0.0048;0.0000;-0.0075;0.0129	2.269e-06;4.862e-21;1.047e-08;3.373e-04	6.159e-01;1.000e+00;6.438e-01;4.975e-01	0.0917;0.0010;0.0607;0.8381	0.0785;0.0014;0.0510;0.8645	3	4	15816598-15816783;15815486-15816783;15809988-15816783;15816599-15816782
ENSMUSG00000057716.7	ENSMUSG00000057716.7:s:40207396-40207538	s|1e1.1o1|2e2.1o1	-0.0000;0.0000	5.579e-21;5.579e-21	1.000e+00;1.000e+00	0.9992;0.0008	0.9988;0.0012	2	3	40207533-40245522;40207538-40254803	30525521-30526186
ENSMUSG00000025428.15	ENSMUSG00000025428.15:s:77777519-77777688	s|1e2.2o2|2e1.1o1	0.0000;0.0000	5.579e-21;5.579e-21	1.000e+00;1.000e+00	0.0001;0.9999	0.0001;0.9999	2	3	77777611-77781822;77777688-77778462
ENSMUSG00000021962.9	ENSMUSG00000021962.9:t:30526187-30527063	t|1e1.1o1|1e2.1o1|i	-0.0014;0.0003;0.0030	1.015e-08;3.174e-09;1.203e-07	9.400e-01;9.724e-01;8.480e-01	0.0216;0.0039;0.9667	0.0030;0.0121;0.9848	2	3	30523811-30526187;30525299-30526187;30525521-30526186
ENSMUSG00000033845.13	ENSMUSG00000033845.13:t:4782568-4782733	t|1e1.1o1|1e2.1o1|2e2.1o1	0.0000;-0.0000;0.0000	5.579e-21;5.580e-21;5.579e-21	9.999e-01;9.998e-01;1.000e+00	0.0112;0.9881;0.0007	0.0136;0.9858;0.0006	3	3	4782733-4785573;4782733-4783951;4782606-4783951
ENSMUSG00000030638.13	ENSMUSG00000030638.13:t:82273861-82273994	t|1e2.1o1|2e1.1o1	-0.0000;0.0000	5.579e-21;5.579e-21	1.000e+00;1.000e+00	0.9992;0.0008	0.9992;0.0008	2	3	82270916-82273861;82270825-82273962
ENSMUSG00000020319.9	ENSMUSG00000020319.9:s:21689568-21689682	s|1e1.1o2|1e1.2o2|1e2.1o1	-0.2086;0.0000;0.2084	5.443e-01;5.582e-21;5.430e-01	2.613e-03;9.995e-01;2.549e-03	0.9487;0.0029;0.0485	0.7302;0.0032;0.2669	3	3	21689682-21691770;21689682-21691835;21689682-21695114
ENSMUSG00000037995.15	ENSMUSG00000037995.15:s:172484281-172484546	s|1e1.1o1|1e2.2o2	0.0189;-0.0189	2.340e-02;2.340e-02	3.194e-01;3.194e-01	0.8733;0.1267	0.8920;0.1080	2	3	172484546-172484782;172484546-172489513
ENSMUSG00000089847.8	ENSMUSG00000089847.8:t:105640762-105640868	t|1e1.1o1|1e2.1o1|2e1.1o1	-0.0000;0.0000;0.0000	5.579e-21;5.579e-21;5.579e-21	1.000e+00;1.000e+00;1.000e+00	0.9985;0.0008;0.0008	0.9931;0.0063;0.0007	3	3	105640622-105640762;105640675-105640762;105640622-105640813
ENSMUSG00000038759.15	ENSMUSG00000038759.15:t:35208081-35208180	t|1e1.1o1|1e2.1o1	0.0078;-0.0078	5.330e-05;5.330e-05	5.726e-01;5.726e-01	0.9160;0.0840	0.9307;0.0693	2	3	35205534-35208081;35206219-35208081
ENSMUSG00000019302.16	ENSMUSG00000019302.16:t:101011757-101011937	t|1e1.1o1|1e2.1o1	0.0000;0.0000	5.579e-21;5.579e-21	1.000e+00;1.000e+00	0.9968;0.0032	0.9953;0.0047	2	3	101009564-101011757;101010726-101011757	45408153-45408586
ENSMUSG00000029440.15	ENSMUSG00000029440.15:t:123248293-123250131	t|1e1.1o1|1e2.1o1	0.0000;-0.0000	5.613e-21;5.552e-16	9.946e-01;9.946e-01	0.0114;0.9886	0.0171;0.9829	2	3	123241933-123248293;123246282-123248293
ENSMUSG00000045973.18	ENSMUSG00000045973.18:s:45408587-45408646	s|1e1.1o1|i	-0.0600;0.0600	5.845e-02;5.845e-02	1.627e-01;1.627e-01	0.1368;0.8632	0.0368;0.9632	1	2	45404835-45408587;45408153-45408586	83934607-83934858
ENSMUSG00000040761.16	ENSMUSG00000040761.16:t:141516836-141517318	t|1e1.1o1|1e2.1o1	-0.0117;0.0117	5.669e-03;5.669e-03	3.607e-01;3.607e-01	0.6752;0.3248	0.6585;0.3415	2	3	141517318-141522072;141517318-141520859	106201150-106202230
ENSMUSG00000074219.3	ENSMUSG00000074219.3:t:83934468-83934606	t|1e1.1o1|1e2.1o1|i	0.0000;0.0000;-0.0000	4.862e-21;4.862e-21;4.862e-21	1.000e+00;1.000e+00;1.000e+00	0.0035;0.0005;0.9960	0.0009;0.0009;0.9982	2	3	83934606-83935732;83934606-83934859;83934607-83934858	100636762-100639254
ENSMUSG00000033106.6	ENSMUSG00000033106.6:s:106202231-106202359	s|1e1.1o1|i	0.0116;-0.0116	1.138e-12;8.559e-21	6.879e-01;6.879e-01	0.9512;0.0488	0.9669;0.0331	1	2	106201149-106202231;106201150-106202230
ENSMUSG00000030704.14	ENSMUSG00000030704.14:s:100636695-100636761	s|1e1.1o1|i	0.0000;0.0000	4.862e-21;4.862e-21	1.000e+00;1.000e+00	0.9951;0.0049	0.9943;0.0057	1	2	100636761-100639255;100636762-100639254	122470357-122475644
ENSMUSG00000060601.13	ENSMUSG00000060601.13:s:44553579-44553708	s|1e1.1o3|1e1.2o3|1e1.3o3|1e2.1o1	-0.0258;0.0200;-0.0002;0.0000	3.678e-03;1.671e-03;5.623e-21;5.596e-21	3.555e-01;3.983e-01;9.935e-01;9.973e-01	0.3564;0.6177;0.0135;0.0104	0.3229;0.6453;0.0127;0.0183	4	3	44552757-44553579;44552754-44553579;44552719-44553579;44552620-44553579
ENSMUSG00000014470.4	ENSMUSG00000014470.4:t:122470200-122470356	t|1e1.1o1|1e2.1o1|i	0.0942;-0.0232;-0.0366	8.801e-02;3.129e-04;9.922e-03	8.109e-02;4.806e-01;2.741e-01	0.7664;0.0592;0.1690	0.8935;0.0018;0.1047	2	3	122470356-122475863;122470356-122475645;122470357-122475644
ENSMUSG00000040818.10	ENSMUSG00000040818.10:s:26608536-26608631	s|1e1.1o1|1e2.1o1	0.0002;-0.0002	5.611e-21;1.585e-17	9.947e-01;9.947e-01	0.0027;0.9973	0.0153;0.9847	2	3	26608631-26611511;26608631-26611967
ENSMUSG00000071252.6	ENSMUSG00000071252.6:s:77183601-77184004	s|1e1.1o1|1e2.1o1	-0.1172;0.1172	6.761e-02;6.761e-02	4.069e-02;4.069e-02	0.9765;0.0235	0.8434;0.1566	2	3	77183769-77192554;77183769-77245201	109661627-109665017
ENSMUSG00000066979.6	ENSMUSG00000066979.6:s:131563334-131563485	s|1e1.1o1|1e2.1o1|1e3.1o1	0.0000;-0.0000;0.0000	5.579e-21;5.579e-21;5.579e-21	9.999e-01;9.999e-01;1.000e+00	0.0023;0.9972;0.0006	0.0156;0.9839;0.0005	3	4	131563485-131563633;131563485-131566193;131563485-131568184
ENSMUSG00000028551.14	ENSMUSG00000028551.14:s:109665018-109665372	s|1e1.1o1|i	0.0011;-0.0011	1.071e-03;1.071e-03	4.808e-01;4.808e-01	0.9219;0.0781	0.9225;0.0775	1	2	109661626-109665018;109661627-109665017
ENSMUSG00000004996.9	ENSMUSG00000004996.9:s:84254176-84254352	s|1e1.1o1|2e1.1o1	-0.0002;0.0002	2.769e-08;2.769e-08	9.918e-01;9.918e-01	0.0083;0.9917	0.0074;0.9926	2	2	84254087-84254185;84254087-84254176
ENSMUSG00000015575.15	ENSMUSG00000015575.15:t:26682678-26682725	t|1e1.1o1|1e2.1o1|1e3.1o1	-0.0000;-0.0000;0.0000	5.579e-21;5.581e-21;1.110e-16	1.000e+00;9.996e-01;9.993e-01	0.0019;0.0076;0.9905	0.0053;0.0008;0.9939	3	4	26663391-26682678;26676314-26682678;26676578-26682678
ENSMUSG00000061411.12	ENSMUSG00000061411.12:t:153483687-153483842	t|1e1.1o1|1e2.1o1	-0.0046;0.0046	1.173e-07;1.174e-07	8.648e-01;8.648e-01	0.9971;0.0029	0.9709;0.0291	2	3	153483842-153529442;153483842-153491359
ENSMUSG00000025609.15	ENSMUSG00000025609.15:t:31468120-31470889	t|1e1.1o1|1e2.1o1	0.0018;-0.0018	5.930e-21;6.001e-21	9.460e-01;9.460e-01	0.0044;0.9956	0.0325;0.9675	2	3	31451584-31468131;31459067-31468131
ENSMUSG00000024109.18	ENSMUSG00000024109.18:s:90992115-90992144	s|1e1.1o1|1e2.1o1	-0.0030;0.0030	1.642e-05;1.642e-05	5.885e-01;5.885e-01	0.6468;0.3532	0.6467;0.3533	2	3	90991378-90992115;90704367-90992115	56650599-56651627
ENSMUSG00000087174.7	ENSMUSG00000087174.7:s:105067865-105068628	s|1e1.1o1|1e2.1o1|2e1.1o1	0.0069;-0.0000;-0.0063	1.544e-04;5.579e-21;1.526e-04	5.496e-01;1.000e+00;5.515e-01	0.1026;0.0021;0.8953	0.1105;0.0012;0.8882	3	3	105066877-105068571;105044111-105068571;105066877-105068464
ENSMUSG00000060681.15	ENSMUSG00000060681.15:t:56651628-56651658	t|1e1.1o1|1e2.1o1|i	-0.0024;0.0000;0.0007	6.807e-21;4.862e-21;5.112e-21	7.892e-01;1.000e+00;9.611e-01	0.9599;0.0116;0.0290	0.9587;0.0093;0.0309	2	3	56645953-56651628;56650598-56651628;56650599-56651627
ENSMUSG00000034863.9	ENSMUSG00000034863.9:s:71482133-71482188	s|1e1.1o1|1e2.1o1	-0.0040;0.0040	5.842e-09;5.897e-09	7.322e-01;7.322e-01	0.8798;0.1202	0.8711;0.1289	2	3	71482026-71482133;71481242-71482133
ENSMUSG00000025289.15	ENSMUSG00000025289.15:s:155338113-155338474	s|1e1.1o1|1e2.1o1	-0.0000;0.0000	5.579e-21;5.579e-21	1.000e+00;1.000e+00	0.0124;0.9876	0.0025;0.9975	2	3	155337454-155338113;155334955-155338113
ENSMUSG00000035529.10	ENSMUSG00000035529.10:t:85910223-85910408	t|1e1.1o1|1e2.1o1	-0.0081;0.0081	1.589e-09;1.808e-09	6.920e-01;6.920e-01	0.0612;0.9388	0.0478;0.9522	2	3	85910408-85916524;85910408-85912838
ENSMUSG00000026977.17	ENSMUSG00000026977.17:t:60228918-60229082	t|1e1.1o1|1e2.1o1	0.0344;-0.0344	6.947e-04;6.947e-04	3.392e-01;3.392e-01	0.9027;0.0973	0.9582;0.0418	2	3	60210084-60228918;60224870-60228918	20702375-20702375
ENSMUSG00000028412.17	ENSMUSG00000028412.17:s:53528655-53528748	s|1e1.1o1|1e2.1o1	0.0047;-0.0047	6.304e-05;6.304e-05	5.863e-01;5.863e-01	0.8982;0.1018	0.9047;0.0953	2	3	53528748-53536323;53528748-53538390	164066670-164070466
ENSMUSG00000073174.6	ENSMUSG00000073174.6:s:20702277-20702374	s|1e1.1o1|i	0.0000;-0.0000	4.862e-21;1.189e-18	1.000e+00;1.000e+00	0.0017;0.9983	0.0027;0.9973	1	2	20702374-20702376;20702375-20702375	127097080-127097931
ENSMUSG00000018322.10	ENSMUSG00000018322.10:s:164070467-164071169	s|1e1.1o1|2e1.1o1|i	-0.1089;0.1004;0.0051	1.241e-01;8.888e-02;3.637e-07	6.031e-02;7.328e-02;6.496e-01	0.7699;0.1801;0.0452	0.6328;0.3121;0.0516	2	2	164066669-164070913;164066669-164070467;164066670-164070466	81618683-81618707
ENSMUSG00000040462.13	ENSMUSG00000040462.13:s:127097932-127098121	s|1e1.1o1|1e2.1o1|i	0.0178;-0.0191;0.0003	1.327e-07;3.133e-07;5.255e-21	5.404e-01;5.349e-01;9.425e-01	0.2192;0.7476;0.0332	0.2458;0.7192;0.0362	2	3	127097079-127097932;127096742-127097932;127097080-127097931	93950676-93952946
ENSMUSG00000025813.14	ENSMUSG00000025813.14:t:81618576-81618682	t|1e1.1o1|i	0.1204;-0.1204	1.483e-01;1.483e-01	4.630e-02;4.630e-02	0.6052;0.3948	0.7412;0.2588	1	2	81618682-81624252;81618683-81618707	96197280-96197549
ENSMUSG00000031748.16	ENSMUSG00000031748.16:s:93950405-93950675	s|1e1.1o1|1e2.1o1|i	0.0242;-0.0220;0.0000	1.031e-20;1.016e-20;4.862e-21	5.191e-01;5.322e-01;1.000e+00	0.1038;0.8916;0.0053	0.1435;0.8510;0.0045	2	3	93950431-93953975;93950431-93963384;93950676-93952946	164892462-164892540
ENSMUSG00000015943.11	ENSMUSG00000015943.11:s:96197550-96197737	s|1e1.1o1|i	0.1506;-0.1506	1.956e-01;1.956e-01	1.301e-02;1.301e-02	0.7402;0.2598	0.9005;0.0995	1	2	96197279-96197550;96197280-96197549
ENSMUSG00000039834.17	ENSMUSG00000039834.17:s:164892541-164892606	s|1e1.1o1|i	0.0610;-0.0610	2.057e-02;2.057e-02	1.721e-01;1.721e-01	0.4835;0.5165	0.5641;0.4359	1	2	164892461-164892541;164892462-164892540	81437814-81441651
ENSMUSG00000006763.14	ENSMUSG00000006763.14:s:46702402-46702517	s|1e1.1o2|1e1.2o2	0.0000;-0.0000	5.579e-21;2.048e-16	9.999e-01;9.999e-01	0.0031;0.9969	0.0033;0.9967	2	2	46702288-46702402;46701961-46702402	142872885-142878657
ENSMUSG00000054640.15	ENSMUSG00000054640.15:t:81437745-81437813	t|1e1.1o1|1e2.1o1|i	0.0043;0.0071;-0.0051	1.113e-02;1.239e-02;6.558e-05	3.312e-01;3.487e-01;6.638e-01	0.8249;0.1246;0.0465	0.8315;0.1230;0.0226	2	3	81437813-81441773;81437813-81441652;81437814-81441651
ENSMUSG00000066640.11	ENSMUSG00000066640.11:s:142878658-142878876	s|1e1.1o1|i	-0.0000;0.0000	2.044e-15;4.900e-21	9.939e-01;9.939e-01	0.9920;0.0080	0.9863;0.0137	1	2	142872520-142878658;142872885-142878657
ENSMUSG00000001627.12	ENSMUSG00000001627.12:s:40215362-40216314	s|1e1.1o1|1e2.1o1	0.0000;0.0000	5.579e-21;5.579e-21	1.000e+00;1.000e+00	0.9987;0.0013	0.9989;0.0011	2	3	40214135-40216190;40213259-40216190
ENSMUSG00000036667.14	ENSMUSG00000036667.14:s:42709529-42709640	s|1e1.1o1|1e2.1o1	0.0189;-0.0189	1.748e-04;1.748e-04	5.235e-01;5.235e-01	0.0400;0.9600	0.0677;0.9323	2	3	42709326-42709529;42686958-42709529	40282563-40288373
ENSMUSG00000022747.17	ENSMUSG00000022747.17:s:58507448-58507898	s|1e1.1o1|1e2.1o1|1e3.1o1	0.0461;-0.0389;-0.0016	1.882e-03;2.924e-03;3.239e-07	2.496e-01;2.765e-01;9.449e-01	0.0563;0.9291;0.0181	0.1182;0.8689;0.0124	3	4	58503246-58507448;58493861-58507448;58484826-58507448	27591537-27593103
ENSMUSG00000049281.16	ENSMUSG00000049281.16:s:40282424-40282562	s|1e1.1o1|i	-0.0000;0.0000	4.862e-21;4.862e-21	1.000e+00;1.000e+00	0.9884;0.0116	0.9881;0.0119	1	2	40282562-40288374;40282563-40288373	110605109-110609997
ENSMUSG00000022265.7	ENSMUSG00000022265.7:s:27591437-27591536	s|1e1.1o1|i	-0.0000;0.0000	4.869e-21;4.868e-21	9.990e-01;9.990e-01	0.9830;0.0170	0.9833;0.0167	1	2	27591536-27593104;27591537-27593103	137322620-137328712
ENSMUSG00000044791.16	ENSMUSG00000044791.16:s:110604120-110605108	s|1e1.1o1|1e2.1o1|i	0.0000;-0.0005;0.0000	4.864e-21;4.999e-21;4.862e-21	9.997e-01;9.800e-01;1.000e+00	0.0021;0.9867;0.0112	0.0159;0.9725;0.0113	2	3	110604231-110609998;110604231-110614870;110605109-110609997
ENSMUSG00000006699.17	ENSMUSG00000006699.17:s:137328713-137328910	s|1e1.1o1|1e2.1o1|i	-0.0944;0.0946;0.0000	2.195e-04;1.487e-04;4.862e-21	9.376e-02;8.529e-02;1.000e+00	0.6553;0.3389;0.0052	0.5581;0.4369;0.0048	2	3	137322619-137328713;137321192-137328713;137322620-137328712	82988199-82993069
ENSMUSG00000031201.17	ENSMUSG00000031201.17:s:75437936-75437991	s|1e1.1o1|1e2.1o1	0.0000;-0.0000	5.579e-21;5.579e-21	1.000e+00;1.000e+00	0.9983;0.0017	0.9988;0.0012	2	3	75437991-75447156;75437991-75447803
ENSMUSG00000058881.13	ENSMUSG00000058881.13:s:82987808-82988198	s|1e1.1o2|1e1.2o2|1e2.1o1|i	-0.0106;-0.0008;0.0079;0.0015	8.528e-03;1.956e-07;9.623e-03;7.449e-09	3.304e-01;9.644e-01;3.300e-01;9.369e-01	0.8110;0.0171;0.1732;0.0035	0.7875;0.0018;0.1856;0.0236	3	3	82988198-82993070;82988198-82993085;82988198-83001273;82988199-82993069
ENSMUSG00000025195.9	ENSMUSG00000025195.9:t:43868805-43869004	t|1e1.1o1|1e2.1o1	-0.0005;0.0005	2.029e-06;2.030e-06	9.724e-01;9.724e-01	0.0114;0.9886	0.0070;0.9930	2	3	43869004-43870162;43869004-43869589
ENSMUSG00000041215.16	ENSMUSG00000041215.16:s:20190386-20191156	s|1e1.1o2|1e1.2o2	0.0035;-0.0035	6.909e-08;6.915e-08	8.539e-01;8.539e-01	0.9670;0.0330	0.9835;0.0165	2	2	20190489-20193159;20190489-20193162
ENSMUSG00000039463.14	ENSMUSG00000039463.14:t:167441129-167441187	t|1e1.1o2|1e2.1o1	-0.0005;0.0005	5.906e-21;7.373e-12	9.527e-01;9.527e-01	0.0180;0.9820	0.0190;0.9810	2	3	167424297-167441129;167434862-167441129
ENSMUSG00000023110.12	ENSMUSG00000023110.12:s:54513291-54513456	s|1e1.1o1|2e1.1o1	0.0000;0.0000	5.579e-21;5.579e-21	1.000e+00;1.000e+00	0.0021;0.9979	0.0007;0.9993	2	2	54512154-54513324;54512154-54513291	96587151-96588927
ENSMUSG00000001029.15	ENSMUSG00000001029.15:t:106380667-106380939	t|1e1.1o1|1e2.1o1	-0.0493;0.0493	1.506e-02;1.506e-02	2.190e-01;2.190e-01	0.9523;0.0477	0.8822;0.1178	2	3	106380939-106382430;106380939-106381317
ENSMUSG00000023169.15	ENSMUSG00000023169.15:s:96588928-96589010	s|1e1.1o1|i	0.0000;-0.0000	4.862e-21;4.862e-21	1.000e+00;1.000e+00	0.9862;0.0138	0.9883;0.0117	1	2	96587150-96588928;96587151-96588927	20120299-20122905
ENSMUSG00000009090.17	ENSMUSG00000009090.17:t:5012882-5012987	t|1e1.1o1|1e2.1o1	0.0000;0.0000	5.579e-21;5.579e-21	1.000e+00;1.000e+00	0.0008;0.9992	0.0008;0.9992	2	3	4987051-5012882;5009592-5012882
ENSMUSG00000062901.3	ENSMUSG00000062901.3:s:20120110-20120298	s|1e1.1o1|i	-0.0006;0.0006	2.246e-19;5.137e-21	9.577e-01;9.577e-01	0.9765;0.0235	0.9712;0.0288	1	2	20120298-20122906;20120299-20122905	136098780-136100901
ENSMUSG00000055762.16	ENSMUSG00000055762.16:s:75909460-75909556	s|1e1.1o1|1e2.1o2	-0.1255;0.1255	2.828e-01;2.828e-01	4.512e-02;4.512e-02	0.8594;0.1406	0.6888;0.3112	2	3	75905900-75909460;75901255-75909460
ENSMUSG00000004952.13	ENSMUSG00000004952.13:s:136098688-136098779	s|1e1.1o1|i	0.0079;-0.0079	1.743e-03;1.743e-03	4.681e-01;4.681e-01	0.9251;0.0749	0.9393;0.0607	1	2	136098779-136100902;136098780-136100901
ENSMUSG00000066026.14	ENSMUSG00000066026.14:t:144918651-144918794	t|1e1.1o1|1e2.1o1	-0.0046;0.0046	3.749e-06;3.750e-06	6.724e-01;6.724e-01	0.0603;0.9397	0.0531;0.9469	2	3	144893375-144918651;144893709-144918651
ENSMUSG00000030519.14	ENSMUSG00000030519.14:t:64553647-64553771	t|1e1.1o1|1e2.1o1|1e3.1o1	-0.0046;0.0479;-0.0391	1.046e-07;5.249e-03;1.339e-04	6.834e-01;2.545e-01;3.552e-01	0.3228;0.4300;0.2430	0.3162;0.4970;0.1852	3	4	64501818-64553647;64502253-64553647;64526862-64553647	92446463-92448544
ENSMUSG00000008855.17	ENSMUSG00000008855.17:t:102200400-102200816	t|1e1.1o1|1e2.1o1	0.0508;-0.0508	1.597e-20;2.688e-12	4.381e-01;4.381e-01	0.0055;0.9945	0.0749;0.9251	2	3	102200533-102202053;102200533-102201233
ENSMUSG00000029426.8	ENSMUSG00000029426.8:s:92448545-92448596	s|1e1.1o1|i	0.0000;-0.0000	4.862e-21;4.862e-21	1.000e+00;1.000e+00	0.9904;0.0096	0.9869;0.0131	1	2	92446462-92448545;92446463-92448544
ENSMUSG00000029055.17	ENSMUSG00000029055.17:s:155008991-155009137	s|1e1.1o2|1e1.2o2	0.0629;-0.0629	2.092e-03;2.092e-03	2.295e-01;2.295e-01	0.9050;0.0950	0.9937;0.0063	2	2	155007161-155008991;155007141-155008991
ENSMUSG00000036893.17	ENSMUSG00000036893.17:s:24824929-24825384	s|1e1.1o1|1e2.1o1|2e2.1o1	0.0000;-0.0100;0.0090	5.579e-21;2.076e-11;7.381e-21	1.000e+00;7.666e-01;7.840e-01	0.0010;0.9851;0.0138	0.0014;0.9560;0.0426	3	3	24823454-24824945;24815832-24824945;24815832-24824929	115404088-115406550
ENSMUSG00000046603.16	ENSMUSG00000046603.16:s:122808767-122808836	s|1e1.1o2|1e1.2o2	-0.0013;0.0013	2.147e-07;2.146e-07	9.544e-01;9.544e-01	0.0200;0.9800	0.0054;0.9946	2	2	122808836-122811681;122808836-122811758
ENSMUSG00000018858.15	ENSMUSG00000018858.15:s:115403752-115404087	s|1e1.1o1|1e3.1o1|2e1.1o1|2e2.1o1|2e4.1o1|3e1.1o1|3e2.1o1|i	0.0095;-0.0004;-0.0064;0.0007;0.0000;0.0067;-0.0000;-0.0001	1.794e-09;4.981e-21;1.705e-06;5.083e-21;4.862e-21;8.067e-21;4.870e-21;5.051e-21	6.523e-01;9.826e-01;5.891e-01;9.653e-01;1.000e+00;6.998e-01;9.988e-01;9.715e-01	0.1422;0.0262;0.7158;0.0186;0.0002;0.0420;0.0245;0.0293	0.1608;0.0134;0.6977;0.0309;0.0002;0.0494;0.0150;0.0286	7	5	115403873-115406551;115403873-115410060;115403960-115406551;115403960-115409480;115403960-115410638;115404087-115406551;115404087-115409480;115404088-115406550
ENSMUSG00000017264.16	ENSMUSG00000017264.16:s:148575809-148575904	s|1e1.1o1|1e2.1o1	-0.0013;0.0013	6.504e-21;6.472e-21	8.796e-01;8.796e-01	0.9648;0.0352	0.9616;0.0384	2	3	148575904-148576150;148575904-148578418	6048405-6052071
ENSMUSG00000029086.15	ENSMUSG00000029086.15:t:44056069-44056083	t|1e1.1o1|1e2.1o1	0.2061;-0.2061	5.428e-01;5.428e-01	1.111e-02;1.111e-02	0.1999;0.8001	0.4460;0.5540	2	3	44056083-44063126;44056083-44058626
ENSMUSG00000073295.4	ENSMUSG00000073295.4:s:6047453-6048404	s|1e1.1o1|1e2.1o1|i	0.0439;-0.0415;0.0000	7.734e-09;7.777e-08;4.862e-21	4.249e-01;4.112e-01;1.000e+00	0.0272;0.9658;0.0070	0.0734;0.9223;0.0036	2	3	6048404-6052072;6048404-6053027;6048405-6052071
ENSMUSG00000059540.15	ENSMUSG00000059540.15:t:181683166-181683275	t|1e1.1o2|1e1.2o2|1e2.1o1|1e3.1o1	-0.1918;0.1312;0.0236;-0.0000	5.059e-01;2.641e-01;2.594e-05;5.581e-21	1.228e-02;3.980e-02;5.441e-01;9.996e-01	0.7647;0.2304;0.0026;0.0026	0.5377;0.3862;0.0612;0.0019	4	4	181680475-181683213;181680735-181683213;181681237-181683213;181682946-181683213
ENSMUSG00000024807.18	ENSMUSG00000024807.18:s:6052328-6052479	s|1e1.1o2|1e1.2o2	0.0000;-0.0000	5.596e-21;5.579e-21	1.000e+00;1.000e+00	0.9971;0.0029	0.9978;0.0022	2	2	6052479-6052548;6052479-6052560
ENSMUSG00000025899.14	ENSMUSG00000025899.14:t:3382694-3382843	t|1e1.1o1|1e2.1o1	-0.0000;0.0000	5.579e-21;5.579e-21	1.000e+00;1.000e+00	0.9983;0.0017	0.9983;0.0017	2	3	3369914-3382694;3379336-3382694
ENSMUSG00000017119.19	ENSMUSG00000017119.19:t:101569256-101569415	t|1e1.1o1|1e2.1o1	0.0000;0.0000	5.579e-21;5.579e-21	1.000e+00;1.000e+00	0.9992;0.0008	0.9992;0.0008	2	3	101568608-101569256;101568893-101569256
ENSMUSG00000029390.13	ENSMUSG00000029390.13:t:124546896-124547003	t|1e1.1o1|1e2.1o1	0.0000;0.0000	5.579e-21;5.579e-21	1.000e+00;1.000e+00	0.9996;0.0004	0.9997;0.0003	2	3	124543164-124546896;124543507-124546896	9959316-9960485
ENSMUSG00000030089.15	ENSMUSG00000030089.15:t:90636857-90637001	t|1e1.1o1|1e2.1o1	-0.0120;0.0120	9.268e-03;9.268e-03	3.708e-01;3.708e-01	0.1468;0.8532	0.1258;0.8742	2	3	90633755-90636857;90635396-90636857
ENSMUSG00000024287.8	ENSMUSG00000024287.8:s:9959255-9959315	s|1e1.1o1|i	-0.0001;0.0001	5.986e-08;6.000e-08	7.081e-01;7.081e-01	0.9164;0.0836	0.9188;0.0812	1	2	9959315-9960486;9959316-9960485
ENSMUSG00000024384.4	ENSMUSG00000024384.4:s:32084179-32084236	s|1e1.1o1|1e2.1o1	0.0000;-0.0000	5.579e-21;5.579e-21	1.000e+00;1.000e+00	0.9986;0.0014	0.9988;0.0012	2	3	32084236-32084653;32084236-32086273	59272118-59272142
ENSMUSG00000022476.8	ENSMUSG00000022476.8:s:81917916-81918331	s|1e1.1o2|2e1.2o2|3e1.1o2	0.0149;0.0000;-0.0137	3.243e-13;5.579e-21;9.119e-21	6.522e-01;1.000e+00;6.632e-01	0.9271;0.0062;0.0680	0.9488;0.0007;0.0505	3	2	81917401-81918268;81917270-81918244;81917401-81918141	141542239-141544732
ENSMUSG00000025326.12	ENSMUSG00000025326.12:t:59272143-59272236	t|1e1.1o2|i	0.0000;-0.0000	4.862e-21;4.862e-21	1.000e+00;1.000e+00	0.0007;0.9993	0.0010;0.9990	1	2	59247217-59272143;59272118-59272142
ENSMUSG00000030235.17	ENSMUSG00000030235.17:t:141544733-141544831	t|1e1.1o1|1e2.1o1|i	-0.0000;0.0077;-0.0054	4.862e-21;1.954e-13;6.552e-21	1.000e+00;7.586e-01;8.131e-01	0.0034;0.9562;0.0414	0.0008;0.9748;0.0237	2	3	141540183-141544733;141542238-141544733;141542239-141544732	81867598-81870209
ENSMUSG00000033128.9	ENSMUSG00000033128.9:t:78883268-78883366	t|1e1.1o1|1e2.1o1	-0.0000;0.0000	5.579e-21;5.579e-21	1.000e+00;1.000e+00	0.9986;0.0014	0.9986;0.0014	2	3	78882203-78883268;78883170-78883268
ENSMUSG00000061360.8	ENSMUSG00000061360.8:s:81870210-81870498	s|1e1.1o1|2e1.1o1|i	0.0016;-0.0001;-0.0001	7.349e-21;4.907e-21;4.915e-21	7.419e-01;9.933e-01;9.920e-01	0.9517;0.0250;0.0231	0.9519;0.0218;0.0259	2	2	81865892-81870332;81865892-81870210;81867598-81870209
ENSMUSG00000015536.14	ENSMUSG00000015536.14:t:114824567-114824694	t|1e1.1o1|1e2.1o1	0.0000;0.0000	5.579e-21;5.579e-21	1.000e+00;1.000e+00	0.9990;0.0010	0.9992;0.0008	2	3	114820946-114824567;114823269-114824567	95485666-95488745
ENSMUSG00000024500.20	ENSMUSG00000024500.20:t:42731787-42731899	t|1e1.1o1|1e2.1o1	0.0000;-0.0000	5.579e-21;5.579e-21	1.000e+00;1.000e+00	0.0116;0.9884	0.0123;0.9877	2	3	42731899-42741096;42731899-42737901
ENSMUSG00000032407.14	ENSMUSG00000032407.14:t:95485561-95485665	t|1e1.1o1|1e2.1o1|i	0.0485;-0.0809;0.0117	1.765e-20;4.468e-03;8.345e-21	4.215e-01;1.579e-01;6.521e-01	0.0056;0.9445;0.0500	0.0779;0.8578;0.0683	2	3	95485665-95489700;95485665-95488746;95485666-95488745	46028400-46031045
ENSMUSG00000040473.15	ENSMUSG00000040473.15:s:5625722-5625927	s|1e1.1o1|1e2.1o1	-0.0003;0.0003	4.328e-06;4.328e-06	9.571e-01;9.571e-01	0.9896;0.0104	0.9877;0.0123	2	3	5622043-5625750;5619215-5625750	114792549-114793849
ENSMUSG00000023951.18	ENSMUSG00000023951.18:t:46028351-46028399	t|1e1.1o2|1e1.2o2|1e2.1o1|i	0.0206;-0.0389;0.0032;0.0043	1.544e-04;3.412e-08;1.006e-06;7.406e-21	4.650e-01;4.425e-01;6.749e-01;7.383e-01	0.7914;0.0727;0.1027;0.0358	0.8284;0.0214;0.1068;0.0466	3	3	46028399-46031291;46028399-46031046;46028399-46030481;46028400-46031045	13952400-13952751
ENSMUSG00000000202.9	ENSMUSG00000000202.9:t:114791217-114792548	t|1e2.1o1|2e1.1o1|2e2.1o1|i	-0.0001;0.0054;-0.0168;0.0035	1.459e-07;1.674e-05;9.354e-03;3.195e-03	9.433e-01;7.974e-01;3.468e-01;4.245e-01	0.0190;0.0021;0.7476;0.2270	0.0175;0.0309;0.7180;0.2431	3	3	114792548-114793850;114792522-114795764;114792522-114793850;114792549-114793849
ENSMUSG00000050052.12	ENSMUSG00000050052.12:s:13952752-13952841	s|1e1.1o1|i	-0.0000;0.0000	4.874e-21;1.937e-11	9.981e-01;9.981e-01	0.0051;0.9949	0.0050;0.9950	1	2	13952399-13952752;13952400-13952751
ENSMUSG00000003779.16	ENSMUSG00000003779.16:s:34628885-34628953	s|1e1.1o2|2e1.2o2	-0.0008;0.0008	1.858e-05;1.858e-05	9.416e-01;9.416e-01	0.0149;0.9851	0.0097;0.9903	2	2	34628949-34629060;34628953-34629141	25269480-25272537
ENSMUSG00000032497.19	ENSMUSG00000032497.19:s:111190168-111190284	s|1e1.1o1|1e2.1o2|1e2.2o2	-0.0957;0.0961;0.0000	3.609e-02;3.667e-02;5.579e-21	8.288e-02;8.173e-02;1.000e+00	0.7664;0.2327;0.0010	0.6585;0.3409;0.0006	3	3	111190284-111193047;111190284-111199665;111190284-111199755
ENSMUSG00000015120.15	ENSMUSG00000015120.15:t:25269402-25269479	t|1e1.1o1|1e2.1o2|1e2.2o2|1e3.1o1|1e4.1o1|1e5.1o1|i	0.0000;0.0000;0.0022;0.0000;-0.0251;0.0091;0.0000	4.862e-21;4.862e-21;5.298e-21;4.862e-21;7.099e-11;6.923e-21;4.862e-21	1.000e+00;1.000e+00;8.774e-01;1.000e+00;4.928e-01;7.279e-01;1.000e+00	0.0057;0.0165;0.0706;0.0022;0.8381;0.0552;0.0080	0.0007;0.0202;0.0865;0.0047;0.7981;0.0811;0.0062	6	6	25269479-25274523;25269479-25274173;25269479-25274162;25269479-25273482;25269479-25273321;25269479-25272538;25269480-25272537	166373288-166375632
ENSMUSG00000039676.4	ENSMUSG00000039676.4:s:9461657-9461834	s|1e1.1o1|1e2.1o1	-0.0038;0.0038	1.390e-03;1.390e-03	5.373e-01;5.373e-01	0.9444;0.0556	0.9380;0.0620	2	3	9461834-9462591;9461834-9465755
ENSMUSG00000031342.17	ENSMUSG00000031342.17:s:166372638-166373287	s|1e1.1o1|i	-0.0000;0.0000	4.862e-21;4.862e-21	1.000e+00;1.000e+00	0.9782;0.0218	0.9793;0.0207	1	2	166372824-166375633;166373288-166375632
ENSMUSG00000050272.10	ENSMUSG00000050272.10:s:96715339-96715467	s|1e1.1o2|1e1.2o2	-0.0720;0.0720	4.209e-04;4.209e-04	1.610e-01;1.610e-01	0.9713;0.0287	0.8874;0.1126	2	2	96709278-96715339;96709187-96715339
ENSMUSG00000022378.14	ENSMUSG00000022378.14:t:63956328-63956682	t|1e1.1o1|1e2.1o1|1e3.1o1|1e4.1o1|1e5.1o1	0.0000;0.0012;0.0143;0.0272;-0.0515	5.579e-21;5.738e-21;8.495e-21;1.591e-06;1.586e-08	1.000e+00;9.174e-01;6.867e-01;4.257e-01;3.832e-01	0.0034;0.0659;0.0501;0.7005;0.1800	0.0013;0.0693;0.0676;0.7379;0.1212	5	6	63956682-64060427;63956682-64022570;63956682-63997898;63956682-63970930;63956682-63957585
ENSMUSG00000023079.14	ENSMUSG00000023079.14:s:134363182-134363276	s|1e1.1o1|1e2.1o1	-0.0000;0.0000	5.579e-21;5.579e-21	1.000e+00;1.000e+00	0.9984;0.0016	0.9918;0.0082	2	3	134362548-134363182;134360275-134363182
ENSMUSG00000036062.13	ENSMUSG00000036062.13:s:42938615-42938775	s|1e1.1o1|1e2.1o1	-0.0000;0.0000	5.579e-21;5.579e-21	1.000e+00;1.000e+00	0.9992;0.0008	0.9986;0.0014	2	3	42938775-42939086;42938775-42939505	173332355-173332554
ENSMUSG00000053801.18	ENSMUSG00000053801.18:t:45827780-45827993	t|1e2.1o1|2e1.1o2	-0.0000;0.0000	7.346e-21;5.579e-21	1.000e+00;1.000e+00	0.9978;0.0022	0.9976;0.0024	2	3	45827993-45829982;45827888-45830329
ENSMUSG00000037872.5	ENSMUSG00000037872.5:t:173331886-173332354	t|1e2.1o1|2e1.1o1|i	0.0000;0.0000;-0.0000	4.862e-21;4.862e-21;4.862e-21	1.000e+00;1.000e+00;1.000e+00	0.0006;0.0006;0.9988	0.0022;0.0005;0.9973	2	3	173332354-173332555;173331956-173333655;173332355-173332554
ENSMUSG00000016386.15	ENSMUSG00000016386.15:s:106744700-106744881	s|1e1.1o1|1e2.1o1	0.0000;-0.0000	5.581e-21;5.581e-21	9.996e-01;9.996e-01	0.0151;0.9849	0.0135;0.9865	2	3	106744881-106774575;106744881-106783633
ENSMUSG00000054199.17	ENSMUSG00000054199.17:s:88907372-88907582	s|1e1.1o2|1e1.2o2	-0.0141;0.0141	1.041e-05;1.041e-05	5.644e-01;5.644e-01	0.0886;0.9114	0.0623;0.9377	2	2	88907582-88907986;88907582-88907989
ENSMUSG00000028700.14	ENSMUSG00000028700.14:s:116153551-116153668	s|1e1.1o1|1e2.1o1	0.0076;-0.0076	1.587e-13;8.296e-21	7.264e-01;7.264e-01	0.9475;0.0525	0.9616;0.0384	2	3	116153668-116153842;116153668-116154092	165330004-165333288
ENSMUSG00000021646.9	ENSMUSG00000021646.9:t:99963808-99963880	t|1e1.1o1|1e2.1o1	-0.0001;0.0001	5.984e-21;3.443e-13	9.415e-01;9.415e-01	0.0243;0.9757	0.0184;0.9816	2	3	99963880-99967834;99963880-99967641
ENSMUSG00000026571.12	ENSMUSG00000026571.12:s:165333289-165333394	s|1e1.1o1|i	-0.0000;0.0000	4.862e-21;4.862e-21	1.000e+00;1.000e+00	0.9905;0.0095	0.9908;0.0092	1	2	165330003-165333289;165330004-165333288	70393056-70397745
ENSMUSG00000078485.3	ENSMUSG00000078485.3:s:156231085-156231173	s|1e1.1o1|1e2.1o1	-0.1162;0.1162	1.373e-01;1.373e-01	5.177e-02;5.177e-02	0.9460;0.0540	0.8151;0.1849	2	3	156230974-156231085;156230686-156231085	24602981-24603960
ENSMUSG00000003575.13	ENSMUSG00000003575.13:s:70397746-70397954	s|1e1.1o1|i	-0.0011;0.0011	1.504e-12;7.173e-21	7.555e-01;7.555e-01	0.9570;0.0430	0.9569;0.0431	1	2	70393055-70397746;70393056-70397745	123712927-123715863
ENSMUSG00000024271.8	ENSMUSG00000024271.8:s:24602866-24602980	s|1e1.1o1|i	0.0000;-0.0000	4.863e-21;4.086e-15	9.999e-01;9.999e-01	0.0028;0.9972	0.0036;0.9964	1	2	24602980-24606857;24602981-24603960
ENSMUSG00000028648.13	ENSMUSG00000028648.13:t:123712710-123712926	t|1e1.1o3|1e2.1o1|i	0.0000;-0.0000;0.0000	4.862e-21;4.862e-21;4.862e-21	1.000e+00;1.000e+00;1.000e+00	0.0153;0.9819;0.0024	0.0244;0.9741;0.0015	2	3	123712926-123718113;123712926-123715864;123712927-123715863
ENSMUSG00000032051.9	ENSMUSG00000032051.9:s:51948577-51948707	s|1e1.1o1|1e2.1o1	-0.0091;0.0091	2.223e-07;2.226e-07	7.066e-01;7.066e-01	0.0488;0.9512	0.0337;0.9663	2	3	51947197-51948577;51943649-51948577	76533247-76539569
ENSMUSG00000038290.15	ENSMUSG00000038290.15:t:75139193-75139369	t|1e1.1o1|1e2.1o1	-0.0061;0.0061	5.666e-12;6.817e-21	8.372e-01;8.372e-01	0.9886;0.0114	0.9617;0.0383	2	3	75053963-75139193;75132744-75139193
ENSMUSG00000052584.10	ENSMUSG00000052584.10:t:76532814-76533246	t|1e1.1o1|1e2.1o1|1e3.1o1|i	-0.0033;-0.0006;0.0000;0.0000	2.947e-15;3.159e-14;4.862e-21;4.862e-21	7.304e-01;6.977e-01;1.000e+00;1.000e+00	0.2211;0.7616;0.0106;0.0042	0.2177;0.7637;0.0167;0.0029	3	4	76533246-76556431;76533246-76549982;76533246-76539906;76533247-76539569
ENSMUSG00000024581.13	ENSMUSG00000024581.13:s:62986179-62986288	s|1e1.1o1|1e2.1o1	-0.0000;0.0000	5.579e-21;5.579e-21	1.000e+00;1.000e+00	0.9992;0.0008	0.9924;0.0076	2	3	62986288-62986411;62986288-62986954
ENSMUSG00000026743.16	ENSMUSG00000026743.16:t:18146777-18146872	t|1e1.1o1|1e2.1o1|1e3.1o1	0.0182;-0.0638;0.0401	1.900e-04;1.532e-02;3.777e-06	4.994e-01;1.749e-01;4.145e-01	0.1413;0.8363;0.0237	0.1788;0.7425;0.0817	3	4	18123812-18146777;18126229-18146777;18139336-18146777	34631302-34631682
ENSMUSG00000041650.15	ENSMUSG00000041650.15:s:122664254-122664348	s|1e1.1o1|1e2.1o1	-0.0000;0.0000	2.188e-13;5.581e-21	9.996e-01;9.996e-01	0.9968;0.0032	0.9958;0.0042	2	3	122664348-122668521;122664348-122887047	65112659-65112753
ENSMUSG00000024370.17	ENSMUSG00000024370.17:s:34631683-34634164	s|1e1.1o1|i	0.0105;-0.0105	1.653e-02;1.653e-02	3.102e-01;3.102e-01	0.6716;0.3284	0.6938;0.3062	1	2	34631301-34634083;34631302-34631682
ENSMUSG00000038212.16	ENSMUSG00000038212.16:s:65112754-65112975	s|1e1.1o1|2e1.1o1|i	0.0000;-0.0000;-0.0000	4.862e-21;4.862e-21;4.865e-21	9.999e-01;1.000e+00;9.999e-01	0.0052;0.0013;0.9935	0.0084;0.0012;0.9904	2	2	65112658-65112756;65112658-65112754;65112659-65112753	81327363-81328700
ENSMUSG00000039449.14	ENSMUSG00000039449.14:s:4645569-4645673	s|1e1.1o2|1e1.2o2	0.0345;-0.0345	1.257e-20;3.833e-11	5.232e-01;5.232e-01	0.0139;0.9861	0.0658;0.9342	2	2	4643784-4645569;4643764-4645569
ENSMUSG00000022404.8	ENSMUSG00000022404.8:s:81328701-81329166	s|1e1.1o1|1e2.1o1|i	-0.0216;0.0000;0.0072	2.097e-13;4.863e-21;6.811e-21	5.927e-01;9.998e-01;7.790e-01	0.9753;0.0023;0.0227	0.9449;0.0128;0.0419	2	3	81327362-81329050;81327136-81329050;81327363-81328700
ENSMUSG00000018750.14	ENSMUSG00000018750.14:s:69775376-69775442	s|1e1.1o2|1e1.2o2	-0.0109;0.0109	2.458e-04;2.458e-04	5.319e-01;5.319e-01	0.0939;0.9061	0.0758;0.9242	2	2	69775442-69775802;69775442-69775862	161151318-161155245
ENSMUSG00000042354.7	ENSMUSG00000042354.7:s:31014590-31014677	s|1e1.1o2|1e1.2o2	-0.0129;0.0129	7.124e-06;7.123e-06	5.867e-01;5.867e-01	0.8985;0.1015	0.8792;0.1208	2	2	31014227-31014590;31014120-31014590
ENSMUSG00000044835.15	ENSMUSG00000044835.15:t:161155246-161155413	t|1e1.1o1|1e2.1o1|i	0.0068;-0.0184;0.0008	1.332e-07;2.588e-05;5.080e-21	7.674e-01;5.458e-01;9.652e-01	0.0213;0.9663;0.0132	0.0373;0.9349;0.0233	2	3	161142840-161155246;161151317-161155246;161151318-161155245
ENSMUSG00000018796.13	ENSMUSG00000018796.13:t:46524943-46525077	t|1e1.1o1|1e2.1o1	-0.0000;0.0000	5.756e-21;5.579e-21	1.000e+00;1.000e+00	0.9983;0.0017	0.9945;0.0055	2	3	46521345-46524943;46521487-46524943
ENSMUSG00000053693.16	ENSMUSG00000053693.16:s:84920615-84920716	s|1e2.2o2|2e1.1o1	0.0000;-0.0000	5.579e-21;5.579e-21	1.000e+00;1.000e+00	0.0007;0.9993	0.0011;0.9989	2	3	84912007-84920631;84920482-84920615	34062032-34064118
ENSMUSG00000009090.17	ENSMUSG00000009090.17:s:5038764-5039254	s|1e1.1o1|1e2.1o1	-0.0157;0.0157	7.152e-17;8.718e-21	6.899e-01;6.899e-01	0.9802;0.0198	0.9515;0.0485	2	3	5039254-5039519;5039254-5040094	37405495-37409507
ENSMUSG00000027680.15	ENSMUSG00000027680.15:s:34061828-34062031	s|1e1.1o1|i	0.0023;-0.0023	7.815e-21;7.885e-21	7.164e-01;7.164e-01	0.9521;0.0479	0.9535;0.0465	1	2	34062031-34064119;34062032-34064118
ENSMUSG00000050174.15	ENSMUSG00000050174.15:t:37404910-37405494	t|1e2.1o1|1e3.1o1|2e1.1o1|2e3.1o1|i	-0.0011;-0.0958;-0.0000;-0.0448;0.1899	6.685e-08;1.764e-01;4.868e-21;9.644e-03;4.826e-01	9.542e-01;7.361e-02;9.991e-01;2.473e-01;1.328e-02	0.0161;0.5183;0.0025;0.1305;0.3405	0.0020;0.3859;0.0020;0.0633;0.5414	4	4	37405494-37416701;37405494-37409508;37405491-37419823;37405491-37409508;37405495-37409507
ENSMUSG00000009614.16	ENSMUSG00000009614.16:s:27220643-27220781	s|1e1.1o1|1e2.1o1	-0.0020;0.0020	2.550e-07;2.547e-07	9.205e-01;9.205e-01	0.9915;0.0085	0.9790;0.0210	2	3	27218911-27220643;27215185-27220643	52817452-52817511
ENSMUSG00000040481.17	ENSMUSG00000040481.17:s:107095716-107095925	s|1e1.1o1|1e2.1o2|1e3.1o1	-0.0314;-0.0942;0.1461	5.810e-03;2.185e-02;1.673e-01	3.358e-01;8.481e-02;1.404e-02	0.6909;0.1701;0.1303	0.6511;0.0618;0.2861	3	4	107095190-107095716;107086897-107095716;107082700-107095716
ENSMUSG00000026102.9	ENSMUSG00000026102.9:s:52817512-52817688	s|1e1.1o1|i	0.0001;-0.0001	4.898e-21;1.525e-17	9.941e-01;9.941e-01	0.0055;0.9945	0.0170;0.9830	1	2	52799536-52817512;52817452-52817511	93221644-93224935
ENSMUSG00000031392.18	ENSMUSG00000031392.18:t:74021000-74021061	t|1e1.1o1|1e2.1o1|1e3.1o1	-0.0002;0.0108;-0.0078	5.640e-21;1.208e-08;2.218e-07	9.909e-01;6.439e-01;6.318e-01	0.0153;0.0418;0.9432	0.0122;0.0566;0.9313	3	4	74021061-74022473;74021061-74022185;74021061-74021849
ENSMUSG00000020015.10	ENSMUSG00000020015.10:s:93221587-93221643	s|1e1.1o1|i	-0.0000;0.0000	4.867e-21;4.866e-21	9.993e-01;9.993e-01	0.9832;0.0168	0.9801;0.0199	1	2	93221643-93224936;93221644-93224935
ENSMUSG00000024909.15	ENSMUSG00000024909.15:t:5474777-5475178	t|1e1.1o3|1e1.2o3|1e1.3o3|1e2.1o1|2e2.1o1	0.0029;-0.0020;0.0002;0.0030;-0.0207	2.225e-08;1.166e-05;3.020e-09;9.250e-03;7.216e-03	9.109e-01;8.107e-01;9.899e-01;3.406e-01;3.580e-01	0.0031;0.0190;0.0031;0.7969;0.1692	0.0283;0.0181;0.0090;0.8191;0.1211	5	3	5474323-5475061;5474395-5475061;5474453-5475061;5474774-5475061;5474774-5475152
ENSMUSG00000028664.14	ENSMUSG00000028664.14:s:136683920-136684044	s|1e1.1o3|1e1.2o3|1e1.3o3	-0.0094;0.0164;-0.0055	2.552e-06;1.229e-04;1.445e-09	6.195e-01;5.211e-01;7.254e-01	0.1822;0.7258;0.0916	0.1623;0.7524;0.0792	3	2	136675533-136683920;136675530-136683920;136675437-136683920
ENSMUSG00000055320.18	ENSMUSG00000055320.18:s:112842040-112842474	s|1e1.1o1|1e2.1o1	-0.1717;0.1717	4.003e-01;4.003e-01	1.859e-02;1.859e-02	0.3306;0.6694	0.1375;0.8625	2	3	112842102-112856053;112842102-112856798
ENSMUSG00000015755.16	ENSMUSG00000015755.16:t:7919114-7920614	t|1e1.1o1|1e2.1o1	0.0000;-0.0000	5.579e-21;5.579e-21	1.000e+00;1.000e+00	0.9984;0.0016	0.9988;0.0012	2	3	7920614-7924685;7920614-7923225
ENSMUSG00000049100.15	ENSMUSG00000049100.15:t:45383531-45383589	t|1e1.1o1|1e2.1o1	-0.0000;0.0000	5.579e-21;5.579e-21	1.000e+00;1.000e+00	0.9967;0.0033	0.9991;0.0009	2	3	45381883-45383531;45382774-45383531	70311241-70313600
ENSMUSG00000025474.9	ENSMUSG00000025474.9:t:140007887-140008161	t|1e2.1o1|2e1.1o1|2e2.1o1	0.0019;0.0000;-0.0149	5.973e-21;5.582e-21;4.411e-15	9.399e-01;9.994e-01;6.986e-01	0.0135;0.0012;0.9853	0.0359;0.0161;0.9485	3	3	140008161-140029827;140008094-140031011;140008094-140029827	98590144-98592554
ENSMUSG00000022094.15	ENSMUSG00000022094.15:t:70310856-70311240	t|1e1.1o1|1e2.1o1|i	0.1038;-0.1839;0.0648	1.003e-01;4.764e-01;5.074e-02	6.555e-02;1.480e-02;1.309e-01	0.0613;0.8149;0.1166	0.1872;0.5896;0.2156	2	3	70310975-70315664;70310975-70313601;70311241-70313600	143302004-143306765
ENSMUSG00000032459.9	ENSMUSG00000032459.9:s:98592555-98592700	s|1e1.1o1|i	0.0027;-0.0027	6.506e-21;6.587e-21	8.068e-01;8.068e-01	0.9577;0.0423	0.9617;0.0383	1	2	98590143-98592555;98590144-98592554
ENSMUSG00000039244.10	ENSMUSG00000039244.10:s:143306766-143306805	s|1e1.1o1|i	0.0066;-0.0066	2.329e-06;2.329e-06	6.162e-01;6.162e-01	0.9442;0.0558	0.9510;0.0490	1	2	143302003-143306766;143302004-143306765
ENSMUSG00000026436.15	ENSMUSG00000026436.15:s:132007607-132007940	s|1e1.1o1|1e2.1o1	0.0190;-0.0190	4.041e-05;4.041e-05	5.875e-01;5.875e-01	0.0067;0.9933	0.0641;0.9359	2	3	132007940-132013026;132007940-132014383
ENSMUSG00000021737.4	ENSMUSG00000021737.4:t:14116384-14116603	t|1e2.1o1|2e1.1o1	0.0000;0.0000	5.579e-21;5.579e-21	1.000e+00;1.000e+00	0.9997;0.0003	0.9997;0.0003	2	3	14116603-14116825;14116593-14119987
ENSMUSG00000062044.16	ENSMUSG00000062044.16:s:45787394-45787470	s|1e1.1o1|1e2.1o1	0.0000;-0.0000	5.579e-21;5.579e-21	1.000e+00;1.000e+00	0.0037;0.9963	0.0162;0.9838	2	3	45787470-45787646;45787470-45787904
ENSMUSG00000070808.4	ENSMUSG00000070808.4:t:15975083-15975185	t|1e1.1o1|1e2.1o1	0.0000;-0.0000	5.588e-21;3.311e-11	9.984e-01;9.984e-01	0.0038;0.9962	0.0056;0.9944	2	3	15975185-15975665;15975185-15975366	71374422-71374477
ENSMUSG00000040472.15	ENSMUSG00000040472.15:t:55721595-55721705	t|1e1.1o1|1e2.1o1	0.0000;-0.0000	5.579e-21;5.617e-21	1.000e+00;1.000e+00	0.0019;0.9981	0.0022;0.9978	2	3	55721705-55722053;55721705-55721844	123704642-123707268
ENSMUSG00000002393.14	ENSMUSG00000002393.14:s:71374478-71374754	s|1e1.1o1|i	0.0000;-0.0000	4.862e-21;4.862e-21	1.000e+00;1.000e+00	0.0009;0.9991	0.0009;0.9991	1	2	71374421-71374478;71374422-71374477	35004894-35004976
ENSMUSG00000029427.11	ENSMUSG00000029427.11:s:123707269-123707411	s|1e1.1o1|i	0.0005;-0.0005	1.887e-15;5.286e-21	9.397e-01;9.397e-01	0.9774;0.0226	0.9725;0.0275	1	2	123704641-123707269;123704642-123707268
ENSMUSG00000007029.16	ENSMUSG00000007029.16:s:35004712-35004893	s|1e1.1o1|i	-0.1876;0.1876	4.064e-01;4.064e-01	6.624e-04;6.624e-04	0.8743;0.1257	0.6918;0.3082	1	2	35004893-35004977;35004894-35004976
ENSMUSG00000059474.13	ENSMUSG00000059474.13:t:93886880-93887073	t|1e1.1o1|1e2.1o1	0.0026;-0.0026	5.428e-06;5.429e-06	9.092e-01;9.092e-01	0.0041;0.9959	0.0079;0.9921	2	3	93886121-93887022;93886416-93887022
ENSMUSG00000038095.15	ENSMUSG00000038095.15:s:124423510-124425610	s|1e1.1o1|1e2.1o1	0.0020;-0.0020	6.991e-07;6.994e-07	8.715e-01;8.715e-01	0.0216;0.9784	0.0242;0.9758	2	3	124419887-124425447;124414527-124425447	40190885-40193738
ENSMUSG00000048004.15	ENSMUSG00000048004.15:t:120011248-120011304	t|1e1.1o2|1e1.2o2|1e2.1o1	-0.0403;0.0406;-0.0000	4.731e-02;4.717e-02;4.695e-08	2.059e-01;2.056e-01;9.912e-01	0.7309;0.2640;0.0056	0.6692;0.3256;0.0055	3	3	119946620-120011248;119946638-120011248;120007315-120011248
ENSMUSG00000028405.9	ENSMUSG00000028405.9:s:40190530-40190884	s|1e1.1o1|i	-0.0010;0.0010	7.648e-16;5.147e-21	9.556e-01;9.556e-01	0.9797;0.0203	0.9757;0.0243	1	2	40190884-40193739;40190885-40193738
ENSMUSG00000029440.15	ENSMUSG00000029440.15:s:123241832-123241933	s|1e1.1o1|1e2.1o2|1e2.2o2|1e3.1o1	-0.0000;-0.0022;0.0001;0.0000	5.579e-21;7.936e-18;5.622e-21;5.582e-21	1.000e+00;9.075e-01;9.930e-01;9.994e-01	0.0041;0.9774;0.0127;0.0068	0.0008;0.9665;0.0206;0.0121	4	4	123241933-123243304;123241933-123246194;123241933-123246197;123241933-123248293
ENSMUSG00000072966.11	ENSMUSG00000072966.11:t:135840252-135840537	t|1e1.2o2|1e2.1o1	-0.1357;0.1357	1.027e-01;1.027e-01	1.844e-02;1.844e-02	0.6048;0.3952	0.4679;0.5321	2	3	135839262-135840393;135839872-135840393
ENSMUSG00000022475.19	ENSMUSG00000022475.19:s:97831359-97831767	s|1e1.1o1|1e2.1o1	0.0010;-0.0010	3.921e-06;3.922e-06	9.251e-01;9.251e-01	0.0115;0.9885	0.0245;0.9755	2	3	97826791-97831359;97811628-97831359
ENSMUSG00000031400.10	ENSMUSG00000031400.10:s:74413804-74414081	s|1e1.1o2|1e1.2o2	0.0017;-0.0017	5.964e-21;3.886e-14	9.414e-01;9.414e-01	0.0148;0.9852	0.0280;0.9720	2	2	74412480-74413864;74412477-74413864
ENSMUSG00000022685.9	ENSMUSG00000022685.9:s:13652645-13652710	s|1e1.1o1|1e2.1o1	0.0007;-0.0007	5.713e-21;7.282e-19	9.784e-01;9.784e-01	0.0021;0.9979	0.0240;0.9760	2	3	13652483-13652645;13651836-13652645
ENSMUSG00000020780.15	ENSMUSG00000020780.15:s:116271913-116271979	s|1e1.1o1|1e2.1o1	0.0000;0.0000	5.579e-21;5.579e-21	1.000e+00;1.000e+00	0.9986;0.0014	0.9991;0.0009	2	3	116268387-116271913;116265552-116271913
ENSMUSG00000054792.15	ENSMUSG00000054792.15:s:110450720-110450860	s|1e1.1o1|1e2.1o1	0.0003;-0.0003	1.537e-08;1.532e-08	9.439e-01;9.439e-01	0.9754;0.0246	0.9837;0.0163	2	3	110446872-110450720;110439058-110450720
ENSMUSG00000057897.14	ENSMUSG00000057897.14:s:6011516-6015509	s|1e2.1o1|2e1.1o1	0.0000;0.0000	5.579e-21;5.579e-21	1.000e+00;1.000e+00	0.9938;0.0062	0.9979;0.0021	2	3	6001392-6015450;6005647-6011516	8651526-8655550
ENSMUSG00000053581.13	ENSMUSG00000053581.13:s:139484266-139484549	s|1e1.1o2|1e1.2o2|2e1.1o2	0.0021;-0.0000;0.0028	1.221e-03;5.590e-21;1.203e-03	5.183e-01;9.984e-01;5.002e-01	0.5992;0.0142;0.3896	0.5915;0.0064;0.3997	3	2	139482797-139484277;139482764-139484277;139482797-139484266
ENSMUSG00000022711.16	ENSMUSG00000022711.16:s:8651410-8651525	s|1e1.1o1|i	-0.0086;0.0086	2.357e-11;7.755e-21	7.135e-01;7.135e-01	0.9733;0.0267	0.9536;0.0464	1	2	8651525-8655551;8651526-8655550
ENSMUSG00000040782.12	ENSMUSG00000040782.12:s:159249202-159249278	s|1e1.1o1|2e1.1o1	0.0696;-0.0696	1.319e-02;1.319e-02	1.561e-01;1.561e-01	0.3949;0.6051	0.4825;0.5175	2	2	159249266-159250023;159249278-159250023
ENSMUSG00000030269.14	ENSMUSG00000030269.14:s:113269732-113269870	s|1e1.1o1|1e2.1o2	0.0000;-0.0000	2.110e-15;5.579e-21	9.999e-01;9.999e-01	0.9966;0.0034	0.9972;0.0028	2	3	113269870-113270522;113269870-113277790	109062333-109062464
ENSMUSG00000035762.11	ENSMUSG00000035762.11:s:84282515-84282862	s|1e1.1o1|1e2.1o1	-0.0000;0.0000	8.927e-15;5.583e-21	9.993e-01;9.993e-01	0.9965;0.0035	0.9970;0.0030	2	3	84282862-84283304;84282862-84283985
ENSMUSG00000028559.17	ENSMUSG00000028559.17:s:109062465-109062600	s|1e1.1o1|i	0.1505;-0.1505	1.619e-01;1.619e-01	1.007e-02;1.007e-02	0.6715;0.3285	0.8237;0.1763	1	2	109062332-109062465;109062333-109062464
ENSMUSG00000036779.12	ENSMUSG00000036779.12:t:88250640-88250853	t|1e1.1o1|1e2.1o1	0.2355;-0.2355	7.766e-01;7.766e-01	9.943e-08;9.949e-08	0.0380;0.9620	0.2747;0.7253	2	3	88247616-88250640;88249233-88250640
ENSMUSG00000026456.18	ENSMUSG00000026456.18:t:134406281-134406462	t|1e2.1o1|2e1.1o1|2e2.1o1|3e2.1o1|4e2.1o1	-0.0000;-0.0000;-0.0000;-0.0000;0.0000	5.579e-21;5.579e-21;4.485e-20;5.579e-21;5.581e-21	1.000e+00;1.000e+00;9.993e-01;1.000e+00;9.996e-01	0.0011;0.0011;0.9957;0.0011;0.0011	0.0008;0.0008;0.9913;0.0008;0.0063	5	3	134406053-134406281;134405799-134406313;134406053-134406313;134406053-134406393;134406053-134406409
ENSMUSG00000024841.8	ENSMUSG00000024841.8:t:5368422-5368530	t|1e1.1o1|1e2.1o1	0.0475;-0.0475	1.438e-04;1.438e-04	3.062e-01;3.062e-01	0.0607;0.9393	0.1221;0.8779	2	3	5367210-5368422;5368276-5368422
ENSMUSG00000030002.15	ENSMUSG00000030002.15:t:85953371-85953826	t|1e1.1o1|1e2.1o1|1e3.1o1	-0.1181;0.0670;0.0403	2.047e-02;8.426e-07;1.377e-20	2.326e-02;1.893e-01;4.893e-01	0.9461;0.0275;0.0221	0.8233;0.1021;0.0694	3	4	85953494-85958584;85953494-85955296;85953494-85953837	83111132-83112219
ENSMUSG00000026594.14	ENSMUSG00000026594.14:t:156869441-156869567	t|1e1.1o1|1e2.1o1	0.0115;-0.0115	7.996e-21;4.721e-12	7.337e-01;7.337e-01	0.0301;0.9699	0.0474;0.9526	2	3	156869567-156887091;156869567-156884533
ENSMUSG00000066456.14	ENSMUSG00000066456.14:s:83112220-83112568	s|1e1.1o1|1e2.1o1|i	-0.0080;0.0001;-0.0000	8.507e-21;4.912e-21;4.863e-21	6.886e-01;9.919e-01;9.999e-01	0.9580;0.0265;0.0174	0.9490;0.0333;0.0191	2	3	83111106-83112220;83110429-83112220;83111132-83112219
ENSMUSG00000029221.15	ENSMUSG00000029221.15:s:67306955-67309754	s|1e1.1o1|2e1.1o1	-0.0452;0.0452	1.733e-08;1.666e-08	4.348e-01;4.348e-01	0.9989;0.0011	0.9280;0.0720	2	2	67307197-67315678;67307593-67315678	112722242-112722285
ENSMUSG00000031386.14	ENSMUSG00000031386.14:s:73947842-73948418	s|1e1.1o2|1e1.2o2	0.0195;-0.0195	6.326e-03;6.326e-03	3.888e-01;3.888e-01	0.2957;0.7043	0.3284;0.6716	2	2	73947517-73947842;73947514-73947842
ENSMUSG00000072825.11	ENSMUSG00000072825.11:s:112722174-112722241	s|1e1.1o2|2e1.2o2|i	0.0000;0.0000;-0.0000	4.862e-21;4.862e-21;4.862e-21	1.000e+00;1.000e+00;1.000e+00	0.0008;0.0008;0.9983	0.0011;0.0011;0.9979	2	2	112722235-112722286;112722241-112722293;112722242-112722285	134920550-134920880
ENSMUSG00000038290.15	ENSMUSG00000038290.15:t:74990070-74992206	t|1e1.1o1|1e2.1o1|1e3.1o1	0.0047;-0.0056;-0.0000	5.365e-08;9.155e-08;5.580e-21	8.651e-01;8.428e-01;9.998e-01	0.0028;0.9945;0.0028	0.0304;0.9672;0.0026	3	4	74946219-74990070;74981913-74990070;74989423-74990070
ENSMUSG00000003031.14	ENSMUSG00000003031.14:s:134920401-134920549	s|1e1.1o1|i	0.0000;-0.0000	4.863e-21;4.863e-21	9.998e-01;9.998e-01	0.0075;0.9925	0.0069;0.9931	1	2	134920549-134920881;134920550-134920880
ENSMUSG00000029730.16	ENSMUSG00000029730.16:t:138169560-138169724	t|1e1.1o1|1e2.1o1	-0.0000;0.0000	5.579e-21;5.579e-21	1.000e+00;1.000e+00	0.0017;0.9983	0.0011;0.9989	2	3	138169724-138170810;138169724-138170317
ENSMUSG00000024921.17	ENSMUSG00000024921.17:t:26623881-26624010	t|1e1.1o1|1e2.1o1|1e3.1o1	0.0000;-0.0000;0.0000	5.579e-21;5.579e-21;5.579e-21	1.000e+00;1.000e+00;1.000e+00	0.0023;0.9971;0.0006	0.0008;0.9984;0.0008	3	4	26605233-26623881;26619944-26623881;26623576-26623881
ENSMUSG00000040003.18	ENSMUSG00000040003.18:t:20215319-20215529	t|1e1.1o1|1e2.1o1	-0.0000;0.0000	8.913e-20;5.579e-21	1.000e+00;1.000e+00	0.9984;0.0016	0.9973;0.0027	2	3	20195233-20215319;20202729-20215319
ENSMUSG00000018326.9	ENSMUSG00000018326.9:t:164011602-164011904	t|1e1.1o1|1e2.1o1	-0.0000;0.0000	5.579e-21;5.579e-21	9.999e-01;9.999e-01	0.9896;0.0104	0.9695;0.0305	2	3	163995365-164011602;163995871-164011602
ENSMUSG00000024666.6	ENSMUSG00000024666.6:t:10575240-10575511	t|1e1.1o1|1e2.1o2|1e2.2o2	0.0242;-0.0353;0.0081	1.356e-02;2.435e-02;1.055e-03	3.006e-01;2.408e-01;4.489e-01	0.5804;0.3031;0.1018	0.6283;0.2505;0.1136	3	3	10575511-10577084;10575511-10576969;10575511-10576870	58671652-58673249
ENSMUSG00000046768.13	ENSMUSG00000046768.13:s:75393969-75394064	s|1e1.1o1|1e2.1o1	0.0017;-0.0017	1.182e-07;1.187e-07	9.312e-01;9.312e-01	0.0079;0.9921	0.0205;0.9795	2	3	75394064-75394422;75394064-75400107	7177231-7184338
ENSMUSG00000024601.9	ENSMUSG00000024601.9:s:58671448-58671651	s|1e1.1o1|i	-0.0011;0.0011	5.259e-21;5.225e-21	9.446e-01;9.446e-01	0.9736;0.0264	0.9663;0.0337	1	2	58671651-58673250;58671652-58673249
ENSMUSG00000047193.16	ENSMUSG00000047193.16:s:7184339-7184446	s|1e1.1o1|i	0.0038;-0.0038	3.216e-04;3.216e-04	6.943e-01;6.943e-01	0.0277;0.9723	0.0395;0.9605	1	2	7177230-7184339;7177231-7184338	100586366-100586615
ENSMUSG00000024491.16	ENSMUSG00000024491.16:s:42305680-42305814	s|1e1.1o1|1e2.1o1	-0.0834;0.0834	9.067e-02;9.067e-02	1.043e-01;1.043e-01	0.8280;0.1720	0.7382;0.2618	2	3	42305814-42313971;42305814-42317601
ENSMUSG00000009739.17	ENSMUSG00000009739.17:s:100586616-100586869	s|1e1.1o3|1e1.2o3|1e2.1o1|i	0.0244;0.0093;-0.0004;-0.0271	3.175e-03;1.399e-06;4.981e-21;2.118e-03	3.417e-01;6.181e-01;9.826e-01;3.647e-01	0.5791;0.1238;0.0246;0.2755	0.6131;0.1435;0.0104;0.2329	3	3	100586128-100586644;100586125-100586644;100584159-100586644;100586366-100586615
ENSMUSG00000041926.15	ENSMUSG00000041926.15:s:135267031-135267402	s|1e1.1o1|2e1.1o1	-0.1858;0.1858	3.935e-01;3.935e-01	9.210e-04;9.210e-04	0.9460;0.0540	0.7546;0.2454	2	2	135266978-135267170;135266978-135267129
ENSMUSG00000029640.17	ENSMUSG00000029640.17:s:146768937-146769017	s|1e1.1o1|1e2.1o1	-0.0115;0.0115	3.509e-08;3.504e-08	6.897e-01;6.897e-01	0.9307;0.0693	0.9110;0.0890	2	3	146763414-146768937;146754599-146768937	109062601-109063365
ENSMUSG00000027454.10	ENSMUSG00000027454.10:s:150925882-150926097	s|1e1.1o1|1e2.1o1	0.0081;-0.0081	2.204e-04;2.204e-04	7.341e-01;7.341e-01	0.0089;0.9911	0.0298;0.9702	2	3	150925998-150927278;150925998-150928042	88808643-88810668
ENSMUSG00000028559.17	ENSMUSG00000028559.17:t:109062465-109062600	t|1e2.1o1|2e1.1o2|i	0.0498;0.0000;-0.0497	1.372e-04;4.862e-21;1.394e-04	2.846e-01;1.000e+00;2.853e-01	0.7637;0.0005;0.2358	0.8283;0.0005;0.1712	2	3	109062600-109063366;109062590-109086374;109062601-109063365
ENSMUSG00000078684.8	ENSMUSG00000078684.8:s:88808553-88808642	s|1e1.1o1|i	0.0679;-0.0679	1.163e-02;1.163e-02	1.585e-01;1.585e-01	0.8356;0.1644	0.9276;0.0724	1	2	88808642-88810669;88808643-88810668
ENSMUSG00000033488.11	ENSMUSG00000033488.11:s:157467166-157467247	s|1e1.1o1|1e2.1o1	0.0056;-0.0056	5.073e-04;5.073e-04	6.793e-01;6.793e-01	0.9677;0.0323	0.9693;0.0307	2	3	157467247-157470616;157467247-157488443	11172002-11178733
ENSMUSG00000024293.16	ENSMUSG00000024293.16:t:10577001-10577090	t|1e1.1o1|1e2.1o1	0.0447;-0.0447	4.238e-02;4.238e-02	2.291e-01;2.291e-01	0.8000;0.2000	0.8653;0.1347	2	3	10577090-10582055;10577090-10577638
ENSMUSG00000090112.8	ENSMUSG00000090112.8:s:11171873-11172001	s|1e1.1o1|2e1.1o1|i	-0.0666;0.0754;-0.0015	1.423e-02;1.066e-02;1.386e-08	1.571e-01;1.336e-01;9.319e-01	0.9272;0.0491;0.0158	0.8467;0.1409;0.0129	2	2	11171994-11178734;11172001-11178734;11172002-11178733
ENSMUSG00000019777.16	ENSMUSG00000019777.16:t:36998172-36998569	t|1e2.1o1|2e1.1o2	0.0000;0.0000	5.579e-21;5.579e-21	1.000e+00;1.000e+00	0.9991;0.0009	0.9997;0.0003	2	3	36998097-36998414;36997045-36998474
ENSMUSG00000037523.13	ENSMUSG00000037523.13:t:131243119-131243272	t|1e1.2o2|1e2.1o1	0.0004;-0.0004	5.234e-07;5.231e-07	9.789e-01;9.789e-01	0.9894;0.0106	0.9936;0.0064	2	3	131242049-131243119;131242817-131243119
ENSMUSG00000029203.16	ENSMUSG00000029203.16:t:65569383-65572160	t|1e1.1o1|1e2.1o1	0.0176;-0.0176	9.101e-21;9.546e-21	6.697e-01;6.697e-01	0.0312;0.9688	0.0508;0.9492	2	3	65537546-65571532;65566082-65571532	54897558-54898016
ENSMUSG00000035621.13	ENSMUSG00000035621.13:s:80153816-80154133	s|1e1.1o2|1e1.2o2	0.0161;-0.0161	4.166e-07;4.166e-07	5.741e-01;5.741e-01	0.6487;0.3513	0.6731;0.3269	2	2	80154133-80154331;80154133-80154334
ENSMUSG00000022194.15	ENSMUSG00000022194.15:s:54897121-54897557	s|1e1.1o1|i	0.0087;-0.0087	1.110e-16;6.576e-20	7.262e-01;7.262e-01	0.8083;0.1917	0.8305;0.1695	1	2	54897272-54898017;54897558-54898016
ENSMUSG00000030592.18	ENSMUSG00000030592.18:t:29004425-29004525	t|1e1.1o1|1e2.1o1	0.1501;-0.1501	2.973e-01;2.973e-01	2.577e-02;2.577e-02	0.0821;0.9179	0.2591;0.7409	2	3	29004525-29005495;29004525-29004783	40834731-40836629
ENSMUSG00000027881.14	ENSMUSG00000027881.14:t:108905111-108905585	t|1e1.1o2|1e1.2o2|1e2.1o2|1e2.2o2|1e3.1o1	-0.1479;0.0082;-0.0000;0.0001;0.0959	2.036e-01;7.215e-21;5.579e-21;5.610e-21;2.505e-02	1.705e-02;7.999e-01;1.000e+00;9.950e-01;8.339e-02	0.8739;0.0091;0.0007;0.0099;0.0975	0.7241;0.0403;0.0026;0.0242;0.2043	5	4	108905334-108907787;108905334-108907773;108905334-108906074;108905334-108906072;108905334-108905918	57198984-57201057
ENSMUSG00000035954.10	ENSMUSG00000035954.10:t:40836630-40836702	t|1e1.1o1|1e2.1o1|i	-0.0254;0.0591;-0.0241	3.860e-03;2.428e-04;5.023e-04	3.568e-01;2.536e-01;3.948e-01	0.8472;0.0143;0.1313	0.8094;0.0915;0.0900	2	3	40834730-40836630;40835912-40836630;40834731-40836629	82648037-82651436
ENSMUSG00000022749.8	ENSMUSG00000022749.8:t:57198859-57198983	t|1e1.1o2|1e1.2o2|1e2.1o1|i	-0.0923;0.0946;-0.0000;-0.0000	1.132e-02;3.536e-03;4.862e-21;5.041e-21	9.064e-02;8.039e-02;1.000e+00;9.729e-01	0.9386;0.0396;0.0009;0.0206	0.8384;0.1370;0.0006;0.0254	3	3	57198983-57208204;57198983-57208190;57198983-57201058;57198984-57201057
ENSMUSG00000030042.15	ENSMUSG00000030042.15:s:82651437-82651478	s|1e1.1o1|1e2.1o1|1e3.1o1|i	-0.0286;-0.0000;0.0227;-0.0000	9.341e-18;4.862e-21;1.092e-20;4.862e-21	5.490e-01;1.000e+00;5.912e-01;1.000e+00	0.9624;0.0038;0.0266;0.0075	0.9332;0.0035;0.0580;0.0090	3	4	82648036-82651437;82622125-82651437;82619138-82651437;82648037-82651436
ENSMUSG00000031592.10	ENSMUSG00000031592.10:t:41275653-41275807	t|1e1.1o1|1e2.1o1	0.0308;-0.0308	3.685e-08;3.673e-08	4.760e-01;4.760e-01	0.0912;0.9088	0.1338;0.8662	2	3	41274298-41275653;41275168-41275653
ENSMUSG00000004264.17	ENSMUSG00000004264.17:t:124716606-124716950	t|1e1.1o1|1e2.1o1	0.0000;0.0000	5.579e-21;5.579e-21	1.000e+00;1.000e+00	0.0021;0.9979	0.0012;0.9988	2	3	124716030-124716606;124716430-124716606
ENSMUSG00000019823.17	ENSMUSG00000019823.17:t:41478010-41478314	t|1e1.1o1|1e2.1o2|1e2.2o2	-0.0164;0.0019;0.0073	6.537e-05;5.982e-21;2.554e-06	5.564e-01;9.385e-01;6.590e-01	0.9325;0.0108;0.0574	0.9037;0.0264;0.0695	3	3	41476540-41478010;41477320-41478010;41477332-41478010	74556949-74558411
ENSMUSG00000019795.17	ENSMUSG00000019795.17:t:7637730-7638225	t|1e1.1o1|1e2.1o1	0.0000;0.0000	5.579e-21;5.579e-21	1.000e+00;1.000e+00	0.9993;0.0007	0.9992;0.0008	2	3	7638225-7640045;7638225-7638868
ENSMUSG00000113047.1	ENSMUSG00000113047.1:t:74556083-74556948	t|1e1.1o1|i	0.1002;-0.1002	2.236e-01;2.236e-01	6.013e-02;6.013e-02	0.4777;0.5223	0.6444;0.3556	1	2	74556209-74563739;74556949-74558411	94960432-94961702
ENSMUSG00000010097.15	ENSMUSG00000010097.15:t:8767011-8767148	t|1e1.1o1|1e2.1o1	0.0000;-0.0000	5.579e-21;5.579e-21	1.000e+00;1.000e+00	0.0010;0.9990	0.0026;0.9974	2	3	8765031-8767080;8766833-8767080	68824268-68825051
ENSMUSG00000062627.9	ENSMUSG00000062627.9:t:94960328-94960431	t|1e1.1o1|1e2.1o1|i	0.2042;-0.2011;0.0053	5.323e-01;5.136e-01;9.769e-04	3.909e-03;9.509e-03;4.691e-01	0.0595;0.7855;0.1575	0.2838;0.5464;0.1689	2	3	94960431-94965129;94960431-94961703;94960432-94961702	98802475-98805466
ENSMUSG00000031864.16	ENSMUSG00000031864.16:s:68824190-68824267	s|1e1.1o1|1e2.1o1|i	0.1676;0.0342;-0.2190	3.409e-01;9.354e-06;6.182e-01	1.329e-02;4.119e-01;2.532e-03	0.4312;0.0336;0.5347	0.6115;0.0781;0.3066	2	3	68824267-68825052;68824267-68827277;68824268-68825051	109029726-109030123
ENSMUSG00000051166.10	ENSMUSG00000051166.10:t:98802284-98802474	t|1e1.3o3|2e2.1o1|i	-0.0000;-0.0129;0.0128	4.863e-21;2.293e-05;1.817e-05	9.999e-01;5.788e-01;5.858e-01	0.0025;0.9628;0.0346	0.0024;0.9309;0.0667	2	3	98802474-98810515;98802457-98805467;98802475-98805466
ENSMUSG00000031028.14	ENSMUSG00000031028.14:s:109029554-109029725	s|1e1.1o1|i	-0.0009;0.0009	2.289e-16;5.222e-21	8.988e-01;8.988e-01	0.9344;0.0656	0.9251;0.0749	1	2	109029725-109030124;109029726-109030123
ENSMUSG00000097121.2	ENSMUSG00000097121.2:t:101088042-101088927	t|1e1.1o1|1e2.1o1|1e3.1o1	0.1955;-0.1435;-0.0312	5.019e-01;3.111e-01;1.165e-02	1.398e-02;3.324e-02;3.442e-01	0.5212;0.3794;0.0870	0.7842;0.1746;0.0405	3	4	101084025-101088042;101084499-101088042;101086352-101088042	131912293-131917385
ENSMUSG00000022475.19	ENSMUSG00000022475.19:t:97796098-97796231	t|1e1.1o1|1e2.1o1	0.0233;-0.0233	2.546e-03;2.546e-03	4.008e-01;4.008e-01	0.0827;0.9173	0.1333;0.8667	2	3	97796231-97797941;97796231-97796833	91858376-91861193
ENSMUSG00000079037.9	ENSMUSG00000079037.9:s:131912195-131912292	s|1e1.1o1|1e2.1o1|1e3.1o1|i	0.0000;-0.0000;-0.0000;0.0000	4.862e-21;4.862e-21;4.864e-21;4.862e-21	1.000e+00;1.000e+00;9.997e-01;1.000e+00	0.0002;0.0189;0.9745;0.0053	0.0055;0.0188;0.9701;0.0048	3	4	131912292-131917386;131912292-131918028;131912292-131936420;131912293-131917385
ENSMUSG00000022957.20	ENSMUSG00000022957.20:t:91861194-91861239	t|1e1.1o1|1e2.1o1|i	0.0035;-0.0256;0.0004	5.797e-21;2.002e-10;4.956e-21	8.726e-01;5.426e-01;9.846e-01	0.0038;0.9804;0.0160	0.0354;0.9440;0.0235	2	3	91854655-91861194;91858375-91861194;91858376-91861193
ENSMUSG00000030862.13	ENSMUSG00000030862.13:s:132062067-132062190	s|1e1.1o2|1e1.2o2	0.0226;-0.0226	2.393e-03;2.393e-03	4.700e-01;4.700e-01	0.0175;0.9825	0.0761;0.9239	2	2	132059977-132062067;132059930-132062067
ENSMUSG00000038244.14	ENSMUSG00000038244.14:t:112346722-112348368	t|1e1.1o1|1e2.1o1	0.0831;-0.0831	3.228e-03;3.228e-03	1.042e-01;1.042e-01	0.0361;0.9639	0.1312;0.8688	2	3	112332039-112346722;112345353-112346722
ENSMUSG00000038390.11	ENSMUSG00000038390.11:s:124863671-124863983	s|1e1.1o2|1e1.2o2|1e2.1o1	-0.0229;0.0005;0.0094	1.059e-20;5.693e-21;2.221e-16	6.163e-01;9.815e-01;7.418e-01	0.0682;0.0290;0.9052	0.0457;0.0310;0.9252	3	3	124863025-124863671;124862960-124863671;124862122-124863671
ENSMUSG00000022099.17	ENSMUSG00000022099.17:s:70616074-70616118	s|1e1.1o1|1e2.2o2	0.0000;0.0000	5.579e-21;5.579e-21	1.000e+00;1.000e+00	0.9979;0.0021	0.9992;0.0008	2	3	70615713-70616074;70615290-70616074
ENSMUSG00000055884.8	ENSMUSG00000055884.8:t:65130275-65132058	t|1e1.1o1|1e2.1o1	-0.0000;0.0000	1.073e-10;9.141e-11	9.983e-01;9.983e-01	0.0051;0.9949	0.0047;0.9953	2	3	65125186-65130275;65126806-65130275
ENSMUSG00000035762.11	ENSMUSG00000035762.11:s:84272171-84274489	s|1e1.1o3|1e1.2o3|1e1.3o3	0.0061;-0.0815;0.0756	2.845e-05;5.924e-02;3.090e-02	5.840e-01;1.116e-01;1.317e-01	0.0968;0.7906;0.1113	0.1089;0.6856;0.2083	3	2	84272327-84282515;84272327-84282711;84272327-84282749
ENSMUSG00000034243.17	ENSMUSG00000034243.17:t:36886131-36886228	t|1e1.1o1|1e2.1o1|2e1.1o1|2e2.1o1	-0.0240;0.1957;-0.1431;-0.0066	1.034e-02;4.781e-01;2.345e-01;5.165e-03	3.146e-01;5.444e-03;2.718e-02;3.943e-01	0.2750;0.1518;0.3168;0.2481	0.2355;0.3624;0.1621;0.2458	4	3	36875263-36886131;36885188-36886131;36875263-36886134;36885188-36886134
ENSMUSG00000029207.16	ENSMUSG00000029207.16:s:66362717-66362845	s|1e2.1o1|1e3.1o1|2e1.1o1	-0.1116;0.1116;0.0000	2.688e-02;2.545e-02;5.579e-21	4.598e-02;4.539e-02;1.000e+00	0.9557;0.0433;0.0010	0.8347;0.1639;0.0014	3	4	66323607-66362718;66313429-66362718;66362715-66362717	177443342-177443984
ENSMUSG00000033569.17	ENSMUSG00000033569.17:s:25553675-25553836	s|1e1.1o1|2e1.1o1	0.0544;-0.0544	1.132e-06;1.133e-06	3.583e-01;3.583e-01	0.0044;0.9956	0.0879;0.9121	2	2	25547580-25553769;25547580-25553675	137785150-137786593
ENSMUSG00000063659.11	ENSMUSG00000063659.11:s:177443216-177443341	s|1e1.1o1|1e2.1o1|1e3.1o1|i	0.0190;-0.0003;0.0010;-0.0236	4.111e-03;1.870e-07;1.931e-02;4.228e-02	4.019e-01;9.168e-01;2.785e-01;2.112e-01	0.0785;0.0167;0.3472;0.5491	0.1233;0.0163;0.3617;0.5067	3	4	177443341-177443985;177443341-177444739;177443341-177447089;177443342-177443984
ENSMUSG00000029726.16	ENSMUSG00000029726.16:s:137786594-137786715	s|1e1.1o1|2e2.1o1|i	-0.0000;0.0376;-0.0370	4.862e-21;1.997e-03;1.904e-03	1.000e+00;3.004e-01;3.048e-01	0.0017;0.1420;0.8561	0.0010;0.2068;0.7922	2	3	137785149-137786639;137783348-137786594;137785150-137786593	60098308-60101245
ENSMUSG00000024942.17	ENSMUSG00000024942.17:t:6014201-6014502	t|1e1.1o1|2e1.1o1|2e2.1o1|2e3.1o1|3e3.1o1	-0.0000;-0.4505;-0.0000;0.4205;0.0057	3.342e-09;9.827e-01;3.342e-09;9.677e-01;8.844e-07	9.982e-01;1.152e-05;9.982e-01;3.623e-05;8.359e-01	0.0030;0.7529;0.0030;0.2382;0.0030	0.0019;0.3154;0.0019;0.6547;0.0299	5	4	6014502-6015736;6014468-6015736;6014468-6015298;6014468-6015106;6014267-6015106	80642846-80643763
ENSMUSG00000026017.13	ENSMUSG00000026017.13:s:60098247-60098307	s|1e1.1o1|1e2.1o1|i	0.0168;-0.0370;0.0118	1.093e-04;1.919e-02;2.836e-03	5.577e-01;2.623e-01;4.263e-01	0.0132;0.8498;0.1433	0.0605;0.7689;0.1680	2	3	60098307-60102627;60098307-60105311;60098308-60101245	21921890-21925849
ENSMUSG00000021131.14	ENSMUSG00000021131.14:s:80643764-80644341	s|1e1.1o1|1e2.1o1|i	0.0319;-0.0375;0.0000	1.188e-20;3.501e-15;4.862e-21	4.727e-01;4.977e-01;1.000e+00	0.1120;0.8740;0.0126	0.1567;0.8309;0.0109	2	3	80642845-80643764;80641044-80643764;80642846-80643763
ENSMUSG00000040883.18	ENSMUSG00000040883.18:s:21925850-21926154	s|1e1.1o1|i	0.0008;-0.0008	1.110e-16;5.086e-21	9.679e-01;9.679e-01	0.9751;0.0249	0.9920;0.0080	1	2	21921349-21925991;21921890-21925849
ENSMUSG00000041236.8	ENSMUSG00000041236.8:s:18814227-18814293	s|1e1.1o1|1e2.1o1	-0.0033;0.0033	6.458e-21;6.247e-21	9.034e-01;9.034e-01	0.9830;0.0170	0.9657;0.0343	2	3	18814293-18823780;18814293-18827604	185284724-185286455
ENSMUSG00000039704.7	ENSMUSG00000039704.7:s:9140550-9140740	s|1e1.1o1|2e1.1o1	0.0009;-0.0009	1.797e-05;1.797e-05	6.401e-01;6.401e-01	0.1054;0.8946	0.1085;0.8915	2	2	9140732-9148976;9140740-9148976
ENSMUSG00000039318.12	ENSMUSG00000039318.12:s:185283847-185284723	s|1e1.1o1|i	-0.0004;0.0004	1.108e-10;1.752e-10	9.835e-01;9.835e-01	0.0124;0.9876	0.0031;0.9969	1	2	185284048-185286456;185284724-185286455
ENSMUSG00000022453.8	ENSMUSG00000022453.8:t:82338238-82338336	t|1e1.1o1|1e2.1o1	-0.0000;0.0000	5.581e-21;1.175e-12	9.996e-01;9.996e-01	0.0043;0.9957	0.0021;0.9979	2	3	82338314-82338810;82338314-82338752
ENSMUSG00000006241.16	ENSMUSG00000006241.16:s:21927471-21927742	s|1e2.1o1|2e1.1o1|3e1.1o1	-0.0001;-0.1131;0.1154	1.233e-07;1.610e-01;1.616e-01	9.897e-01;5.588e-02;5.265e-02	0.0067;0.9290;0.0653	0.0049;0.7792;0.2166	3	3	21927725-21931699;21927728-21929093;21927742-21929093
ENSMUSG00000022914.17	ENSMUSG00000022914.17:s:96053832-96053982	s|1e1.1o2|1e1.2o2	-0.0173;0.0173	8.850e-03;8.850e-03	3.432e-01;3.432e-01	0.8556;0.1444	0.8306;0.1694	2	2	96052659-96053832;96052592-96053832
ENSMUSG00000028402.18	ENSMUSG00000028402.18:s:81335676-81335874	s|1e1.1o1|1e2.1o1	-0.0078;0.0078	5.494e-08;5.495e-08	7.763e-01;7.763e-01	0.0436;0.9564	0.0240;0.9760	2	3	81333018-81335676;81329531-81335676
ENSMUSG00000066036.14	ENSMUSG00000066036.14:s:139440645-139440822	s|1e1.1o1|1e2.1o2	-0.0187;0.0187	9.886e-06;9.886e-06	5.545e-01;5.545e-01	0.7635;0.2365	0.7343;0.2657	2	3	139440822-139441192;139440822-139442686
ENSMUSG00000040713.12	ENSMUSG00000040713.12:t:165769813-165769932	t|1e1.1o1|1e2.1o1|1e3.1o1	-0.0000;0.0000;-0.0000	5.579e-21;5.579e-21;5.579e-21	9.999e-01;1.000e+00;1.000e+00	0.9965;0.0017;0.0017	0.9847;0.0146;0.0007	3	4	165764138-165769813;165764754-165769813;165769520-165769813
ENSMUSG00000036202.16	ENSMUSG00000036202.16:s:52093195-52093589	s|1e1.1o1|2e1.1o1	-0.0256;0.0256	3.593e-02;3.593e-02	2.452e-01;2.452e-01	0.2830;0.7170	0.2404;0.7596	2	2	52093565-52094589;52093589-52094589	119134022-119138657
ENSMUSG00000005610.17	ENSMUSG00000005610.17:t:111067750-111072757	t|1e1.1o1|1e2.1o1	0.0000;0.0000	5.579e-21;5.579e-21	1.000e+00;1.000e+00	0.9999;0.0001	0.9999;0.0001	2	3	111072757-111073829;111072757-111073112	38301274-38308502
ENSMUSG00000085505.1	ENSMUSG00000085505.1:s:119138658-119138801	s|1e1.1o1|i	-0.0016;0.0016	7.236e-07;7.235e-07	9.334e-01;9.334e-01	0.0204;0.9796	0.0026;0.9974	1	2	119134021-119138658;119134022-119138657
ENSMUSG00000105709.1	ENSMUSG00000105709.1:s:38308503-38308620	s|1e1.1o1|i	0.0000;-0.0000	4.870e-21;6.955e-12	9.988e-01;9.988e-01	0.0042;0.9958	0.0049;0.9951	1	2	38301273-38308503;38301274-38308502
ENSMUSG00000020721.16	ENSMUSG00000020721.16:s:107626535-107626714	s|1e1.1o2|1e1.2o2	-0.0229;0.0229	3.700e-02;3.700e-02	2.321e-01;2.321e-01	0.4452;0.5548	0.4206;0.5794	2	2	107626714-107627350;107626714-107627353
[truncated: 50,174 more rows]

## Sheet: B.ZIKV-Sig-LSVs
Supplementary File 9B. Results of VOILA analysis of editing sites from ZIKV and control samples (PRJNA358758), with significant LSVs (|dPSI| > 0.2 and p < 0.05).
[truncated: 937 more rows]

[truncated: 1 more sheets: C.Nova1-LSVs]
