# Supplementary material for: Changes in ADAR RNA editing patterns in CMV and ZIKV congenital infections
Source: BMC Genomics. 2023 Nov 15;24:685. doi: 10.1186/s12864-023-09778-4 (PMC10652522; doi:10.1186/s12864-023-09778-4)
Supplement: Supplementary file 14 — Additional file 14: Supplementary File 12. Number of (and percent of unmapped) reads that were mapped to the respective viral genomes. Briefly, unmapped reads were collected from the BAM files and mapped to the viral genomes of MCMV and ZIKV using STAR. The following reference genomes were used: NC_075725 (MCMV), KX520666 (ZIKV1), KU866423 (ZIKV2), and KX197192 and MH158236* for human ZIKV dataset, respectively. As expected, the viral reads were found primarily in the infected samples, although their numbers represented only relatively small portions of all sequenced reads. A handful of viral reads were also detected in some uninfected samples, consistent with previously reported results (Lima et al. 2019, Fig. 4C) and the possibility of artifacts of mapping and/or negligible contamination. * MH158236 is a complete genome of JN860885 (FSS13025) ZIKV isolate. [file 12864_2023_9778_MOESM14_ESM.xlsx]

## Sheet: ViralReadsCounts
Supplementary file 12.
Number of (and percent of unmapped) reads that were mapped to the respective viral genomes. Briefly, unmapped reads were collected from the BAM files and mapped to the viral genomes of MCMV and ZIKV using STAR. The following reference genomes were used: NC_075725 (MCMV), KX520666 (ZIKV1), KU866423 (ZIKV2), and KX197192 and MH158236* for human ZIKV dataset, respectively.
As expected, the viral reads were found primarily in the infected samples, although their numbers represented only relatively small portions of all sequenced reads. A handful of viral reads were also detected in some uninfected samples, consistent with previously reported results (Lima et al. 2019, Figure 4C) and the possibility of artifacts of mapping and/or negligible contamination.
* MH158236 is a complete genome of JN860885 (FSS13025) ZIKV isolate.
SRA_accession	Number of reads not mapped to human or mouse	Number of viral reads mapped to viral genome	Percent% mapped to viral genome	Total # of reads, in millions (M)	InfectionStatus	Dataset
ERR4277226	1359571	0	0	24.5M	uninfected	MCMV
ERR4277227	746970	0	0	18.9M	uninfected	MCMV
ERR4277228	903077	0	0	22.1M	uninfected	MCMV
ERR4277229	1231533	7754	0.62962	20M	MCMV	MCMV
ERR4277230	1013710	14851	1.46501	16M	MCMV	MCMV
ERR4277231	1242592	2324	0.18703	24.9M	MCMV	MCMV
SRR7741202	1148568	0	0	12.2M	uninfected	mouse ZIKV1
SRR7741203	795516	6740	0.84725	11M	ZIKV	mouse ZIKV1
SRR7741204	600665	0	0	12.5M	uninfected	mouse ZIKV1
SRR7741205	897645	43492	4.84512	10.7M	ZIKV	mouse ZIKV1
SRR7741206	624912	0	0	13.8M	uninfected	mouse ZIKV1
SRR7741207	690438	5196	0.75257	15.7M	ZIKV	mouse ZIKV1
SRR5136882	6259927	19	0.0003	52.7M	uninfected	mouse ZIKV2
SRR5136883	6830429	2	3e-05	65.2M	uninfected	mouse ZIKV2
SRR5137136	6090135	0	0	51.1M	uninfected	mouse ZIKV2
SRR5137139	7170846	1679198	23.417	50.5M	ZIKV	mouse ZIKV2
SRR5137142	7673649	1773732	23.1146	55.8M	ZIKV	mouse ZIKV2
SRR5137144	6722703	1555552	23.1388	48.7M	ZIKV	mouse ZIKV2
SRR9610797	6105872	2218209	36.3291	49.4M	ZIKV PE243	human ZIKV
SRR9610798	5942413	867616	14.6004	47.2M	ZIKV FSS13025	human ZIKV
SRR9610799	5233711	1073803	20.5171	53.1M	ZIKV FSS13025	human ZIKV
SRR9610800	6269356	1780435	28.399	49.9M	ZIKV PE243	human ZIKV
SRR9610801	5975825	1823381	30.5126	50.2M	ZIKV PE243	human ZIKV
SRR9610802	4465517	39	0.00087	45.5M	uninfected	human ZIKV
SRR9610803	4475178	100	0.00223	47.3M	uninfected	human ZIKV
SRR9610804	5209541	41	0.00079	52.9M	uninfected	human ZIKV
SRR9610805	8866051	779577	8.79283	38.2M	ZIKV FSS13025	human ZIKV
